# Supplementary material for: Integrative structural interactomics reveals protein organization and structure in a giant virus
Source: Nat Commun. 2026 Jul 13;17:6139. doi: 10.1038/s41467-026-74973-2 (PMC13365592; doi:10.1038/s41467-026-74973-2)
Supplement: Supplementary file 3 — Supplementary Data 1 [file 41467_2026_74973_MOESM3_ESM.xlsx]

## Sheet: peptidePairs_combined
Supplementary Data 1: detected peptide pairs (cross-links) from the combined data set (sheet1), from individual technical replicates (sheet2-4) and the protein-protein inteactions that are derived by the combined cross-links (sheet5). Additional annotations for cross-linked proteins is given in sheet6.
Peptide1	Peptide2	Residue1	Residue2	Accesion1	Accesion2	Protein1	Protein2	Dimer
SMI [K] HSGLTIVGSSEVLK	[K] LGTSIATPK	177	718	A0A097I239	A0A097I1T9	MEL_280	MEL_181	MEL_181-MEL_280
AL [K] EAAVDCELFGDK	ES [K] EGSR	529	107	A0A097I1T9	A0A097I2B5	MEL_181	MEL_369	MEL_181-MEL_369
HVAVNA [K] R	YGSA [K] ESK	1050	104	A0A097I1X2	A0A097I2B5	MEL_216	MEL_369	MEL_216-MEL_369
EKEEEEP [K] K	TIM [K] SDVK	416	81	A0A097I239	A0A097I2D0	MEL_280	MEL_368	MEL_280-MEL_368
I [K] ENLGEYSSK	AAS [K] QK	887	238	A0A097I1X2	A0A097I2B5	MEL_216	MEL_369	MEL_216-MEL_369
I [K] GLVSYVR	ES [K] EGSR	255	107	A0A097I1T9	A0A097I2B5	MEL_181	MEL_369	MEL_181-MEL_369
SQM [K] STCLIIPK	QG [K] LCNVETAR	137	20	A0A097I2D0	A0A097I239	MEL_368	MEL_280	MEL_280-MEL_368
[K] EDKEEDFYNHQK	AAS [K] QK	51	238	A0A097I1X2	A0A097I2B5	MEL_216	MEL_369	MEL_216-MEL_369
SLSD [K] ELAK	GFE [K] FATK	246	865	A0A097I2B5	A0A097I1X2	MEL_369	MEL_216	MEL_216-MEL_369
VAESIN [K] R	YEE [K] PYDR	703	200	A0A097I2B9	A0A097I1U9	MEL_358	MEL_202	MEL_202-MEL_358
SLSD [K] ELAK	SGQ [K] NR	246	486	A0A097I2B5	A0A097I233	MEL_369	MEL_275	MEL_275-MEL_369
TPY [K] LEQFLR	[K] YADVSK	120	334	A0A097I2B9	A0A097I239	MEL_358	MEL_280	MEL_280-MEL_358
RDPSSLITAEQ [K] LR	SLSD [K] ELAK	983	246	A0A097I233	A0A097I2B5	MEL_275	MEL_369	MEL_275-MEL_369
DS [K] DETLSR	GVN [K] PISR	246	224	A0A097I2B9	A0A097I1U9	MEL_358	MEL_202	MEL_202-MEL_358
I [K] ENLGEYSSK	[K] SLSDK	887	241	A0A097I1X2	A0A097I2B5	MEL_216	MEL_369	MEL_216-MEL_369
TTE [K] EASSPK	SSV [K] PK	219	801	A0A097I2B5	A0A097I233	MEL_369	MEL_275	MEL_275-MEL_369
HAVGEMT [K] AVTR	[K] GTSVK	95	1510	A0A097I2B5	A0A097I1X2	MEL_369	MEL_216	MEL_216-MEL_369
EEVPEEEESEAAPP [K] K	ELA [K] YEK	91	258	A0A097I1V2	A0A097I2B5	MEL_196	MEL_369	MEL_196-MEL_369
ILSQGVTL [K] NVR	SLSD [K] ELAK	999	246	A0A097I1X2	A0A097I2B5	MEL_216	MEL_369	MEL_216-MEL_369
TTE [K] EASSPK	SA [K] VLR	219	1077	A0A097I2B5	A0A097I1X2	MEL_369	MEL_216	MEL_216-MEL_369
SFPKPPGDP [T] EKAYR	A [K] LQISVAR	594	116	A0A097I1X2	A0A097I2B5	MEL_216	MEL_369	MEL_216-MEL_369
VPT [K] NSVTK	[K] SLSDK	989	241	A0A097I233	A0A097I2B5	MEL_275	MEL_369	MEL_275-MEL_369
LA [K] SQHIDSFGK	ELA [K] LTK	815	250	A0A097I233	A0A097I2B5	MEL_275	MEL_369	MEL_275-MEL_369
VTS [K] DIETAFMLEHGPL	EKEEEEP [K] K	203	416	A0A097I2D0	A0A097I239	MEL_368	MEL_280	MEL_280-MEL_368
NLPFA [K] IQTEQYK	ELA [K] YEK	1010	258	A0A097I233	A0A097I2B5	MEL_275	MEL_369	MEL_275-MEL_369
DS [K] DETLSR	VG [K] VLTER	246	140	A0A097I2B9	A0A097I1U9	MEL_358	MEL_202	MEL_202-MEL_358
HAVGEMT [K] AVTR	AL [K] SAK	95	1074	A0A097I2B5	A0A097I1X2	MEL_369	MEL_216	MEL_216-MEL_369
TASGELEDGIV [S] DIKK	HAVGEM [T] KAVTR	1383	94	A0A097I1X2	A0A097I2B5	MEL_216	MEL_369	MEL_216-MEL_369
V [K] AQQHGHLADHVSVGETQIPK	YADVS [K] AR	9	340	A0A097I2D0	A0A097I239	MEL_368	MEL_280	MEL_280-MEL_368
L [K] QCLVDIGAFK	GVN [K] PISR	106	224	A0A097I2B9	A0A097I1U9	MEL_358	MEL_202	MEL_202-MEL_358
V [K] EGALVVK	YADVS [K] AR	424	340	A0A097I2B9	A0A097I239	MEL_358	MEL_280	MEL_280-MEL_358
ILDEV [K] EQK	VAESIN [K] R	277	703	A0A097I1U9	A0A097I2B9	MEL_202	MEL_358	MEL_202-MEL_358
HAVGEMT [K] AVTR	LS [K] TFGK	95	1178	A0A097I2B5	A0A097I1X2	MEL_369	MEL_216	MEL_216-MEL_369
LCQVSLP [K] FK	[K] SLSDK	1273	241	A0A097I1X2	A0A097I2B5	MEL_216	MEL_369	MEL_216-MEL_369
TTE [K] EASSPK	TNLSG [K] K	219	1423	A0A097I2B5	A0A097I1X2	MEL_369	MEL_216	MEL_216-MEL_369
V [K] RDEPHVVVR	ATQ [K] ETTR	185	5	A0A097I1V2	A0A097I2B5	MEL_196	MEL_369	MEL_196-MEL_369
EKEEEEP [K] K	S [K] VLEFIR	416	237	A0A097I239	A0A097I2B9	MEL_280	MEL_358	MEL_280-MEL_358
Q [K] GAGSAGTGSETNSQEVR	V [K] GAVYDK	116	39	A0A097I2D0	A0A097I239	MEL_368	MEL_280	MEL_280-MEL_368
GFE [K] FATK	[K] SLSDK	865	241	A0A097I1X2	A0A097I2B5	MEL_216	MEL_369	MEL_216-MEL_369
LASTMGIAP [K] K	FMHTFLH [K] IK	397	687	A0A097I1U9	A0A097I1X2	MEL_202	MEL_216	MEL_202-MEL_216
IAESNMG [K] K	ELA [K] YEK	75	258	A0A097I1T9	A0A097I2B5	MEL_181	MEL_369	MEL_181-MEL_369
ISEESFSQL [S] KLLSQK	[K] YADVSK	55	334	A0A097I2B9	A0A097I239	MEL_358	MEL_280	MEL_280-MEL_358
QVE [K] SAEEIQQEFER	LH [K] LVQK	440	62	A0A097I239	A0A097I2D0	MEL_280	MEL_368	MEL_280-MEL_368
SQM [K] STCLIIPK	[K] VSLPESESR	137	427	A0A097I2D0	A0A097I239	MEL_368	MEL_280	MEL_280-MEL_368
GV [K] GNYGLSPALSK	[K] SLSDK	873	241	A0A097I1X2	A0A097I2B5	MEL_216	MEL_369	MEL_216-MEL_369
V [K] RDEPHVVVR	ELA [K] LTK	185	250	A0A097I1V2	A0A097I2B5	MEL_196	MEL_369	MEL_196-MEL_369
A [K] LQISVAR	[K] GADDEELR	116	436	A0A097I2B5	A0A097I233	MEL_369	MEL_275	MEL_275-MEL_369
TPY [K] LEQFLR	GVN [K] PISR	120	224	A0A097I2B9	A0A097I1U9	MEL_358	MEL_202	MEL_202-MEL_358
ISEESFSQLS [K] LLSQK	VL [K] DEEK	56	239	A0A097I2B9	A0A097I1U9	MEL_358	MEL_202	MEL_202-MEL_358
RQEIS [K] MESFSVGR	AAS [K] QK	633	238	A0A097I233	A0A097I2B5	MEL_275	MEL_369	MEL_275-MEL_369
[K] DYEHLEGDIK	LH [K] LVQK	195	62	A0A097I239	A0A097I2D0	MEL_280	MEL_368	MEL_280-MEL_368
TPY [K] LEQFLR	FVDPS [T] KK	120	770	A0A097I2B9	A0A097I1U9	MEL_358	MEL_202	MEL_202-MEL_358
TTE [K] EASSPK	RE [K] KPPVLK	219	98	A0A097I2B5	A0A097I1V2	MEL_369	MEL_196	MEL_196-MEL_369
HAVGEMT [K] AVTR	TNLSG [K] K	95	1423	A0A097I2B5	A0A097I1X2	MEL_369	MEL_216	MEL_216-MEL_369
HAVGEMT [K] AVTR	E [K] KPPVLK	95	98	A0A097I2B5	A0A097I1V2	MEL_369	MEL_196	MEL_196-MEL_369
SQM [K] STCLIIPK	YADVS [K] AR	137	340	A0A097I2D0	A0A097I239	MEL_368	MEL_280	MEL_280-MEL_368
TPY [K] LEQFLR	AELLP [K] K	120	360	A0A097I2B9	A0A097I1U9	MEL_358	MEL_202	MEL_202-MEL_358
TG [K] FVDPSTK	S [K] VLEFIR	764	237	A0A097I1U9	A0A097I2B9	MEL_202	MEL_358	MEL_202-MEL_358
EASSGSVNSE [K] TLR	ES [K] EGSR	948	107	A0A097I1X2	A0A097I2B5	MEL_216	MEL_369	MEL_216-MEL_369
GNYGLSPALS [K] K	AAS [K] QK	884	238	A0A097I1X2	A0A097I2B5	MEL_216	MEL_369	MEL_216-MEL_369
RLPNDVMCIEG [K] DGK	[K] VSLPESESR	821	427	A0A097I2B9	A0A097I239	MEL_358	MEL_280	MEL_280-MEL_358
TTE [K] EASSPK	[K] DLTMCASK	219	576	A0A097I2B5	A0A097I1X2	MEL_369	MEL_216	MEL_216-MEL_369
[K] VSLPESESR	LGQLNL [K] DK	427	80	A0A097I239	A0A097I2B9	MEL_280	MEL_358	MEL_280-MEL_358
S [K] VLEFIR	YADVS [K] AR	237	340	A0A097I2B9	A0A097I239	MEL_358	MEL_280	MEL_280-MEL_358
ISEESFSQLS [K] LLSQK	AELLP [K] K	56	360	A0A097I2B9	A0A097I1U9	MEL_358	MEL_202	MEL_202-MEL_358
GFE [K] FATK	AAS [K] QK	865	238	A0A097I1X2	A0A097I2B5	MEL_216	MEL_369	MEL_216-MEL_369
YGSA [K] ESK	SSV [K] PK	104	801	A0A097I2B5	A0A097I233	MEL_369	MEL_275	MEL_275-MEL_369
DS [K] DETLSR	E [K] EEEEPK	246	410	A0A097I2B9	A0A097I239	MEL_358	MEL_280	MEL_280-MEL_358
TTE [K] EASSPK	DH [K] YPALR	219	511	A0A097I2B5	A0A097I233	MEL_369	MEL_275	MEL_275-MEL_369
TTE [K] EASSPK	EA [K] ELR	219	478	A0A097I2B5	A0A097I233	MEL_369	MEL_275	MEL_275-MEL_369
TPY [K] LEQFLR	E [K] AELLPK	120	354	A0A097I2B9	A0A097I1U9	MEL_358	MEL_202	MEL_202-MEL_358
Q [K] GYSSVSSK	YADVS [K] AR	375	340	A0A097I2B9	A0A097I239	MEL_358	MEL_280	MEL_280-MEL_358
I [K] ENLGEYSSK	ELA [K] YEK	887	258	A0A097I1X2	A0A097I2B5	MEL_216	MEL_369	MEL_216-MEL_369
TTE [K] EASSPK	AL [K] SAK	219	1074	A0A097I2B5	A0A097I1X2	MEL_369	MEL_216	MEL_216-MEL_369
FMHTFLH [K] IK	ELA [K] LTK	687	250	A0A097I1X2	A0A097I2B5	MEL_216	MEL_369	MEL_216-MEL_369
EEVPEEEESEAAPP [K] K	EASSP [K] K	91	225	A0A097I1V2	A0A097I2B5	MEL_196	MEL_369	MEL_196-MEL_369
V [K] AQQHGHLADHVSVGETQIPK	[K] YADVSK	9	334	A0A097I2D0	A0A097I239	MEL_368	MEL_280	MEL_280-MEL_368
LGSHADLP [K] SQR	TFI [K] TGK	1034	761	A0A097I1X2	A0A097I1U9	MEL_216	MEL_202	MEL_202-MEL_216
EKEEEEP [K] K	LH [K] LVQK	416	62	A0A097I239	A0A097I2D0	MEL_280	MEL_368	MEL_280-MEL_368
KLPDAFV [K] K	GFE [K] FATK	780	865	A0A097I1U9	A0A097I1X2	MEL_202	MEL_216	MEL_202-MEL_216
VLGSGE [K] PK	YADVS [K] AR	420	340	A0A097I2B9	A0A097I239	MEL_358	MEL_280	MEL_280-MEL_358
YGSA [K] ESK	[K] PPVLK	104	99	A0A097I2B5	A0A097I1V2	MEL_369	MEL_196	MEL_196-MEL_369
V [K] RDEPHVVVR	AAS [K] QK	185	238	A0A097I1V2	A0A097I2B5	MEL_196	MEL_369	MEL_196-MEL_369
LGSHADLP [K] SQR	AAS [K] QK	1034	238	A0A097I1X2	A0A097I2B5	MEL_216	MEL_369	MEL_216-MEL_369
QCTAAVSILSE [K] EAK	[K] SLSDK	475	241	A0A097I233	A0A097I2B5	MEL_275	MEL_369	MEL_275-MEL_369
HAVGEMT [K] AVTR	SGQ [K] NR	95	486	A0A097I2B5	A0A097I233	MEL_369	MEL_275	MEL_275-MEL_369
Y [K] NFIHTVK	ELA [K] LTK	1319	250	A0A097I1X2	A0A097I2B5	MEL_216	MEL_369	MEL_216-MEL_369
LCQVSLP [K] FK	TG [K] FVDPSTK	1273	764	A0A097I1X2	A0A097I1U9	MEL_216	MEL_202	MEL_202-MEL_216
SFPKPPGDP [T] EKAYR	HAVGEMT [K] AVTR	594	95	A0A097I1X2	A0A097I2B5	MEL_216	MEL_369	MEL_216-MEL_369
HAVGEM [T] KAVTR	[K] DLTMCASK	94	576	A0A097I2B5	A0A097I1X2	MEL_369	MEL_216	MEL_216-MEL_369
NPYASFE [K] LSK	YGSA [K] ESK	1175	104	A0A097I1X2	A0A097I2B5	MEL_216	MEL_369	MEL_216-MEL_369
EGALVV [K] R	AELLP [K] K	431	360	A0A097I2B9	A0A097I1U9	MEL_358	MEL_202	MEL_202-MEL_358
ISEESFSQLS [K] LLSQK	EE [K] REEK	56	402	A0A097I2B9	A0A097I239	MEL_358	MEL_280	MEL_280-MEL_358
AACFEEDGSCPTE [K] PICSVSEK	ALVITY [S] GKR	149	194	A0A097I239	A0A097I2D0	MEL_280	MEL_368	MEL_280-MEL_368
LYPSAMSEYQQ [K] AVER	HAVGEM [T] KAVTR	811	94	A0A097I1X2	A0A097I2B5	MEL_216	MEL_369	MEL_216-MEL_369
TPY [K] LEQFLR	A [K] DEAVLLR	120	378	A0A097I2B9	A0A097I1U9	MEL_358	MEL_202	MEL_202-MEL_358
YGSA [K] ESK	AQHI [K] AR	104	625	A0A097I2B5	A0A097I233	MEL_369	MEL_275	MEL_275-MEL_369
GV [K] GNYGLSPALSK	ES [K] EGSR	873	107	A0A097I1X2	A0A097I2B5	MEL_216	MEL_369	MEL_216-MEL_369
LGSHADLP [K] SQR	[K] SLSDK	1034	241	A0A097I1X2	A0A097I2B5	MEL_216	MEL_369	MEL_216-MEL_369
LCQVSLP [K] FK	KLPDAFV [K] K	1273	780	A0A097I1X2	A0A097I1U9	MEL_216	MEL_202	MEL_202-MEL_216
RDEGSLTMEELCSP [K] K	ES [K] EGSR	27	107	A0A097I1T9	A0A097I2B5	MEL_181	MEL_369	MEL_181-MEL_369
YGSA [K] ESK	VVTDA [K] K	104	132	A0A097I2B5	A0A097I1T9	MEL_369	MEL_181	MEL_181-MEL_369
SLSD [K] ELAK	KP [K] AAPK	246	72	A0A097I2B5	A0A097I1V2	MEL_369	MEL_196	MEL_196-MEL_369
GFE [K] FATK	YGSA [K] ESK	865	104	A0A097I1X2	A0A097I2B5	MEL_216	MEL_369	MEL_216-MEL_369
EAAVDCELFGD [K] GIECFKPK	ES [K] EGSR	541	107	A0A097I1T9	A0A097I2B5	MEL_181	MEL_369	MEL_181-MEL_369
LG [K] YSCK	[K] SLSDK	348	241	A0A097I1T9	A0A097I2B5	MEL_181	MEL_369	MEL_181-MEL_369
TTE [K] EASSPK	NM [K] TGVK	219	701	A0A097I2B5	A0A097I1T9	MEL_369	MEL_181	MEL_181-MEL_369
ELQTSS [K] DLK	ES [K] EGSR	190	107	A0A097I1T9	A0A097I2B5	MEL_181	MEL_369	MEL_181-MEL_369
NPYASFE [K] LSK	VG [K] VLTER	1175	140	A0A097I1X2	A0A097I1U9	MEL_216	MEL_202	MEL_202-MEL_216
ISEESF [S] QLSKLLSQK	A [K] LQISVAR	52	116	A0A097I2B9	A0A097I2B5	MEL_358	MEL_369	MEL_358-MEL_369
ISEESFSQLS [K] LLSQK	E [K] LPEGGR	56	287	A0A097I2B9	A0A097I1U9	MEL_358	MEL_202	MEL_202-MEL_358
AL [K] EAAVDCELFGDK	[K] SLSDK	529	241	A0A097I1T9	A0A097I2B5	MEL_181	MEL_369	MEL_181-MEL_369
IEAP [K] QASPAIK	VPTKN [S] VTK	356	991	A0A097I239	A0A097I233	MEL_280	MEL_275	MEL_275-MEL_280
FMHTFLH [K] IK	TTE [K] EASSPK	687	219	A0A097I1X2	A0A097I2B5	MEL_216	MEL_369	MEL_216-MEL_369
[K] DYEHLEGDIK	VAESIN [K] R	195	703	A0A097I239	A0A097I2B9	MEL_280	MEL_358	MEL_280-MEL_358
QLE [K] CLLHLR	ELA [K] LTK	367	250	A0A097I2B9	A0A097I2B5	MEL_358	MEL_369	MEL_358-MEL_369
LGQLNL [K] DK	EE [K] REEK	80	402	A0A097I2B9	A0A097I239	MEL_358	MEL_280	MEL_280-MEL_358
LLNF [K] SPSQK	TPY [K] LEQFLR	600	120	A0A097I1Y8	A0A097I2B9	MEL_231	MEL_358	MEL_231-MEL_358
TTE [K] EASSPK	[K] GTSVK	219	1510	A0A097I2B5	A0A097I1X2	MEL_369	MEL_216	MEL_216-MEL_369
HAVGEMT [K] AVTR	QLPEE [K] AFER	95	726	A0A097I2B5	A0A097I1X2	MEL_369	MEL_216	MEL_216-MEL_369
YLAYEPGT [K] DVVAGNMDEFK	ES [K] EGSR	240	107	A0A097I1T9	A0A097I2B5	MEL_181	MEL_369	MEL_181-MEL_369
SISEGVTL [K] R	ELA [K] LTK	449	250	A0A097I1T9	A0A097I2B5	MEL_181	MEL_369	MEL_181-MEL_369
IAESNMG [K] K	[K] SLSDK	75	241	A0A097I1T9	A0A097I2B5	MEL_181	MEL_369	MEL_181-MEL_369
HEVLVAAGSLGVLN [K] PK	ES [K] EGSR	515	107	A0A097I2B9	A0A097I2B5	MEL_358	MEL_369	MEL_358-MEL_369
YGSA [K] ESK	FATLL [K] K	104	358	A0A097I2B5	A0A097I1T9	MEL_369	MEL_181	MEL_181-MEL_369
IEAP [K] QASPAIK	L [K] QCLVDIGAFK	356	106	A0A097I239	A0A097I2B9	MEL_280	MEL_358	MEL_280-MEL_358
[K] GADDEELR	E [K] EEEEPK	436	410	A0A097I233	A0A097I239	MEL_275	MEL_280	MEL_275-MEL_280
ISEESFSQL [S] KLLSQK	YADV [S] KAR	55	339	A0A097I2B9	A0A097I239	MEL_358	MEL_280	MEL_280-MEL_358
T [K] LASTMGIAPK	[K] GVWDQETAK	387	400	A0A097I1U9	A0A097I2B9	MEL_202	MEL_358	MEL_202-MEL_358
Q [K] GYSSVSSK	EKEEEEP [K] K	375	416	A0A097I2B9	A0A097I239	MEL_358	MEL_280	MEL_280-MEL_358
HAVGEMT [K] AVTR	VVTDA [K] K	95	132	A0A097I2B5	A0A097I1T9	MEL_369	MEL_181	MEL_181-MEL_369
YE [K] EQGMSPGY	FMHTFLH [K] IK	261	687	A0A097I2B5	A0A097I1X2	MEL_369	MEL_216	MEL_216-MEL_369
SLSD [K] ELAK	DSGVV [K] YR	246	160	A0A097I2B5	A0A097I1V2	MEL_369	MEL_196	MEL_196-MEL_369
NG [K] EGCAEGSEIR	ELA [K] YEK	688	258	A0A097I1T9	A0A097I2B5	MEL_181	MEL_369	MEL_181-MEL_369
LQEMSSTTATIERPAGAGK [S] GGVK	ES [K] EGSR	658	107	A0A097I1T9	A0A097I2B5	MEL_181	MEL_369	MEL_181-MEL_369
KED [K] EEDFYNHQK	A [K] LQISVAR	54	116	A0A097I1X2	A0A097I2B5	MEL_216	MEL_369	MEL_216-MEL_369
ELQTSS [K] DLK	ELA [K] YEK	190	258	A0A097I1T9	A0A097I2B5	MEL_181	MEL_369	MEL_181-MEL_369
G [K] NPYPGCPSVR	ES [K] EGSR	670	107	A0A097I1T9	A0A097I2B5	MEL_181	MEL_369	MEL_181-MEL_369
HAVGEMT [K] AVTR	DQ [K] SNVYK	95	674	A0A097I2B5	A0A097I1X2	MEL_369	MEL_216	MEL_216-MEL_369
SLSD [K] ELAK	[K] PPVLK	246	99	A0A097I2B5	A0A097I1V2	MEL_369	MEL_196	MEL_196-MEL_369
SMI [K] HSGLTIVGSSEVLK	DS [K] DETLSR	177	246	A0A097I239	A0A097I2B9	MEL_280	MEL_358	MEL_280-MEL_358
GTCI [K] GSQK	[K] GADDEELR	164	436	A0A097I239	A0A097I233	MEL_280	MEL_275	MEL_275-MEL_280
[K] ETAGFIVDR	QA [S] PAIKK	1083	359	A0A097I233	A0A097I239	MEL_275	MEL_280	MEL_275-MEL_280
SETEALG [K] K	ES [K] EGSR	617	107	A0A097I1T9	A0A097I2B5	MEL_181	MEL_369	MEL_181-MEL_369
SLSD [K] ELAK	[K] AVESWLK	246	621	A0A097I2B5	A0A097I1T9	MEL_369	MEL_181	MEL_181-MEL_369
EGIIS [K] DVDTTDISK	AELLP [K] K	687	360	A0A097I2B9	A0A097I1U9	MEL_358	MEL_202	MEL_202-MEL_358
[K] TAAPPAEK	YGSA [K] ESK	58	104	A0A097I1V2	A0A097I2B5	MEL_196	MEL_369	MEL_196-MEL_369
EGIIS [K] DVDTTDISK	GVN [K] PISR	687	224	A0A097I2B9	A0A097I1U9	MEL_358	MEL_202	MEL_202-MEL_358
[K] NLEYNNSIYK	EASSP [K] K	303	225	A0A097I1T9	A0A097I2B5	MEL_181	MEL_369	MEL_181-MEL_369
KNET [K] ISGNEQTK	ES [K] EGSR	579	107	A0A097I1T9	A0A097I2B5	MEL_181	MEL_369	MEL_181-MEL_369
[Y] EKEQGMSPGY	EKPESP [K] TK	259	123	A0A097I2B5	A0A097I1T9	MEL_369	MEL_181	MEL_181-MEL_369
TTE [K] EASSPK	Y [K] DSGVVK	219	154	A0A097I2B5	A0A097I1V2	MEL_369	MEL_196	MEL_196-MEL_369
VAESIN [K] R	VG [K] VLTER	703	140	A0A097I2B9	A0A097I1U9	MEL_358	MEL_202	MEL_202-MEL_358
RDEGSLTMEELCSP [K] K	ELA [K] YEK	27	258	A0A097I1T9	A0A097I2B5	MEL_181	MEL_369	MEL_181-MEL_369
KPPVL [K] QGHR	ES [K] EGSR	104	107	A0A097I1V2	A0A097I2B5	MEL_196	MEL_369	MEL_196-MEL_369
SLSD [K] ELAK	[K] EAAPK	246	52	A0A097I2B5	A0A097I1V2	MEL_369	MEL_196	MEL_196-MEL_369
TG [K] FVDPSTK	DS [K] DETLSR	764	246	A0A097I1U9	A0A097I2B9	MEL_202	MEL_358	MEL_202-MEL_358
FMHTFLH [K] IK	TG [K] FVDPSTK	687	764	A0A097I1X2	A0A097I1U9	MEL_216	MEL_202	MEL_202-MEL_216
FCSH [K] DLPEK	AAS [K] QK	480	238	A0A097I1T9	A0A097I2B5	MEL_181	MEL_369	MEL_181-MEL_369
HSGLTIVGSSEVL [K] K	[K] EVQEK	191	189	A0A097I239	A0A097I2B9	MEL_280	MEL_358	MEL_280-MEL_358
HAVGEMT [K] AVTR	EAAP [K] K	95	57	A0A097I2B5	A0A097I1V2	MEL_369	MEL_196	MEL_196-MEL_369
VAESIN [K] R	FP [K] PEER	703	298	A0A097I2B9	A0A097I1U9	MEL_358	MEL_202	MEL_202-MEL_358
SLSD [K] ELAK	SA [K] VLR	246	1077	A0A097I2B5	A0A097I1X2	MEL_369	MEL_216	MEL_216-MEL_369
A [K] LQISVAR	QIIQQDP [K] K	116	50	A0A097I2B5	A0A097I233	MEL_369	MEL_275	MEL_275-MEL_369
CSFVGLS [K] NAK	LGQLNL [K] DK	623	80	A0A097I1Y8	A0A097I2B9	MEL_231	MEL_358	MEL_231-MEL_358
KPPVL [K] QGHR	[K] SLSDK	104	241	A0A097I1V2	A0A097I2B5	MEL_196	MEL_369	MEL_196-MEL_369
IAESNMG [K] K	ELA [K] LTK	75	250	A0A097I1T9	A0A097I2B5	MEL_181	MEL_369	MEL_181-MEL_369
SFPKPPGDPTE [K] AYR	[K] SLSDK	596	241	A0A097I1X2	A0A097I2B5	MEL_216	MEL_369	MEL_216-MEL_369
TTE [K] EASSPK	AQHI [K] AR	219	625	A0A097I2B5	A0A097I233	MEL_369	MEL_275	MEL_275-MEL_369
EASSGSVNSE [K] TLR	[K] SLSDK	948	241	A0A097I1X2	A0A097I2B5	MEL_216	MEL_369	MEL_216-MEL_369
VTS [K] DIETAFMLEHGPL	V [K] GAVYDK	203	39	A0A097I2D0	A0A097I239	MEL_368	MEL_280	MEL_280-MEL_368
HAVGEMT [K] AVTR	VT [K] STVK	95	784	A0A097I2B5	A0A097I1X2	MEL_369	MEL_216	MEL_216-MEL_369
GLLGASEEQI [K] R	YADVS [K] AR	23	340	A0A097I2B9	A0A097I239	MEL_358	MEL_280	MEL_280-MEL_358
RDEGSLTMEELCSP [K] K	AAS [K] QK	27	238	A0A097I1T9	A0A097I2B5	MEL_181	MEL_369	MEL_181-MEL_369
L [K] QCLVDIGAFK	AELLP [K] K	106	360	A0A097I2B9	A0A097I1U9	MEL_358	MEL_202	MEL_202-MEL_358
DSGA [K] GSVFLSCR	V [K] GAVYDK	106	39	A0A097I2D0	A0A097I239	MEL_368	MEL_280	MEL_280-MEL_368
IEAP [K] QASPAIK	LH [K] LVQK	356	62	A0A097I239	A0A097I2D0	MEL_280	MEL_368	MEL_280-MEL_368
RQEIS [K] MESFSVGR	ELA [K] LTK	633	250	A0A097I233	A0A097I2B5	MEL_275	MEL_369	MEL_275-MEL_369
HAVGEMT [K] AVTR	[K] PPVLK	95	99	A0A097I2B5	A0A097I1V2	MEL_369	MEL_196	MEL_196-MEL_369
I [K] ENLGEYSSK	YGSA [K] ESK	887	104	A0A097I1X2	A0A097I2B5	MEL_216	MEL_369	MEL_216-MEL_369
HAVGEMT [K] AVTR	[K] TVVLLR	95	712	A0A097I2B5	A0A097I233	MEL_369	MEL_275	MEL_275-MEL_369
YGSA [K] ESK	VV [K] AFNR	104	420	A0A097I2B5	A0A097I1T9	MEL_369	MEL_181	MEL_181-MEL_369
[K] NLEYNNSIYK	ES [K] EGSR	303	107	A0A097I1T9	A0A097I2B5	MEL_181	MEL_369	MEL_181-MEL_369
AETETLEAAG [K] VSK	A [K] LQISVAR	826	116	A0A097I1X2	A0A097I2B5	MEL_216	MEL_369	MEL_216-MEL_369
TPY [K] LEQFLR	TFI [K] TGK	120	761	A0A097I2B9	A0A097I1U9	MEL_358	MEL_202	MEL_202-MEL_358
A [K] LQISVAR	VPT [K] NSVTK	116	989	A0A097I2B5	A0A097I233	MEL_369	MEL_275	MEL_275-MEL_369
[K] NLEYNNSIYK	[K] SLSDK	303	241	A0A097I1T9	A0A097I2B5	MEL_181	MEL_369	MEL_181-MEL_369
VSWDT [K] SETEALGK	SLSD [K] ELAK	609	246	A0A097I1T9	A0A097I2B5	MEL_181	MEL_369	MEL_181-MEL_369
LGSHADLP [K] SQR	SLSD [K] ELAK	1034	246	A0A097I1X2	A0A097I2B5	MEL_216	MEL_369	MEL_216-MEL_369
VT [S] KDIETAFMLEHGPL	IEAP [K] QASPAIK	202	356	A0A097I2D0	A0A097I239	MEL_368	MEL_280	MEL_280-MEL_368
ISEESFSQL [S] KLLSQK	DFAVLQ [K] R	55	264	A0A097I2B9	A0A097I1U9	MEL_358	MEL_202	MEL_202-MEL_358
GV [K] GNYGLSPALSK	A [K] LQISVAR	873	116	A0A097I1X2	A0A097I2B5	MEL_216	MEL_369	MEL_216-MEL_369
YETAP [K] ELR	ES [K] EGSR	298	107	A0A097I1T9	A0A097I2B5	MEL_181	MEL_369	MEL_181-MEL_369
HAVGEMT [K] AVTR	AYP [K] VK	95	271	A0A097I2B5	A0A097I1T9	MEL_369	MEL_181	MEL_181-MEL_369
Q [K] GAGSAGTGSETNSQEVR	[K] VSLPESESR	116	427	A0A097I2D0	A0A097I239	MEL_368	MEL_280	MEL_280-MEL_368
SQM [K] STCLIIPK	V [K] GAVYDK	137	39	A0A097I2D0	A0A097I239	MEL_368	MEL_280	MEL_280-MEL_368
V [K] AQQHGHLADHVSVGETQIPK	TDTG [K] CTDK	9	6	A0A097I2D0	A0A097I239	MEL_368	MEL_280	MEL_280-MEL_368
NTELFGEGYIVD [K] NR	VAESIN [K] R	518	703	A0A097I1Y8	A0A097I2B9	MEL_231	MEL_358	MEL_231-MEL_358
LLNF [K] SPSQK	LGQLNL [K] DK	600	80	A0A097I1Y8	A0A097I2B9	MEL_231	MEL_358	MEL_231-MEL_358
VPT [K] NSVTK	YGSA [K] ESK	989	104	A0A097I233	A0A097I2B5	MEL_275	MEL_369	MEL_275-MEL_369
LGSHADLP [K] SQR	VL [K] DEEK	1034	239	A0A097I1X2	A0A097I1U9	MEL_216	MEL_202	MEL_202-MEL_216
LA [K] SQHIDSFGK	ES [K] EGSR	815	107	A0A097I233	A0A097I2B5	MEL_275	MEL_369	MEL_275-MEL_369
TTE [K] EASSPK	VFGAD [K] K	219	556	A0A097I2B5	A0A097I233	MEL_369	MEL_275	MEL_275-MEL_369
A [K] GYEDEDMLSAAHLIR	ES [K] EGSR	1486	107	A0A097I1X2	A0A097I2B5	MEL_216	MEL_369	MEL_216-MEL_369
TTE [K] EASSPK	K [K] PGEPK	219	749	A0A097I2B5	A0A097I233	MEL_369	MEL_275	MEL_275-MEL_369
SLSD [K] ELAK	E [K] KPPVLK	246	98	A0A097I2B5	A0A097I1V2	MEL_369	MEL_196	MEL_196-MEL_369
RQEIS [K] MESFSVGR	[K] SLSDK	633	241	A0A097I233	A0A097I2B5	MEL_275	MEL_369	MEL_275-MEL_369
EKEEEEP [K] K	TMA [K] EISK	416	153	A0A097I239	A0A097I2D0	MEL_280	MEL_368	MEL_280-MEL_368
TPY [K] LEQFLR	EI [K] TFIK	120	757	A0A097I2B9	A0A097I1U9	MEL_358	MEL_202	MEL_202-MEL_358
NPYASFE [K] LSK	ES [K] EGSR	1175	107	A0A097I1X2	A0A097I2B5	MEL_216	MEL_369	MEL_216-MEL_369
QLE [K] CLLHLR	YADV [S] KAR	367	339	A0A097I2B9	A0A097I239	MEL_358	MEL_280	MEL_280-MEL_358
ISEESFSQL [S] KLLSQK	LASTMGIAP [K] K	55	397	A0A097I2B9	A0A097I1U9	MEL_358	MEL_202	MEL_202-MEL_358
SLSD [K] ELAK	[K] GTSVK	246	1510	A0A097I2B5	A0A097I1X2	MEL_369	MEL_216	MEL_216-MEL_369
EY [K] EYVEAER	[K] SLSDK	122	241	A0A097I233	A0A097I2B5	MEL_275	MEL_369	MEL_275-MEL_369
TTE [K] EASSPK	V [K] TNLSGK	219	1417	A0A097I2B5	A0A097I1X2	MEL_369	MEL_216	MEL_216-MEL_369
RDPSSLITAEQ [K] LR	[K] SLSDK	983	241	A0A097I233	A0A097I2B5	MEL_275	MEL_369	MEL_275-MEL_369
HAVGEMT [K] AVTR	S [K] ISIK	95	756	A0A097I2B5	A0A097I233	MEL_369	MEL_275	MEL_275-MEL_369
V [K] EGALVVK	KAEAI [K] R	424	402	A0A097I2B9	A0A097I1Y8	MEL_358	MEL_231	MEL_231-MEL_358
IEAP [K] QASPAIK	Q [K] GYSSVSSK	356	375	A0A097I239	A0A097I2B9	MEL_280	MEL_358	MEL_280-MEL_358
KLPDAFV [K] K	V [K] EGALVVK	780	424	A0A097I1U9	A0A097I2B9	MEL_202	MEL_358	MEL_202-MEL_358
ILSQGVTL [K] NVR	AAS [K] QK	999	238	A0A097I1X2	A0A097I2B5	MEL_216	MEL_369	MEL_216-MEL_369
TPY [K] LEQFLR	REE [K] GK	120	406	A0A097I2B9	A0A097I239	MEL_358	MEL_280	MEL_280-MEL_358
EGIIS [K] DVDTTDISK	FVDPS [T] KK	687	770	A0A097I2B9	A0A097I1U9	MEL_358	MEL_202	MEL_202-MEL_358
HSGLTIVGSSEVL [K] K	EGALVV [K] R	191	431	A0A097I239	A0A097I2B9	MEL_280	MEL_358	MEL_280-MEL_358
CAN [K] LQSK	[K] YADVSK	8	334	A0A097I2B9	A0A097I239	MEL_358	MEL_280	MEL_280-MEL_358
GY [K] VFDAAK	LGQLNL [K] DK	794	80	A0A097I1Y8	A0A097I2B9	MEL_231	MEL_358	MEL_231-MEL_358
FMHTFLH [K] IK	VG [K] VLTER	687	140	A0A097I1X2	A0A097I1U9	MEL_216	MEL_202	MEL_202-MEL_216
LGQLNL [K] DK	VFDAA [K] NTK	80	800	A0A097I2B9	A0A097I1Y8	MEL_358	MEL_231	MEL_231-MEL_358
Q [K] GYSSVSSK	VG [K] VLTER	375	140	A0A097I2B9	A0A097I1U9	MEL_358	MEL_202	MEL_202-MEL_358
SLSD [K] ELAK	[K] TVVLLR	246	712	A0A097I2B5	A0A097I233	MEL_369	MEL_275	MEL_275-MEL_369
QIIQQDP [K] K	[K] SLSDK	50	241	A0A097I233	A0A097I2B5	MEL_275	MEL_369	MEL_275-MEL_369
[K] EDKEEDFYNHQK	YGSA [K] ESK	51	104	A0A097I1X2	A0A097I2B5	MEL_216	MEL_369	MEL_216-MEL_369
TPY [K] LEQFLR	FP [K] PEER	120	298	A0A097I2B9	A0A097I1U9	MEL_358	MEL_202	MEL_202-MEL_358
QLE [K] CLLHLR	AELLP [K] K	367	360	A0A097I2B9	A0A097I1U9	MEL_358	MEL_202	MEL_202-MEL_358
GTCI [K] GSQK	TMA [K] EISK	164	153	A0A097I239	A0A097I2D0	MEL_280	MEL_368	MEL_280-MEL_368
ISEESFSQLS [K] LLSQK	E [K] EEEEPK	56	410	A0A097I2B9	A0A097I239	MEL_358	MEL_280	MEL_280-MEL_358
[K] VSLPESESR	VAESIN [K] R	427	703	A0A097I239	A0A097I2B9	MEL_280	MEL_358	MEL_280-MEL_358
VPT [K] NSVTK	AAS [K] QK	989	238	A0A097I233	A0A097I2B5	MEL_275	MEL_369	MEL_275-MEL_369
[K] GADDEELR	ES [K] EGSR	436	107	A0A097I233	A0A097I2B5	MEL_275	MEL_369	MEL_275-MEL_369
SFPKPPGDPTE [K] AYR	ELA [K] LTK	596	250	A0A097I1X2	A0A097I2B5	MEL_216	MEL_369	MEL_216-MEL_369
SLSD [K] ELAK	DH [K] YPALR	246	511	A0A097I2B5	A0A097I233	MEL_369	MEL_275	MEL_275-MEL_369
TPY [K] LEQFLR	E [K] EEEEPK	120	410	A0A097I2B9	A0A097I239	MEL_358	MEL_280	MEL_280-MEL_358
[K] DYEHLEGDIK	[K] EVQEK	195	189	A0A097I239	A0A097I2B9	MEL_280	MEL_358	MEL_280-MEL_358
ISEESFSQLS [K] LLSQK	AIASC [K] K	56	16	A0A097I2B9	A0A097I239	MEL_358	MEL_280	MEL_280-MEL_358
V [K] AQQHGHLADHVSVGETQIPK	TPSP [K] K	9	94	A0A097I2D0	A0A097I239	MEL_368	MEL_280	MEL_280-MEL_368
A [K] GYEDEDMLSAAHLIR	ELA [K] LTK	1486	250	A0A097I1X2	A0A097I2B5	MEL_216	MEL_369	MEL_216-MEL_369
[K] VSLPESESR	QLE [K] CLLHLR	427	367	A0A097I239	A0A097I2B9	MEL_280	MEL_358	MEL_280-MEL_358
GIT [K] ENFDQIFSSAGTK	REE [K] GK	540	406	A0A097I2B9	A0A097I239	MEL_358	MEL_280	MEL_280-MEL_358
TPY [K] LEQFLR	EMIG [K] SER	120	167	A0A097I2B9	A0A097I1U9	MEL_358	MEL_202	MEL_202-MEL_358
LGSHADLP [K] SQR	ELA [K] YEK	1034	258	A0A097I1X2	A0A097I2B5	MEL_216	MEL_369	MEL_216-MEL_369
SQM [K] STCLIIPK	AIASC [K] K	137	16	A0A097I2D0	A0A097I239	MEL_368	MEL_280	MEL_280-MEL_368
DS [K] DETLSR	LPEFE [K] K	246	723	A0A097I2B9	A0A097I1Y8	MEL_358	MEL_231	MEL_231-MEL_358
GVSASDLEGIY [K] TQTK	ES [K] EGSR	72	107	A0A097I233	A0A097I2B5	MEL_275	MEL_369	MEL_275-MEL_369
GIT [K] ENFDQIFSSAGTK	[K] IPLHGK	540	313	A0A097I2B9	A0A097I239	MEL_358	MEL_280	MEL_280-MEL_358
RKEA [T] ESESLLGLYLAK	ES [K] EGSR	1397	107	A0A097I1X2	A0A097I2B5	MEL_216	MEL_369	MEL_216-MEL_369
EGIIS [K] DVDTTDISK	[K] IPLHGK	687	313	A0A097I2B9	A0A097I239	MEL_358	MEL_280	MEL_280-MEL_358
LLSSADGPQ [K] LEEAFR	ELA [K] LTK	740	250	A0A097I1X2	A0A097I2B5	MEL_216	MEL_369	MEL_216-MEL_369
EGIIS [K] DVDTTDISK	EKEEEEP [K] K	687	416	A0A097I2B9	A0A097I239	MEL_358	MEL_280	MEL_280-MEL_358
LA [K] SQHIDSFGK	SLSD [K] ELAK	815	246	A0A097I233	A0A097I2B5	MEL_275	MEL_369	MEL_275-MEL_369
HSGLTIVGSSEVL [K] K	E [K] QLEK	191	363	A0A097I239	A0A097I2B9	MEL_280	MEL_358	MEL_280-MEL_358
CSFVGLS [K] NAK	S [K] VLEFIR	623	237	A0A097I1Y8	A0A097I2B9	MEL_231	MEL_358	MEL_231-MEL_358
LGQLNL [K] DK	GVN [K] PISR	80	224	A0A097I2B9	A0A097I1U9	MEL_358	MEL_202	MEL_202-MEL_358
RQEIS [K] MESFSVGR	ATQ [K] ETTR	633	5	A0A097I233	A0A097I2B5	MEL_275	MEL_369	MEL_275-MEL_369
YS [K] QCTAAVSILSEK	ES [K] EGSR	463	107	A0A097I233	A0A097I2B5	MEL_275	MEL_369	MEL_275-MEL_369
HAVGEMT [K] AVTR	QG [K] DQK	95	671	A0A097I2B5	A0A097I1X2	MEL_369	MEL_216	MEL_216-MEL_369
[K] ETAGFIVDR	ES [K] EGSR	1083	107	A0A097I233	A0A097I2B5	MEL_275	MEL_369	MEL_275-MEL_369
TLAS [K] SMIK	LH [K] LVQK	173	62	A0A097I239	A0A097I2D0	MEL_280	MEL_368	MEL_280-MEL_368
ISEESFSQLS [K] LLSQK	[K] IPLHGK	56	313	A0A097I2B9	A0A097I239	MEL_358	MEL_280	MEL_280-MEL_358
KLPDAFV [K] K	S [K] VLEFIR	780	237	A0A097I1U9	A0A097I2B9	MEL_202	MEL_358	MEL_202-MEL_358
NFIHTV [K] IQGK	AELLP [K] K	1326	360	A0A097I1X2	A0A097I1U9	MEL_216	MEL_202	MEL_202-MEL_216
I [K] ENLGEYSSK	ES [K] EGSR	887	107	A0A097I1X2	A0A097I2B5	MEL_216	MEL_369	MEL_216-MEL_369
ISEESFSQL [S] KLLSQK	QASPAI [K] K	55	363	A0A097I2B9	A0A097I239	MEL_358	MEL_280	MEL_280-MEL_358
GEPLSEQHL [K] QLEYILEK	AA [S] KQK	1309	237	A0A097I1X2	A0A097I2B5	MEL_216	MEL_369	MEL_216-MEL_369
EKEEEEP [K] K	E [K] QLEK	416	363	A0A097I239	A0A097I2B9	MEL_280	MEL_358	MEL_280-MEL_358
[K] EDKEEDFYNHQK	ES [K] EGSR	51	107	A0A097I1X2	A0A097I2B5	MEL_216	MEL_369	MEL_216-MEL_369
LGQLNL [K] DK	E [K] EEEEPK	80	410	A0A097I2B9	A0A097I239	MEL_358	MEL_280	MEL_280-MEL_358
HSGLTIVGSSEVL [K] K	AFM [K] TTK	191	803	A0A097I239	A0A097I2B9	MEL_280	MEL_358	MEL_280-MEL_358
LCQVSLP [K] FK	AELLP [K] K	1273	360	A0A097I1X2	A0A097I1U9	MEL_216	MEL_202	MEL_202-MEL_216
QCLVDIGAF [K] TPYK	E [K] EEEEPK	116	410	A0A097I2B9	A0A097I239	MEL_358	MEL_280	MEL_280-MEL_358
A [K] LQISVAR	EQTDGIG [K] K	116	746	A0A097I2B5	A0A097I233	MEL_369	MEL_275	MEL_275-MEL_369
SLSD [K] ELAK	Q [K] GIPR	246	664	A0A097I2B5	A0A097I1T9	MEL_369	MEL_181	MEL_181-MEL_369
SLSD [K] ELAK	YGT [K] SK	246	397	A0A097I2B5	A0A097I1T9	MEL_369	MEL_181	MEL_181-MEL_369
LADQLVQDSLDFLE [K] K	TTE [K] EASSPK	535	219	A0A097I2B9	A0A097I2B5	MEL_358	MEL_369	MEL_358-MEL_369
SEQ [K] FSQLFQR	[K] YADVSK	78	334	A0A097I218	A0A097I239	MEL_260	MEL_280	MEL_260-MEL_280
EKEEEEP [K] K	NL [K] LLR	416	53	A0A097I239	A0A097I218	MEL_280	MEL_260	MEL_260-MEL_280
HSGLTIVGSSEVL [K] K	SLSD [K] ELAK	191	246	A0A097I239	A0A097I2B5	MEL_280	MEL_369	MEL_280-MEL_369
LGTA [K] GDLSAAFK	[K] YEVEEEIR	236	343	A0A097I218	A0A097I239	MEL_260	MEL_280	MEL_260-MEL_280
V [T] SKDIETAFMLEHGPL	YGSA [K] ESK	201	104	A0A097I2D0	A0A097I2B5	MEL_368	MEL_369	MEL_368-MEL_369
GQLGQNLSALLQDE [K] AK	QASPAI [K] K	289	363	A0A097I218	A0A097I239	MEL_260	MEL_280	MEL_260-MEL_280
IEAP [K] QASPAIK	SSIE [K] WSK	356	159	A0A097I239	A0A097I218	MEL_280	MEL_260	MEL_260-MEL_280
AAP [K] EEVPEEEESEAAPPK	HAVGEMT [K] AVTR	76	95	A0A097I1V2	A0A097I2B5	MEL_196	MEL_369	MEL_196-MEL_369
HSGLTIVGSSEVL [K] K	A [K] LQISVAR	191	116	A0A097I239	A0A097I2B5	MEL_280	MEL_369	MEL_280-MEL_369
LGTA [K] GDLSAAFK	GAVYD [K] K	236	45	A0A097I218	A0A097I239	MEL_260	MEL_280	MEL_260-MEL_280
GQLGQNLSALLQDE [K] AK	GAVYD [K] K	289	45	A0A097I218	A0A097I239	MEL_260	MEL_280	MEL_260-MEL_280
SQM [K] STCLIIPK	YGSA [K] ESK	137	104	A0A097I2D0	A0A097I2B5	MEL_368	MEL_369	MEL_368-MEL_369
HAVGEM [T] KAVTR	[K] EFLEHVDK	94	678	A0A097I2B5	A0A097I1U9	MEL_369	MEL_202	MEL_202-MEL_369
LGTA [K] GDLSAAFK	HAVGEM [T] KAVTR	236	94	A0A097I218	A0A097I2B5	MEL_260	MEL_369	MEL_260-MEL_369
[K] VSLPESESR	NL [K] LLR	427	53	A0A097I239	A0A097I218	MEL_280	MEL_260	MEL_260-MEL_280
FQNTDN [K] K	[K] IPLHGK	92	313	A0A097I218	A0A097I239	MEL_260	MEL_280	MEL_260-MEL_280
EG [K] VHVSGSVVAK	REE [K] GK	40	406	A0A097I218	A0A097I239	MEL_260	MEL_280	MEL_260-MEL_280
LGSHADLP [K] SQR	EKEEEEP [K] K	1034	416	A0A097I1X2	A0A097I239	MEL_216	MEL_280	MEL_216-MEL_280
TTE [K] EASSPK	TIM [K] SDVK	219	81	A0A097I2B5	A0A097I2D0	MEL_369	MEL_368	MEL_368-MEL_369
VHVSGSVVA [K] NLK	[K] IPLHGK	50	313	A0A097I218	A0A097I239	MEL_260	MEL_280	MEL_260-MEL_280
HAVGEMT [K] AVTR	SEQ [K] FSQLFQR	95	78	A0A097I2B5	A0A097I218	MEL_369	MEL_260	MEL_260-MEL_369
V [K] AQQHGHLADHVSVGETQIPK	[K] SLSDK	9	241	A0A097I2D0	A0A097I2B5	MEL_368	MEL_369	MEL_368-MEL_369
CVP [K] TTAFLR	FQNTDN [K] K	303	92	A0A097I239	A0A097I218	MEL_280	MEL_260	MEL_260-MEL_280
TVTAQVNHLN [K] LSYEEIVGR	REE [K] GK	189	406	A0A097I218	A0A097I239	MEL_260	MEL_280	MEL_260-MEL_280
SMI [K] HSGLTIVGSSEVLK	NL [K] LLR	177	53	A0A097I239	A0A097I218	MEL_280	MEL_260	MEL_260-MEL_280
SSAVLLAAGDLYG [K] DLGR	LH [K] LVQK	83	62	A0A097I2B5	A0A097I2D0	MEL_369	MEL_368	MEL_368-MEL_369
[K] VSLPESESR	[K] YGTAEK	427	213	A0A097I239	A0A097I218	MEL_280	MEL_260	MEL_260-MEL_280
[K] YEVEEEIR	[K] GAILSR	343	325	A0A097I239	A0A097I218	MEL_280	MEL_260	MEL_260-MEL_280
[K] DYEHLEGDIK	[K] GLGVVCR	195	1424	A0A097I239	A0A097I1X2	MEL_280	MEL_216	MEL_216-MEL_280
[K] DYEHLEGDIK	LCQVSLP [K] FK	195	1273	A0A097I239	A0A097I1X2	MEL_280	MEL_216	MEL_216-MEL_280
[K] GQLGQNLSALLQDEK	LASTMGIAP [K] K	274	397	A0A097I218	A0A097I1U9	MEL_260	MEL_202	MEL_202-MEL_260
CTD [K] AIASCK	TTE [K] EASSPK	10	219	A0A097I239	A0A097I2B5	MEL_280	MEL_369	MEL_280-MEL_369
EKEEEEP [K] K	DT [K] EVK	416	124	A0A097I239	A0A097I218	MEL_280	MEL_260	MEL_260-MEL_280
RD [K] SVNFR	TIM [K] SDVK	13	81	A0A097I2B5	A0A097I2D0	MEL_369	MEL_368	MEL_368-MEL_369
AL [K] EAAVDCELFGDK	HAVGEMT [K] AVTR	529	95	A0A097I1T9	A0A097I2B5	MEL_181	MEL_369	MEL_181-MEL_369
HAVGEM [T] KAVTR	[S] TCLIIPK	94	138	A0A097I2B5	A0A097I2D0	MEL_369	MEL_368	MEL_368-MEL_369
LSSGASLPYPP [K] LQEK	HAVGEM [T] KAVTR	720	94	A0A097I1U9	A0A097I2B5	MEL_202	MEL_369	MEL_202-MEL_369
HAVGEMT [K] AVTR	GSQ [K] TLASK	95	168	A0A097I2B5	A0A097I239	MEL_369	MEL_280	MEL_280-MEL_369
FQNTDN [K] K	GAVYD [K] K	92	45	A0A097I218	A0A097I239	MEL_260	MEL_280	MEL_260-MEL_280
SMI [K] HSGLTIVGSSEVLK	SLSD [K] ELAK	177	246	A0A097I239	A0A097I2B5	MEL_280	MEL_369	MEL_280-MEL_369
Q [K] GAGSAGTGSETNSQEVR	HAVGEMT [K] AVTR	116	95	A0A097I2D0	A0A097I2B5	MEL_368	MEL_369	MEL_368-MEL_369
V [K] AQQHGHLADHVSVGETQIPK	ATQ [K] ETTR	9	5	A0A097I2D0	A0A097I2B5	MEL_368	MEL_369	MEL_368-MEL_369
HAVGEMT [K] AVTR	V [K] GAVYDK	95	39	A0A097I2B5	A0A097I239	MEL_369	MEL_280	MEL_280-MEL_369
QVE [K] SAEEIQQEFER	[K] LGTAK	440	231	A0A097I239	A0A097I218	MEL_280	MEL_260	MEL_260-MEL_280
[K] DYEHLEGDIK	[Y] EKEQGMSPGY	195	259	A0A097I239	A0A097I2B5	MEL_280	MEL_369	MEL_280-MEL_369
[K] YEVEEEIR	[K] YGTAEK	343	213	A0A097I239	A0A097I218	MEL_280	MEL_260	MEL_260-MEL_280
VHVSGSVVA [K] NLK	[K] TPSPK	50	89	A0A097I218	A0A097I239	MEL_260	MEL_280	MEL_260-MEL_280
IEAP [K] QASPAIK	FFE [K] IVDK	356	32	A0A097I239	A0A097I218	MEL_280	MEL_260	MEL_260-MEL_280
YGTAE [K] MFSVAVEK	HAVGEM [T] KAVTR	219	94	A0A097I218	A0A097I2B5	MEL_260	MEL_369	MEL_260-MEL_369
LGSHADLP [K] SQR	DYEHLEGDI [K] K	1034	205	A0A097I1X2	A0A097I239	MEL_216	MEL_280	MEL_216-MEL_280
[K] DYEHLEGDIK	YGSA [K] ESK	195	104	A0A097I239	A0A097I2B5	MEL_280	MEL_369	MEL_280-MEL_369
TVTAQVNHLN [K] LSYEEIVGR	[K] SGSGR	189	418	A0A097I218	A0A097I239	MEL_260	MEL_280	MEL_260-MEL_280
DYEHLEGDI [K] K	NL [K] LLR	205	53	A0A097I239	A0A097I218	MEL_280	MEL_260	MEL_260-MEL_280
AETETLEAAG [K] VSK	[K] VSLPESESR	826	427	A0A097I1X2	A0A097I239	MEL_216	MEL_280	MEL_216-MEL_280
EKEEEEP [K] K	SLSD [K] ELAK	416	246	A0A097I239	A0A097I2B5	MEL_280	MEL_369	MEL_280-MEL_369
ISHGAVTLLPEG [T] KTIK	V [K] GAVYDK	65	39	A0A097I2B5	A0A097I239	MEL_369	MEL_280	MEL_280-MEL_369
V [K] AQQHGHLADHVSVGETQIPK	ELA [K] YEK	9	258	A0A097I2D0	A0A097I2B5	MEL_368	MEL_369	MEL_368-MEL_369
QG [K] LCNVETAR	TTE [K] EASSPK	20	219	A0A097I239	A0A097I2B5	MEL_280	MEL_369	MEL_280-MEL_369
LGSHADLP [K] SQR	YADVS [K] AR	1034	340	A0A097I1X2	A0A097I239	MEL_216	MEL_280	MEL_216-MEL_280
GTCI [K] GSQK	SLSD [K] ELAK	164	246	A0A097I239	A0A097I2B5	MEL_280	MEL_369	MEL_280-MEL_369
YLAYEPGT [K] DVVAGNMDEFK	HAVGEMT [K] AVTR	240	95	A0A097I1T9	A0A097I2B5	MEL_181	MEL_369	MEL_181-MEL_369
SLYFPQGLLFEDEDGSQELVSP [K] K	TTE [K] EASSPK	70	219	A0A097I239	A0A097I2B5	MEL_280	MEL_369	MEL_280-MEL_369
LCQVSLP [K] FK	YADVS [K] AR	1273	340	A0A097I1X2	A0A097I239	MEL_216	MEL_280	MEL_216-MEL_280
GFVHM [K] LHK	SLSD [K] ELAK	59	246	A0A097I2D0	A0A097I2B5	MEL_368	MEL_369	MEL_368-MEL_369
SFPKPPGDPTE [K] AYR	[K] YADVSK	596	334	A0A097I1X2	A0A097I239	MEL_216	MEL_280	MEL_216-MEL_280
KYGTAE [K] MFSVAVEK	REE [K] GK	219	406	A0A097I218	A0A097I239	MEL_260	MEL_280	MEL_260-MEL_280
SLSD [K] ELAK	LH [K] LVQK	246	62	A0A097I2B5	A0A097I2D0	MEL_369	MEL_368	MEL_368-MEL_369
IEAP [K] QASPAIK	LA [K] SQHIDSFGK	356	815	A0A097I239	A0A097I233	MEL_280	MEL_275	MEL_275-MEL_280
GV [K] GNYGLSPALSK	YADVS [K] AR	873	340	A0A097I1X2	A0A097I239	MEL_216	MEL_280	MEL_216-MEL_280
HSGLTIVGSSEVL [K] K	GFE [K] FATK	191	865	A0A097I239	A0A097I1X2	MEL_280	MEL_216	MEL_216-MEL_280
AACFEEDGSCPTE [K] PICSVSEK	TTE [K] EASSPK	149	219	A0A097I239	A0A097I2B5	MEL_280	MEL_369	MEL_280-MEL_369
EG [K] VHVSGSVVAK	QASPAI [K] K	40	363	A0A097I218	A0A097I239	MEL_260	MEL_280	MEL_260-MEL_280
HAVGEMT [K] AVTR	A [K] DEAVLLR	95	378	A0A097I2B5	A0A097I1U9	MEL_369	MEL_202	MEL_202-MEL_369
TTE [K] EASSPK	EKEEEEP [K] K	219	416	A0A097I2B5	A0A097I239	MEL_369	MEL_280	MEL_280-MEL_369
KPY [K] LSSGASLPYPPK	HAVGEMT [K] AVTR	708	95	A0A097I1U9	A0A097I2B5	MEL_202	MEL_369	MEL_202-MEL_369
GQLGQNLSALLQDE [K] AK	REE [K] GK	289	406	A0A097I218	A0A097I239	MEL_260	MEL_280	MEL_260-MEL_280
SQM [K] STCLIIPK	A [K] LQISVAR	137	116	A0A097I2D0	A0A097I2B5	MEL_368	MEL_369	MEL_368-MEL_369
HAVGEMT [K] AVTR	[K] NLEYNNSIYK	95	303	A0A097I2B5	A0A097I1T9	MEL_369	MEL_181	MEL_181-MEL_369
TTE [K] EASSPK	[K] EFLEHVDK	219	678	A0A097I2B5	A0A097I1U9	MEL_369	MEL_202	MEL_202-MEL_369
HAVGEMT [K] AVTR	QG [K] LCNVETAR	95	20	A0A097I2B5	A0A097I239	MEL_369	MEL_280	MEL_280-MEL_369
WS [K] AIQENFSQGAR	E [K] EEEEPK	162	410	A0A097I218	A0A097I239	MEL_260	MEL_280	MEL_260-MEL_280
HAVGEMT [K] AVTR	TDTG [K] CTDK	95	6	A0A097I2B5	A0A097I239	MEL_369	MEL_280	MEL_280-MEL_369
[K] DYEHLEGDIK	SLSD [K] ELAK	195	246	A0A097I239	A0A097I2B5	MEL_280	MEL_369	MEL_280-MEL_369
HAVGEMT [K] AVTR	EKEEEEP [K] K	95	416	A0A097I2B5	A0A097I239	MEL_369	MEL_280	MEL_280-MEL_369
HAVGEMT [K] AVTR	ILDEV [K] EQK	95	277	A0A097I2B5	A0A097I1U9	MEL_369	MEL_202	MEL_202-MEL_369
GA [K] LLEEQLDISSK	TTE [K] EASSPK	458	219	A0A097I1U9	A0A097I2B5	MEL_202	MEL_369	MEL_202-MEL_369
TTE [K] EASSPK	LH [K] LVQK	219	62	A0A097I2B5	A0A097I2D0	MEL_369	MEL_368	MEL_368-MEL_369
HAVGEMT [K] AVTR	LPDAFV [K] K	95	780	A0A097I2B5	A0A097I1U9	MEL_369	MEL_202	MEL_202-MEL_369
LGTA [K] GDLSAAFK	E [K] EEEEPK	236	410	A0A097I218	A0A097I239	MEL_260	MEL_280	MEL_260-MEL_280
EVYGTELQF [K] NLSK	SLSD [K] ELAK	329	246	A0A097I239	A0A097I2B5	MEL_280	MEL_369	MEL_280-MEL_369
NPYASFE [K] LSK	EKEEEEP [K] K	1175	416	A0A097I1X2	A0A097I239	MEL_216	MEL_280	MEL_216-MEL_280
RSEDIQ [K] ILDEVK	TTE [K] EASSPK	271	219	A0A097I1U9	A0A097I2B5	MEL_202	MEL_369	MEL_202-MEL_369
HAVGEM [T] KAVTR	L [K] QCLVDIGAFK	94	106	A0A097I2B5	A0A097I2B9	MEL_369	MEL_358	MEL_358-MEL_369
DYEHLEGDI [K] K	SLSD [K] ELAK	205	246	A0A097I239	A0A097I2B5	MEL_280	MEL_369	MEL_280-MEL_369
HAVGEMT [K] AVTR	GTCI [K] GSQK	95	164	A0A097I2B5	A0A097I239	MEL_369	MEL_280	MEL_280-MEL_369
QVIVEGIEAALAEGH [K] EEK	TTE [K] EASSPK	399	219	A0A097I239	A0A097I2B5	MEL_280	MEL_369	MEL_280-MEL_369
[K] GQLGQNLSALLQDEK	REE [K] GK	274	406	A0A097I218	A0A097I239	MEL_260	MEL_280	MEL_260-MEL_280
WS [K] AIQENFSQGAR	HAVGEMT [K] AVTR	162	95	A0A097I218	A0A097I2B5	MEL_260	MEL_369	MEL_260-MEL_369
AACFEEDGSCPTE [K] PICSVSEK	SLSD [K] ELAK	149	246	A0A097I239	A0A097I2B5	MEL_280	MEL_369	MEL_280-MEL_369
GQLGQNLSALLQDE [K] AK	AIASC [K] K	289	16	A0A097I218	A0A097I239	MEL_260	MEL_280	MEL_260-MEL_280
TEAG [K] FLVSQMER	HAVGEMT [K] AVTR	339	95	A0A097I1U9	A0A097I2B5	MEL_202	MEL_369	MEL_202-MEL_369
LQLS [K] EEREEMNQLER	GAVYD [K] K	307	45	A0A097I1U9	A0A097I239	MEL_202	MEL_280	MEL_202-MEL_280
SQM [K] STCLIIPK	SLSD [K] ELAK	137	246	A0A097I2D0	A0A097I2B5	MEL_368	MEL_369	MEL_368-MEL_369
[K] DYEHLEGDIK	TTE [K] EASSPK	195	219	A0A097I239	A0A097I2B5	MEL_280	MEL_369	MEL_280-MEL_369
[K] EFLEHVDK	QASPAI [K] K	678	363	A0A097I1U9	A0A097I239	MEL_202	MEL_280	MEL_202-MEL_280
LGTA [K] GDLSAAFK	AIASC [K] K	236	16	A0A097I218	A0A097I239	MEL_260	MEL_280	MEL_260-MEL_280
EGIIS [K] DVDTTDISK	HAVGEMT [K] AVTR	687	95	A0A097I2B9	A0A097I2B5	MEL_358	MEL_369	MEL_358-MEL_369
EG [K] VHVSGSVVAK	EKEEEEPK [K] K	40	417	A0A097I218	A0A097I239	MEL_260	MEL_280	MEL_260-MEL_280
EVYGTELQF [K] NLSK	NL [K] LLR	329	53	A0A097I239	A0A097I218	MEL_280	MEL_260	MEL_260-MEL_280
[K] YEVEEEIR	GVN [K] PISR	343	224	A0A097I239	A0A097I1U9	MEL_280	MEL_202	MEL_202-MEL_280
GTCI [K] GSQK	[K] YGTAEK	164	213	A0A097I239	A0A097I218	MEL_280	MEL_260	MEL_260-MEL_280
YADVS [K] AR	DT [K] EVK	340	124	A0A097I239	A0A097I218	MEL_280	MEL_260	MEL_260-MEL_280
[K] VSLPESESR	TVYGA [K] R	427	176	A0A097I239	A0A097I1U9	MEL_280	MEL_202	MEL_202-MEL_280
ISHGAVTLLPEG [T] KTIK	[S] TCLIIPK	65	138	A0A097I2B5	A0A097I2D0	MEL_369	MEL_368	MEL_368-MEL_369
EKEEEEPK [K] K	LPDAFV [K] K	417	780	A0A097I239	A0A097I1U9	MEL_280	MEL_202	MEL_202-MEL_280
HSGLTIVGSSEVL [K] K	YE [K] EQGMSPGY	191	261	A0A097I239	A0A097I2B5	MEL_280	MEL_369	MEL_280-MEL_369
EKEEEEP [K] K	[K] GAILSR	416	325	A0A097I239	A0A097I218	MEL_280	MEL_260	MEL_260-MEL_280
EVYGTELQF [K] NLSK	TTE [K] EASSPK	329	219	A0A097I239	A0A097I2B5	MEL_280	MEL_369	MEL_280-MEL_369
YGTAE [K] MFSVAVEK	QASPAI [K] K	219	363	A0A097I218	A0A097I239	MEL_260	MEL_280	MEL_260-MEL_280
KDT [K] EVK	[K] YADVSK	124	334	A0A097I218	A0A097I239	MEL_260	MEL_280	MEL_260-MEL_280
CVSADP [K] R	FQNTDN [K] K	35	92	A0A097I239	A0A097I218	MEL_280	MEL_260	MEL_260-MEL_280
[K] DYEHLEGDIK	NPYASFE [K] LSK	195	1175	A0A097I239	A0A097I1X2	MEL_280	MEL_216	MEL_216-MEL_280
T [K] LASTMGIAPK	EKEEEEP [K] K	387	416	A0A097I1U9	A0A097I239	MEL_202	MEL_280	MEL_202-MEL_280
IEAP [K] QASPAIK	[K] SLAPR	356	329	A0A097I239	A0A097I1U9	MEL_280	MEL_202	MEL_202-MEL_280
YADVS [K] AR	[K] GAILSR	340	325	A0A097I239	A0A097I218	MEL_280	MEL_260	MEL_260-MEL_280
[K] ISHGAVTLLPEGTK	[S] TCLIIPK	52	138	A0A097I2B5	A0A097I2D0	MEL_369	MEL_368	MEL_368-MEL_369
HSGLTIVGSSEVL [K] K	FQNTDN [K] K	191	92	A0A097I239	A0A097I218	MEL_280	MEL_260	MEL_260-MEL_280
YADV [S] KAR	EI [K] TFIK	339	757	A0A097I239	A0A097I1U9	MEL_280	MEL_202	MEL_202-MEL_280
HAVGEMT [K] AVTR	T [K] LASTMGIAPK	95	387	A0A097I2B5	A0A097I1U9	MEL_369	MEL_202	MEL_202-MEL_369
[K] DYEHLEGDIK	[K] GAILSR	195	325	A0A097I239	A0A097I218	MEL_280	MEL_260	MEL_260-MEL_280
LLEEQLDISS [K] TTGDYIQK	E [K] EEEEPK	469	410	A0A097I1U9	A0A097I239	MEL_202	MEL_280	MEL_202-MEL_280
HSGLTIVGSSEVL [K] K	TTE [K] EASSPK	191	219	A0A097I239	A0A097I2B5	MEL_280	MEL_369	MEL_280-MEL_369
LHQAAVELLSE [K] HSSVLLR	E [K] EEEEPK	314	410	A0A097I218	A0A097I239	MEL_260	MEL_280	MEL_260-MEL_280
SMI [K] HSGLTIVGSSEVLK	FP [K] PEER	177	298	A0A097I239	A0A097I1U9	MEL_280	MEL_202	MEL_202-MEL_280
LGTA [K] GDLSAAFK	V [K] GAVYDK	236	39	A0A097I218	A0A097I239	MEL_260	MEL_280	MEL_260-MEL_280
HAVGEMT [K] AVTR	SEDIQ [K] ILDEVK	95	271	A0A097I2B5	A0A097I1U9	MEL_369	MEL_202	MEL_202-MEL_369
HSGLTIVGSSEVL [K] K	[K] YGTAEK	191	213	A0A097I239	A0A097I218	MEL_280	MEL_260	MEL_260-MEL_280
[K] DYEHLEGDIK	EI [K] TFIK	195	757	A0A097I239	A0A097I1U9	MEL_280	MEL_202	MEL_202-MEL_280
VG [K] VLTER	[K] IPLHGK	140	313	A0A097I1U9	A0A097I239	MEL_202	MEL_280	MEL_202-MEL_280
E [K] EEEEPK	VG [K] VLTER	410	140	A0A097I239	A0A097I1U9	MEL_280	MEL_202	MEL_202-MEL_280
HSGLTIVGSSEVL [K] K	E [K] LPEGGR	191	287	A0A097I239	A0A097I1U9	MEL_280	MEL_202	MEL_202-MEL_280
E [K] EEEEPK	TFI [K] TGK	410	761	A0A097I239	A0A097I1U9	MEL_280	MEL_202	MEL_202-MEL_280
FQNTDN [K] K	[K] YADVSK	92	334	A0A097I218	A0A097I239	MEL_260	MEL_280	MEL_260-MEL_280
[K] GQLGQNLSALLQDEK	HAVGEMT [K] AVTR	274	95	A0A097I218	A0A097I2B5	MEL_260	MEL_369	MEL_260-MEL_369
YGTAE [K] MFSVAVEK	EE [K] REEK	219	402	A0A097I218	A0A097I239	MEL_260	MEL_280	MEL_260-MEL_280
GLLGASEEQI [K] R	HAVGEMT [K] AVTR	23	95	A0A097I2B9	A0A097I2B5	MEL_358	MEL_369	MEL_358-MEL_369
VHVSGSVVA [K] NLK	EE [K] REEK	50	402	A0A097I218	A0A097I239	MEL_260	MEL_280	MEL_260-MEL_280
SMI [K] HSGLTIVGSSEVLK	HAVGEMT [K] AVTR	177	95	A0A097I239	A0A097I2B5	MEL_280	MEL_369	MEL_280-MEL_369
SMI [K] HSGLTIVGSSEVLK	DT [K] EVK	177	124	A0A097I239	A0A097I218	MEL_280	MEL_260	MEL_260-MEL_280
YADVS [K] AR	NL [K] LLR	340	53	A0A097I239	A0A097I218	MEL_280	MEL_260	MEL_260-MEL_280
ASFLS [K] FLDER	V [K] GAVYDK	99	39	A0A097I218	A0A097I239	MEL_260	MEL_280	MEL_260-MEL_280
IEAP [K] QASPAIK	KD [T] KEVK	356	123	A0A097I239	A0A097I218	MEL_280	MEL_260	MEL_260-MEL_280
HSGLTIVGSSEVL [K] K	DEE [K] SK	191	243	A0A097I239	A0A097I1U9	MEL_280	MEL_202	MEL_202-MEL_280
Q [K] GAGSAGTGSETNSQEVR	TTE [K] EASSPK	116	219	A0A097I2D0	A0A097I2B5	MEL_368	MEL_369	MEL_368-MEL_369
GQLGQNLSALLQDE [K] AK	EKEEEEPK [K] K	289	417	A0A097I218	A0A097I239	MEL_260	MEL_280	MEL_260-MEL_280
YGTAE [K] MFSVAVEK	[K] YADVSK	219	334	A0A097I218	A0A097I239	MEL_260	MEL_280	MEL_260-MEL_280
IEAP [K] QASPAIK	SLSD [K] ELAK	356	246	A0A097I239	A0A097I2B5	MEL_280	MEL_369	MEL_280-MEL_369
E [K] EEEEPK	[K] YGTAEK	410	213	A0A097I239	A0A097I218	MEL_280	MEL_260	MEL_260-MEL_280
HAVGEM [T] KAVTR	TG [K] FVDPSTK	94	764	A0A097I2B5	A0A097I1U9	MEL_369	MEL_202	MEL_202-MEL_369
HAVGEMT [K] AVTR	LASTMGIAP [K] K	95	397	A0A097I2B5	A0A097I1U9	MEL_369	MEL_202	MEL_202-MEL_369
HAVGEMT [K] AVTR	[K] YEVEEEIR	95	343	A0A097I2B5	A0A097I239	MEL_369	MEL_280	MEL_280-MEL_369
IEAP [K] QASPAIK	NL [K] LLR	356	53	A0A097I239	A0A097I218	MEL_280	MEL_260	MEL_260-MEL_280
SFPKPPGDPTE [K] AYR	IEAP [K] QASPAIK	596	356	A0A097I1X2	A0A097I239	MEL_216	MEL_280	MEL_216-MEL_280
GQLGQNLSALLQDE [K] AK	[K] IPLHGK	289	313	A0A097I218	A0A097I239	MEL_260	MEL_280	MEL_260-MEL_280
YE [K] EQGMSPGY	EKEEEEP [K] KK	261	416	A0A097I2B5	A0A097I239	MEL_369	MEL_280	MEL_280-MEL_369
FQNTDN [K] K	AIASC [K] K	92	16	A0A097I218	A0A097I239	MEL_260	MEL_280	MEL_260-MEL_280
V [K] AQQHGHLADHVSVGETQIPK	ELA [K] LTK	9	250	A0A097I2D0	A0A097I2B5	MEL_368	MEL_369	MEL_368-MEL_369
CTD [K] AIASCK	[K] GAILSR	10	325	A0A097I239	A0A097I218	MEL_280	MEL_260	MEL_260-MEL_280
LSSGASLPYPP [K] LQEK	REE [K] GK	720	406	A0A097I1U9	A0A097I239	MEL_202	MEL_280	MEL_202-MEL_280
AAELMHLPVFAIP [T] KDSGAK	[K] ISHGAVTLLPEGTK	100	52	A0A097I2D0	A0A097I2B5	MEL_368	MEL_369	MEL_368-MEL_369
YATE [K] GVNKPISR	TTE [K] EASSPK	220	219	A0A097I1U9	A0A097I2B5	MEL_202	MEL_369	MEL_202-MEL_369
YGTAE [K] MFSVAVEK	AIASC [K] K	219	16	A0A097I218	A0A097I239	MEL_260	MEL_280	MEL_260-MEL_280
V [K] AQQHGHLADHVSVGETQIPK	YGSA [K] ESK	9	104	A0A097I2D0	A0A097I2B5	MEL_368	MEL_369	MEL_368-MEL_369
SSAVLLAAGDLYG [K] DLGR	LSSGASLPYPP [K] LQEK	83	720	A0A097I2B5	A0A097I1U9	MEL_369	MEL_202	MEL_202-MEL_369
I [K] ENLGEYSSK	[K] DYEHLEGDIK	887	195	A0A097I1X2	A0A097I239	MEL_216	MEL_280	MEL_216-MEL_280
DYEHLEGDI [K] K	TTE [K] EASSPK	205	219	A0A097I239	A0A097I2B5	MEL_280	MEL_369	MEL_280-MEL_369
FFE [K] IVDK	YADVS [K] AR	32	340	A0A097I218	A0A097I239	MEL_260	MEL_280	MEL_260-MEL_280
ISHGAVTLLPEG [T] KTIK	LH [K] LVQK	65	62	A0A097I2B5	A0A097I2D0	MEL_369	MEL_368	MEL_368-MEL_369
VHVSGSVVA [K] NLK	AIASC [K] K	50	16	A0A097I218	A0A097I239	MEL_260	MEL_280	MEL_260-MEL_280
RSEDIQ [K] ILDEVK	[K] TPSPK	271	89	A0A097I1U9	A0A097I239	MEL_202	MEL_280	MEL_202-MEL_280
QVE [K] SAEEIQQEFER	VL [K] DEEK	440	239	A0A097I239	A0A097I1U9	MEL_280	MEL_202	MEL_202-MEL_280
EKEEEEP [K] K	[K] EFLEHVDK	416	678	A0A097I239	A0A097I1U9	MEL_280	MEL_202	MEL_202-MEL_280
LGSHADLP [K] SQR	[K] DYEHLEGDIK	1034	195	A0A097I1X2	A0A097I239	MEL_216	MEL_280	MEL_216-MEL_280
VTS [K] DIETAFMLEHGPL	SLSD [K] ELAK	203	246	A0A097I2D0	A0A097I2B5	MEL_368	MEL_369	MEL_368-MEL_369
EVYGTELQF [K] NLSK	DT [K] EVK	329	124	A0A097I239	A0A097I218	MEL_280	MEL_260	MEL_260-MEL_280
IEAP [K] QASPAIK	DT [K] EVK	356	124	A0A097I239	A0A097I218	MEL_280	MEL_260	MEL_260-MEL_280
QVE [K] SAEEIQQEFER	TTE [K] EASSPK	440	219	A0A097I239	A0A097I2B5	MEL_280	MEL_369	MEL_280-MEL_369
HAVGEMT [K] AVTR	LH [K] LVQK	95	62	A0A097I2B5	A0A097I2D0	MEL_369	MEL_368	MEL_368-MEL_369
HAVGEMT [K] AVTR	TMA [K] EISK	95	153	A0A097I2B5	A0A097I2D0	MEL_369	MEL_368	MEL_368-MEL_369
WS [K] AIQENFSQGAR	AIASC [K] K	162	16	A0A097I218	A0A097I239	MEL_260	MEL_280	MEL_260-MEL_280
E [K] EEEEPK	FQNTDN [K] K	410	92	A0A097I239	A0A097I218	MEL_280	MEL_260	MEL_260-MEL_280
SMI [K] HSGLTIVGSSEVLK	[K] GAILSR	177	325	A0A097I239	A0A097I218	MEL_280	MEL_260	MEL_260-MEL_280
LHQAAVELL [S] EKHSSVLLR	GTCI [K] GSQK	312	164	A0A097I218	A0A097I239	MEL_260	MEL_280	MEL_260-MEL_280
EKEEEEP [K] K	GFE [K] FATK	416	865	A0A097I239	A0A097I1X2	MEL_280	MEL_216	MEL_216-MEL_280
SLLAMQLA [K] R	TTE [K] EASSPK	75	219	A0A097I2D0	A0A097I2B5	MEL_368	MEL_369	MEL_368-MEL_369
AACFEEDGSCPTE [K] PICSVSEK	A [K] LQISVAR	149	116	A0A097I239	A0A097I2B5	MEL_280	MEL_369	MEL_280-MEL_369
VTS [K] DIETAFMLEHGPL	EASSP [K] K	203	225	A0A097I2D0	A0A097I2B5	MEL_368	MEL_369	MEL_368-MEL_369
I [K] ENLGEYSSK	[K] YADVSK	887	334	A0A097I1X2	A0A097I239	MEL_216	MEL_280	MEL_216-MEL_280
DYEHLEGDI [K] K	VPT [K] NSVTK	205	989	A0A097I239	A0A097I233	MEL_280	MEL_275	MEL_275-MEL_280
LGSHADLP [K] SQR	GAVYD [K] K	1034	45	A0A097I1X2	A0A097I239	MEL_216	MEL_280	MEL_216-MEL_280
IEAP [K] QASPAIK	A [K] LQISVAR	356	116	A0A097I239	A0A097I2B5	MEL_280	MEL_369	MEL_280-MEL_369
[Y] EKEQGMSPGY	[K] EFLEHVDK	259	678	A0A097I2B5	A0A097I1U9	MEL_369	MEL_202	MEL_202-MEL_369
GQLGQNLSALLQDE [K] AK	HAVGEMT [K] AVTR	289	95	A0A097I218	A0A097I2B5	MEL_260	MEL_369	MEL_260-MEL_369
T [K] LASTMGIAPK	TTE [K] EASSPK	387	219	A0A097I1U9	A0A097I2B5	MEL_202	MEL_369	MEL_202-MEL_369
TTE [K] EASSPK	VG [K] VLTER	219	140	A0A097I2B5	A0A097I1U9	MEL_369	MEL_202	MEL_202-MEL_369
SLLAMQLA [K] R	ELA [K] LTK	75	250	A0A097I2D0	A0A097I2B5	MEL_368	MEL_369	MEL_368-MEL_369
ISEESFSQLS [K] LLSQK	HAVGEMT [K] AVTR	56	95	A0A097I2B9	A0A097I2B5	MEL_358	MEL_369	MEL_358-MEL_369
ALVITYSG [K] R	[K] SLSDK	196	241	A0A097I2D0	A0A097I2B5	MEL_368	MEL_369	MEL_368-MEL_369
VHVSGSVVA [K] NLK	YE [K] EQGMSPGY	50	261	A0A097I218	A0A097I2B5	MEL_260	MEL_369	MEL_260-MEL_369
HSGLTIVGSSEVL [K] K	LS [K] TFGK	191	1178	A0A097I239	A0A097I1X2	MEL_280	MEL_216	MEL_216-MEL_280
GFE [K] FATK	YADVS [K] AR	865	340	A0A097I1X2	A0A097I239	MEL_216	MEL_280	MEL_216-MEL_280
A [K] LQISVAR	YADVS [K] AR	116	340	A0A097I2B5	A0A097I239	MEL_369	MEL_280	MEL_280-MEL_369
TG [K] FVDPSTK	YGSA [K] ESK	764	104	A0A097I1U9	A0A097I2B5	MEL_202	MEL_369	MEL_202-MEL_369
QVIVEGIEAALAEGH [K] EEK	YGSA [K] ESK	399	104	A0A097I239	A0A097I2B5	MEL_280	MEL_369	MEL_280-MEL_369
HSGLTIVGSSEVL [K] K	ELA [K] LTK	191	250	A0A097I239	A0A097I2B5	MEL_280	MEL_369	MEL_280-MEL_369
HSGLTIVGSSEVL [K] K	TNLSG [K] K	191	1423	A0A097I239	A0A097I1X2	MEL_280	MEL_216	MEL_216-MEL_280
ISEESFSQLS [K] LLSQK	TTE [K] EASSPK	56	219	A0A097I2B9	A0A097I2B5	MEL_358	MEL_369	MEL_358-MEL_369
LAEIQLLLDA [K] NSVSK	HAVGEMT [K] AVTR	488	95	A0A097I1U9	A0A097I2B5	MEL_202	MEL_369	MEL_202-MEL_369
SLLAMQLA [K] R	ES [K] EGSR	75	107	A0A097I2D0	A0A097I2B5	MEL_368	MEL_369	MEL_368-MEL_369
QG [K] LCNVETAR	YGSA [K] ESK	20	104	A0A097I239	A0A097I2B5	MEL_280	MEL_369	MEL_280-MEL_369
LLEEQLDISS [K] TTGDYIQK	TTE [K] EASSPK	469	219	A0A097I1U9	A0A097I2B5	MEL_202	MEL_369	MEL_202-MEL_369
DSGA [K] GSVFLSCR	[K] SLSDK	106	241	A0A097I2D0	A0A097I2B5	MEL_368	MEL_369	MEL_368-MEL_369
A [K] LQISVAR	EKEEEEP [K] K	116	416	A0A097I2B5	A0A097I239	MEL_369	MEL_280	MEL_280-MEL_369
EG [K] VHVSGSVVAK	T [K] LASTMGIAPK	40	387	A0A097I218	A0A097I1U9	MEL_260	MEL_202	MEL_202-MEL_260
AAELMHLPVFAIPT [K] DSGAK	D [K] SVNFR	101	13	A0A097I2D0	A0A097I2B5	MEL_368	MEL_369	MEL_368-MEL_369
FLALP [K] EEAFLR	TTE [K] EASSPK	569	219	A0A097I1U9	A0A097I2B5	MEL_202	MEL_369	MEL_202-MEL_369
VTS [K] DIETAFMLEHGPL	AAS [K] QK	203	238	A0A097I2D0	A0A097I2B5	MEL_368	MEL_369	MEL_368-MEL_369
EGIIS [K] DVDTTDISK	TTE [K] EASSPK	687	219	A0A097I2B9	A0A097I2B5	MEL_358	MEL_369	MEL_358-MEL_369
HAVGEMT [K] AVTR	[K] YADVSK	95	334	A0A097I2B5	A0A097I239	MEL_369	MEL_280	MEL_280-MEL_369
KNET [K] ISGNEQTK	TTE [K] EASSPK	579	219	A0A097I1T9	A0A097I2B5	MEL_181	MEL_369	MEL_181-MEL_369
G [K] NPYPGCPSVR	HAVGEMT [K] AVTR	670	95	A0A097I1T9	A0A097I2B5	MEL_181	MEL_369	MEL_181-MEL_369
NG [K] EGCAEGSEIR	TTE [K] EASSPK	688	219	A0A097I1T9	A0A097I2B5	MEL_181	MEL_369	MEL_181-MEL_369
HAVGEMT [K] AVTR	DS [K] DETLSR	95	246	A0A097I2B5	A0A097I2B9	MEL_369	MEL_358	MEL_358-MEL_369
TTE [K] EASSPK	K [Y] ADVSK	219	335	A0A097I2B5	A0A097I239	MEL_369	MEL_280	MEL_280-MEL_369
[K] VSLPESESR	ELA [K] YEK	427	258	A0A097I239	A0A097I2B5	MEL_280	MEL_369	MEL_280-MEL_369
VTS [K] DIETAFMLEHGPL	ELA [K] YEK	203	258	A0A097I2D0	A0A097I2B5	MEL_368	MEL_369	MEL_368-MEL_369
QVE [K] SAEEIQQEFER	ELA [K] LTK	440	250	A0A097I239	A0A097I2B5	MEL_280	MEL_369	MEL_280-MEL_369
SLSD [K] ELAK	[K] YADVSK	246	334	A0A097I2B5	A0A097I239	MEL_369	MEL_280	MEL_280-MEL_369
LH [K] LVQK	AAS [K] QK	62	238	A0A097I2D0	A0A097I2B5	MEL_368	MEL_369	MEL_368-MEL_369
EG [K] VHVSGSVVAK	TTE [K] EASSPK	40	219	A0A097I218	A0A097I2B5	MEL_260	MEL_369	MEL_260-MEL_369
GTCI [K] GSQK	YGSA [K] ESK	164	104	A0A097I239	A0A097I2B5	MEL_280	MEL_369	MEL_280-MEL_369
HAVGEMT [K] AVTR	LGQLNL [K] DK	95	80	A0A097I2B5	A0A097I2B9	MEL_369	MEL_358	MEL_358-MEL_369
YADVS [K] AR	SA [K] VLR	340	1077	A0A097I239	A0A097I1X2	MEL_280	MEL_216	MEL_216-MEL_280
[K] DLTMCASK	YADV [S] KAR	576	339	A0A097I1X2	A0A097I239	MEL_216	MEL_280	MEL_216-MEL_280
TMA [K] EISK	[K] SLSDK	153	241	A0A097I2D0	A0A097I2B5	MEL_368	MEL_369	MEL_368-MEL_369
VVEAVN [K] PMSEK	SLSD [K] ELAK	290	246	A0A097I2B9	A0A097I2B5	MEL_358	MEL_369	MEL_358-MEL_369
HAVGEMT [K] AVTR	[K] LGTSIATPK	95	718	A0A097I2B5	A0A097I1T9	MEL_369	MEL_181	MEL_181-MEL_369
HAVGEMT [K] AVTR	NFIHTV [K] IQGK	95	1326	A0A097I2B5	A0A097I1X2	MEL_369	MEL_216	MEL_216-MEL_369
[K] VSLPESESR	ELA [K] LTK	427	250	A0A097I239	A0A097I2B5	MEL_280	MEL_369	MEL_280-MEL_369
HAVGEMT [K] AVTR	VL [K] DEEK	95	239	A0A097I2B5	A0A097I1U9	MEL_369	MEL_202	MEL_202-MEL_369
HAVGEM [T] KAVTR	QASPAI [K] K	94	363	A0A097I2B5	A0A097I239	MEL_369	MEL_280	MEL_280-MEL_369
SQM [K] STCLIIPK	ES [K] EGSR	137	107	A0A097I2D0	A0A097I2B5	MEL_368	MEL_369	MEL_368-MEL_369
SLSD [K] ELAK	CVSADP [K] R	246	35	A0A097I2B5	A0A097I239	MEL_369	MEL_280	MEL_280-MEL_369
HSGLTIVGSSEVL [K] K	ELA [K] YEK	191	258	A0A097I239	A0A097I2B5	MEL_280	MEL_369	MEL_280-MEL_369
VVEAVN [K] PMSEK	TTE [K] EASSPK	290	219	A0A097I2B9	A0A097I2B5	MEL_358	MEL_369	MEL_358-MEL_369
SLSD [K] ELAK	GAVYD [K] K	246	45	A0A097I2B5	A0A097I239	MEL_369	MEL_280	MEL_280-MEL_369
A [K] LQISVAR	CVSADP [K] R	116	35	A0A097I2B5	A0A097I239	MEL_369	MEL_280	MEL_280-MEL_369
HAVGEMT [K] AVTR	FVDPS [T] KK	95	770	A0A097I2B5	A0A097I1U9	MEL_369	MEL_202	MEL_202-MEL_369
AL [K] EAAVDCELFGDK	SLSD [K] ELAK	529	246	A0A097I1T9	A0A097I2B5	MEL_181	MEL_369	MEL_181-MEL_369
CVSADP [K] RK	YGSA [K] ESK	35	104	A0A097I239	A0A097I2B5	MEL_280	MEL_369	MEL_280-MEL_369
A [K] LQISVAR	GSQ [K] TLASK	116	168	A0A097I2B5	A0A097I239	MEL_369	MEL_280	MEL_280-MEL_369
EEVPEEEESEAAPP [K] K	HAVGEMT [K] AVTR	91	95	A0A097I1V2	A0A097I2B5	MEL_196	MEL_369	MEL_196-MEL_369
TMA [K] EISK	AAS [K] QK	153	238	A0A097I2D0	A0A097I2B5	MEL_368	MEL_369	MEL_368-MEL_369
LGSHADLP [K] SQR	QASPAI [K] K	1034	363	A0A097I1X2	A0A097I239	MEL_216	MEL_280	MEL_216-MEL_280
A [K] LQISVAR	VG [K] VLTER	116	140	A0A097I2B5	A0A097I1U9	MEL_369	MEL_202	MEL_202-MEL_369
LR [K] DYEHLEGDIK	ATQ [K] ETTR	195	5	A0A097I239	A0A097I2B5	MEL_280	MEL_369	MEL_280-MEL_369
[K] DYEHLEGDIK	SA [K] VLR	195	1077	A0A097I239	A0A097I1X2	MEL_280	MEL_216	MEL_216-MEL_280
SSAVLLAAGDLYG [K] DLGR	[K] NLEYNNSIYK	83	303	A0A097I2B5	A0A097I1T9	MEL_369	MEL_181	MEL_181-MEL_369
LGTA [K] GDLSAAFK	TTE [K] EASSPK	236	219	A0A097I218	A0A097I2B5	MEL_260	MEL_369	MEL_260-MEL_369
YGSA [K] ESK	TPSP [K] K	104	94	A0A097I2B5	A0A097I239	MEL_369	MEL_280	MEL_280-MEL_369
QVE [K] SAEEIQQEFER	A [K] LQISVAR	440	116	A0A097I239	A0A097I2B5	MEL_280	MEL_369	MEL_280-MEL_369
VLACLSG [K] ISEESFSQLSK	IEAP [K] QASPAIK	45	356	A0A097I2B9	A0A097I239	MEL_358	MEL_280	MEL_280-MEL_358
[K] EFLEHVDK	YGSA [K] ESK	678	104	A0A097I1U9	A0A097I2B5	MEL_202	MEL_369	MEL_202-MEL_369
LSSGASLPYPP [K] LQEK	A [K] LQISVAR	720	116	A0A097I1U9	A0A097I2B5	MEL_202	MEL_369	MEL_202-MEL_369
HAVGEM [T] KAVTR	[K] LLGLPPVQK	94	127	A0A097I2B5	A0A097I1U9	MEL_369	MEL_202	MEL_202-MEL_369
HAVGEMT [K] AVTR	[K] LPDAFVK	95	773	A0A097I2B5	A0A097I1U9	MEL_369	MEL_202	MEL_202-MEL_369
[K] VSLPESESR	TTE [K] EASSPK	427	219	A0A097I239	A0A097I2B5	MEL_280	MEL_369	MEL_280-MEL_369
VHVSGSVVA [K] NLK	HAVGEMT [K] AVTR	50	95	A0A097I218	A0A097I2B5	MEL_260	MEL_369	MEL_260-MEL_369
YGSA [K] ESK	[K] YADVSK	104	334	A0A097I2B5	A0A097I239	MEL_369	MEL_280	MEL_280-MEL_369
A [K] LQISVAR	GVN [K] PISR	116	224	A0A097I2B5	A0A097I1U9	MEL_369	MEL_202	MEL_202-MEL_369
HEVLVAAGSLGVLN [K] PK	TTE [K] EASSPK	515	219	A0A097I2B9	A0A097I2B5	MEL_358	MEL_369	MEL_358-MEL_369
ILSQGVTL [K] NVR	YADVS [K] AR	999	340	A0A097I1X2	A0A097I239	MEL_216	MEL_280	MEL_216-MEL_280
[K] EFLEHVDK	SLSD [K] ELAK	678	246	A0A097I1U9	A0A097I2B5	MEL_202	MEL_369	MEL_202-MEL_369
IEAP [K] QASPAIK	Y [K] NFIHTVK	356	1319	A0A097I239	A0A097I1X2	MEL_280	MEL_216	MEL_216-MEL_280
EKEEEEP [K] K	ATQ [K] ETTR	416	5	A0A097I239	A0A097I2B5	MEL_280	MEL_369	MEL_280-MEL_369
SMI [K] HSGLTIVGSSEVLK	ELA [K] YEK	177	258	A0A097I239	A0A097I2B5	MEL_280	MEL_369	MEL_280-MEL_369
CVP [K] TTAFLR	SLSD [K] ELAK	303	246	A0A097I239	A0A097I2B5	MEL_280	MEL_369	MEL_280-MEL_369
EKEEEEP [K] K	LS [K] TFGK	416	1178	A0A097I239	A0A097I1X2	MEL_280	MEL_216	MEL_216-MEL_280
[K] VSLPESESR	YGSA [K] ESK	427	104	A0A097I239	A0A097I2B5	MEL_280	MEL_369	MEL_280-MEL_369
SLLAMQLA [K] R	AAS [K] QK	75	238	A0A097I2D0	A0A097I2B5	MEL_368	MEL_369	MEL_368-MEL_369
HAVGEMT [K] AVTR	SETEALG [K] K	95	617	A0A097I2B5	A0A097I1T9	MEL_369	MEL_181	MEL_181-MEL_369
HSGLTIVGSSEVL [K] K	VPT [K] NSVTK	191	989	A0A097I239	A0A097I233	MEL_280	MEL_275	MEL_275-MEL_280
GSQ [K] TLASK	YGSA [K] ESK	168	104	A0A097I239	A0A097I2B5	MEL_280	MEL_369	MEL_280-MEL_369
HAVGEMT [K] AVTR	CVSADP [K] R	95	35	A0A097I2B5	A0A097I239	MEL_369	MEL_280	MEL_280-MEL_369
YE [K] EQGMSPGY	KLPDAFV [K] K	261	780	A0A097I2B5	A0A097I1U9	MEL_369	MEL_202	MEL_202-MEL_369
A [K] GYEDEDMLSAAHLIR	IEAP [K] QASPAIK	1486	356	A0A097I1X2	A0A097I239	MEL_216	MEL_280	MEL_216-MEL_280
HAVGEMT [K] AVTR	VVEAVN [K] PMSEK	95	290	A0A097I2B5	A0A097I2B9	MEL_369	MEL_358	MEL_358-MEL_369
[K] DYEHLEGDIK	GFE [K] FATK	195	865	A0A097I239	A0A097I1X2	MEL_280	MEL_216	MEL_216-MEL_280
A [K] GYEDEDMLSAAHLIR	[K] VSLPESESR	1486	427	A0A097I1X2	A0A097I239	MEL_216	MEL_280	MEL_216-MEL_280
V [K] AQQHGHLADHVSVGETQIPK	EASSP [K] K	9	225	A0A097I2D0	A0A097I2B5	MEL_368	MEL_369	MEL_368-MEL_369
V [K] GAVYDK	YGSA [K] ESK	39	104	A0A097I239	A0A097I2B5	MEL_280	MEL_369	MEL_280-MEL_369
NG [K] EGCAEGSEIR	HAVGEMT [K] AVTR	688	95	A0A097I1T9	A0A097I2B5	MEL_181	MEL_369	MEL_181-MEL_369
A [K] LQISVAR	LH [K] LVQK	116	62	A0A097I2B5	A0A097I2D0	MEL_369	MEL_368	MEL_368-MEL_369
TTE [K] EASSPK	GSQ [K] TLASK	219	168	A0A097I2B5	A0A097I239	MEL_369	MEL_280	MEL_280-MEL_369
IEAP [K] QASPAIK	[K] GLGVVCR	356	1424	A0A097I239	A0A097I1X2	MEL_280	MEL_216	MEL_216-MEL_280
LHQAAVELLSE [K] HSSVLLR	TTE [K] EASSPK	314	219	A0A097I218	A0A097I2B5	MEL_260	MEL_369	MEL_260-MEL_369
TTE [K] EASSPK	V [K] GAVYDK	219	39	A0A097I2B5	A0A097I239	MEL_369	MEL_280	MEL_280-MEL_369
HVAVNA [K] R	YADVS [K] AR	1050	340	A0A097I1X2	A0A097I239	MEL_216	MEL_280	MEL_216-MEL_280
TVTAQVNHLN [K] LSYEEIVGR	TTE [K] EASSPK	189	219	A0A097I218	A0A097I2B5	MEL_260	MEL_369	MEL_260-MEL_369
[K] VSLPESESR	SLSD [K] ELAK	427	246	A0A097I239	A0A097I2B5	MEL_280	MEL_369	MEL_280-MEL_369
DSGA [K] GSVFLSCR	AAS [K] QK	106	238	A0A097I2D0	A0A097I2B5	MEL_368	MEL_369	MEL_368-MEL_369
[K] YEVEEEIR	SLSD [K] ELAK	343	246	A0A097I239	A0A097I2B5	MEL_280	MEL_369	MEL_280-MEL_369
QVE [K] SAEEIQQEFER	SLSD [K] ELAK	440	246	A0A097I239	A0A097I2B5	MEL_280	MEL_369	MEL_280-MEL_369
SLSD [K] ELAK	YADVS [K] AR	246	340	A0A097I2B5	A0A097I239	MEL_369	MEL_280	MEL_280-MEL_369
HAVGEMT [K] AVTR	DFAVLQ [K] R	95	264	A0A097I2B5	A0A097I1U9	MEL_369	MEL_202	MEL_202-MEL_369
WS [K] AIQENFSQGAR	TTE [K] EASSPK	162	219	A0A097I218	A0A097I2B5	MEL_260	MEL_369	MEL_260-MEL_369
HAVGEMT [K] AVTR	FCSH [K] DLPEK	95	480	A0A097I2B5	A0A097I1T9	MEL_369	MEL_181	MEL_181-MEL_369
TTE [K] EASSPK	CVSADP [K] RK	219	35	A0A097I2B5	A0A097I239	MEL_369	MEL_280	MEL_280-MEL_369
HSGLTIVGSSEVL [K] K	YGSA [K] ESK	191	104	A0A097I239	A0A097I2B5	MEL_280	MEL_369	MEL_280-MEL_369
TG [K] FVDPSTK	TTE [K] EASSPK	764	219	A0A097I1U9	A0A097I2B5	MEL_202	MEL_369	MEL_202-MEL_369
TTE [K] EASSPK	TMA [K] EISK	219	153	A0A097I2B5	A0A097I2D0	MEL_369	MEL_368	MEL_368-MEL_369
EKEEEEPK [K] K	SLSD [K] ELAK	417	246	A0A097I239	A0A097I2B5	MEL_280	MEL_369	MEL_280-MEL_369
TMA [K] EISK	YGSA [K] ESK	153	104	A0A097I2D0	A0A097I2B5	MEL_368	MEL_369	MEL_368-MEL_369
TASGELEDGIVSDI [K] K	[K] VSLPESESR	1386	427	A0A097I1X2	A0A097I239	MEL_216	MEL_280	MEL_216-MEL_280
HAVGEMT [K] AVTR	TLAS [K] SMIK	95	173	A0A097I2B5	A0A097I239	MEL_369	MEL_280	MEL_280-MEL_369
V [K] AQQHGHLADHVSVGETQIPK	AAS [K] QK	9	238	A0A097I2D0	A0A097I2B5	MEL_368	MEL_369	MEL_368-MEL_369
NPYASFE [K] LSK	YADVS [K] AR	1175	340	A0A097I1X2	A0A097I239	MEL_216	MEL_280	MEL_216-MEL_280
GV [K] GNYGLSPALSK	HAVGEMT [K] AVTR	873	95	A0A097I1X2	A0A097I2B5	MEL_216	MEL_369	MEL_216-MEL_369
I [K] ENLGEYSSK	YADVS [K] AR	887	340	A0A097I1X2	A0A097I239	MEL_216	MEL_280	MEL_216-MEL_280
IEAP [K] QASPAIK	HVAVNA [K] R	356	1050	A0A097I239	A0A097I1X2	MEL_280	MEL_216	MEL_216-MEL_280
TTE [K] EASSPK	[K] YEVEEEIR	219	343	A0A097I2B5	A0A097I239	MEL_369	MEL_280	MEL_280-MEL_369
NFIHTV [K] IQGK	YADVS [K] AR	1326	340	A0A097I1X2	A0A097I239	MEL_216	MEL_280	MEL_216-MEL_280
YGSA [K] ESK	LH [K] LVQK	104	62	A0A097I2B5	A0A097I2D0	MEL_369	MEL_368	MEL_368-MEL_369
HAVGEM [T] KAVTR	KLPDAFV [K] K	94	780	A0A097I2B5	A0A097I1U9	MEL_369	MEL_202	MEL_202-MEL_369
RLPNDVMCIEG [K] DGK	HAVGEMT [K] AVTR	821	95	A0A097I2B9	A0A097I2B5	MEL_358	MEL_369	MEL_358-MEL_369
TTE [K] EASSPK	GTCI [K] GSQK	219	164	A0A097I2B5	A0A097I239	MEL_369	MEL_280	MEL_280-MEL_369
A [K] LQISVAR	TMA [K] EISK	116	153	A0A097I2B5	A0A097I2D0	MEL_369	MEL_368	MEL_368-MEL_369
DYEHLEGDI [K] K	LCQVSLP [K] FK	205	1273	A0A097I239	A0A097I1X2	MEL_280	MEL_216	MEL_216-MEL_280
CTD [K] AIASCK	YGSA [K] ESK	10	104	A0A097I239	A0A097I2B5	MEL_280	MEL_369	MEL_280-MEL_369
SLLAMQLA [K] R	ELA [K] YEK	75	258	A0A097I2D0	A0A097I2B5	MEL_368	MEL_369	MEL_368-MEL_369
ISHGAVTLLPEGT [K] TIK	[K] VSLPESESR	66	427	A0A097I2B5	A0A097I239	MEL_369	MEL_280	MEL_280-MEL_369
KLPDAFV [K] K	SLSD [K] ELAK	780	246	A0A097I1U9	A0A097I2B5	MEL_202	MEL_369	MEL_202-MEL_369
LCQVSLP [K] FK	EKEEEEP [K] K	1273	416	A0A097I1X2	A0A097I239	MEL_216	MEL_280	MEL_216-MEL_280
TVTAQVNHLN [K] LSYEEIVGR	[K] IPLHGK	189	313	A0A097I218	A0A097I239	MEL_260	MEL_280	MEL_260-MEL_280
SQM [K] STCLIIPK	ELA [K] LTK	137	250	A0A097I2D0	A0A097I2B5	MEL_368	MEL_369	MEL_368-MEL_369
AETETLEAAG [K] VSK	HAVGEMT [K] AVTR	826	95	A0A097I1X2	A0A097I2B5	MEL_216	MEL_369	MEL_216-MEL_369
HSGLTIVGSSEVL [K] K	ATQ [K] ETTR	191	5	A0A097I239	A0A097I2B5	MEL_280	MEL_369	MEL_280-MEL_369
SQM [K] STCLIIPK	ELA [K] YEK	137	258	A0A097I2D0	A0A097I2B5	MEL_368	MEL_369	MEL_368-MEL_369
LR [K] DYEHLEGDIK	YE [K] EQGMSPGY	195	261	A0A097I239	A0A097I2B5	MEL_280	MEL_369	MEL_280-MEL_369
HAVGEMT [K] AVTR	YADVS [K] AR	95	340	A0A097I2B5	A0A097I239	MEL_369	MEL_280	MEL_280-MEL_369
HAVGEMT [K] AVTR	GAVYD [K] K	95	45	A0A097I2B5	A0A097I239	MEL_369	MEL_280	MEL_280-MEL_369
Y [K] NFIHTVK	YADVS [K] AR	1319	340	A0A097I1X2	A0A097I239	MEL_216	MEL_280	MEL_216-MEL_280
KNET [K] ISGNEQTK	HAVGEMT [K] AVTR	579	95	A0A097I1T9	A0A097I2B5	MEL_181	MEL_369	MEL_181-MEL_369
YGTAE [K] MFSVAVEK	TTE [K] EASSPK	219	219	A0A097I218	A0A097I2B5	MEL_260	MEL_369	MEL_260-MEL_369
HAVGEMT [K] AVTR	AYD [K] YETAPK	95	292	A0A097I2B5	A0A097I1T9	MEL_369	MEL_181	MEL_181-MEL_369
SLLAMQLA [K] R	SLSD [K] ELAK	75	246	A0A097I2D0	A0A097I2B5	MEL_368	MEL_369	MEL_368-MEL_369
SQM [K] STCLIIPK	[K] SLSDK	137	241	A0A097I2D0	A0A097I2B5	MEL_368	MEL_369	MEL_368-MEL_369
HAVGEMT [K] AVTR	SGG [K] PTVDDK	95	502	A0A097I2B5	A0A097I1T9	MEL_369	MEL_181	MEL_181-MEL_369
HAVGEMT [K] AVTR	AAEGFL [K] ALK	95	526	A0A097I2B5	A0A097I1T9	MEL_369	MEL_181	MEL_181-MEL_369
HAVGEMT [K] AVTR	V [K] EGALVVK	95	424	A0A097I2B5	A0A097I2B9	MEL_369	MEL_358	MEL_358-MEL_369
LGSHADLP [K] SQR	CTD [K] AIASCK	1034	10	A0A097I1X2	A0A097I239	MEL_216	MEL_280	MEL_216-MEL_280
HAVGEMT [K] AVTR	I [K] ENLGEYSSK	95	887	A0A097I2B5	A0A097I1X2	MEL_369	MEL_216	MEL_216-MEL_369
HAVGEMT [K] AVTR	E [K] EEEEPK	95	410	A0A097I2B5	A0A097I239	MEL_369	MEL_280	MEL_280-MEL_369
SMI [K] HSGLTIVGSSEVLK	VPT [K] NSVTK	177	989	A0A097I239	A0A097I233	MEL_280	MEL_275	MEL_275-MEL_280
EVYGTELQF [K] NLSK	YGSA [K] ESK	329	104	A0A097I239	A0A097I2B5	MEL_280	MEL_369	MEL_280-MEL_369
VTS [K] DIETAFMLEHGPL	A [K] LQISVAR	203	116	A0A097I2D0	A0A097I2B5	MEL_368	MEL_369	MEL_368-MEL_369
EKEEEEPK [K] K	ATQ [K] ETTR	417	5	A0A097I239	A0A097I2B5	MEL_280	MEL_369	MEL_280-MEL_369
ISHGAVTLLPEG [T] KTIK	SQM [K] STCLIIPK	65	137	A0A097I2B5	A0A097I2D0	MEL_369	MEL_368	MEL_368-MEL_369
TTE [K] EASSPK	KLPDAFV [K] K	219	780	A0A097I2B5	A0A097I1U9	MEL_369	MEL_202	MEL_202-MEL_369
TVTAQVNHLN [K] LSYEEIVGR	YE [K] EQGMSPGY	189	261	A0A097I218	A0A097I2B5	MEL_260	MEL_369	MEL_260-MEL_369
SLSD [K] ELAK	V [K] GAVYDK	246	39	A0A097I2B5	A0A097I239	MEL_369	MEL_280	MEL_280-MEL_369
EKEEEEP [K] K	YGSA [K] ESK	416	104	A0A097I239	A0A097I2B5	MEL_280	MEL_369	MEL_280-MEL_369
TTE [K] EASSPK	YADVS [K] AR	219	340	A0A097I2B5	A0A097I239	MEL_369	MEL_280	MEL_280-MEL_369
VTS [K] DIETAFMLEHGPL	[K] SLSDK	203	241	A0A097I2D0	A0A097I2B5	MEL_368	MEL_369	MEL_368-MEL_369
LGSHADLP [K] SQR	K [Y] ADVSK	1034	335	A0A097I1X2	A0A097I239	MEL_216	MEL_280	MEL_216-MEL_280
HAVGEMT [K] AVTR	VG [K] VLTER	95	140	A0A097I2B5	A0A097I1U9	MEL_369	MEL_202	MEL_202-MEL_369
YADVS [K] AR	YGSA [K] ESK	340	104	A0A097I239	A0A097I2B5	MEL_280	MEL_369	MEL_280-MEL_369
LAEIQLLLDA [K] NSVSK	TTE [K] EASSPK	488	219	A0A097I1U9	A0A097I2B5	MEL_202	MEL_369	MEL_202-MEL_369
E [K] EEEEPKK	EMIG [K] SER	410	167	A0A097I239	A0A097I1U9	MEL_280	MEL_202	MEL_202-MEL_280
SSAVLLAAGDLYG [K] DLGR	EEVPEEEESEAAPP [K] K	83	91	A0A097I2B5	A0A097I1V2	MEL_369	MEL_196	MEL_196-MEL_369
TVTAQVNHLN [K] LSYEEIVGR	HAVGEMT [K] AVTR	189	95	A0A097I218	A0A097I2B5	MEL_260	MEL_369	MEL_260-MEL_369
AACFEEDGSCPTE [K] PICSVSEK	Q [K] GAGSAGTGSETNSQEVR	149	116	A0A097I239	A0A097I2D0	MEL_280	MEL_368	MEL_280-MEL_368
HAVGEMT [K] AVTR	[K] GVWDQETAK	95	400	A0A097I2B5	A0A097I2B9	MEL_369	MEL_358	MEL_358-MEL_369
TTE [K] EASSPK	ILDEV [K] EQK	219	277	A0A097I2B5	A0A097I1U9	MEL_369	MEL_202	MEL_202-MEL_369
HAVGEMT [K] AVTR	[K] VSLPESESR	95	427	A0A097I2B5	A0A097I239	MEL_369	MEL_280	MEL_280-MEL_369
SQM [K] STCLIIPK	AAS [K] QK	137	238	A0A097I2D0	A0A097I2B5	MEL_368	MEL_369	MEL_368-MEL_369
TTE [K] EASSPK	E [K] EEEEPK	219	410	A0A097I2B5	A0A097I239	MEL_369	MEL_280	MEL_280-MEL_369
DYEHLEGDI [K] K	YGSA [K] ESK	205	104	A0A097I239	A0A097I2B5	MEL_280	MEL_369	MEL_280-MEL_369
YATE [K] GVNKPISR	YGSA [K] ESK	220	104	A0A097I1U9	A0A097I2B5	MEL_202	MEL_369	MEL_202-MEL_369
LGTA [K] GDLSAAFK	KLPDAFV [K] K	236	780	A0A097I218	A0A097I1U9	MEL_260	MEL_202	MEL_202-MEL_260
GQLGQNLSALLQDE [K] AK	[K] YADVSK	289	334	A0A097I218	A0A097I239	MEL_260	MEL_280	MEL_260-MEL_280
EVYGTELQF [K] NLSK	GVN [K] PISR	329	224	A0A097I239	A0A097I1U9	MEL_280	MEL_202	MEL_202-MEL_280
EKEEEEP [K] K	[K] YGTAEK	416	213	A0A097I239	A0A097I218	MEL_280	MEL_260	MEL_260-MEL_280
LSSGASLPYPP [K] LQEK	[K] DYEHLEGDIK	720	195	A0A097I1U9	A0A097I239	MEL_202	MEL_280	MEL_202-MEL_280
SMI [K] HSGLTIVGSSEVLK	SGG [K] PTVDDK	177	502	A0A097I239	A0A097I1T9	MEL_280	MEL_181	MEL_181-MEL_280
GTCI [K] GSQK	RVVTDA [K] K	164	132	A0A097I239	A0A097I1T9	MEL_280	MEL_181	MEL_181-MEL_280
[K] GQLGQNLSALLQDEK	IEAP [K] QASPAIK	274	356	A0A097I218	A0A097I239	MEL_260	MEL_280	MEL_260-MEL_280
YETAP [K] ELR	YADV [S] KAR	298	339	A0A097I1T9	A0A097I239	MEL_181	MEL_280	MEL_181-MEL_280
IEAP [K] QASPAIK	VVTDA [K] K	356	132	A0A097I239	A0A097I1T9	MEL_280	MEL_181	MEL_181-MEL_280
TGV [K] CCYK	YADVS [K] AR	705	340	A0A097I1T9	A0A097I239	MEL_181	MEL_280	MEL_181-MEL_280
EKEEEEP [K] K	VG [K] VLTER	416	140	A0A097I239	A0A097I1U9	MEL_280	MEL_202	MEL_202-MEL_280
TG [K] FVDPSTK	YADVS [K] AR	764	340	A0A097I1U9	A0A097I239	MEL_202	MEL_280	MEL_202-MEL_280
HSGLTIVGSSEVL [K] K	T [K] LASTMGIAPK	191	387	A0A097I239	A0A097I1U9	MEL_280	MEL_202	MEL_202-MEL_280
FCSH [K] DLPEK	E [K] EEEEPK	480	410	A0A097I1T9	A0A097I239	MEL_181	MEL_280	MEL_181-MEL_280
[K] YADVSK	LG [K] YSCK	334	348	A0A097I239	A0A097I1T9	MEL_280	MEL_181	MEL_181-MEL_280
SMI [K] HSGLTIVGSSEVLK	LG [K] YSCK	177	348	A0A097I239	A0A097I1T9	MEL_280	MEL_181	MEL_181-MEL_280
ISGNEQT [K] K	YADVS [K] AR	587	340	A0A097I1T9	A0A097I239	MEL_181	MEL_280	MEL_181-MEL_280
V [K] GAVYDK	YGT [K] SK	39	397	A0A097I239	A0A097I1T9	MEL_280	MEL_181	MEL_181-MEL_280
QVE [K] SAEEIQQEFER	VG [K] VLTER	440	140	A0A097I239	A0A097I1U9	MEL_280	MEL_202	MEL_202-MEL_280
LAEIQLLLDA [K] NSVSK	IEAP [K] QASPAIK	488	356	A0A097I1U9	A0A097I239	MEL_202	MEL_280	MEL_202-MEL_280
IEAP [K] QASPAIK	VG [K] VLTER	356	140	A0A097I239	A0A097I1U9	MEL_280	MEL_202	MEL_202-MEL_280
IAESNMG [K] K	V [K] GAVYDK	75	39	A0A097I1T9	A0A097I239	MEL_181	MEL_280	MEL_181-MEL_280
[K] NLEYNNSIYK	YADV [S] KAR	303	339	A0A097I1T9	A0A097I239	MEL_181	MEL_280	MEL_181-MEL_280
EKEEEEP [K] K	KLPDAFV [K] K	416	780	A0A097I239	A0A097I1U9	MEL_280	MEL_202	MEL_202-MEL_280
ISGNEQ [T] KK	GAVYD [K] K	586	45	A0A097I1T9	A0A097I239	MEL_181	MEL_280	MEL_181-MEL_280
IEAP [K] QASPAIK	T [K] LASTMGIAPK	356	387	A0A097I239	A0A097I1U9	MEL_280	MEL_202	MEL_202-MEL_280
YATE [K] GVNKPISR	YADVS [K] AR	220	340	A0A097I1U9	A0A097I239	MEL_202	MEL_280	MEL_202-MEL_280
EVYGTELQF [K] NLSK	KLPDAFV [K] K	329	780	A0A097I239	A0A097I1U9	MEL_280	MEL_202	MEL_202-MEL_280
EKPESP [K] TK	GTCI [K] GSQK	123	164	A0A097I1T9	A0A097I239	MEL_181	MEL_280	MEL_181-MEL_280
AL [K] EAAVDCELFGDK	GAVYD [K] K	529	45	A0A097I1T9	A0A097I239	MEL_181	MEL_280	MEL_181-MEL_280
SMI [K] HSGLTIVGSSEVLK	ISGNEQ [T] KK	177	586	A0A097I239	A0A097I1T9	MEL_280	MEL_181	MEL_181-MEL_280
[K] NLEYNNSIYK	AIASC [K] K	303	16	A0A097I1T9	A0A097I239	MEL_181	MEL_280	MEL_181-MEL_280
QVIVEGIEAALAEGH [K] EEK	ISGNEQ [T] KK	399	586	A0A097I239	A0A097I1T9	MEL_280	MEL_181	MEL_181-MEL_280
EFLEHVD [K] LEK	YADVS [K] AR	686	340	A0A097I1U9	A0A097I239	MEL_202	MEL_280	MEL_202-MEL_280
ISGNEQ [T] KK	AIASC [K] K	586	16	A0A097I1T9	A0A097I239	MEL_181	MEL_280	MEL_181-MEL_280
TVTAQVNHLN [K] LSYEEIVGR	EKEEEEP [K] K	189	416	A0A097I218	A0A097I239	MEL_260	MEL_280	MEL_260-MEL_280
[K] AGIPSSGTK	YADV [S] KAR	753	339	A0A097I1T9	A0A097I239	MEL_181	MEL_280	MEL_181-MEL_280
AYD [K] YETAPK	YADVS [K] AR	292	340	A0A097I1T9	A0A097I239	MEL_181	MEL_280	MEL_181-MEL_280
IAESNMG [K] K	TPSP [K] K	75	94	A0A097I1T9	A0A097I239	MEL_181	MEL_280	MEL_181-MEL_280
QG [K] LCNVETAR	LG [K] YSCK	20	348	A0A097I239	A0A097I1T9	MEL_280	MEL_181	MEL_181-MEL_280
[K] DYEHLEGDIK	YGT [K] SK	195	397	A0A097I239	A0A097I1T9	MEL_280	MEL_181	MEL_181-MEL_280
VVTDA [K] K	TPSP [K] K	132	94	A0A097I1T9	A0A097I239	MEL_181	MEL_280	MEL_181-MEL_280
YATE [K] GVNKPISR	IEAP [K] QASPAIK	220	356	A0A097I1U9	A0A097I239	MEL_202	MEL_280	MEL_202-MEL_280
CVP [K] TTAFLR	LG [K] YSCK	303	348	A0A097I239	A0A097I1T9	MEL_280	MEL_181	MEL_181-MEL_280
[K] DYEHLEGDIK	LG [K] YSCK	195	348	A0A097I239	A0A097I1T9	MEL_280	MEL_181	MEL_181-MEL_280
LSSGASLPYPP [K] LQEK	EKEEEEP [K] K	720	416	A0A097I1U9	A0A097I239	MEL_202	MEL_280	MEL_202-MEL_280
SMI [K] HSGLTIVGSSEVLK	IAESNMG [K] K	177	75	A0A097I239	A0A097I1T9	MEL_280	MEL_181	MEL_181-MEL_280
IEAP [K] QASPAIK	EFLEHVD [K] LEK	356	686	A0A097I239	A0A097I1U9	MEL_280	MEL_202	MEL_202-MEL_280
SETEALG [K] K	EE [K] REEK	617	402	A0A097I1T9	A0A097I239	MEL_181	MEL_280	MEL_181-MEL_280
EKEEEEP [K] K	VVTDA [K] K	416	132	A0A097I239	A0A097I1T9	MEL_280	MEL_181	MEL_181-MEL_280
DYEHLEGDI [K] K	VV [K] AFNR	205	420	A0A097I239	A0A097I1T9	MEL_280	MEL_181	MEL_181-MEL_280
[K] EFLEHVDK	YADVS [K] AR	678	340	A0A097I1U9	A0A097I239	MEL_202	MEL_280	MEL_202-MEL_280
IEAP [K] QASPAIK	ISGNEQT [K] K	356	587	A0A097I239	A0A097I1T9	MEL_280	MEL_181	MEL_181-MEL_280
QVE [K] SAEEIQQEFER	FVDPS [T] KK	440	770	A0A097I239	A0A097I1U9	MEL_280	MEL_202	MEL_202-MEL_280
GTCI [K] GSQK	MP [K] LGK	164	345	A0A097I239	A0A097I1T9	MEL_280	MEL_181	MEL_181-MEL_280
HAVGEMT [K] AVTR	SQM [K] STCLIIPK	95	137	A0A097I2B5	A0A097I2D0	MEL_369	MEL_368	MEL_368-MEL_369
KLPDAFV [K] K	YADVS [K] AR	780	340	A0A097I1U9	A0A097I239	MEL_202	MEL_280	MEL_202-MEL_280
HSGLTIVGSSEVL [K] K	YGT [K] SK	191	397	A0A097I239	A0A097I1T9	MEL_280	MEL_181	MEL_181-MEL_280
TEAG [K] FLVSQMER	YADVS [K] AR	339	340	A0A097I1U9	A0A097I239	MEL_202	MEL_280	MEL_202-MEL_280
HSGLTIVGSSEVL [K] K	FC [S] HKDLPEK	191	478	A0A097I239	A0A097I1T9	MEL_280	MEL_181	MEL_181-MEL_280
HAVGEMT [K] AVTR	[K] DYEHLEGDIK	95	195	A0A097I2B5	A0A097I239	MEL_369	MEL_280	MEL_280-MEL_369
IAESNMG [K] K	[K] TPSPK	75	89	A0A097I1T9	A0A097I239	MEL_181	MEL_280	MEL_181-MEL_280
[K] VSLPESESR	YETAP [K] ELR	427	298	A0A097I239	A0A097I1T9	MEL_280	MEL_181	MEL_181-MEL_280
ISGNEQ [T] KK	E [K] EEEEPK	586	410	A0A097I1T9	A0A097I239	MEL_181	MEL_280	MEL_181-MEL_280
NG [K] EGCAEGSEIR	AIASC [K] K	688	16	A0A097I1T9	A0A097I239	MEL_181	MEL_280	MEL_181-MEL_280
T [K] LASTMGIAPK	YADVS [K] AR	387	340	A0A097I1U9	A0A097I239	MEL_202	MEL_280	MEL_202-MEL_280
VHVSGSVVA [K] NLK	TDTG [K] CTDK	50	6	A0A097I218	A0A097I239	MEL_260	MEL_280	MEL_260-MEL_280
TG [K] FVDPSTK	[K] YEVEEEIR	764	343	A0A097I1U9	A0A097I239	MEL_202	MEL_280	MEL_202-MEL_280
IAESNMG [K] K	AIASC [K] K	75	16	A0A097I1T9	A0A097I239	MEL_181	MEL_280	MEL_181-MEL_280
YADVS [K] AR	FVELV [K] R	340	210	A0A097I239	A0A097I1U9	MEL_280	MEL_202	MEL_202-MEL_280
EKPESP [K] TK	E [K] EEEEPK	123	410	A0A097I1T9	A0A097I239	MEL_181	MEL_280	MEL_181-MEL_280
FCSH [K] DLPEK	TPSP [K] K	480	94	A0A097I1T9	A0A097I239	MEL_181	MEL_280	MEL_181-MEL_280
EG [K] VHVSGSVVAK	YADVS [K] AR	40	340	A0A097I218	A0A097I239	MEL_260	MEL_280	MEL_260-MEL_280
CVSADP [K] RK	VVTDA [K] K	35	132	A0A097I239	A0A097I1T9	MEL_280	MEL_181	MEL_181-MEL_280
LQEMSSTTATIERPAGAG [K] SGGVK	V [K] GAVYDK	657	39	A0A097I1T9	A0A097I239	MEL_181	MEL_280	MEL_181-MEL_280
KLPDAFV [K] K	V [K] GAVYDK	780	39	A0A097I1U9	A0A097I239	MEL_202	MEL_280	MEL_202-MEL_280
[K] VSLPESESR	TG [K] FVDPSTK	427	764	A0A097I239	A0A097I1U9	MEL_280	MEL_202	MEL_202-MEL_280
DYEHLEGDI [K] K	FATLL [K] K	205	358	A0A097I239	A0A097I1T9	MEL_280	MEL_181	MEL_181-MEL_280
GSQ [K] TLASK	ISGNEQ [T] KK	168	586	A0A097I239	A0A097I1T9	MEL_280	MEL_181	MEL_181-MEL_280
NG [K] EGCAEGSEIR	GAVYD [K] K	688	45	A0A097I1T9	A0A097I239	MEL_181	MEL_280	MEL_181-MEL_280
HSGLTIVGSSEVL [K] K	TFI [K] TGK	191	761	A0A097I239	A0A097I1U9	MEL_280	MEL_202	MEL_202-MEL_280
CTD [K] AIASCK	ISGNEQ [T] KK	10	586	A0A097I239	A0A097I1T9	MEL_280	MEL_181	MEL_181-MEL_280
GTCI [K] GSQK	IAESNMG [K] K	164	75	A0A097I239	A0A097I1T9	MEL_280	MEL_181	MEL_181-MEL_280
LQEMSSTTATIERPAGAG [K] SGGVK	AIASC [K] K	657	16	A0A097I1T9	A0A097I239	MEL_181	MEL_280	MEL_181-MEL_280
EKPESP [K] TK	YADVS [K] AR	123	340	A0A097I1T9	A0A097I239	MEL_181	MEL_280	MEL_181-MEL_280
HSGLTIVGSSEVL [K] K	LPDAFV [K] K	191	780	A0A097I239	A0A097I1U9	MEL_280	MEL_202	MEL_202-MEL_280
EVYGTELQF [K] NLSK	VG [K] VLTER	329	140	A0A097I239	A0A097I1U9	MEL_280	MEL_202	MEL_202-MEL_280
KNET [K] ISGNEQTK	E [K] EEEEPK	579	410	A0A097I1T9	A0A097I239	MEL_181	MEL_280	MEL_181-MEL_280
E [K] EEEEPK	MP [K] LGK	410	345	A0A097I239	A0A097I1T9	MEL_280	MEL_181	MEL_181-MEL_280
[K] YADVSK	SGGV [K] QK	334	662	A0A097I239	A0A097I1T9	MEL_280	MEL_181	MEL_181-MEL_280
ELQTSS [K] DLK	[K] IPLHGK	190	313	A0A097I1T9	A0A097I239	MEL_181	MEL_280	MEL_181-MEL_280
DYEHLEGDI [K] K	FCSH [K] DLPEK	205	480	A0A097I239	A0A097I1T9	MEL_280	MEL_181	MEL_181-MEL_280
SETEALG [K] K	GAVYD [K] K	617	45	A0A097I1T9	A0A097I239	MEL_181	MEL_280	MEL_181-MEL_280
HSGLTIVGSSEVL [K] K	NM [K] TGVK	191	701	A0A097I239	A0A097I1T9	MEL_280	MEL_181	MEL_181-MEL_280
LQEMSSTTATIERPAGAG [K] SGGVK	GAVYD [K] K	657	45	A0A097I1T9	A0A097I239	MEL_181	MEL_280	MEL_181-MEL_280
VHVSGSVVA [K] NLK	EKEEEEP [K] K	50	416	A0A097I218	A0A097I239	MEL_260	MEL_280	MEL_260-MEL_280
NET [K] ISGNEQTK	EKEEEEP [K] K	579	416	A0A097I1T9	A0A097I239	MEL_181	MEL_280	MEL_181-MEL_280
EKEEEEP [K] K	ILDEV [K] EQK	416	277	A0A097I239	A0A097I1U9	MEL_280	MEL_202	MEL_202-MEL_280
[K] DYEHLEGDIK	FVDPS [T] KK	195	770	A0A097I239	A0A097I1U9	MEL_280	MEL_202	MEL_202-MEL_280
[K] DYEHLEGDIK	EKPESP [K] TK	195	123	A0A097I239	A0A097I1T9	MEL_280	MEL_181	MEL_181-MEL_280
AL [K] EAAVDCELFGDK	AIASC [K] K	529	16	A0A097I1T9	A0A097I239	MEL_181	MEL_280	MEL_181-MEL_280
HSGLTIVGSSEVL [K] K	VVTDA [K] K	191	132	A0A097I239	A0A097I1T9	MEL_280	MEL_181	MEL_181-MEL_280
NG [K] EGCAEGSEIR	YADVS [K] AR	688	340	A0A097I1T9	A0A097I239	MEL_181	MEL_280	MEL_181-MEL_280
V [K] GAVYDK	SGGV [K] QK	39	662	A0A097I239	A0A097I1T9	MEL_280	MEL_181	MEL_181-MEL_280
SMI [K] HSGLTIVGSSEVLK	T [K] LASTMGIAPK	177	387	A0A097I239	A0A097I1U9	MEL_280	MEL_202	MEL_202-MEL_280
EG [K] VHVSGSVVAK	IEAP [K] QASPAIK	40	356	A0A097I218	A0A097I239	MEL_260	MEL_280	MEL_260-MEL_280
IEAP [K] QASPAIK	[K] EFLEHVDK	356	678	A0A097I239	A0A097I1U9	MEL_280	MEL_202	MEL_202-MEL_280
FCSH [K] DLPEK	V [K] GAVYDK	480	39	A0A097I1T9	A0A097I239	MEL_181	MEL_280	MEL_181-MEL_280
VTS [K] DIETAFMLEHGPL	HAVGEMT [K] AVTR	203	95	A0A097I2D0	A0A097I2B5	MEL_368	MEL_369	MEL_368-MEL_369
[K] DYEHLEGDIK	IAESNMG [K] K	195	75	A0A097I239	A0A097I1T9	MEL_280	MEL_181	MEL_181-MEL_280
EKEEEEP [K] K	ISGNEQ [T] KK	416	586	A0A097I239	A0A097I1T9	MEL_280	MEL_181	MEL_181-MEL_280
EKEEEEP [K] K	IAESNMG [K] K	416	75	A0A097I239	A0A097I1T9	MEL_280	MEL_181	MEL_181-MEL_280
HSGLTIVGSSEVL [K] K	SGGV [K] QK	191	662	A0A097I239	A0A097I1T9	MEL_280	MEL_181	MEL_181-MEL_280
KNET [K] ISGNEQTK	GTCI [K] GSQK	579	164	A0A097I1T9	A0A097I239	MEL_181	MEL_280	MEL_181-MEL_280
QVE [K] SAEEIQQEFER	ILDEV [K] EQK	440	277	A0A097I239	A0A097I1U9	MEL_280	MEL_202	MEL_202-MEL_280
AL [K] EAAVDCELFGDK	YADVS [K] AR	529	340	A0A097I1T9	A0A097I239	MEL_181	MEL_280	MEL_181-MEL_280
[K] ISHGAVTLLPEGTK	DSGA [K] GSVFLSCR	52	106	A0A097I2B5	A0A097I2D0	MEL_369	MEL_368	MEL_368-MEL_369
YADVS [K] AR	SGGV [K] QK	340	662	A0A097I239	A0A097I1T9	MEL_280	MEL_181	MEL_181-MEL_280
SMI [K] HSGLTIVGSSEVLK	[T] GKFVDPSTK	177	762	A0A097I239	A0A097I1U9	MEL_280	MEL_202	MEL_202-MEL_280
[K] DYEHLEGDIK	SGGV [K] QK	195	662	A0A097I239	A0A097I1T9	MEL_280	MEL_181	MEL_181-MEL_280
HSGLTIVGSSEVL [K] K	LG [K] YSCK	191	348	A0A097I239	A0A097I1T9	MEL_280	MEL_181	MEL_181-MEL_280
ELQTSS [K] DLK	YADVS [K] AR	190	340	A0A097I1T9	A0A097I239	MEL_181	MEL_280	MEL_181-MEL_280
HSGLTIVGSSEVL [K] K	LASTMGIAP [K] K	191	397	A0A097I239	A0A097I1U9	MEL_280	MEL_202	MEL_202-MEL_280
ISGNEQ [T] KK	V [K] GAVYDK	586	39	A0A097I1T9	A0A097I239	MEL_181	MEL_280	MEL_181-MEL_280
HSGLTIVGSSEVL [K] K	SETEALG [K] K	191	617	A0A097I239	A0A097I1T9	MEL_280	MEL_181	MEL_181-MEL_280
[K] ISHGAVTLLPEGTK	LVQ [K] SLLAMQLAK	52	66	A0A097I2B5	A0A097I2D0	MEL_369	MEL_368	MEL_368-MEL_369
[K] DEDLALAEEEAER	IEAP [K] QASPAIK	70	356	A0A097I1U9	A0A097I239	MEL_202	MEL_280	MEL_202-MEL_280
Q [K] GAGSAGTGSETNSQEVR	[K] ISHGAVTLLPEGTK	116	52	A0A097I2D0	A0A097I2B5	MEL_368	MEL_369	MEL_368-MEL_369
SMI [K] HSGLTIVGSSEVLK	SETEALG [K] K	177	617	A0A097I239	A0A097I1T9	MEL_280	MEL_181	MEL_181-MEL_280
DYEHLEGDI [K] K	LGTSIATP [K] K	205	727	A0A097I239	A0A097I1T9	MEL_280	MEL_181	MEL_181-MEL_280
SMI [K] HSGLTIVGSSEVLK	LGTSIATP [K] K	177	727	A0A097I239	A0A097I1T9	MEL_280	MEL_181	MEL_181-MEL_280
[K] AGSLSAAGDTEVPIR	[K] ISHGAVTLLPEGTK	38	52	A0A097I2D0	A0A097I2B5	MEL_368	MEL_369	MEL_368-MEL_369
HSGLTIVGSSEVL [K] K	LGTSIATP [K] K	191	727	A0A097I239	A0A097I1T9	MEL_280	MEL_181	MEL_181-MEL_280
HSGLTIVGSSEVL [K] K	[K] LGTSIATPK	191	718	A0A097I239	A0A097I1T9	MEL_280	MEL_181	MEL_181-MEL_280
HSGLTIVGSSEVL [K] K	[K] NLEYNNSIYK	191	303	A0A097I239	A0A097I1T9	MEL_280	MEL_181	MEL_181-MEL_280
[K] DYEHLEGDIK	[K] NLEYNNSIYK	195	303	A0A097I239	A0A097I1T9	MEL_280	MEL_181	MEL_181-MEL_280
SMI [K] HSGLTIVGSSEVLK	VVTDA [K] K	177	132	A0A097I239	A0A097I1T9	MEL_280	MEL_181	MEL_181-MEL_280
GTCI [K] GSQK	ISGNEQ [T] KK	164	586	A0A097I239	A0A097I1T9	MEL_280	MEL_181	MEL_181-MEL_280
KNET [K] ISGNEQTK	TDTG [K] CTDK	579	6	A0A097I1T9	A0A097I239	MEL_181	MEL_280	MEL_181-MEL_280
QVIVEGIEAALAEGH [K] EEK	LGTSIATP [K] K	399	727	A0A097I239	A0A097I1T9	MEL_280	MEL_181	MEL_181-MEL_280
TVTAQVNHLN [K] LSYEEIVGR	IEAP [K] QASPAIK	189	356	A0A097I218	A0A097I239	MEL_260	MEL_280	MEL_260-MEL_280
HSGLTIVGSSEVL [K] K	TG [K] FVDPSTK	191	764	A0A097I239	A0A097I1U9	MEL_280	MEL_202	MEL_202-MEL_280
[K] DYEHLEGDIK	ISGNEQ [T] KK	195	586	A0A097I239	A0A097I1T9	MEL_280	MEL_181	MEL_181-MEL_280
HSGLTIVGSSEVL [K] K	IAESNMG [K] K	191	75	A0A097I239	A0A097I1T9	MEL_280	MEL_181	MEL_181-MEL_280
IEAP [K] QASPAIK	[K] NLEYNNSIYK	356	303	A0A097I239	A0A097I1T9	MEL_280	MEL_181	MEL_181-MEL_280
AL [K] EAAVDCELFGDK	GTCI [K] GSQK	529	164	A0A097I1T9	A0A097I239	MEL_181	MEL_280	MEL_181-MEL_280
QVE [K] SAEEIQQEFER	TG [K] FVDPSTK	440	764	A0A097I239	A0A097I1U9	MEL_280	MEL_202	MEL_202-MEL_280
LSSGASLPYPP [K] LQEK	IEAP [K] QASPAIK	720	356	A0A097I1U9	A0A097I239	MEL_202	MEL_280	MEL_202-MEL_280
SMI [K] HSGLTIVGSSEVLK	ELQTSS [K] DLK	177	190	A0A097I239	A0A097I1T9	MEL_280	MEL_181	MEL_181-MEL_280
[K] DYEHLEGDIK	SETEALG [K] K	195	617	A0A097I239	A0A097I1T9	MEL_280	MEL_181	MEL_181-MEL_280
[K] DYEHLEGDIK	FLDEL [K] K	195	595	A0A097I239	A0A097I1T9	MEL_280	MEL_181	MEL_181-MEL_280
EVYGTELQF [K] NLSK	ISGNEQ [T] KK	329	586	A0A097I239	A0A097I1T9	MEL_280	MEL_181	MEL_181-MEL_280
HSGLTIVGSSEVL [K] K	MP [K] LGK	191	345	A0A097I239	A0A097I1T9	MEL_280	MEL_181	MEL_181-MEL_280
SGG [K] PTVDDK	YADV [S] KAR	502	339	A0A097I1T9	A0A097I239	MEL_181	MEL_280	MEL_181-MEL_280
[K] DYEHLEGDIK	TG [K] FVDPSTK	195	764	A0A097I239	A0A097I1U9	MEL_280	MEL_202	MEL_202-MEL_280
TG [K] FVDPSTK	EKEEEEP [K] K	764	416	A0A097I1U9	A0A097I239	MEL_202	MEL_280	MEL_202-MEL_280
KNET [K] ISGNEQTK	V [K] GAVYDK	579	39	A0A097I1T9	A0A097I239	MEL_181	MEL_280	MEL_181-MEL_280
CTD [K] AIASCK	TG [K] FVDPSTK	10	764	A0A097I239	A0A097I1U9	MEL_280	MEL_202	MEL_202-MEL_280
LLEEQLDISS [K] TTGDYIQK	[K] VSLPESESR	469	427	A0A097I1U9	A0A097I239	MEL_202	MEL_280	MEL_202-MEL_280
IEAP [K] QASPAIK	TG [K] FVDPSTK	356	764	A0A097I239	A0A097I1U9	MEL_280	MEL_202	MEL_202-MEL_280
[K] DYEHLEGDIK	FATLL [K] K	195	358	A0A097I239	A0A097I1T9	MEL_280	MEL_181	MEL_181-MEL_280
IEAP [K] QASPAIK	FATLL [K] K	356	358	A0A097I239	A0A097I1T9	MEL_280	MEL_181	MEL_181-MEL_280
EVYGTELQF [K] NLSK	VVTDA [K] K	329	132	A0A097I239	A0A097I1T9	MEL_280	MEL_181	MEL_181-MEL_280
[K] DYEHLEGDIK	LGTSIATP [K] K	195	727	A0A097I239	A0A097I1T9	MEL_280	MEL_181	MEL_181-MEL_280
DYEHLEGDI [K] K	LASTMGIAP [K] K	205	397	A0A097I239	A0A097I1U9	MEL_280	MEL_202	MEL_202-MEL_280
[K] NLEYNNSIYK	[K] VSLPESESR	303	427	A0A097I1T9	A0A097I239	MEL_181	MEL_280	MEL_181-MEL_280
YADVS [K] AR	VVTDA [K] K	340	132	A0A097I239	A0A097I1T9	MEL_280	MEL_181	MEL_181-MEL_280
GTCI [K] GSQK	LG [K] YSCK	164	348	A0A097I239	A0A097I1T9	MEL_280	MEL_181	MEL_181-MEL_280
QVE [K] SAEEIQQEFER	LPDAFV [K] K	440	780	A0A097I239	A0A097I1U9	MEL_280	MEL_202	MEL_202-MEL_280
YADVS [K] AR	FATLL [K] K	340	358	A0A097I239	A0A097I1T9	MEL_280	MEL_181	MEL_181-MEL_280
[K] DYEHLEGDIK	ELQTSS [K] DLK	195	190	A0A097I239	A0A097I1T9	MEL_280	MEL_181	MEL_181-MEL_280
[K] DYEHLEGDIK	[K] EFLEHVDK	195	678	A0A097I239	A0A097I1U9	MEL_280	MEL_202	MEL_202-MEL_280
CTD [K] AIASCK	VVTDA [K] K	10	132	A0A097I239	A0A097I1T9	MEL_280	MEL_181	MEL_181-MEL_280
CVSADP [K] R	SGGV [K] QK	35	662	A0A097I239	A0A097I1T9	MEL_280	MEL_181	MEL_181-MEL_280
YADVS [K] AR	FLDEL [K] K	340	595	A0A097I239	A0A097I1T9	MEL_280	MEL_181	MEL_181-MEL_280
IAESNMG [K] K	YADVS [K] AR	75	340	A0A097I1T9	A0A097I239	MEL_181	MEL_280	MEL_181-MEL_280
ISGNEQ [T] KK	CVSADP [K] R	586	35	A0A097I1T9	A0A097I239	MEL_181	MEL_280	MEL_181-MEL_280
DYEHLEGDI [K] K	TG [K] FVDPSTK	205	764	A0A097I239	A0A097I1U9	MEL_280	MEL_202	MEL_202-MEL_280
EVYGTELQF [K] NLSK	[K] EFLEHVDK	329	678	A0A097I239	A0A097I1U9	MEL_280	MEL_202	MEL_202-MEL_280
HSGLTIVGSSEVL [K] K	ISGNEQ [T] KK	191	586	A0A097I239	A0A097I1T9	MEL_280	MEL_181	MEL_181-MEL_280
HSGLTIVGSSEVL [K] K	FATLL [K] K	191	358	A0A097I239	A0A097I1T9	MEL_280	MEL_181	MEL_181-MEL_280
EKEEEEP [K] K	SETEALG [K] K	416	617	A0A097I239	A0A097I1T9	MEL_280	MEL_181	MEL_181-MEL_280
KNET [K] ISGNEQTK	[K] YADVSK	579	334	A0A097I1T9	A0A097I239	MEL_181	MEL_280	MEL_181-MEL_280
LSSGASLPYPP [K] LQEK	EVYGTELQF [K] NLSK	720	329	A0A097I1U9	A0A097I239	MEL_202	MEL_280	MEL_202-MEL_280
YGTAE [K] MFSVAVEK	IEAP [K] QASPAIK	219	356	A0A097I218	A0A097I239	MEL_260	MEL_280	MEL_260-MEL_280
V [K] GAVYDK	MP [K] LGK	39	345	A0A097I239	A0A097I1T9	MEL_280	MEL_181	MEL_181-MEL_280
VTS [K] DIETAFMLEHGPL	KTTE [K] EASSPK	203	219	A0A097I2D0	A0A097I2B5	MEL_368	MEL_369	MEL_368-MEL_369
YADVS [K] AR	MP [K] LGK	340	345	A0A097I239	A0A097I1T9	MEL_280	MEL_181	MEL_181-MEL_280
[K] DYEHLEGDIK	[K] FLDELK	195	589	A0A097I239	A0A097I1T9	MEL_280	MEL_181	MEL_181-MEL_280
[K] ISHGAVTLLPEGTK	SQM [K] STCLIIPK	52	137	A0A097I2B5	A0A097I2D0	MEL_369	MEL_368	MEL_368-MEL_369
T [K] LASTMGIAPK	DYEHLEGDI [K] K	387	205	A0A097I1U9	A0A097I239	MEL_202	MEL_280	MEL_202-MEL_280
GAVYD [K] K	LG [K] YSCK	45	348	A0A097I239	A0A097I1T9	MEL_280	MEL_181	MEL_181-MEL_280
LQEMSSTTATIERPAGAG [K] SGGVK	YADVS [K] AR	657	340	A0A097I1T9	A0A097I239	MEL_181	MEL_280	MEL_181-MEL_280
KNET [K] ISGNEQTK	YADVS [K] AR	579	340	A0A097I1T9	A0A097I239	MEL_181	MEL_280	MEL_181-MEL_280
NET [K] ISGNEQTK	AIASC [K] K	579	16	A0A097I1T9	A0A097I239	MEL_181	MEL_280	MEL_181-MEL_280
ISGNEQ [T] KK	K [Y] ADVSK	586	335	A0A097I1T9	A0A097I239	MEL_181	MEL_280	MEL_181-MEL_280
QVE [K] SAEEIQQEFER	[K] EFLEHVDK	440	678	A0A097I239	A0A097I1U9	MEL_280	MEL_202	MEL_202-MEL_280
HSGLTIVGSSEVL [K] K	[K] GADDEELR	191	436	A0A097I239	A0A097I233	MEL_280	MEL_275	MEL_275-MEL_280
[K] DYEHLEGDIK	VVTDA [K] K	195	132	A0A097I239	A0A097I1T9	MEL_280	MEL_181	MEL_181-MEL_280
[K] LGTSIATPK	GAVYD [K] K	718	45	A0A097I1T9	A0A097I239	MEL_181	MEL_280	MEL_181-MEL_280
VG [K] VLTER	K [Y] ADVSK	140	335	A0A097I1U9	A0A097I239	MEL_202	MEL_280	MEL_202-MEL_280
WS [K] AIQENFSQGAR	[K] YADVSK	162	334	A0A097I218	A0A097I239	MEL_260	MEL_280	MEL_260-MEL_280
FQNTDN [K] K	YADVS [K] AR	92	340	A0A097I218	A0A097I239	MEL_260	MEL_280	MEL_260-MEL_280
[K] ISHGAVTLLPEGTK	LH [K] LVQK	52	62	A0A097I2B5	A0A097I2D0	MEL_369	MEL_368	MEL_368-MEL_369
EKEEEEP [K] K	FQNTDN [K] K	416	92	A0A097I239	A0A097I218	MEL_280	MEL_260	MEL_260-MEL_280
LSSGASLPYPP [K] LQEK	EE [K] REEK	720	402	A0A097I1U9	A0A097I239	MEL_202	MEL_280	MEL_202-MEL_280
GQLGQNLSALLQDE [K] AK	YADVS [K] AR	289	340	A0A097I218	A0A097I239	MEL_260	MEL_280	MEL_260-MEL_280
SMI [K] HSGLTIVGSSEVLK	TTE [K] EASSPK	177	219	A0A097I239	A0A097I2B5	MEL_280	MEL_369	MEL_280-MEL_369
YEE [K] PYDR	EE [K] REEK	200	402	A0A097I1U9	A0A097I239	MEL_202	MEL_280	MEL_202-MEL_280
QASPAI [K] K	TFI [K] TGK	363	761	A0A097I239	A0A097I1U9	MEL_280	MEL_202	MEL_202-MEL_280
YATE [K] GVNKPISR	[K] DYEHLEGDIK	220	195	A0A097I1U9	A0A097I239	MEL_202	MEL_280	MEL_202-MEL_280
V [K] GAVYDK	TFI [K] TGK	39	761	A0A097I239	A0A097I1U9	MEL_280	MEL_202	MEL_202-MEL_280
VHVSGSVVA [K] NLK	YADVS [K] AR	50	340	A0A097I218	A0A097I239	MEL_260	MEL_280	MEL_260-MEL_280
YGTAE [K] MFSVAVEK	E [K] EEEEPK	219	410	A0A097I218	A0A097I239	MEL_260	MEL_280	MEL_260-MEL_280
ASFLS [K] FLDER	YADVS [K] AR	99	340	A0A097I218	A0A097I239	MEL_260	MEL_280	MEL_260-MEL_280
IEAP [K] QASPAIK	TTE [K] EASSPK	356	219	A0A097I239	A0A097I2B5	MEL_280	MEL_369	MEL_280-MEL_369
IMEEW [K] SMR	YADVS [K] AR	299	340	A0A097I218	A0A097I239	MEL_260	MEL_280	MEL_260-MEL_280
LQLS [K] EER	AIASC [K] K	307	16	A0A097I1U9	A0A097I239	MEL_202	MEL_280	MEL_202-MEL_280
TVTAQVNHLN [K] LSYEEIVGR	EKEEEEPK [K] K	189	417	A0A097I218	A0A097I239	MEL_260	MEL_280	MEL_260-MEL_280
GTCI [K] GSQK	VL [K] DEEK	164	239	A0A097I239	A0A097I1U9	MEL_280	MEL_202	MEL_202-MEL_280
VHVSGSVVA [K] NLK	[K] YADVSK	50	334	A0A097I218	A0A097I239	MEL_260	MEL_280	MEL_260-MEL_280
EKEEEEP [K] K	GVN [K] PISR	416	224	A0A097I239	A0A097I1U9	MEL_280	MEL_202	MEL_202-MEL_280
FVDPS [T] KK	YADVS [K] AR	770	340	A0A097I1U9	A0A097I239	MEL_202	MEL_280	MEL_202-MEL_280
CTD [K] AIASCK	GVN [K] PISR	10	224	A0A097I239	A0A097I1U9	MEL_280	MEL_202	MEL_202-MEL_280
V [K] GAVYDK	T [K] ATAK	39	152	A0A097I239	A0A097I1U9	MEL_280	MEL_202	MEL_202-MEL_280
YADVS [K] AR	VL [K] DEEK	340	239	A0A097I239	A0A097I1U9	MEL_280	MEL_202	MEL_202-MEL_280
[K] DYEHLEGDIK	YEE [K] PYDR	195	200	A0A097I239	A0A097I1U9	MEL_280	MEL_202	MEL_202-MEL_280
HSGLTIVGSSEVL [K] K	FP [K] PEER	191	298	A0A097I239	A0A097I1U9	MEL_280	MEL_202	MEL_202-MEL_280
KLPDAFV [K] K	EE [K] REEK	780	402	A0A097I1U9	A0A097I239	MEL_202	MEL_280	MEL_202-MEL_280
YADVS [K] AR	AELLP [K] K	340	360	A0A097I239	A0A097I1U9	MEL_280	MEL_202	MEL_202-MEL_280
[K] VSLPESESR	GVN [K] PISR	427	224	A0A097I239	A0A097I1U9	MEL_280	MEL_202	MEL_202-MEL_280
GVN [K] PISR	YADVS [K] AR	224	340	A0A097I1U9	A0A097I239	MEL_202	MEL_280	MEL_202-MEL_280
QVE [K] SAEEIQQEFER	[K] GAILSR	440	325	A0A097I239	A0A097I218	MEL_280	MEL_260	MEL_260-MEL_280
EKEEEEPK [K] K	GVN [K] PISR	417	224	A0A097I239	A0A097I1U9	MEL_280	MEL_202	MEL_202-MEL_280
V [K] AQQHGHLADHVSVGETQIPK	SLSD [K] ELAK	9	246	A0A097I2D0	A0A097I2B5	MEL_368	MEL_369	MEL_368-MEL_369
SEQ [K] FSQLFQR	YADVS [K] AR	78	340	A0A097I218	A0A097I239	MEL_260	MEL_280	MEL_260-MEL_280
[K] DYEHLEGDIK	FP [K] PEER	195	298	A0A097I239	A0A097I1U9	MEL_280	MEL_202	MEL_202-MEL_280
EKEEEEP [K] KK	AELLP [K] K	416	360	A0A097I239	A0A097I1U9	MEL_280	MEL_202	MEL_202-MEL_280
HSGLTIVGSSEVL [K] K	[K] SLAPR	191	329	A0A097I239	A0A097I1U9	MEL_280	MEL_202	MEL_202-MEL_280
SMI [K] HSGLTIVGSSEVLK	TFI [K] TGK	177	761	A0A097I239	A0A097I1U9	MEL_280	MEL_202	MEL_202-MEL_280
LGTA [K] GDLSAAFK	YADVS [K] AR	236	340	A0A097I218	A0A097I239	MEL_260	MEL_280	MEL_260-MEL_280
YADVS [K] AR	FP [K] PEER	340	298	A0A097I239	A0A097I1U9	MEL_280	MEL_202	MEL_202-MEL_280
EVYGTELQF [K] NLSK	E [K] LPEGGR	329	287	A0A097I239	A0A097I1U9	MEL_280	MEL_202	MEL_202-MEL_280
LLEEQLDISS [K] TTGDYIQK	QASPAI [K] K	469	363	A0A097I1U9	A0A097I239	MEL_202	MEL_280	MEL_202-MEL_280
AETETLEAAG [K] VSK	[K] DYEHLEGDIK	826	195	A0A097I1X2	A0A097I239	MEL_216	MEL_280	MEL_216-MEL_280
GTCI [K] GSQK	FQNTDN [K] K	164	92	A0A097I239	A0A097I218	MEL_280	MEL_260	MEL_260-MEL_280
VHVSGSVVA [K] NLK	E [K] EEEEPK	50	410	A0A097I218	A0A097I239	MEL_260	MEL_280	MEL_260-MEL_280
[K] DYEHLEGDIK	TFI [K] TGK	195	761	A0A097I239	A0A097I1U9	MEL_280	MEL_202	MEL_202-MEL_280
GTCI [K] GSQK	TFI [K] TGK	164	761	A0A097I239	A0A097I1U9	MEL_280	MEL_202	MEL_202-MEL_280
GIT [K] ENFDQIFSSAGTK	HAVGEMT [K] AVTR	540	95	A0A097I2B9	A0A097I2B5	MEL_358	MEL_369	MEL_358-MEL_369
FP [K] PEER	REE [K] GK	298	406	A0A097I1U9	A0A097I239	MEL_202	MEL_280	MEL_202-MEL_280
EKEEEEP [K] K	FVDPS [T] KK	416	770	A0A097I239	A0A097I1U9	MEL_280	MEL_202	MEL_202-MEL_280
HAVGEMT [K] AVTR	CTD [K] AIASCK	95	10	A0A097I2B5	A0A097I239	MEL_369	MEL_280	MEL_280-MEL_369
TG [K] FVDPSTK	REE [K] GK	764	406	A0A097I1U9	A0A097I239	MEL_202	MEL_280	MEL_202-MEL_280
HEVLVAAGSLGVLN [K] PK	ELA [K] YEK	515	258	A0A097I2B9	A0A097I2B5	MEL_358	MEL_369	MEL_358-MEL_369
FVDPS [T] KK	EE [K] REEK	770	402	A0A097I1U9	A0A097I239	MEL_202	MEL_280	MEL_202-MEL_280
YADVS [K] AR	TVYGA [K] R	340	176	A0A097I239	A0A097I1U9	MEL_280	MEL_202	MEL_202-MEL_280
[K] YEVEEEIR	FQNTDN [K] K	343	92	A0A097I239	A0A097I218	MEL_280	MEL_260	MEL_260-MEL_280
[K] VSLPESESR	E [K] LPEGGR	427	287	A0A097I239	A0A097I1U9	MEL_280	MEL_202	MEL_202-MEL_280
DSGA [K] GSVFLSCR	SLSD [K] ELAK	106	246	A0A097I2D0	A0A097I2B5	MEL_368	MEL_369	MEL_368-MEL_369
EFLEHVD [K] LEK	REE [K] GK	686	406	A0A097I1U9	A0A097I239	MEL_202	MEL_280	MEL_202-MEL_280
TTE [K] EASSPK	GFVHM [K] LHK	219	59	A0A097I2B5	A0A097I2D0	MEL_369	MEL_368	MEL_368-MEL_369
[K] DYEHLEGDIK	FQNTDN [K] K	195	92	A0A097I239	A0A097I218	MEL_280	MEL_260	MEL_260-MEL_280
[K] VSLPESESR	FQNTDN [K] K	427	92	A0A097I239	A0A097I218	MEL_280	MEL_260	MEL_260-MEL_280
YATE [K] GVNKPISR	EE [K] REEK	220	402	A0A097I1U9	A0A097I239	MEL_202	MEL_280	MEL_202-MEL_280
EVYGTELQF [K] NLSK	AELLP [K] K	329	360	A0A097I239	A0A097I1U9	MEL_280	MEL_202	MEL_202-MEL_280
E [K] EEEEPK	KDT [K] EVK	410	124	A0A097I239	A0A097I218	MEL_280	MEL_260	MEL_260-MEL_280
HAVGEMT [K] AVTR	ALVITYSG [K] R	95	196	A0A097I2B5	A0A097I2D0	MEL_369	MEL_368	MEL_368-MEL_369
YGTAE [K] MFSVAVEK	EKEEEEP [K] KK	219	416	A0A097I218	A0A097I239	MEL_260	MEL_280	MEL_260-MEL_280
HAVGEMT [K] AVTR	TIM [K] SDVK	95	81	A0A097I2B5	A0A097I2D0	MEL_369	MEL_368	MEL_368-MEL_369
GQLGQNLSALLQDE [K] AK	V [K] GAVYDK	289	39	A0A097I218	A0A097I239	MEL_260	MEL_280	MEL_260-MEL_280
HSGLTIVGSSEVL [K] K	EI [K] TFIK	191	757	A0A097I239	A0A097I1U9	MEL_280	MEL_202	MEL_202-MEL_280
EVYGTELQF [K] NLSK	FQNTDN [K] K	329	92	A0A097I239	A0A097I218	MEL_280	MEL_260	MEL_260-MEL_280
YATE [K] GVNKPISR	REE [K] GK	220	406	A0A097I1U9	A0A097I239	MEL_202	MEL_280	MEL_202-MEL_280
FQNTDN [K] K	V [K] GAVYDK	92	39	A0A097I218	A0A097I239	MEL_260	MEL_280	MEL_260-MEL_280
VG [K] VLTER	REE [K] GK	140	406	A0A097I1U9	A0A097I239	MEL_202	MEL_280	MEL_202-MEL_280
QVE [K] SAEEIQQEFER	TFI [K] TGK	440	761	A0A097I239	A0A097I1U9	MEL_280	MEL_202	MEL_202-MEL_280
[K] YEVEEEIR	VG [K] VLTER	343	140	A0A097I239	A0A097I1U9	MEL_280	MEL_202	MEL_202-MEL_280
HAVGEMT [K] AVTR	SLLAMQLA [K] R	95	75	A0A097I2B5	A0A097I2D0	MEL_369	MEL_368	MEL_368-MEL_369
VHVSGSVVA [K] NLK	IEAP [K] QASPAIK	50	356	A0A097I218	A0A097I239	MEL_260	MEL_280	MEL_260-MEL_280
EMIG [K] SER	AIASC [K] K	167	16	A0A097I1U9	A0A097I239	MEL_202	MEL_280	MEL_202-MEL_280
TG [K] FVDPSTK	E [K] EEEEPK	764	410	A0A097I1U9	A0A097I239	MEL_202	MEL_280	MEL_202-MEL_280
QVIVEGIEAALAEGH [K] EEK	E [K] LPEGGR	399	287	A0A097I239	A0A097I1U9	MEL_280	MEL_202	MEL_202-MEL_280
EKEEEEP [K] K	TFI [K] TGK	416	761	A0A097I239	A0A097I1U9	MEL_280	MEL_202	MEL_202-MEL_280
ISHGAVTLLPEG [T] KTIK	SLLAMQLA [K] R	65	75	A0A097I2B5	A0A097I2D0	MEL_369	MEL_368	MEL_368-MEL_369
EKEEEEP [K] K	EI [K] TFIK	416	757	A0A097I239	A0A097I1U9	MEL_280	MEL_202	MEL_202-MEL_280
IEAP [K] QASPAIK	TFI [K] TGK	356	761	A0A097I239	A0A097I1U9	MEL_280	MEL_202	MEL_202-MEL_280
KP [Y] KLSSGASLPYPPK	YADVS [K] AR	707	340	A0A097I1U9	A0A097I239	MEL_202	MEL_280	MEL_202-MEL_280
[K] DYEHLEGDIK	T [K] ATAK	195	152	A0A097I239	A0A097I1U9	MEL_280	MEL_202	MEL_202-MEL_280
TG [K] FVDPSTK	[K] IPLHGK	764	313	A0A097I1U9	A0A097I239	MEL_202	MEL_280	MEL_202-MEL_280
IEAP [K] QASPAIK	EI [K] TFIK	356	757	A0A097I239	A0A097I1U9	MEL_280	MEL_202	MEL_202-MEL_280
YADVS [K] AR	[K] YGTAEK	340	213	A0A097I239	A0A097I218	MEL_280	MEL_260	MEL_260-MEL_280
ILDEV [K] EQK	EE [K] REEK	277	402	A0A097I1U9	A0A097I239	MEL_202	MEL_280	MEL_202-MEL_280
IEAP [K] QASPAIK	T [K] ATAK	356	152	A0A097I239	A0A097I1U9	MEL_280	MEL_202	MEL_202-MEL_280
EKEEEEP [K] K	E [K] LPEGGR	416	287	A0A097I239	A0A097I1U9	MEL_280	MEL_202	MEL_202-MEL_280
YGTAE [K] MFSVAVEK	[K] VSLPESESR	219	427	A0A097I218	A0A097I239	MEL_260	MEL_280	MEL_260-MEL_280
[K] VSLPESESR	[K] LPDAFVK	427	773	A0A097I239	A0A097I1U9	MEL_280	MEL_202	MEL_202-MEL_280
DYEHLEGDI [K] K	TFI [K] TGK	205	761	A0A097I239	A0A097I1U9	MEL_280	MEL_202	MEL_202-MEL_280
TVTAQVNHLN [K] LSYEEIVGR	V [K] GAVYDK	189	39	A0A097I218	A0A097I239	MEL_260	MEL_280	MEL_260-MEL_280
SMI [K] HSGLTIVGSSEVLK	GVN [K] PISR	177	224	A0A097I239	A0A097I1U9	MEL_280	MEL_202	MEL_202-MEL_280
[K] GQLGQNLSALLQDEK	YADVS [K] AR	274	340	A0A097I218	A0A097I239	MEL_260	MEL_280	MEL_260-MEL_280
[K] VSLPESESR	VG [K] VLTER	427	140	A0A097I239	A0A097I1U9	MEL_280	MEL_202	MEL_202-MEL_280
QVE [K] SAEEIQQEFER	HAVGEMT [K] AVTR	440	95	A0A097I239	A0A097I2B5	MEL_280	MEL_369	MEL_280-MEL_369
HSGLTIVGSSEVL [K] K	GVN [K] PISR	191	224	A0A097I239	A0A097I1U9	MEL_280	MEL_202	MEL_202-MEL_280
WS [K] AIQENFSQGAR	IEAP [K] QASPAIK	162	356	A0A097I218	A0A097I239	MEL_260	MEL_280	MEL_260-MEL_280
[K] DEDLALAEEEAER	HAVGEMT [K] AVTR	70	95	A0A097I1U9	A0A097I2B5	MEL_202	MEL_369	MEL_202-MEL_369
[K] VSLPESESR	EI [K] TFIK	427	757	A0A097I239	A0A097I1U9	MEL_280	MEL_202	MEL_202-MEL_280
[K] DYEHLEGDIK	GVN [K] PISR	195	224	A0A097I239	A0A097I1U9	MEL_280	MEL_202	MEL_202-MEL_280
IEAP [K] QASPAIK	SEQ [K] FSQLFQR	356	78	A0A097I239	A0A097I218	MEL_280	MEL_260	MEL_260-MEL_280
QVE [K] SAEEIQQEFER	GVN [K] PISR	440	224	A0A097I239	A0A097I1U9	MEL_280	MEL_202	MEL_202-MEL_280
E [K] EEEEPK	YEE [K] PYDR	410	200	A0A097I239	A0A097I1U9	MEL_280	MEL_202	MEL_202-MEL_280
YADVS [K] AR	T [K] ATAK	340	152	A0A097I239	A0A097I1U9	MEL_280	MEL_202	MEL_202-MEL_280
LGTA [K] GDLSAAFK	EKEEEEPK [K] K	236	417	A0A097I218	A0A097I239	MEL_260	MEL_280	MEL_260-MEL_280
ILDEV [K] EQK	YADVS [K] AR	277	340	A0A097I1U9	A0A097I239	MEL_202	MEL_280	MEL_202-MEL_280
TVTAQVNHLN [K] LSYEEIVGR	YADVS [K] AR	189	340	A0A097I218	A0A097I239	MEL_260	MEL_280	MEL_260-MEL_280
DYEHLEGDI [K] K	AELLP [K] K	205	360	A0A097I239	A0A097I1U9	MEL_280	MEL_202	MEL_202-MEL_280
AL [K] EAAVDCELFGDK	REE [K] GK	529	406	A0A097I1T9	A0A097I239	MEL_181	MEL_280	MEL_181-MEL_280
[K] DYEHLEGDIK	VL [K] DEEK	195	239	A0A097I239	A0A097I1U9	MEL_280	MEL_202	MEL_202-MEL_280
IEAP [K] QASPAIK	ILDEV [K] EQK	356	277	A0A097I239	A0A097I1U9	MEL_280	MEL_202	MEL_202-MEL_280
[K] EFLEHVDK	E [K] EEEEPK	678	410	A0A097I1U9	A0A097I239	MEL_202	MEL_280	MEL_202-MEL_280
WS [K] AIQENFSQGAR	YADVS [K] AR	162	340	A0A097I218	A0A097I239	MEL_260	MEL_280	MEL_260-MEL_280
KLPDAFV [K] K	E [K] EEEEPK	780	410	A0A097I1U9	A0A097I239	MEL_202	MEL_280	MEL_202-MEL_280
DYEHLEGDI [K] K	KLPDAFV [K] K	205	780	A0A097I239	A0A097I1U9	MEL_280	MEL_202	MEL_202-MEL_280
VV [K] AFNR	[K] TPSPK	420	89	A0A097I1T9	A0A097I239	MEL_181	MEL_280	MEL_181-MEL_280
YATE [K] GVNKPISR	HAVGEMT [K] AVTR	220	95	A0A097I1U9	A0A097I2B5	MEL_202	MEL_369	MEL_202-MEL_369
[K] DYEHLEGDIK	KLPDAFV [K] K	195	780	A0A097I239	A0A097I1U9	MEL_280	MEL_202	MEL_202-MEL_280
YADVS [K] AR	LG [K] YSCK	340	348	A0A097I239	A0A097I1T9	MEL_280	MEL_181	MEL_181-MEL_280
TVTAQVNHLN [K] LSYEEIVGR	[K] VSLPESESR	189	427	A0A097I218	A0A097I239	MEL_260	MEL_280	MEL_260-MEL_280
HSGLTIVGSSEVL [K] K	VG [K] VLTER	191	140	A0A097I239	A0A097I1U9	MEL_280	MEL_202	MEL_202-MEL_280
IAESNMG [K] K	REE [K] GK	75	406	A0A097I1T9	A0A097I239	MEL_181	MEL_280	MEL_181-MEL_280
[K] DYEHLEGDIK	VG [K] VLTER	195	140	A0A097I239	A0A097I1U9	MEL_280	MEL_202	MEL_202-MEL_280
QVIVEGIEAALAEGH [K] EEK	LASTMGIAP [K] K	399	397	A0A097I239	A0A097I1U9	MEL_280	MEL_202	MEL_202-MEL_280
LGTA [K] GDLSAAFK	[K] VSLPESESR	236	427	A0A097I218	A0A097I239	MEL_260	MEL_280	MEL_260-MEL_280
EKEEEEP [K] K	VL [K] DEEK	416	239	A0A097I239	A0A097I1U9	MEL_280	MEL_202	MEL_202-MEL_280
SETEALG [K] K	E [K] EEEEPK	617	410	A0A097I1T9	A0A097I239	MEL_181	MEL_280	MEL_181-MEL_280
EVYGTELQF [K] NLSK	HAVGEMT [K] AVTR	329	95	A0A097I239	A0A097I2B5	MEL_280	MEL_369	MEL_280-MEL_369
IEAP [K] QASPAIK	[K] FLDELK	356	589	A0A097I239	A0A097I1T9	MEL_280	MEL_181	MEL_181-MEL_280
YATE [K] GVNKPISR	GAVYD [K] K	220	45	A0A097I1U9	A0A097I239	MEL_202	MEL_280	MEL_202-MEL_280
IEAP [K] QASPAIK	LRFP [K] PEER	356	298	A0A097I239	A0A097I1U9	MEL_280	MEL_202	MEL_202-MEL_280
[K] DYEHLEGDIK	MP [K] LGK	195	345	A0A097I239	A0A097I1T9	MEL_280	MEL_181	MEL_181-MEL_280
LSSGASLPYPP [K] LQEK	YADVS [K] AR	720	340	A0A097I1U9	A0A097I239	MEL_202	MEL_280	MEL_202-MEL_280
YADVS [K] AR	YEE [K] PYDR	340	200	A0A097I239	A0A097I1U9	MEL_280	MEL_202	MEL_202-MEL_280
KLPDAFV [K] K	AIASC [K] K	780	16	A0A097I1U9	A0A097I239	MEL_202	MEL_280	MEL_202-MEL_280
[K] VSLPESESR	AELLP [K] K	427	360	A0A097I239	A0A097I1U9	MEL_280	MEL_202	MEL_202-MEL_280
V [K] AQQHGHLADHVSVGETQIPK	TTE [K] EASSPK	9	219	A0A097I2D0	A0A097I2B5	MEL_368	MEL_369	MEL_368-MEL_369
LGTA [K] GDLSAAFK	EKEEEEP [K] K	236	416	A0A097I218	A0A097I239	MEL_260	MEL_280	MEL_260-MEL_280
TVTAQVNHLN [K] LSYEEIVGR	E [K] EEEEPK	189	410	A0A097I218	A0A097I239	MEL_260	MEL_280	MEL_260-MEL_280
IEAP [K] QASPAIK	DFAVLQ [K] R	356	264	A0A097I239	A0A097I1U9	MEL_280	MEL_202	MEL_202-MEL_280
GQLGQNLSALLQDE [K] AK	[K] VSLPESESR	289	427	A0A097I218	A0A097I239	MEL_260	MEL_280	MEL_260-MEL_280
VHVSGSVVA [K] NLK	V [K] GAVYDK	50	39	A0A097I218	A0A097I239	MEL_260	MEL_280	MEL_260-MEL_280
QVIVEGIEAALAEGH [K] EEK	GVN [K] PISR	399	224	A0A097I239	A0A097I1U9	MEL_280	MEL_202	MEL_202-MEL_280
IEAP [K] QASPAIK	[K] LPDAFVK	356	773	A0A097I239	A0A097I1U9	MEL_280	MEL_202	MEL_202-MEL_280
HSGLTIVGSSEVL [K] K	[K] GAILSR	191	325	A0A097I239	A0A097I218	MEL_280	MEL_260	MEL_260-MEL_280
TG [K] FVDPSTK	EE [K] REEK	764	402	A0A097I1U9	A0A097I239	MEL_202	MEL_280	MEL_202-MEL_280
K [Y] EVEEEIR	AELLP [K] K	344	360	A0A097I239	A0A097I1U9	MEL_280	MEL_202	MEL_202-MEL_280
[K] ISHGAVTLLPEGTK	SLLAMQLA [K] R	52	75	A0A097I2B5	A0A097I2D0	MEL_369	MEL_368	MEL_368-MEL_369
QVE [K] SAEEIQQEFER	AELLP [K] K	440	360	A0A097I239	A0A097I1U9	MEL_280	MEL_202	MEL_202-MEL_280
VG [K] VLTER	YADVS [K] AR	140	340	A0A097I1U9	A0A097I239	MEL_202	MEL_280	MEL_202-MEL_280
[K] YADVSK	TFI [K] TGK	334	761	A0A097I239	A0A097I1U9	MEL_280	MEL_202	MEL_202-MEL_280
FLALP [K] EEAFLR	YADVS [K] AR	569	340	A0A097I1U9	A0A097I239	MEL_202	MEL_280	MEL_202-MEL_280
EVYGTELQF [K] NLSK	TFI [K] TGK	329	761	A0A097I239	A0A097I1U9	MEL_280	MEL_202	MEL_202-MEL_280
[K] LLGLPPVQK	YADVS [K] AR	127	340	A0A097I1U9	A0A097I239	MEL_202	MEL_280	MEL_202-MEL_280
IEAP [K] QASPAIK	NFIHTV [K] IQGK	356	1326	A0A097I239	A0A097I1X2	MEL_280	MEL_216	MEL_216-MEL_280
MFSVAVE [K] IR	EKEEEEP [K] K	227	416	A0A097I218	A0A097I239	MEL_260	MEL_280	MEL_260-MEL_280
[K] VSLPESESR	KLPDAFV [K] K	427	780	A0A097I239	A0A097I1U9	MEL_280	MEL_202	MEL_202-MEL_280
[K] EFLEHVDK	EE [K] REEK	678	402	A0A097I1U9	A0A097I239	MEL_202	MEL_280	MEL_202-MEL_280
YGTAE [K] MFSVAVEK	YADVS [K] AR	219	340	A0A097I218	A0A097I239	MEL_260	MEL_280	MEL_260-MEL_280
HSGLTIVGSSEVL [K] K	VL [K] DEEK	191	239	A0A097I239	A0A097I1U9	MEL_280	MEL_202	MEL_202-MEL_280
SQM [K] STCLIIPK	TTE [K] EASSPK	137	219	A0A097I2D0	A0A097I2B5	MEL_368	MEL_369	MEL_368-MEL_369
HAVGEMT [K] AVTR	DYEHLEGDI [K] K	95	205	A0A097I2B5	A0A097I239	MEL_369	MEL_280	MEL_280-MEL_369
EVYGTELQF [K] NLSK	[K] YGTAEK	329	213	A0A097I239	A0A097I218	MEL_280	MEL_260	MEL_260-MEL_280
V [K] AQQHGHLADHVSVGETQIPK	YE [K] EQGMSPGY	9	261	A0A097I2D0	A0A097I2B5	MEL_368	MEL_369	MEL_368-MEL_369
HSGLTIVGSSEVL [K] K	HAVGEMT [K] AVTR	191	95	A0A097I239	A0A097I2B5	MEL_280	MEL_369	MEL_280-MEL_369
[K] VSLPESESR	TFI [K] TGK	427	761	A0A097I239	A0A097I1U9	MEL_280	MEL_202	MEL_202-MEL_280
TVTAQVNHLN [K] LSYEEIVGR	QASPAI [K] K	189	363	A0A097I218	A0A097I239	MEL_260	MEL_280	MEL_260-MEL_280
VT [S] KDIETAFMLEHGPL	TTE [K] EASSPK	202	219	A0A097I2D0	A0A097I2B5	MEL_368	MEL_369	MEL_368-MEL_369
KLPDAFV [K] K	[K] YEVEEEIR	780	343	A0A097I1U9	A0A097I239	MEL_202	MEL_280	MEL_202-MEL_280
CTD [K] AIASCK	T [K] ATAK	10	152	A0A097I239	A0A097I1U9	MEL_280	MEL_202	MEL_202-MEL_280
[K] EFLEHVDK	[K] YEVEEEIR	678	343	A0A097I1U9	A0A097I239	MEL_202	MEL_280	MEL_202-MEL_280
HSGLTIVGSSEVL [K] K	FVDPS [T] KK	191	770	A0A097I239	A0A097I1U9	MEL_280	MEL_202	MEL_202-MEL_280
GTCI [K] GSQK	VG [K] VLTER	164	140	A0A097I239	A0A097I1U9	MEL_280	MEL_202	MEL_202-MEL_280
LGTA [K] GDLSAAFK	IEAP [K] QASPAIK	236	356	A0A097I218	A0A097I239	MEL_260	MEL_280	MEL_260-MEL_280
TG [K] FVDPSTK	AIASC [K] K	764	16	A0A097I1U9	A0A097I239	MEL_202	MEL_280	MEL_202-MEL_280
TFI [K] TGK	REE [K] GK	761	406	A0A097I1U9	A0A097I239	MEL_202	MEL_280	MEL_202-MEL_280
[K] DYEHLEGDIK	LQLS [K] EER	195	307	A0A097I239	A0A097I1U9	MEL_280	MEL_202	MEL_202-MEL_280
IEAP [K] QASPAIK	AELLP [K] K	356	360	A0A097I239	A0A097I1U9	MEL_280	MEL_202	MEL_202-MEL_280
IEAP [K] QASPAIK	FVDPS [T] KK	356	770	A0A097I239	A0A097I1U9	MEL_280	MEL_202	MEL_202-MEL_280
YADVS [K] AR	TFI [K] TGK	340	761	A0A097I239	A0A097I1U9	MEL_280	MEL_202	MEL_202-MEL_280
VHVSGSVVA [K] NLK	[K] VSLPESESR	50	427	A0A097I218	A0A097I239	MEL_260	MEL_280	MEL_260-MEL_280
HSGLTIVGSSEVL [K] K	YEE [K] PYDR	191	200	A0A097I239	A0A097I1U9	MEL_280	MEL_202	MEL_202-MEL_280
GV [K] GNYGLSPALSK	[K] DYEHLEGDIK	873	195	A0A097I1X2	A0A097I239	MEL_216	MEL_280	MEL_216-MEL_280
HAVGEMT [K] AVTR	IEAP [K] QASPAIK	95	356	A0A097I2B5	A0A097I239	MEL_369	MEL_280	MEL_280-MEL_369
IEAP [K] QASPAIK	LGSHADLP [K] SQR	356	1034	A0A097I239	A0A097I1X2	MEL_280	MEL_216	MEL_216-MEL_280
CVP [K] TTAFLR	TTE [K] EASSPK	303	219	A0A097I239	A0A097I2B5	MEL_280	MEL_369	MEL_280-MEL_369
QVE [K] SAEEIQQEFER	[K] YGTAEK	440	213	A0A097I239	A0A097I218	MEL_280	MEL_260	MEL_260-MEL_280
LCQVSLP [K] FK	AIA [S] CKK	1273	14	A0A097I1X2	A0A097I239	MEL_216	MEL_280	MEL_216-MEL_280
LGTA [K] GDLSAAFK	[T] GKFVDPSTK	236	762	A0A097I218	A0A097I1U9	MEL_260	MEL_202	MEL_202-MEL_260
SLSD [K] ELAK	FLDEL [K] K	246	595	A0A097I2B5	A0A097I1T9	MEL_369	MEL_181	MEL_181-MEL_369
I [K] ENLGEYSSK	TTE [K] EASSPK	887	219	A0A097I1X2	A0A097I2B5	MEL_216	MEL_369	MEL_216-MEL_369
TPY [K] LEQFLR	ELA [K] LTK	120	250	A0A097I2B9	A0A097I2B5	MEL_358	MEL_369	MEL_358-MEL_369
LA [K] SQHIDSFGK	EE [K] REEK	815	402	A0A097I233	A0A097I239	MEL_275	MEL_280	MEL_275-MEL_280
V [K] EGALVVK	AAS [K] QK	424	238	A0A097I2B9	A0A097I2B5	MEL_358	MEL_369	MEL_358-MEL_369
NFIHTV [K] IQGK	SLSD [K] ELAK	1326	246	A0A097I1X2	A0A097I2B5	MEL_216	MEL_369	MEL_216-MEL_369
YGSA [K] ESK	LG [K] YSCK	104	348	A0A097I2B5	A0A097I1T9	MEL_369	MEL_181	MEL_181-MEL_369
YATE [K] GVNKPISR	ELA [K] LTK	220	250	A0A097I1U9	A0A097I2B5	MEL_202	MEL_369	MEL_202-MEL_369
SETPEMW [K] MPK	TTE [K] EASSPK	342	219	A0A097I1T9	A0A097I2B5	MEL_181	MEL_369	MEL_181-MEL_369
Q [K] GYSSVSSK	SLSD [K] ELAK	375	246	A0A097I2B9	A0A097I2B5	MEL_358	MEL_369	MEL_358-MEL_369
SLSD [K] ELAK	DK [K] EVQEK	246	189	A0A097I2B5	A0A097I2B9	MEL_369	MEL_358	MEL_358-MEL_369
HAVGEM [T] KAVTR	[K] GADDEELR	94	436	A0A097I2B5	A0A097I233	MEL_369	MEL_275	MEL_275-MEL_369
LHQAAVELLSE [K] HSSVLLR	SLSD [K] ELAK	314	246	A0A097I218	A0A097I2B5	MEL_260	MEL_369	MEL_260-MEL_369
EMIG [K] SER	KDT [K] EVK	167	124	A0A097I1U9	A0A097I218	MEL_202	MEL_260	MEL_202-MEL_260
EEVPEEEESEAAPP [K] K	SLSD [K] ELAK	91	246	A0A097I1V2	A0A097I2B5	MEL_196	MEL_369	MEL_196-MEL_369
LGQLNL [K] DK	YGSA [K] ESK	80	104	A0A097I2B9	A0A097I2B5	MEL_358	MEL_369	MEL_358-MEL_369
GIT [K] ENFDQIFSSAGTK	SLSD [K] ELAK	540	246	A0A097I2B9	A0A097I2B5	MEL_358	MEL_369	MEL_358-MEL_369
LPNDVMCIEG [K] DGK	ES [K] EGSR	821	107	A0A097I2B9	A0A097I2B5	MEL_358	MEL_369	MEL_358-MEL_369
YGSA [K] ESK	[K] GAILSR	104	325	A0A097I2B5	A0A097I218	MEL_369	MEL_260	MEL_260-MEL_369
FQNTDN [K] K	ELA [K] YEK	92	258	A0A097I218	A0A097I2B5	MEL_260	MEL_369	MEL_260-MEL_369
A [K] LQISVAR	VAESIN [K] R	116	703	A0A097I2B5	A0A097I2B9	MEL_369	MEL_358	MEL_358-MEL_369
[K] DWDQEACK	SLSD [K] ELAK	789	246	A0A097I2B9	A0A097I2B5	MEL_358	MEL_369	MEL_358-MEL_369
LLEEQLDISS [K] TTGDYIQK	ES [K] EGSR	469	107	A0A097I1U9	A0A097I2B5	MEL_202	MEL_369	MEL_202-MEL_369
SQM [K] STCLIIPK	CTD [K] AIASCK	137	10	A0A097I2D0	A0A097I239	MEL_368	MEL_280	MEL_280-MEL_368
V [K] EGALVVK	YGSA [K] ESK	424	104	A0A097I2B9	A0A097I2B5	MEL_358	MEL_369	MEL_358-MEL_369
RLPNDVMCIEG [K] DGK	AAS [K] QK	821	238	A0A097I2B9	A0A097I2B5	MEL_358	MEL_369	MEL_358-MEL_369
EMIG [K] SER	FQNTDN [K] K	167	92	A0A097I1U9	A0A097I218	MEL_202	MEL_260	MEL_202-MEL_260
LASTMGIAP [K] K	DT [K] EVK	397	124	A0A097I1U9	A0A097I218	MEL_202	MEL_260	MEL_202-MEL_260
[K] GQLGQNLSALLQDEK	TVYGA [K] R	274	176	A0A097I218	A0A097I1U9	MEL_260	MEL_202	MEL_202-MEL_260
ELA [K] YEK	[K] GAILSR	258	325	A0A097I2B5	A0A097I218	MEL_369	MEL_260	MEL_260-MEL_369
I [K] ENLGEYSSK	SLSD [K] ELAK	887	246	A0A097I1X2	A0A097I2B5	MEL_216	MEL_369	MEL_216-MEL_369
AAP [K] EEVPEEEESEAAPPK	A [K] LQISVAR	76	116	A0A097I1V2	A0A097I2B5	MEL_196	MEL_369	MEL_196-MEL_369
TG [K] FVDPSTK	[K] YGTAEK	764	213	A0A097I1U9	A0A097I218	MEL_202	MEL_260	MEL_202-MEL_260
RQEIS [K] MESFSVGR	E [K] EEEEPK	633	410	A0A097I233	A0A097I239	MEL_275	MEL_280	MEL_275-MEL_280
FQNTDN [K] K	GVN [K] PISR	92	224	A0A097I218	A0A097I1U9	MEL_260	MEL_202	MEL_202-MEL_260
SLSD [K] ELAK	FATLL [K] K	246	358	A0A097I2B5	A0A097I1T9	MEL_369	MEL_181	MEL_181-MEL_369
DYEHLEGDI [K] K	NP [K] EHPLLR	205	806	A0A097I239	A0A097I233	MEL_280	MEL_275	MEL_275-MEL_280
TTE [K] EASSPK	[K] SLAPR	219	329	A0A097I2B5	A0A097I1U9	MEL_369	MEL_202	MEL_202-MEL_369
SLSD [K] ELAK	CAN [K] LQSK	246	8	A0A097I2B5	A0A097I2B9	MEL_369	MEL_358	MEL_358-MEL_369
[K] NLEYNNSIYK	TTE [K] EASSPK	303	219	A0A097I1T9	A0A097I2B5	MEL_181	MEL_369	MEL_181-MEL_369
Q [K] GYSSVSSK	YGSA [K] ESK	375	104	A0A097I2B9	A0A097I2B5	MEL_358	MEL_369	MEL_358-MEL_369
EGIIS [K] DVDTTDISK	ELA [K] LTK	687	250	A0A097I2B9	A0A097I2B5	MEL_358	MEL_369	MEL_358-MEL_369
TVTAQVNHLN [K] LSYEEIVGR	AELLP [K] K	189	360	A0A097I218	A0A097I1U9	MEL_260	MEL_202	MEL_202-MEL_260
TTE [K] EASSPK	[K] FLDELK	219	589	A0A097I2B5	A0A097I1T9	MEL_369	MEL_181	MEL_181-MEL_369
LSSGASLPYPP [K] LQEK	[K] SLSDK	720	241	A0A097I1U9	A0A097I2B5	MEL_202	MEL_369	MEL_202-MEL_369
WS [K] AIQENFSQGAR	TFI [K] TGK	162	761	A0A097I218	A0A097I1U9	MEL_260	MEL_202	MEL_202-MEL_260
SETEALG [K] K	YGSA [K] ESK	617	104	A0A097I1T9	A0A097I2B5	MEL_181	MEL_369	MEL_181-MEL_369
SLSD [K] ELAK	VPT [K] NSVTK	246	989	A0A097I2B5	A0A097I233	MEL_369	MEL_275	MEL_275-MEL_369
SLSD [K] ELAK	FFE [K] IVDK	246	32	A0A097I2B5	A0A097I218	MEL_369	MEL_260	MEL_260-MEL_369
AL [K] EAAVDCELFGDK	ELA [K] LTK	529	250	A0A097I1T9	A0A097I2B5	MEL_181	MEL_369	MEL_181-MEL_369
SLSD [K] ELAK	TV [K] VWLYR	246	490	A0A097I2B5	A0A097I1T9	MEL_369	MEL_181	MEL_181-MEL_369
RQEIS [K] MESFSVGR	TTE [K] EASSPK	633	219	A0A097I233	A0A097I2B5	MEL_275	MEL_369	MEL_275-MEL_369
LPDAFV [K] K	NL [K] LLR	780	53	A0A097I1U9	A0A097I218	MEL_202	MEL_260	MEL_202-MEL_260
GLLGASEEQI [K] R	SLSD [K] ELAK	23	246	A0A097I2B9	A0A097I2B5	MEL_358	MEL_369	MEL_358-MEL_369
TTE [K] EASSPK	[K] GAILSR	219	325	A0A097I2B5	A0A097I218	MEL_369	MEL_260	MEL_260-MEL_369
TTE [K] EASSPK	FYLD [S] KK	219	151	A0A097I2B5	A0A097I1T9	MEL_369	MEL_181	MEL_181-MEL_369
LA [K] SQHIDSFGK	[K] YADVSK	815	334	A0A097I233	A0A097I239	MEL_275	MEL_280	MEL_275-MEL_280
[K] AGIPSSGTK	TTE [K] EASSPK	753	219	A0A097I1T9	A0A097I2B5	MEL_181	MEL_369	MEL_181-MEL_369
QVE [K] SAEEIQQEFER	V [K] EGALVVK	440	424	A0A097I239	A0A097I2B9	MEL_280	MEL_358	MEL_280-MEL_358
FQNTDN [K] K	TVYGA [K] R	92	176	A0A097I218	A0A097I1U9	MEL_260	MEL_202	MEL_202-MEL_260
ILDEV [K] EQK	KD [T] KEVK	277	123	A0A097I1U9	A0A097I218	MEL_202	MEL_260	MEL_202-MEL_260
TTE [K] EASSPK	VLGSGE [K] PK	219	420	A0A097I2B5	A0A097I2B9	MEL_369	MEL_358	MEL_358-MEL_369
LQEMSSTTATIERPAGAG [K] SGGVK	[K] SLSDK	657	241	A0A097I1T9	A0A097I2B5	MEL_181	MEL_369	MEL_181-MEL_369
A [K] LQISVAR	FLDEL [K] K	116	595	A0A097I2B5	A0A097I1T9	MEL_369	MEL_181	MEL_181-MEL_369
LQEMSSTTATIERPAGAG [K] SGGVK	YGSA [K] ESK	657	104	A0A097I1T9	A0A097I2B5	MEL_181	MEL_369	MEL_181-MEL_369
GIT [K] ENFDQIFSSAGTK	IEAP [K] QASPAIK	540	356	A0A097I2B9	A0A097I239	MEL_358	MEL_280	MEL_280-MEL_358
A [K] LQISVAR	VLGSGE [K] PK	116	420	A0A097I2B5	A0A097I2B9	MEL_369	MEL_358	MEL_358-MEL_369
HAVGEMT [K] AVTR	EKPESP [K] TK	95	123	A0A097I2B5	A0A097I1T9	MEL_369	MEL_181	MEL_181-MEL_369
DS [K] DETLSR	EKEEEEP [K] K	246	416	A0A097I2B9	A0A097I239	MEL_358	MEL_280	MEL_280-MEL_358
TPY [K] LEQFLR	AAS [K] QK	120	238	A0A097I2B9	A0A097I2B5	MEL_358	MEL_369	MEL_358-MEL_369
ASFLS [K] FLDER	AAS [K] QK	99	238	A0A097I218	A0A097I2B5	MEL_260	MEL_369	MEL_260-MEL_369
TTE [K] EASSPK	NL [K] LLR	219	53	A0A097I2B5	A0A097I218	MEL_369	MEL_260	MEL_260-MEL_369
CAN [K] LQSK	YGSA [K] ESK	8	104	A0A097I2B9	A0A097I2B5	MEL_358	MEL_369	MEL_358-MEL_369
HAVGEMT [K] AVTR	DSGVV [K] YR	95	160	A0A097I2B5	A0A097I1V2	MEL_369	MEL_196	MEL_196-MEL_369
FQNTDN [K] K	LQLS [K] EER	92	307	A0A097I218	A0A097I1U9	MEL_260	MEL_202	MEL_202-MEL_260
HAVGEMT [K] AVTR	FYWI [K] K	95	829	A0A097I2B5	A0A097I2B9	MEL_369	MEL_358	MEL_358-MEL_369
YATE [K] GVNKPISR	NL [K] LLR	220	53	A0A097I1U9	A0A097I218	MEL_202	MEL_260	MEL_202-MEL_260
VPT [K] NSVTK	[K] YADVSK	989	334	A0A097I233	A0A097I239	MEL_275	MEL_280	MEL_275-MEL_280
TG [K] FVDPSTK	DT [K] EVK	764	124	A0A097I1U9	A0A097I218	MEL_202	MEL_260	MEL_202-MEL_260
A [K] LQISVAR	FQNTDN [K] K	116	92	A0A097I2B5	A0A097I218	MEL_369	MEL_260	MEL_260-MEL_369
[K] EDKEEDFYNHQK	SLSD [K] ELAK	51	246	A0A097I1X2	A0A097I2B5	MEL_216	MEL_369	MEL_216-MEL_369
TVTAQVNHLN [K] LSYEEIVGR	AAS [K] QK	189	238	A0A097I218	A0A097I2B5	MEL_260	MEL_369	MEL_260-MEL_369
EVYGTELQFKNL [S] K	NP [K] EHPLLR	332	806	A0A097I239	A0A097I233	MEL_280	MEL_275	MEL_275-MEL_280
YGTAE [K] MFSVAVEK	YGSA [K] ESK	219	104	A0A097I218	A0A097I2B5	MEL_260	MEL_369	MEL_260-MEL_369
LGTSIATP [K] K	TTE [K] EASSPK	727	219	A0A097I1T9	A0A097I2B5	MEL_181	MEL_369	MEL_181-MEL_369
RDEGSLTMEELCSP [K] K	SLSD [K] ELAK	27	246	A0A097I1T9	A0A097I2B5	MEL_181	MEL_369	MEL_181-MEL_369
WS [K] AIQENFSQGAR	[K] SLSDK	162	241	A0A097I218	A0A097I2B5	MEL_260	MEL_369	MEL_260-MEL_369
AAP [K] EEVPEEEESEAAPPK	TTE [K] EASSPK	76	219	A0A097I1V2	A0A097I2B5	MEL_196	MEL_369	MEL_196-MEL_369
WS [K] AIQENFSQGAR	ELA [K] YEK	162	258	A0A097I218	A0A097I2B5	MEL_260	MEL_369	MEL_260-MEL_369
HSGLTIVGSSEVL [K] K	Q [K] GYSSVSSK	191	375	A0A097I239	A0A097I2B9	MEL_280	MEL_358	MEL_280-MEL_358
A [K] LQISVAR	FATLL [K] K	116	358	A0A097I2B5	A0A097I1T9	MEL_369	MEL_181	MEL_181-MEL_369
TTE [K] EASSPK	YETAP [K] ELR	219	298	A0A097I2B5	A0A097I1T9	MEL_369	MEL_181	MEL_181-MEL_369
SLSD [K] ELAK	NL [K] LLR	246	53	A0A097I2B5	A0A097I218	MEL_369	MEL_260	MEL_260-MEL_369
RQEIS [K] MESFSVGR	YE [K] EQGMSPGY	633	261	A0A097I233	A0A097I2B5	MEL_275	MEL_369	MEL_275-MEL_369
HAVGEM [T] KAVTR	QIIQQDP [K] K	94	50	A0A097I2B5	A0A097I233	MEL_369	MEL_275	MEL_275-MEL_369
KNET [K] ISGNEQTK	[K] SLSDK	579	241	A0A097I1T9	A0A097I2B5	MEL_181	MEL_369	MEL_181-MEL_369
TTE [K] EASSPK	FYWI [K] K	219	829	A0A097I2B5	A0A097I2B9	MEL_369	MEL_358	MEL_358-MEL_369
TTE [K] EASSPK	KP [K] AAPK	219	72	A0A097I2B5	A0A097I1V2	MEL_369	MEL_196	MEL_196-MEL_369
HAVGEMT [K] AVTR	FATLL [K] K	95	358	A0A097I2B5	A0A097I1T9	MEL_369	MEL_181	MEL_181-MEL_369
A [K] GYEDEDMLSAAHLIR	HAVGEM [T] KAVTR	1486	94	A0A097I1X2	A0A097I2B5	MEL_216	MEL_369	MEL_216-MEL_369
YLAYEPGT [K] DVVAGNMDEFK	A [K] LQISVAR	240	116	A0A097I1T9	A0A097I2B5	MEL_181	MEL_369	MEL_181-MEL_369
FP [K] PEER	[K] SLSDK	298	241	A0A097I1U9	A0A097I2B5	MEL_202	MEL_369	MEL_202-MEL_369
A [K] LQISVAR	[K] FLDELK	116	589	A0A097I2B5	A0A097I1T9	MEL_369	MEL_181	MEL_181-MEL_369
NP [K] EHPLLR	EE [K] REEK	806	402	A0A097I233	A0A097I239	MEL_275	MEL_280	MEL_275-MEL_280
LSSGASLPYPP [K] LQEK	ELA [K] YEK	720	258	A0A097I1U9	A0A097I2B5	MEL_202	MEL_369	MEL_202-MEL_369
LASTMGIAP [K] K	SLSD [K] ELAK	397	246	A0A097I1U9	A0A097I2B5	MEL_202	MEL_369	MEL_202-MEL_369
HAVGEMT [K] AVTR	[K] EVQEK	95	189	A0A097I2B5	A0A097I2B9	MEL_369	MEL_358	MEL_358-MEL_369
LLEEQLDISS [K] TTGDYIQK	[K] GAILSR	469	325	A0A097I1U9	A0A097I218	MEL_202	MEL_260	MEL_202-MEL_260
WS [K] AIQENFSQGAR	EASSP [K] K	162	225	A0A097I218	A0A097I2B5	MEL_260	MEL_369	MEL_260-MEL_369
SEQ [K] FSQLFQR	TTE [K] EASSPK	78	219	A0A097I218	A0A097I2B5	MEL_260	MEL_369	MEL_260-MEL_369
[K] NLEYNNSIYK	ELA [K] YEK	303	258	A0A097I1T9	A0A097I2B5	MEL_181	MEL_369	MEL_181-MEL_369
HAVGEMTKAV [T] R	LLGLPPVQ [K] K	98	136	A0A097I2B5	A0A097I1U9	MEL_369	MEL_202	MEL_202-MEL_369
LQLS [K] EEREEMNQLER	ELA [K] YEK	307	258	A0A097I1U9	A0A097I2B5	MEL_202	MEL_369	MEL_202-MEL_369
HAVGEMT [K] AVTR	[K] FLDELK	95	589	A0A097I2B5	A0A097I1T9	MEL_369	MEL_181	MEL_181-MEL_369
HAVGEMT [K] AVTR	[K] AGIPSSGTK	95	753	A0A097I2B5	A0A097I1T9	MEL_369	MEL_181	MEL_181-MEL_369
LQLS [K] EEREEMNQLER	ES [K] EGSR	307	107	A0A097I1U9	A0A097I2B5	MEL_202	MEL_369	MEL_202-MEL_369
RQEIS [K] MESFSVGR	SLSD [K] ELAK	633	246	A0A097I233	A0A097I2B5	MEL_275	MEL_369	MEL_275-MEL_369
ILDEV [K] EQK	ES [K] EGSR	277	107	A0A097I1U9	A0A097I2B5	MEL_202	MEL_369	MEL_202-MEL_369
LGTA [K] GDLSAAFK	[K] SLSDK	236	241	A0A097I218	A0A097I2B5	MEL_260	MEL_369	MEL_260-MEL_369
SISEGVTL [K] R	SLSD [K] ELAK	449	246	A0A097I1T9	A0A097I2B5	MEL_181	MEL_369	MEL_181-MEL_369
QVE [K] SAEEIQQEFER	AQHI [K] AR	440	625	A0A097I239	A0A097I233	MEL_280	MEL_275	MEL_275-MEL_280
LQLS [K] EEREEMNQLER	ELA [K] LTK	307	250	A0A097I1U9	A0A097I2B5	MEL_202	MEL_369	MEL_202-MEL_369
TG [K] FVDPSTK	ES [K] EGSR	764	107	A0A097I1U9	A0A097I2B5	MEL_202	MEL_369	MEL_202-MEL_369
LQLS [K] EER	[K] SLSDK	307	241	A0A097I1U9	A0A097I2B5	MEL_202	MEL_369	MEL_202-MEL_369
HSGLTIVGSSEVL [K] K	S [K] ISIK	191	756	A0A097I239	A0A097I233	MEL_280	MEL_275	MEL_275-MEL_280
[K] ISHGAVTLLPEGTK	IEAPKQA [S] PAIK	52	359	A0A097I2B5	A0A097I239	MEL_369	MEL_280	MEL_280-MEL_369
FCSH [K] DLPEK	ATQ [K] ETTR	480	5	A0A097I1T9	A0A097I2B5	MEL_181	MEL_369	MEL_181-MEL_369
YEE [K] PYDR	ELA [K] LTK	200	250	A0A097I1U9	A0A097I2B5	MEL_202	MEL_369	MEL_202-MEL_369
A [K] GYEDEDMLSAAHLIR	TTE [K] EASSPK	1486	219	A0A097I1X2	A0A097I2B5	MEL_216	MEL_369	MEL_216-MEL_369
ISEESFSQLS [K] LLSQK	[K] VSLPESESR	56	427	A0A097I2B9	A0A097I239	MEL_358	MEL_280	MEL_280-MEL_358
LGTA [K] GDLSAAFK	SLSD [K] ELAK	236	246	A0A097I218	A0A097I2B5	MEL_260	MEL_369	MEL_260-MEL_369
HAVGEMT [K] AVTR	Y [K] DSGVVK	95	154	A0A097I2B5	A0A097I1V2	MEL_369	MEL_196	MEL_196-MEL_369
SLSD [K] ELAK	VAESIN [K] R	246	703	A0A097I2B5	A0A097I2B9	MEL_369	MEL_358	MEL_358-MEL_369
TTE [K] EASSPK	GADP [K] AYPK	219	267	A0A097I2B5	A0A097I1T9	MEL_369	MEL_181	MEL_181-MEL_369
TTE [K] EASSPK	YYWFY [K] GK	219	781	A0A097I2B5	A0A097I2B9	MEL_369	MEL_358	MEL_358-MEL_369
T [K] LASTMGIAPK	ES [K] EGSR	387	107	A0A097I1U9	A0A097I2B5	MEL_202	MEL_369	MEL_202-MEL_369
SLSD [K] ELAK	E [K] LPEGGR	246	287	A0A097I2B5	A0A097I1U9	MEL_369	MEL_202	MEL_202-MEL_369
TTE [K] EASSPK	EKPESP [K] TK	219	123	A0A097I2B5	A0A097I1T9	MEL_369	MEL_181	MEL_181-MEL_369
YATE [K] GVNKPISR	AAS [K] QK	220	238	A0A097I1U9	A0A097I2B5	MEL_202	MEL_369	MEL_202-MEL_369
HAVGEMT [K] AVTR	E [K] ETFEK	95	434	A0A097I2B5	A0A097I2B9	MEL_369	MEL_358	MEL_358-MEL_369
HAVGEM [T] KAVTR	YETAP [K] ELR	94	298	A0A097I2B5	A0A097I1T9	MEL_369	MEL_181	MEL_181-MEL_369
ASFLS [K] FLDER	YGSA [K] ESK	99	104	A0A097I218	A0A097I2B5	MEL_260	MEL_369	MEL_260-MEL_369
YEE [K] PYDR	ES [K] EGSR	200	107	A0A097I1U9	A0A097I2B5	MEL_202	MEL_369	MEL_202-MEL_369
TPY [K] LEQFLR	[K] SLSDK	120	241	A0A097I2B9	A0A097I2B5	MEL_358	MEL_369	MEL_358-MEL_369
YGTAE [K] MFSVAVEK	AAS [K] QK	219	238	A0A097I218	A0A097I2B5	MEL_260	MEL_369	MEL_260-MEL_369
HAVGEMT [K] AVTR	[K] QFDALDYK	95	1276	A0A097I2B5	A0A097I1X2	MEL_369	MEL_216	MEL_216-MEL_369
TTE [K] EASSPK	SETEALG [K] K	219	617	A0A097I2B5	A0A097I1T9	MEL_369	MEL_181	MEL_181-MEL_369
TTE [K] EASSPK	LG [K] YSCK	219	348	A0A097I2B5	A0A097I1T9	MEL_369	MEL_181	MEL_181-MEL_369
SLSD [K] ELAK	EGALVV [K] R	246	431	A0A097I2B5	A0A097I2B9	MEL_369	MEL_358	MEL_358-MEL_369
SGG [K] PTVDDK	TTE [K] EASSPK	502	219	A0A097I1T9	A0A097I2B5	MEL_181	MEL_369	MEL_181-MEL_369
EEVPEEEESEAAPP [K] K	A [K] LQISVAR	91	116	A0A097I1V2	A0A097I2B5	MEL_196	MEL_369	MEL_196-MEL_369
WS [K] AIQENFSQGAR	EMIG [K] SER	162	167	A0A097I218	A0A097I1U9	MEL_260	MEL_202	MEL_202-MEL_260
A [K] GYEDEDMLSAAHLIR	SLSD [K] ELAK	1486	246	A0A097I1X2	A0A097I2B5	MEL_216	MEL_369	MEL_216-MEL_369
HAVGEMT [K] AVTR	QLE [K] CLLHLR	95	367	A0A097I2B5	A0A097I2B9	MEL_369	MEL_358	MEL_358-MEL_369
A [K] LQISVAR	ISGNEQ [T] KK	116	586	A0A097I2B5	A0A097I1T9	MEL_369	MEL_181	MEL_181-MEL_369
VLACLSG [K] ISEESFSQLSK	YGSA [K] ESK	45	104	A0A097I2B9	A0A097I2B5	MEL_358	MEL_369	MEL_358-MEL_369
HAVGEM [T] KAVTR	I [K] GLVSYVR	94	255	A0A097I2B5	A0A097I1T9	MEL_369	MEL_181	MEL_181-MEL_369
VHVSGSVVA [K] NLK	AAS [K] QK	50	238	A0A097I218	A0A097I2B5	MEL_260	MEL_369	MEL_260-MEL_369
VPT [K] NSVTK	V [K] GAVYDK	989	39	A0A097I233	A0A097I239	MEL_275	MEL_280	MEL_275-MEL_280
EKEEEEP [K] K	[K] GADDEELR	416	436	A0A097I239	A0A097I233	MEL_280	MEL_275	MEL_275-MEL_280
SLSD [K] ELAK	YETAP [K] ELR	246	298	A0A097I2B5	A0A097I1T9	MEL_369	MEL_181	MEL_181-MEL_369
HAVGEMT [K] AVTR	GIECF [K] PK	95	547	A0A097I2B5	A0A097I1T9	MEL_369	MEL_181	MEL_181-MEL_369
GQLGQNLSALLQDE [K] AK	ELA [K] LTK	289	250	A0A097I218	A0A097I2B5	MEL_260	MEL_369	MEL_260-MEL_369
AL [K] EAAVDCELFGDK	A [K] LQISVAR	529	116	A0A097I1T9	A0A097I2B5	MEL_181	MEL_369	MEL_181-MEL_369
ELA [K] LTK	[K] GAILSR	250	325	A0A097I2B5	A0A097I218	MEL_369	MEL_260	MEL_260-MEL_369
V [K] AQQHGHLADHVSVGETQIPK	IEAP [K] QASPAIK	9	356	A0A097I2D0	A0A097I239	MEL_368	MEL_280	MEL_280-MEL_368
VPT [K] NSVTK	E [K] EEEEPK	989	410	A0A097I233	A0A097I239	MEL_275	MEL_280	MEL_275-MEL_280
SSAVLLAAGDLYG [K] DLGR	VLPG [K] K	83	602	A0A097I2B5	A0A097I1U9	MEL_369	MEL_202	MEL_202-MEL_369
IMEEW [K] SMR	YGSA [K] ESK	299	104	A0A097I218	A0A097I2B5	MEL_260	MEL_369	MEL_260-MEL_369
VHVSGSVVA [K] NLK	T [K] ATAK	50	152	A0A097I218	A0A097I1U9	MEL_260	MEL_202	MEL_202-MEL_260
QLE [K] CLLHLR	TTE [K] EASSPK	367	219	A0A097I2B9	A0A097I2B5	MEL_358	MEL_369	MEL_358-MEL_369
[K] ETAGFIVDR	YADVS [K] AR	1083	340	A0A097I233	A0A097I239	MEL_275	MEL_280	MEL_275-MEL_280
LGQLNL [K] DK	SLSD [K] ELAK	80	246	A0A097I2B9	A0A097I2B5	MEL_358	MEL_369	MEL_358-MEL_369
QCLVDIGAF [K] TPYK	SLSD [K] ELAK	116	246	A0A097I2B9	A0A097I2B5	MEL_358	MEL_369	MEL_358-MEL_369
TEAG [K] FLVSQMER	ELA [K] LTK	339	250	A0A097I1U9	A0A097I2B5	MEL_202	MEL_369	MEL_202-MEL_369
Q [K] GYSSVSSK	TTE [K] EASSPK	375	219	A0A097I2B9	A0A097I2B5	MEL_358	MEL_369	MEL_358-MEL_369
[K] LDALETALVGASGVNTK	SL [S] DKELAK	603	244	A0A097I1U9	A0A097I2B5	MEL_202	MEL_369	MEL_202-MEL_369
WS [K] AIQENFSQGAR	YEE [K] PYDR	162	200	A0A097I218	A0A097I1U9	MEL_260	MEL_202	MEL_202-MEL_260
YEE [K] PYDR	[K] GAILSR	200	325	A0A097I1U9	A0A097I218	MEL_202	MEL_260	MEL_202-MEL_260
[K] GVWDQETAK	A [K] LQISVAR	400	116	A0A097I2B9	A0A097I2B5	MEL_358	MEL_369	MEL_358-MEL_369
TEAG [K] FLVSQMER	[K] SLSDK	339	241	A0A097I1U9	A0A097I2B5	MEL_202	MEL_369	MEL_202-MEL_369
LGTA [K] GDLSAAFK	[K] SLAPR	236	329	A0A097I218	A0A097I1U9	MEL_260	MEL_202	MEL_202-MEL_260
SLSD [K] ELAK	LQLS [K] EER	246	307	A0A097I2B5	A0A097I1U9	MEL_369	MEL_202	MEL_202-MEL_369
HAVGEMT [K] AVTR	[K] YGTAEK	95	213	A0A097I2B5	A0A097I218	MEL_369	MEL_260	MEL_260-MEL_369
SFPKPPGDPTE [K] AYR	T [K] LASTMGIAPK	596	387	A0A097I1X2	A0A097I1U9	MEL_216	MEL_202	MEL_202-MEL_216
SLSD [K] ELAK	FYWI [K] K	246	829	A0A097I2B5	A0A097I2B9	MEL_369	MEL_358	MEL_358-MEL_369
HSGLTIVGSSEVL [K] K	VVEAVN [K] PMSEK	191	290	A0A097I239	A0A097I2B9	MEL_280	MEL_358	MEL_280-MEL_358
HAVGEMT [K] AVTR	[K] GLGVVCR	95	1424	A0A097I2B5	A0A097I1X2	MEL_369	MEL_216	MEL_216-MEL_369
LGTA [K] GDLSAAFK	KSP [T] KK	236	420	A0A097I218	A0A097I1U9	MEL_260	MEL_202	MEL_202-MEL_260
TTE [K] EASSPK	DT [K] EVK	219	124	A0A097I2B5	A0A097I218	MEL_369	MEL_260	MEL_260-MEL_369
SLSD [K] ELAK	VVTDA [K] K	246	132	A0A097I2B5	A0A097I1T9	MEL_369	MEL_181	MEL_181-MEL_369
KTTE [K] EASSPK	VL [K] DEEK	219	239	A0A097I2B5	A0A097I1U9	MEL_369	MEL_202	MEL_202-MEL_369
ISGNEQ [T] KK	[K] SLSDK	586	241	A0A097I1T9	A0A097I2B5	MEL_181	MEL_369	MEL_181-MEL_369
HSGLTIVGSSEVL [K] K	[K] GVWDQETAK	191	400	A0A097I239	A0A097I2B9	MEL_280	MEL_358	MEL_280-MEL_358
SGG [K] PTVDDK	ES [K] EGSR	502	107	A0A097I1T9	A0A097I2B5	MEL_181	MEL_369	MEL_181-MEL_369
EEVPEEEESEAAPP [K] K	ELA [K] LTK	91	250	A0A097I1V2	A0A097I2B5	MEL_196	MEL_369	MEL_196-MEL_369
LHQAAVELLSE [K] HSSVLLR	[K] SLSDK	314	241	A0A097I218	A0A097I2B5	MEL_260	MEL_369	MEL_260-MEL_369
VPT [K] NSVTK	[K] TPSPK	989	89	A0A097I233	A0A097I239	MEL_275	MEL_280	MEL_275-MEL_280
LA [K] SQHIDSFGK	ATQ [K] ETTR	815	5	A0A097I233	A0A097I2B5	MEL_275	MEL_369	MEL_275-MEL_369
HSGLTIVGSSEVL [K] K	SSV [K] PK	191	801	A0A097I239	A0A097I233	MEL_280	MEL_275	MEL_275-MEL_280
ISEESFSQLS [K] LLSQK	IEAP [K] QASPAIK	56	356	A0A097I2B9	A0A097I239	MEL_358	MEL_280	MEL_280-MEL_358
SISEGV [T] LKR	AAS [K] QK	447	238	A0A097I1T9	A0A097I2B5	MEL_181	MEL_369	MEL_181-MEL_369
A [K] LQISVAR	IAESNMG [K] K	116	75	A0A097I2B5	A0A097I1T9	MEL_369	MEL_181	MEL_181-MEL_369
SGG [K] PTVDDK	SLSD [K] ELAK	502	246	A0A097I1T9	A0A097I2B5	MEL_181	MEL_369	MEL_181-MEL_369
SLSD [K] ELAK	TGV [K] CCYK	246	705	A0A097I2B5	A0A097I1T9	MEL_369	MEL_181	MEL_181-MEL_369
EG [K] VHVSGSVVAK	ELA [K] LTK	40	250	A0A097I218	A0A097I2B5	MEL_260	MEL_369	MEL_260-MEL_369
GLLGASEEQI [K] R	AAS [K] QK	23	238	A0A097I2B9	A0A097I2B5	MEL_358	MEL_369	MEL_358-MEL_369
TTE [K] EASSPK	VV [K] AFNR	219	420	A0A097I2B5	A0A097I1T9	MEL_369	MEL_181	MEL_181-MEL_369
KNET [K] ISGNEQTK	ELA [K] LTK	579	250	A0A097I1T9	A0A097I2B5	MEL_181	MEL_369	MEL_181-MEL_369
EKPESP [K] TK	YGSA [K] ESK	123	104	A0A097I1T9	A0A097I2B5	MEL_181	MEL_369	MEL_181-MEL_369
SISEGVTL [K] R	[K] SLSDK	449	241	A0A097I1T9	A0A097I2B5	MEL_181	MEL_369	MEL_181-MEL_369
NG [K] EGCAEGSEIR	ES [K] EGSR	688	107	A0A097I1T9	A0A097I2B5	MEL_181	MEL_369	MEL_181-MEL_369
IAESNMG [K] K	EASSP [K] K	75	225	A0A097I1T9	A0A097I2B5	MEL_181	MEL_369	MEL_181-MEL_369
QLE [K] CLLHLR	ATQ [K] ETTR	367	5	A0A097I2B9	A0A097I2B5	MEL_358	MEL_369	MEL_358-MEL_369
DS [K] DETLSR	ES [K] EGSR	246	107	A0A097I2B9	A0A097I2B5	MEL_358	MEL_369	MEL_358-MEL_369
KNET [K] ISGNEQTK	SLSD [K] ELAK	579	246	A0A097I1T9	A0A097I2B5	MEL_181	MEL_369	MEL_181-MEL_369
NET [K] ISGNEQTK	YGSA [K] ESK	579	104	A0A097I1T9	A0A097I2B5	MEL_181	MEL_369	MEL_181-MEL_369
LGSHADLP [K] SQR	YGSA [K] ESK	1034	104	A0A097I1X2	A0A097I2B5	MEL_216	MEL_369	MEL_216-MEL_369
SEQ [K] FSQLFQR	ELA [K] LTK	78	250	A0A097I218	A0A097I2B5	MEL_260	MEL_369	MEL_260-MEL_369
EKPESP [K] TK	SLSD [K] ELAK	123	246	A0A097I1T9	A0A097I2B5	MEL_181	MEL_369	MEL_181-MEL_369
V [K] AQQHGHLADHVSVGETQIPK	GTCI [K] GSQK	9	164	A0A097I2D0	A0A097I239	MEL_368	MEL_280	MEL_280-MEL_368
KPPVL [K] QGHR	A [K] LQISVAR	104	116	A0A097I1V2	A0A097I2B5	MEL_196	MEL_369	MEL_196-MEL_369
YGSA [K] ESK	MP [K] LGK	104	345	A0A097I2B5	A0A097I1T9	MEL_369	MEL_181	MEL_181-MEL_369
KYGTAE [K] MFSVAVEK	SLSD [K] ELAK	219	246	A0A097I218	A0A097I2B5	MEL_260	MEL_369	MEL_260-MEL_369
SLSD [K] ELAK	SGGV [K] QK	246	662	A0A097I2B5	A0A097I1T9	MEL_369	MEL_181	MEL_181-MEL_369
KLPDAFV [K] K	LGQLNL [K] DK	780	80	A0A097I1U9	A0A097I2B9	MEL_202	MEL_358	MEL_202-MEL_358
A [K] LQISVAR	E [K] QLEK	116	363	A0A097I2B5	A0A097I2B9	MEL_369	MEL_358	MEL_358-MEL_369
[K] DYEHLEGDIK	QIIQQDP [K] K	195	50	A0A097I239	A0A097I233	MEL_280	MEL_275	MEL_275-MEL_280
IAESNMG [K] K	ES [K] EGSR	75	107	A0A097I1T9	A0A097I2B5	MEL_181	MEL_369	MEL_181-MEL_369
VAESIN [K] R	[K] SLSDK	703	241	A0A097I2B9	A0A097I2B5	MEL_358	MEL_369	MEL_358-MEL_369
K [T] AAPPAEK	SLSD [K] ELAK	59	246	A0A097I1V2	A0A097I2B5	MEL_196	MEL_369	MEL_196-MEL_369
TPY [K] LEQFLR	LPDAFV [K] K	120	780	A0A097I2B9	A0A097I1U9	MEL_358	MEL_202	MEL_202-MEL_358
VLACLSG [K] ISEESFSQLSK	ES [K] EGSR	45	107	A0A097I2B9	A0A097I2B5	MEL_358	MEL_369	MEL_358-MEL_369
CAN [K] LQSK	[K] SLSDK	8	241	A0A097I2B9	A0A097I2B5	MEL_358	MEL_369	MEL_358-MEL_369
[K] NLEYNNSIYK	AAS [K] QK	303	238	A0A097I1T9	A0A097I2B5	MEL_181	MEL_369	MEL_181-MEL_369
[K] ISHGAVTLLPEGTK	NL [K] LLR	52	53	A0A097I2B5	A0A097I218	MEL_369	MEL_260	MEL_260-MEL_369
SGG [K] PTVDDK	[K] SLSDK	502	241	A0A097I1T9	A0A097I2B5	MEL_181	MEL_369	MEL_181-MEL_369
HAVGEMT [K] AVTR	E [K] QLEK	95	363	A0A097I2B5	A0A097I2B9	MEL_369	MEL_358	MEL_358-MEL_369
EASSGSVNSE [K] TLR	TTE [K] EASSPK	948	219	A0A097I1X2	A0A097I2B5	MEL_216	MEL_369	MEL_216-MEL_369
EKEEEEP [K] K	EA [K] ELR	416	478	A0A097I239	A0A097I233	MEL_280	MEL_275	MEL_275-MEL_280
TTE [K] EASSPK	I [K] GLVSYVR	219	255	A0A097I2B5	A0A097I1T9	MEL_369	MEL_181	MEL_181-MEL_369
TPY [K] LEQFLR	A [K] LQISVAR	120	116	A0A097I2B9	A0A097I2B5	MEL_358	MEL_369	MEL_358-MEL_369
EGIIS [K] DVDTTDISK	ES [K] EGSR	687	107	A0A097I2B9	A0A097I2B5	MEL_358	MEL_369	MEL_358-MEL_369
ISEESFSQLS [K] LLSQK	ELA [K] LTK	56	250	A0A097I2B9	A0A097I2B5	MEL_358	MEL_369	MEL_358-MEL_369
TVTAQVNHLN [K] LSYEEIVGR	EASSP [K] K	189	225	A0A097I218	A0A097I2B5	MEL_260	MEL_369	MEL_260-MEL_369
ISEESFSQLS [K] LLSQK	ELA [K] YEK	56	258	A0A097I2B9	A0A097I2B5	MEL_358	MEL_369	MEL_358-MEL_369
HAVGEMT [K] AVTR	NP [K] EHPLLR	95	806	A0A097I2B5	A0A097I233	MEL_369	MEL_275	MEL_275-MEL_369
GQLGQNLSALLQDE [K] AK	EASSP [K] K	289	225	A0A097I218	A0A097I2B5	MEL_260	MEL_369	MEL_260-MEL_369
EASSGSVNSE [K] TLR	YGSA [K] ESK	948	104	A0A097I1X2	A0A097I2B5	MEL_216	MEL_369	MEL_216-MEL_369
[K] GVWDQETAK	YADVS [K] AR	400	340	A0A097I2B9	A0A097I239	MEL_358	MEL_280	MEL_280-MEL_358
KED [K] EEDFYNHQK	TTE [K] EASSPK	54	219	A0A097I1X2	A0A097I2B5	MEL_216	MEL_369	MEL_216-MEL_369
LHQAAVELLSE [K] HSSVLLR	EASSP [K] K	314	225	A0A097I218	A0A097I2B5	MEL_260	MEL_369	MEL_260-MEL_369
TTE [K] EASSPK	FATLL [K] K	219	358	A0A097I2B5	A0A097I1T9	MEL_369	MEL_181	MEL_181-MEL_369
AL [K] EAAVDCELFGDK	AAS [K] QK	529	238	A0A097I1T9	A0A097I2B5	MEL_181	MEL_369	MEL_181-MEL_369
LASTMGIAP [K] K	[K] GVWDQETAK	397	400	A0A097I1U9	A0A097I2B9	MEL_202	MEL_358	MEL_202-MEL_358
LGSHADLP [K] SQR	A [K] LQISVAR	1034	116	A0A097I1X2	A0A097I2B5	MEL_216	MEL_369	MEL_216-MEL_369
[K] DYEHLEGDIK	SLLAMQLA [K] R	195	75	A0A097I239	A0A097I2D0	MEL_280	MEL_368	MEL_280-MEL_368
RLPNDVMCIEG [K] DGK	ELA [K] YEK	821	258	A0A097I2B9	A0A097I2B5	MEL_358	MEL_369	MEL_358-MEL_369
[K] FLDELK	AAS [K] QK	589	238	A0A097I1T9	A0A097I2B5	MEL_181	MEL_369	MEL_181-MEL_369
HAVGEM [T] KAVTR	HVAVNA [K] R	94	1050	A0A097I2B5	A0A097I1X2	MEL_369	MEL_216	MEL_216-MEL_369
SQM [K] STCLIIPK	CVSADP [K] R	137	35	A0A097I2D0	A0A097I239	MEL_368	MEL_280	MEL_280-MEL_368
HAVGEMT [K] AVTR	[K] IPFSYEGER	95	174	A0A097I2B5	A0A097I1V2	MEL_369	MEL_196	MEL_196-MEL_369
V [K] RDEPHVVVR	YE [K] EQGMSPGY	185	261	A0A097I1V2	A0A097I2B5	MEL_196	MEL_369	MEL_196-MEL_369
[K] DYEHLEGDIK	EGALVV [K] R	195	431	A0A097I239	A0A097I2B9	MEL_280	MEL_358	MEL_280-MEL_358
VHVSGSVVA [K] NLK	[K] EFLEHVDK	50	678	A0A097I218	A0A097I1U9	MEL_260	MEL_202	MEL_202-MEL_260
TTE [K] EASSPK	VPT [K] NSVTK	219	989	A0A097I2B5	A0A097I233	MEL_369	MEL_275	MEL_275-MEL_369
HAVGEMT [K] AVTR	LG [K] YSCK	95	348	A0A097I2B5	A0A097I1T9	MEL_369	MEL_181	MEL_181-MEL_369
RVVTDA [K] K	[K] SLSDK	132	241	A0A097I1T9	A0A097I2B5	MEL_181	MEL_369	MEL_181-MEL_369
LGTA [K] GDLSAAFK	ELA [K] YEK	236	258	A0A097I218	A0A097I2B5	MEL_260	MEL_369	MEL_260-MEL_369
ISEESFSQLS [K] LLSQK	AAS [K] QK	56	238	A0A097I2B9	A0A097I2B5	MEL_358	MEL_369	MEL_358-MEL_369
DS [K] DETLSR	KLPDAFV [K] K	246	780	A0A097I2B9	A0A097I1U9	MEL_358	MEL_202	MEL_202-MEL_358
Q [K] GYSSVSSK	ELA [K] LTK	375	250	A0A097I2B9	A0A097I2B5	MEL_358	MEL_369	MEL_358-MEL_369
HAVGEMT [K] AVTR	MP [K] LGK	95	345	A0A097I2B5	A0A097I1T9	MEL_369	MEL_181	MEL_181-MEL_369
Q [K] GAGSAGTGSETNSQEVR	KD [Y] EHLEGDIK	116	197	A0A097I2D0	A0A097I239	MEL_368	MEL_280	MEL_280-MEL_368
NFIHTV [K] IQGK	TTE [K] EASSPK	1326	219	A0A097I1X2	A0A097I2B5	MEL_216	MEL_369	MEL_216-MEL_369
MFSVAVE [K] IR	SLSD [K] ELAK	227	246	A0A097I218	A0A097I2B5	MEL_260	MEL_369	MEL_260-MEL_369
HAVGEMT [K] AVTR	KSPE [K] K	95	716	A0A097I2B5	A0A097I2B9	MEL_369	MEL_358	MEL_358-MEL_369
EKPESP [K] TK	[K] SLSDK	123	241	A0A097I1T9	A0A097I2B5	MEL_181	MEL_369	MEL_181-MEL_369
NPYASFE [K] LSK	TTE [K] EASSPK	1175	219	A0A097I1X2	A0A097I2B5	MEL_216	MEL_369	MEL_216-MEL_369
HSGLTIVGSSEVL [K] K	LH [K] LVQK	191	62	A0A097I239	A0A097I2D0	MEL_280	MEL_368	MEL_280-MEL_368
DK [K] EVQEK	[K] SLSDK	189	241	A0A097I2B9	A0A097I2B5	MEL_358	MEL_369	MEL_358-MEL_369
TTE [K] EASSPK	KVT [K] STVK	219	784	A0A097I2B5	A0A097I1X2	MEL_369	MEL_216	MEL_216-MEL_369
Q [K] GAGSAGTGSETNSQEVR	QG [K] LCNVETAR	116	20	A0A097I2D0	A0A097I239	MEL_368	MEL_280	MEL_280-MEL_368
KGQLGQNLSALLQDE [K] AK	ES [K] EGSR	289	107	A0A097I218	A0A097I2B5	MEL_260	MEL_369	MEL_260-MEL_369
TASGELEDGIVSDI [K] K	SLSD [K] ELAK	1386	246	A0A097I1X2	A0A097I2B5	MEL_216	MEL_369	MEL_216-MEL_369
HAVGEMT [K] AVTR	AQHI [K] AR	95	625	A0A097I2B5	A0A097I233	MEL_369	MEL_275	MEL_275-MEL_369
IAESNMG [K] K	YGSA [K] ESK	75	104	A0A097I1T9	A0A097I2B5	MEL_181	MEL_369	MEL_181-MEL_369
GSQ [K] TLASK	NP [K] EHPLLR	168	806	A0A097I239	A0A097I233	MEL_280	MEL_275	MEL_275-MEL_280
AVESWL [K] NSGLSSVPVR	SLSD [K] ELAK	628	246	A0A097I1T9	A0A097I2B5	MEL_181	MEL_369	MEL_181-MEL_369
FMHTFLH [K] IK	SLSD [K] ELAK	687	246	A0A097I1X2	A0A097I2B5	MEL_216	MEL_369	MEL_216-MEL_369
VHVSGSVVA [K] NLK	ELA [K] YEK	50	258	A0A097I218	A0A097I2B5	MEL_260	MEL_369	MEL_260-MEL_369
EKEEEEP [K] K	[K] TVVLLR	416	712	A0A097I239	A0A097I233	MEL_280	MEL_275	MEL_275-MEL_280
IEAP [K] QASPAIK	[K] TVVLLR	356	712	A0A097I239	A0A097I233	MEL_280	MEL_275	MEL_275-MEL_280
WS [K] AIQENFSQGAR	ES [K] EGSR	162	107	A0A097I218	A0A097I2B5	MEL_260	MEL_369	MEL_260-MEL_369
SGG [K] PTVDDK	YGSA [K] ESK	502	104	A0A097I1T9	A0A097I2B5	MEL_181	MEL_369	MEL_181-MEL_369
LHQAAVELLSE [K] HSSVLLR	DEE [K] SK	314	243	A0A097I218	A0A097I1U9	MEL_260	MEL_202	MEL_202-MEL_260
ASFLS [K] FLDER	SLSD [K] ELAK	99	246	A0A097I218	A0A097I2B5	MEL_260	MEL_369	MEL_260-MEL_369
SLSD [K] ELAK	LG [K] YSCK	246	348	A0A097I2B5	A0A097I1T9	MEL_369	MEL_181	MEL_181-MEL_369
SLSD [K] ELAK	VV [K] AFNR	246	420	A0A097I2B5	A0A097I1T9	MEL_369	MEL_181	MEL_181-MEL_369
FQNTDN [K] K	[K] SLSDK	92	241	A0A097I218	A0A097I2B5	MEL_260	MEL_369	MEL_260-MEL_369
TGV [K] CCYK	YGSA [K] ESK	705	104	A0A097I1T9	A0A097I2B5	MEL_181	MEL_369	MEL_181-MEL_369
GQLGQNLSALLQDE [K] AK	SLSD [K] ELAK	289	246	A0A097I218	A0A097I2B5	MEL_260	MEL_369	MEL_260-MEL_369
HEVLVAAGSLGVLN [K] PK	[K] SLSDK	515	241	A0A097I2B9	A0A097I2B5	MEL_358	MEL_369	MEL_358-MEL_369
L [K] QCLVDIGAFK	[K] SLSDK	106	241	A0A097I2B9	A0A097I2B5	MEL_358	MEL_369	MEL_358-MEL_369
TPY [K] LEQFLR	YADVS [K] AR	120	340	A0A097I2B9	A0A097I239	MEL_358	MEL_280	MEL_280-MEL_358
QEIS [K] MESFSVGR	HAVGEM [T] KAVTR	633	94	A0A097I233	A0A097I2B5	MEL_275	MEL_369	MEL_275-MEL_369
SEQ [K] FSQLFQR	AAS [K] QK	78	238	A0A097I218	A0A097I2B5	MEL_260	MEL_369	MEL_260-MEL_369
LGSHADLP [K] SQR	TG [K] FVDPSTK	1034	764	A0A097I1X2	A0A097I1U9	MEL_216	MEL_202	MEL_202-MEL_216
E [K] EEEEPK	AQHI [K] AR	410	625	A0A097I239	A0A097I233	MEL_280	MEL_275	MEL_275-MEL_280
KPPVL [K] QGHR	ATQ [K] ETTR	104	5	A0A097I1V2	A0A097I2B5	MEL_196	MEL_369	MEL_196-MEL_369
ISEESFSQLS [K] LLSQK	EASSP [K] K	56	225	A0A097I2B9	A0A097I2B5	MEL_358	MEL_369	MEL_358-MEL_369
HAVGEMT [K] AVTR	GFE [K] FATK	95	865	A0A097I2B5	A0A097I1X2	MEL_369	MEL_216	MEL_216-MEL_369
A [K] LQISVAR	YETAP [K] ELR	116	298	A0A097I2B5	A0A097I1T9	MEL_369	MEL_181	MEL_181-MEL_369
LHQAAVELLSE [K] HSSVLLR	AAS [K] QK	314	238	A0A097I218	A0A097I2B5	MEL_260	MEL_369	MEL_260-MEL_369
FCSH [K] DLPEK	A [K] LQISVAR	480	116	A0A097I1T9	A0A097I2B5	MEL_181	MEL_369	MEL_181-MEL_369
VAESIN [K] R	ELA [K] LTK	703	250	A0A097I2B9	A0A097I2B5	MEL_358	MEL_369	MEL_358-MEL_369
YGTAE [K] MFSVAVEK	KLPDAFV [K] K	219	780	A0A097I218	A0A097I1U9	MEL_260	MEL_202	MEL_202-MEL_260
TTE [K] EASSPK	[K] EVQEK	219	189	A0A097I2B5	A0A097I2B9	MEL_369	MEL_358	MEL_358-MEL_369
TPY [K] LEQFLR	EKEEEEP [K] K	120	416	A0A097I2B9	A0A097I239	MEL_358	MEL_280	MEL_280-MEL_358
GQLGQNLSALLQDE [K] AK	KLPDAFV [K] K	289	780	A0A097I218	A0A097I1U9	MEL_260	MEL_202	MEL_202-MEL_260
SLSD [K] ELAK	DIV [K] LK	246	104	A0A097I2B5	A0A097I2B9	MEL_369	MEL_358	MEL_358-MEL_369
EGIIS [K] DVDTTDISK	VG [K] VLTER	687	140	A0A097I2B9	A0A097I1U9	MEL_358	MEL_202	MEL_202-MEL_358
DYEHLEGDI [K] K	SSV [K] PK	205	801	A0A097I239	A0A097I233	MEL_280	MEL_275	MEL_275-MEL_280
HAVGEMT [K] AVTR	DT [K] EVK	95	124	A0A097I2B5	A0A097I218	MEL_369	MEL_260	MEL_260-MEL_369
HAVGEMT [K] AVTR	DIV [K] LK	95	104	A0A097I2B5	A0A097I2B9	MEL_369	MEL_358	MEL_358-MEL_369
CAN [K] LQSK	E [S] KEGSR	8	106	A0A097I2B9	A0A097I2B5	MEL_358	MEL_369	MEL_358-MEL_369
VG [K] VLTER	DT [K] EVK	140	124	A0A097I1U9	A0A097I218	MEL_202	MEL_260	MEL_202-MEL_260
FQNTDN [K] K	ES [K] EGSR	92	107	A0A097I218	A0A097I2B5	MEL_260	MEL_369	MEL_260-MEL_369
HAVGEM [T] KAVTR	[K] AVESWLK	94	621	A0A097I2B5	A0A097I1T9	MEL_369	MEL_181	MEL_181-MEL_369
KYGTAE [K] MFSVAVEK	[K] SLSDK	219	241	A0A097I218	A0A097I2B5	MEL_260	MEL_369	MEL_260-MEL_369
ASFLS [K] FLDER	[K] SLSDK	99	241	A0A097I218	A0A097I2B5	MEL_260	MEL_369	MEL_260-MEL_369
YGSA [K] ESK	[K] YGTAEK	104	213	A0A097I2B5	A0A097I218	MEL_369	MEL_260	MEL_260-MEL_369
HAVGEMT [K] AVTR	V [K] TNLSGK	95	1417	A0A097I2B5	A0A097I1X2	MEL_369	MEL_216	MEL_216-MEL_369
T [K] LASTMGIAPK	DS [K] DETLSR	387	246	A0A097I1U9	A0A097I2B9	MEL_202	MEL_358	MEL_202-MEL_358
EKEEEEP [K] K	V [K] EGALVVK	416	424	A0A097I239	A0A097I2B9	MEL_280	MEL_358	MEL_280-MEL_358
DYEHLEGDI [K] K	SGQ [K] NR	205	486	A0A097I239	A0A097I233	MEL_280	MEL_275	MEL_275-MEL_280
HSGLTIVGSSEVL [K] K	SGQ [K] NR	191	486	A0A097I239	A0A097I233	MEL_280	MEL_275	MEL_275-MEL_280
ILECAEALGIF [S] KEK	TTE [K] EASSPK	354	219	A0A097I2B9	A0A097I2B5	MEL_358	MEL_369	MEL_358-MEL_369
HAVGEMT [K] AVTR	KP [K] AAPK	95	72	A0A097I2B5	A0A097I1V2	MEL_369	MEL_196	MEL_196-MEL_369
SMI [K] HSGLTIVGSSEVLK	SGQ [K] NR	177	486	A0A097I239	A0A097I233	MEL_280	MEL_275	MEL_275-MEL_280
TTE [K] EASSPK	MP [K] LGK	219	345	A0A097I2B5	A0A097I1T9	MEL_369	MEL_181	MEL_181-MEL_369
TTE [K] EASSPK	HVAVNA [K] R	219	1050	A0A097I2B5	A0A097I1X2	MEL_369	MEL_216	MEL_216-MEL_369
VHVSGSVVA [K] NLK	ES [K] EGSR	50	107	A0A097I218	A0A097I2B5	MEL_260	MEL_369	MEL_260-MEL_369
LGTSIATP [K] K	SLSD [K] ELAK	727	246	A0A097I1T9	A0A097I2B5	MEL_181	MEL_369	MEL_181-MEL_369
I [K] GLVSYVR	SLSD [K] ELAK	255	246	A0A097I1T9	A0A097I2B5	MEL_181	MEL_369	MEL_181-MEL_369
HAVGEMT [K] AVTR	NL [K] LLR	95	53	A0A097I2B5	A0A097I218	MEL_369	MEL_260	MEL_260-MEL_369
VPT [K] NSVTK	[K] IPLHGK	989	313	A0A097I233	A0A097I239	MEL_275	MEL_280	MEL_275-MEL_280
[K] DYEHLEGDIK	LGQLNL [K] DK	195	80	A0A097I239	A0A097I2B9	MEL_280	MEL_358	MEL_280-MEL_358
ELQTSS [K] DLK	[K] SLSDK	190	241	A0A097I1T9	A0A097I2B5	MEL_181	MEL_369	MEL_181-MEL_369
V [K] AQQHGHLADHVSVGETQIPK	V [K] GAVYDK	9	39	A0A097I2D0	A0A097I239	MEL_368	MEL_280	MEL_280-MEL_368
SEQ [K] FSQLFQR	[K] SLSDK	78	241	A0A097I218	A0A097I2B5	MEL_260	MEL_369	MEL_260-MEL_369
LGTA [K] GDLSAAFK	ES [K] EGSR	236	107	A0A097I218	A0A097I2B5	MEL_260	MEL_369	MEL_260-MEL_369
LGTA [K] GDLSAAFK	AAS [K] QK	236	238	A0A097I218	A0A097I2B5	MEL_260	MEL_369	MEL_260-MEL_369
GIT [K] ENFDQIFSSAGTK	ELA [K] LTK	540	250	A0A097I2B9	A0A097I2B5	MEL_358	MEL_369	MEL_358-MEL_369
TTE [K] EASSPK	[K] EAAPK	219	52	A0A097I2B5	A0A097I1V2	MEL_369	MEL_196	MEL_196-MEL_369
V [K] RDEPHVVVR	TTE [K] EASSPK	185	219	A0A097I1V2	A0A097I2B5	MEL_196	MEL_369	MEL_196-MEL_369
LSSGASLPYPP [K] LQEK	LGSHADLP [K] SQR	720	1034	A0A097I1U9	A0A097I1X2	MEL_202	MEL_216	MEL_202-MEL_216
SLSD [K] ELAK	MP [K] LGK	246	345	A0A097I2B5	A0A097I1T9	MEL_369	MEL_181	MEL_181-MEL_369
SLSD [K] ELAK	Y [K] NFIHTVK	246	1319	A0A097I2B5	A0A097I1X2	MEL_369	MEL_216	MEL_216-MEL_369
YADVS [K] AR	[K] TVVLLR	340	712	A0A097I239	A0A097I233	MEL_280	MEL_275	MEL_275-MEL_280
ASFLS [K] FLDER	ES [K] EGSR	99	107	A0A097I218	A0A097I2B5	MEL_260	MEL_369	MEL_260-MEL_369
TVTAQVNHLN [K] LSYEEIVGR	ES [K] EGSR	189	107	A0A097I218	A0A097I2B5	MEL_260	MEL_369	MEL_260-MEL_369
AL [K] EAAVDCELFGDK	EASSP [K] K	529	225	A0A097I1T9	A0A097I2B5	MEL_181	MEL_369	MEL_181-MEL_369
HEVLVAAGSLGVLN [K] PK	ELA [K] LTK	515	250	A0A097I2B9	A0A097I2B5	MEL_358	MEL_369	MEL_358-MEL_369
KYGTAE [K] MFSVAVEK	ES [K] EGSR	219	107	A0A097I218	A0A097I2B5	MEL_260	MEL_369	MEL_260-MEL_369
NPYASFE [K] LSK	SLSD [K] ELAK	1175	246	A0A097I1X2	A0A097I2B5	MEL_216	MEL_369	MEL_216-MEL_369
LHQAAVELLSE [K] HSSVLLR	ES [K] EGSR	314	107	A0A097I218	A0A097I2B5	MEL_260	MEL_369	MEL_260-MEL_369
[K] GVWDQETAK	ES [K] EGSR	400	107	A0A097I2B9	A0A097I2B5	MEL_358	MEL_369	MEL_358-MEL_369
SISEGVTL [K] R	ELA [K] YEK	449	258	A0A097I1T9	A0A097I2B5	MEL_181	MEL_369	MEL_181-MEL_369
SLSD [K] ELAK	E [K] QLEK	246	363	A0A097I2B5	A0A097I2B9	MEL_369	MEL_358	MEL_358-MEL_369
[K] GVWDQETAK	TTE [K] EASSPK	400	219	A0A097I2B9	A0A097I2B5	MEL_358	MEL_369	MEL_358-MEL_369
YGTAE [K] MFSVAVEK	ELA [K] LTK	219	250	A0A097I218	A0A097I2B5	MEL_260	MEL_369	MEL_260-MEL_369
E [K] EEEEPK	SSV [K] PK	410	801	A0A097I239	A0A097I233	MEL_280	MEL_275	MEL_275-MEL_280
IEAP [K] QASPAIK	[K] GVWDQETAK	356	400	A0A097I239	A0A097I2B9	MEL_280	MEL_358	MEL_280-MEL_358
WS [K] AIQENFSQGAR	AAS [K] QK	162	238	A0A097I218	A0A097I2B5	MEL_260	MEL_369	MEL_260-MEL_369
TTE [K] EASSPK	NP [K] EHPLLR	219	806	A0A097I2B5	A0A097I233	MEL_369	MEL_275	MEL_275-MEL_369
[K] GADDEELR	YADV [S] KAR	436	339	A0A097I233	A0A097I239	MEL_275	MEL_280	MEL_275-MEL_280
YGTAE [K] MFSVAVEK	A [K] LQISVAR	219	116	A0A097I218	A0A097I2B5	MEL_260	MEL_369	MEL_260-MEL_369
LQEMSSTTATIERPAGAG [K] SGGVK	AAS [K] QK	657	238	A0A097I1T9	A0A097I2B5	MEL_181	MEL_369	MEL_181-MEL_369
IEAP [K] QASPAIK	[K] ILDIR	356	51	A0A097I239	A0A097I233	MEL_280	MEL_275	MEL_275-MEL_280
NP [K] EHPLLR	SLSD [K] ELAK	806	246	A0A097I233	A0A097I2B5	MEL_275	MEL_369	MEL_275-MEL_369
YGSA [K] ESK	E [K] QLEK	104	363	A0A097I2B5	A0A097I2B9	MEL_369	MEL_358	MEL_358-MEL_369
TTE [K] EASSPK	FLDEL [K] K	219	595	A0A097I2B5	A0A097I1T9	MEL_369	MEL_181	MEL_181-MEL_369
LHQAAVELL [S] EKHSSVLLR	YGSA [K] ESK	312	104	A0A097I218	A0A097I2B5	MEL_260	MEL_369	MEL_260-MEL_369
EG [K] VHVSGSVVAK	ES [K] EGSR	40	107	A0A097I218	A0A097I2B5	MEL_260	MEL_369	MEL_260-MEL_369
HAVGEM [T] KAVTR	IMEEW [K] SMR	94	299	A0A097I2B5	A0A097I218	MEL_369	MEL_260	MEL_260-MEL_369
Q [K] GYSSVSSK	ES [K] EGSR	375	107	A0A097I2B9	A0A097I2B5	MEL_358	MEL_369	MEL_358-MEL_369
EGIIS [K] DVDTTDISK	[K] SLSDK	687	241	A0A097I2B9	A0A097I2B5	MEL_358	MEL_369	MEL_358-MEL_369
LQEMSSTTATIERPAGAG [K] SGGVK	ELA [K] LTK	657	250	A0A097I1T9	A0A097I2B5	MEL_181	MEL_369	MEL_181-MEL_369
KI [S] HGAVTLLPEGTK	T [K] LASTMGIAPK	54	387	A0A097I2B5	A0A097I1U9	MEL_369	MEL_202	MEL_202-MEL_369
A [K] LQISVAR	SETEALG [K] K	116	617	A0A097I2B5	A0A097I1T9	MEL_369	MEL_181	MEL_181-MEL_369
TTE [K] EASSPK	KD [T] KEVK	219	123	A0A097I2B5	A0A097I218	MEL_369	MEL_260	MEL_260-MEL_369
EVYGTELQF [K] NLSK	ELA [K] LTK	329	250	A0A097I239	A0A097I2B5	MEL_280	MEL_369	MEL_280-MEL_369
SMI [K] HSGLTIVGSSEVLK	[K] SLSDK	177	241	A0A097I239	A0A097I2B5	MEL_280	MEL_369	MEL_280-MEL_369
HAVGEMT [K] AVTR	FQNTDN [K] K	95	92	A0A097I2B5	A0A097I218	MEL_369	MEL_260	MEL_260-MEL_369
YATE [K] GVNKPISR	SLSD [K] ELAK	220	246	A0A097I1U9	A0A097I2B5	MEL_202	MEL_369	MEL_202-MEL_369
HAVGEMT [K] AVTR	ISGNEQ [T] KK	95	586	A0A097I2B5	A0A097I1T9	MEL_369	MEL_181	MEL_181-MEL_369
HAVGEMT [K] AVTR	LGTSIATP [K] K	95	727	A0A097I2B5	A0A097I1T9	MEL_369	MEL_181	MEL_181-MEL_369
[K] ETAGFIVDR	EKEEEEP [K] K	1083	416	A0A097I233	A0A097I239	MEL_275	MEL_280	MEL_275-MEL_280
HAVGEM [T] KAVTR	Q [K] GYSSVSSK	94	375	A0A097I2B5	A0A097I2B9	MEL_369	MEL_358	MEL_358-MEL_369
KYADV [S] KAR	ES [K] EGSR	339	107	A0A097I239	A0A097I2B5	MEL_280	MEL_369	MEL_280-MEL_369
SQM [K] STCLIIPK	DYEHLEGDI [K] K	137	205	A0A097I2D0	A0A097I239	MEL_368	MEL_280	MEL_280-MEL_368
[K] YEVEEEIR	EASSP [K] K	343	225	A0A097I239	A0A097I2B5	MEL_280	MEL_369	MEL_280-MEL_369
[K] GQLGQNLSALLQDEK	GVN [K] PISR	274	224	A0A097I218	A0A097I1U9	MEL_260	MEL_202	MEL_202-MEL_260
QLE [K] CLLHLR	YGSA [K] ESK	367	104	A0A097I2B9	A0A097I2B5	MEL_358	MEL_369	MEL_358-MEL_369
[K] DYEHLEGDIK	[K] SLSDK	195	241	A0A097I239	A0A097I2B5	MEL_280	MEL_369	MEL_280-MEL_369
[K] EDKEEDFYNHQK	YADVS [K] AR	51	340	A0A097I1X2	A0A097I239	MEL_216	MEL_280	MEL_216-MEL_280
YATE [K] GVNKPISR	A [K] LQISVAR	220	116	A0A097I1U9	A0A097I2B5	MEL_202	MEL_369	MEL_202-MEL_369
HSGLTIVGSSEVL [K] K	[K] SLSDK	191	241	A0A097I239	A0A097I2B5	MEL_280	MEL_369	MEL_280-MEL_369
GTCI [K] GSQK	[K] SLSDK	164	241	A0A097I239	A0A097I2B5	MEL_280	MEL_369	MEL_280-MEL_369
E [K] EEEEPK	[K] SLSDK	410	241	A0A097I239	A0A097I2B5	MEL_280	MEL_369	MEL_280-MEL_369
VHVSGSVVA [K] NLK	VG [K] VLTER	50	140	A0A097I218	A0A097I1U9	MEL_260	MEL_202	MEL_202-MEL_260
K [T] DFAFAAWR	SLSD [K] ELAK	423	246	A0A097I1U9	A0A097I2B5	MEL_202	MEL_369	MEL_202-MEL_369
CTD [K] AIASCK	ES [K] EGSR	10	107	A0A097I239	A0A097I2B5	MEL_280	MEL_369	MEL_280-MEL_369
QG [K] LCNVETAR	[K] SLSDK	20	241	A0A097I239	A0A097I2B5	MEL_280	MEL_369	MEL_280-MEL_369
YADVS [K] AR	ELA [K] YEK	340	258	A0A097I239	A0A097I2B5	MEL_280	MEL_369	MEL_280-MEL_369
KLPDAFV [K] K	YGSA [K] ESK	780	104	A0A097I1U9	A0A097I2B5	MEL_202	MEL_369	MEL_202-MEL_369
TTE [K] EASSPK	DFAVLQ [K] R	219	264	A0A097I2B5	A0A097I1U9	MEL_369	MEL_202	MEL_202-MEL_369
V [K] GAVYDK	[K] SLSDK	39	241	A0A097I239	A0A097I2B5	MEL_280	MEL_369	MEL_280-MEL_369
TTE [K] EASSPK	EE [K] REEK	219	402	A0A097I2B5	A0A097I239	MEL_369	MEL_280	MEL_280-MEL_369
ELQTSS [K] DLK	TTE [K] EASSPK	190	219	A0A097I1T9	A0A097I2B5	MEL_181	MEL_369	MEL_181-MEL_369
[K] EFLEHVDK	ATQ [K] ETTR	678	5	A0A097I1U9	A0A097I2B5	MEL_202	MEL_369	MEL_202-MEL_369
A [K] LQISVAR	QASPAI [K] K	116	363	A0A097I2B5	A0A097I239	MEL_369	MEL_280	MEL_280-MEL_369
EKEEEEP [K] KK	ELA [K] LTK	416	250	A0A097I239	A0A097I2B5	MEL_280	MEL_369	MEL_280-MEL_369
ELA [K] LTK	GAVYD [K] K	250	45	A0A097I2B5	A0A097I239	MEL_369	MEL_280	MEL_280-MEL_369
SLSD [K] ELAK	KTP [S] KK	246	133	A0A097I2B5	A0A097I239	MEL_369	MEL_280	MEL_280-MEL_369
T [K] LASTMGIAPK	ELA [K] LTK	387	250	A0A097I1U9	A0A097I2B5	MEL_202	MEL_369	MEL_202-MEL_369
EVYGTELQF [K] NLSK	[K] SLSDK	329	241	A0A097I239	A0A097I2B5	MEL_280	MEL_369	MEL_280-MEL_369
HAVGEMT [K] AVTR	KTPSP [K] K	95	94	A0A097I2B5	A0A097I239	MEL_369	MEL_280	MEL_280-MEL_369
YATE [K] GVNKPISR	ELA [K] YEK	220	258	A0A097I1U9	A0A097I2B5	MEL_202	MEL_369	MEL_202-MEL_369
[K] DYEHLEGDIK	ELA [K] LTK	195	250	A0A097I239	A0A097I2B5	MEL_280	MEL_369	MEL_280-MEL_369
EASSGSVNSE [K] TLR	[K] SGSGR	948	418	A0A097I1X2	A0A097I239	MEL_216	MEL_280	MEL_216-MEL_280
QVE [K] SAEEIQQEFER	AAS [K] QK	440	238	A0A097I239	A0A097I2B5	MEL_280	MEL_369	MEL_280-MEL_369
CVP [K] TTAFLR	[K] SLSDK	303	241	A0A097I239	A0A097I2B5	MEL_280	MEL_369	MEL_280-MEL_369
HSGLTIVGSSEVL [K] K	TFG [K] EK	191	1182	A0A097I239	A0A097I1X2	MEL_280	MEL_216	MEL_216-MEL_280
SLSD [K] ELAK	[K] LPDAFVK	246	773	A0A097I2B5	A0A097I1U9	MEL_369	MEL_202	MEL_202-MEL_369
RLPNDVMCIEG [K] DGK	SLSD [K] ELAK	821	246	A0A097I2B9	A0A097I2B5	MEL_358	MEL_369	MEL_358-MEL_369
QVE [K] SAEEIQQEFER	[K] SLSDK	440	241	A0A097I239	A0A097I2B5	MEL_280	MEL_369	MEL_280-MEL_369
TTE [K] EASSPK	E [K] AELLPK	219	354	A0A097I2B5	A0A097I1U9	MEL_369	MEL_202	MEL_202-MEL_369
EVYGTELQF [K] NLSK	AAS [K] QK	329	238	A0A097I239	A0A097I2B5	MEL_280	MEL_369	MEL_280-MEL_369
YE [K] EQGMSPGY	QLE [K] CLLHLR	261	367	A0A097I2B5	A0A097I2B9	MEL_369	MEL_358	MEL_358-MEL_369
YGSA [K] ESK	TFI [K] TGK	104	761	A0A097I2B5	A0A097I1U9	MEL_369	MEL_202	MEL_202-MEL_369
TTE [K] EASSPK	YEE [K] PYDR	219	200	A0A097I2B5	A0A097I1U9	MEL_369	MEL_202	MEL_202-MEL_369
[K] YEVEEEIR	[K] SLSDK	343	241	A0A097I239	A0A097I2B5	MEL_280	MEL_369	MEL_280-MEL_369
TTE [K] EASSPK	[K] IPLHGK	219	313	A0A097I2B5	A0A097I239	MEL_369	MEL_280	MEL_280-MEL_369
LA [K] SQHIDSFGK	YADVS [K] AR	815	340	A0A097I233	A0A097I239	MEL_275	MEL_280	MEL_275-MEL_280
FVDPS [T] KK	ELA [K] LTK	770	250	A0A097I1U9	A0A097I2B5	MEL_202	MEL_369	MEL_202-MEL_369
HAVGEM [T] KAVTR	NET [K] ISGNEQTK	94	579	A0A097I2B5	A0A097I1T9	MEL_369	MEL_181	MEL_181-MEL_369
TTE [K] EASSPK	FVELV [K] R	219	210	A0A097I2B5	A0A097I1U9	MEL_369	MEL_202	MEL_202-MEL_369
HAVGEMT [K] AVTR	KSP [T] KK	95	420	A0A097I2B5	A0A097I1U9	MEL_369	MEL_202	MEL_202-MEL_369
SMIKH [S] GLTIVGSSEVLK	ELA [K] LTK	179	250	A0A097I239	A0A097I2B5	MEL_280	MEL_369	MEL_280-MEL_369
VHVSGSVVA [K] NLK	YGSA [K] ESK	50	104	A0A097I218	A0A097I2B5	MEL_260	MEL_369	MEL_260-MEL_369
HAVGEMT [K] AVTR	EEEEPK [K] K	95	417	A0A097I2B5	A0A097I239	MEL_369	MEL_280	MEL_280-MEL_369
YADVS [K] AR	AAS [K] QK	340	238	A0A097I239	A0A097I2B5	MEL_280	MEL_369	MEL_280-MEL_369
EKEEEEP [K] K	SA [K] VLR	416	1077	A0A097I239	A0A097I1X2	MEL_280	MEL_216	MEL_216-MEL_280
KPPVL [K] QGHR	TTE [K] EASSPK	104	219	A0A097I1V2	A0A097I2B5	MEL_196	MEL_369	MEL_196-MEL_369
EVYGTELQF [K] NLSK	EASSP [K] K	329	225	A0A097I239	A0A097I2B5	MEL_280	MEL_369	MEL_280-MEL_369
RQEIS [K] MESFSVGR	[K] VSLPESESR	633	427	A0A097I233	A0A097I239	MEL_275	MEL_280	MEL_275-MEL_280
A [K] LQISVAR	[K] EFLEHVDK	116	678	A0A097I2B5	A0A097I1U9	MEL_369	MEL_202	MEL_202-MEL_369
E [K] EEEEPK	ELA [K] LTK	410	250	A0A097I239	A0A097I2B5	MEL_280	MEL_369	MEL_280-MEL_369
HAVGEMT [K] AVTR	S [K] VLEFIR	95	237	A0A097I2B5	A0A097I2B9	MEL_369	MEL_358	MEL_358-MEL_369
IEAP [K] QASPAIK	ES [K] EGSR	356	107	A0A097I239	A0A097I2B5	MEL_280	MEL_369	MEL_280-MEL_369
[K] EATESESLLGLYLAK	HAVGEM [T] KAVTR	1394	94	A0A097I1X2	A0A097I2B5	MEL_216	MEL_369	MEL_216-MEL_369
LQLS [K] EER	AAS [K] QK	307	238	A0A097I1U9	A0A097I2B5	MEL_202	MEL_369	MEL_202-MEL_369
TTE [K] EASSPK	K [K] TPSPK	219	89	A0A097I2B5	A0A097I239	MEL_369	MEL_280	MEL_280-MEL_369
V [K] GAVYDK	ES [K] EGSR	39	107	A0A097I239	A0A097I2B5	MEL_280	MEL_369	MEL_280-MEL_369
GTCI [K] GSQK	ELA [K] LTK	164	250	A0A097I239	A0A097I2B5	MEL_280	MEL_369	MEL_280-MEL_369
YADVS [K] AR	ES [K] EGSR	340	107	A0A097I239	A0A097I2B5	MEL_280	MEL_369	MEL_280-MEL_369
SMIKHSGL [T] IVGSSEVLK	EASSGSVNSE [K] TLR	182	948	A0A097I239	A0A097I1X2	MEL_280	MEL_216	MEL_216-MEL_280
EKEEEEP [K] KK	ELA [K] YEK	416	258	A0A097I239	A0A097I2B5	MEL_280	MEL_369	MEL_280-MEL_369
HAVGEM [T] KAVTR	GVN [K] PISR	94	224	A0A097I2B5	A0A097I1U9	MEL_369	MEL_202	MEL_202-MEL_369
SLSD [K] ELAK	FQNTDN [K] K	246	92	A0A097I2B5	A0A097I218	MEL_369	MEL_260	MEL_260-MEL_369
LGSHADLP [K] SQR	TTE [K] EASSPK	1034	219	A0A097I1X2	A0A097I2B5	MEL_216	MEL_369	MEL_216-MEL_369
SLSD [K] ELAK	FVDPS [T] KK	246	770	A0A097I2B5	A0A097I1U9	MEL_369	MEL_202	MEL_202-MEL_369
TTE [K] EASSPK	AELLP [K] K	219	360	A0A097I2B5	A0A097I1U9	MEL_369	MEL_202	MEL_202-MEL_369
DYEHLEGDI [K] K	AAS [K] QK	205	238	A0A097I239	A0A097I2B5	MEL_280	MEL_369	MEL_280-MEL_369
[K] DYEHLEGDIK	VPT [K] NSVTK	195	989	A0A097I239	A0A097I233	MEL_280	MEL_275	MEL_275-MEL_280
CVP [K] TTAFLR	ES [K] EGSR	303	107	A0A097I239	A0A097I2B5	MEL_280	MEL_369	MEL_280-MEL_369
AACFEEDGSCPTE [K] PICSVSEK	ES [K] EGSR	149	107	A0A097I239	A0A097I2B5	MEL_280	MEL_369	MEL_280-MEL_369
DYEHLEGDI [K] K	LS [K] TFGK	205	1178	A0A097I239	A0A097I1X2	MEL_280	MEL_216	MEL_216-MEL_280
DYEHLEGDI [K] K	[K] SLSDK	205	241	A0A097I239	A0A097I2B5	MEL_280	MEL_369	MEL_280-MEL_369
SLSD [K] ELAK	[K] IPLHGK	246	313	A0A097I2B5	A0A097I239	MEL_369	MEL_280	MEL_280-MEL_369
GAVYD [K] K	[K] SLSDK	45	241	A0A097I239	A0A097I2B5	MEL_280	MEL_369	MEL_280-MEL_369
SLSD [K] ELAK	TFI [K] TGK	246	761	A0A097I2B5	A0A097I1U9	MEL_369	MEL_202	MEL_202-MEL_369
NPYASFE [K] LSK	[K] SGSGR	1175	418	A0A097I1X2	A0A097I239	MEL_216	MEL_280	MEL_216-MEL_280
IEAP [K] QASPAIK	ELA [K] YEK	356	258	A0A097I239	A0A097I2B5	MEL_280	MEL_369	MEL_280-MEL_369
GQLGQNLSALLQDE [K] AK	AELLP [K] K	289	360	A0A097I218	A0A097I1U9	MEL_260	MEL_202	MEL_202-MEL_260
HSGLTIVGSSEVL [K] K	SFP [K] PPGDPTEK	191	588	A0A097I239	A0A097I1X2	MEL_280	MEL_216	MEL_216-MEL_280
TTE [K] EASSPK	GAVYD [K] K	219	45	A0A097I2B5	A0A097I239	MEL_369	MEL_280	MEL_280-MEL_369
SLSD [K] ELAK	TPSP [K] K	246	94	A0A097I2B5	A0A097I239	MEL_369	MEL_280	MEL_280-MEL_369
T [K] LASTMGIAPK	A [K] LQISVAR	387	116	A0A097I1U9	A0A097I2B5	MEL_202	MEL_369	MEL_202-MEL_369
HAVGEMT [K] AVTR	AIASC [K] K	95	16	A0A097I2B5	A0A097I239	MEL_369	MEL_280	MEL_280-MEL_369
IEAP [K] QASPAIK	ELA [K] LTK	356	250	A0A097I239	A0A097I2B5	MEL_280	MEL_369	MEL_280-MEL_369
RDEGSLTMEELCSP [K] K	HAVGEMT [K] AVTR	27	95	A0A097I1T9	A0A097I2B5	MEL_181	MEL_369	MEL_181-MEL_369
VTS [K] DIETAFMLEHGPL	ELA [K] LTK	203	250	A0A097I2D0	A0A097I2B5	MEL_368	MEL_369	MEL_368-MEL_369
[K] YEVEEEIR	ELA [K] YEK	343	258	A0A097I239	A0A097I2B5	MEL_280	MEL_369	MEL_280-MEL_369
HSGLTIVGSSEVL [K] K	SA [K] VLR	191	1077	A0A097I239	A0A097I1X2	MEL_280	MEL_216	MEL_216-MEL_280
SLSD [K] ELAK	VG [K] VLTER	246	140	A0A097I2B5	A0A097I1U9	MEL_369	MEL_202	MEL_202-MEL_369
A [K] LQISVAR	LPDAFV [K] K	116	780	A0A097I2B5	A0A097I1U9	MEL_369	MEL_202	MEL_202-MEL_369
SLSD [K] ELAK	EE [K] REEK	246	402	A0A097I2B5	A0A097I239	MEL_369	MEL_280	MEL_280-MEL_369
TTE [K] EASSPK	TPSP [K] K	219	94	A0A097I2B5	A0A097I239	MEL_369	MEL_280	MEL_280-MEL_369
IEAP [K] QASPAIK	SA [K] VLR	356	1077	A0A097I239	A0A097I1X2	MEL_280	MEL_216	MEL_216-MEL_280
HAVGEM [T] KAVTR	FP [K] PEER	94	298	A0A097I2B5	A0A097I1U9	MEL_369	MEL_202	MEL_202-MEL_369
TTE [K] EASSPK	FP [K] PEER	219	298	A0A097I2B5	A0A097I1U9	MEL_369	MEL_202	MEL_202-MEL_369
SFP [K] PPGDPTEK	YADVS [K] AR	588	340	A0A097I1X2	A0A097I239	MEL_216	MEL_280	MEL_216-MEL_280
YADVS [K] AR	[K] SLSDK	340	241	A0A097I239	A0A097I2B5	MEL_280	MEL_369	MEL_280-MEL_369
HAVGEM [T] KAVTR	TPY [K] LEQFLR	94	120	A0A097I2B5	A0A097I2B9	MEL_369	MEL_358	MEL_358-MEL_369
V [K] AQQHGHLADHVSVGETQIPK	ES [K] EGSR	9	107	A0A097I2D0	A0A097I2B5	MEL_368	MEL_369	MEL_368-MEL_369
YADVS [K] AR	[K] GTSVK	340	1510	A0A097I239	A0A097I1X2	MEL_280	MEL_216	MEL_216-MEL_280
TASGELEDGIV [S] DIKK	EKEEEEP [K] K	1383	416	A0A097I1X2	A0A097I239	MEL_216	MEL_280	MEL_216-MEL_280
V [K] GAVYDK	AAS [K] QK	39	238	A0A097I239	A0A097I2B5	MEL_280	MEL_369	MEL_280-MEL_369
QG [K] LCNVETAR	SLSD [K] ELAK	20	246	A0A097I239	A0A097I2B5	MEL_280	MEL_369	MEL_280-MEL_369
QG [K] LCNVETAR	A [K] LQISVAR	20	116	A0A097I239	A0A097I2B5	MEL_280	MEL_369	MEL_280-MEL_369
EE [K] REEK	SA [K] VLR	402	1077	A0A097I239	A0A097I1X2	MEL_280	MEL_216	MEL_216-MEL_280
NPYASFE [K] LSK	EKEEEEPK [K] K	1175	417	A0A097I1X2	A0A097I239	MEL_216	MEL_280	MEL_216-MEL_280
QVIVEGIEAALAEGH [K] EEK	[K] SLSDK	399	241	A0A097I239	A0A097I2B5	MEL_280	MEL_369	MEL_280-MEL_369
[K] GQLGQNLSALLQDEK	T [K] LASTMGIAPK	274	387	A0A097I218	A0A097I1U9	MEL_260	MEL_202	MEL_202-MEL_260
AL [K] EAAVDCELFGDK	TTE [K] EASSPK	529	219	A0A097I1T9	A0A097I2B5	MEL_181	MEL_369	MEL_181-MEL_369
CVSADP [K] RK	ATQ [K] ETTR	35	5	A0A097I239	A0A097I2B5	MEL_280	MEL_369	MEL_280-MEL_369
ELA [K] LTK	[K] IPLHGK	250	313	A0A097I2B5	A0A097I239	MEL_369	MEL_280	MEL_280-MEL_369
HAVGEMT [K] AVTR	A [K] AAEGFLK	95	519	A0A097I2B5	A0A097I1T9	MEL_369	MEL_181	MEL_181-MEL_369
YADVS [K] AR	[K] GGGFHR	340	830	A0A097I239	A0A097I1X2	MEL_280	MEL_216	MEL_216-MEL_280
SLLAMQLA [K] R	[K] SLSDK	75	241	A0A097I2D0	A0A097I2B5	MEL_368	MEL_369	MEL_368-MEL_369
RKEA [T] ESESLLGLYLAK	E [K] EEEEPK	1397	410	A0A097I1X2	A0A097I239	MEL_216	MEL_280	MEL_216-MEL_280
A [K] LQISVAR	GAVYD [K] K	116	45	A0A097I2B5	A0A097I239	MEL_369	MEL_280	MEL_280-MEL_369
HAVGEMT [K] AVTR	E [K] AELLPK	95	354	A0A097I2B5	A0A097I1U9	MEL_369	MEL_202	MEL_202-MEL_369
I [K] ENLGEYSSK	TPSP [K] K	887	94	A0A097I1X2	A0A097I239	MEL_216	MEL_280	MEL_216-MEL_280
FCSH [K] DLPEK	TTE [K] EASSPK	480	219	A0A097I1T9	A0A097I2B5	MEL_181	MEL_369	MEL_181-MEL_369
NFIHTV [K] IQGK	E [K] EEEEPK	1326	410	A0A097I1X2	A0A097I239	MEL_216	MEL_280	MEL_216-MEL_280
HAVGEMT [K] AVTR	EE [K] REEK	95	402	A0A097I2B5	A0A097I239	MEL_369	MEL_280	MEL_280-MEL_369
EASSGSVNSE [K] TLR	HAVGEMT [K] AVTR	948	95	A0A097I1X2	A0A097I2B5	MEL_216	MEL_369	MEL_216-MEL_369
GV [K] GNYGLSPALSK	[K] YADVSK	873	334	A0A097I1X2	A0A097I239	MEL_216	MEL_280	MEL_216-MEL_280
GFVHM [K] LHK	YGSA [K] ESK	59	104	A0A097I2D0	A0A097I2B5	MEL_368	MEL_369	MEL_368-MEL_369
YGSA [K] ESK	GAVYD [K] K	104	45	A0A097I2B5	A0A097I239	MEL_369	MEL_280	MEL_280-MEL_369
LHQAAVELLSE [K] HSSVLLR	HAVGEMT [K] AVTR	314	95	A0A097I218	A0A097I2B5	MEL_260	MEL_369	MEL_260-MEL_369
HAVGEMT [K] AVTR	T [K] ATAK	95	152	A0A097I2B5	A0A097I1U9	MEL_369	MEL_202	MEL_202-MEL_369
VHVSGSVVA [K] NLK	SLSD [K] ELAK	50	246	A0A097I218	A0A097I2B5	MEL_260	MEL_369	MEL_260-MEL_369
FLALP [K] EEAFLR	HAVGEMT [K] AVTR	569	95	A0A097I1U9	A0A097I2B5	MEL_202	MEL_369	MEL_202-MEL_369
SFPKPPGDP [T] EKAYR	E [K] EEEEPK	594	410	A0A097I1X2	A0A097I239	MEL_216	MEL_280	MEL_216-MEL_280
SLSD [K] ELAK	AIASC [K] K	246	16	A0A097I2B5	A0A097I239	MEL_369	MEL_280	MEL_280-MEL_369
[K] DYEHLEGDIK	AAS [K] QK	195	238	A0A097I239	A0A097I2B5	MEL_280	MEL_369	MEL_280-MEL_369
SMI [K] HSGLTIVGSSEVLK	VT [K] STVK	177	784	A0A097I239	A0A097I1X2	MEL_280	MEL_216	MEL_216-MEL_280
QLE [K] CLLHLR	SLSD [K] ELAK	367	246	A0A097I2B9	A0A097I2B5	MEL_358	MEL_369	MEL_358-MEL_369
HSGLTIVGSSEVL [K] K	AL [K] SAK	191	1074	A0A097I239	A0A097I1X2	MEL_280	MEL_216	MEL_216-MEL_280
IEAP [K] QASPAIK	SFP [K] PPGDPTEK	356	588	A0A097I239	A0A097I1X2	MEL_280	MEL_216	MEL_216-MEL_280
TTE [K] EASSPK	GVN [K] PISR	219	224	A0A097I2B5	A0A097I1U9	MEL_369	MEL_202	MEL_202-MEL_369
A [K] LQISVAR	EE [K] REEK	116	402	A0A097I2B5	A0A097I239	MEL_369	MEL_280	MEL_280-MEL_369
HAVGEMT [K] AVTR	LQLS [K] EER	95	307	A0A097I2B5	A0A097I1U9	MEL_369	MEL_202	MEL_202-MEL_369
QG [K] LCNVETAR	AAS [K] QK	20	238	A0A097I239	A0A097I2B5	MEL_280	MEL_369	MEL_280-MEL_369
[K] DYEHLEGDIK	[K] GTSVK	195	1510	A0A097I239	A0A097I1X2	MEL_280	MEL_216	MEL_216-MEL_280
NPYASFE [K] LSK	REE [K] GK	1175	406	A0A097I1X2	A0A097I239	MEL_216	MEL_280	MEL_216-MEL_280
SLSD [K] ELAK	GVN [K] PISR	246	224	A0A097I2B5	A0A097I1U9	MEL_369	MEL_202	MEL_202-MEL_369
HSGLTIVGSSEVL [K] K	AAS [K] QK	191	238	A0A097I239	A0A097I2B5	MEL_280	MEL_369	MEL_280-MEL_369
LA [K] SQHIDSFGK	EKEEEEP [K] K	815	416	A0A097I233	A0A097I239	MEL_275	MEL_280	MEL_275-MEL_280
HAVGEMT [K] AVTR	LGSHADLP [K] SQR	95	1034	A0A097I2B5	A0A097I1X2	MEL_369	MEL_216	MEL_216-MEL_369
EGIIS [K] DVDTTDISK	SLSD [K] ELAK	687	246	A0A097I2B9	A0A097I2B5	MEL_358	MEL_369	MEL_358-MEL_369
IEAP [K] QASPAIK	AAS [K] QK	356	238	A0A097I239	A0A097I2B5	MEL_280	MEL_369	MEL_280-MEL_369
VLACLSG [K] ISEESFSQLSK	TTE [K] EASSPK	45	219	A0A097I2B9	A0A097I2B5	MEL_358	MEL_369	MEL_358-MEL_369
E [K] EEEEPK	YGSA [K] ESK	410	104	A0A097I239	A0A097I2B5	MEL_280	MEL_369	MEL_280-MEL_369
WKEEESEEEPP [K] K	ATQ [K] ETTR	218	5	A0A097I239	A0A097I2B5	MEL_280	MEL_369	MEL_280-MEL_369
ETIDNIPSGLLALE [K] EGIISK	TTE [K] EASSPK	681	219	A0A097I2B9	A0A097I2B5	MEL_358	MEL_369	MEL_358-MEL_369
TVTAQVNHLN [K] LSYEEIVGR	SLSD [K] ELAK	189	246	A0A097I218	A0A097I2B5	MEL_260	MEL_369	MEL_260-MEL_369
HAVGEMT [K] AVTR	AELLP [K] K	95	360	A0A097I2B5	A0A097I1U9	MEL_369	MEL_202	MEL_202-MEL_369
HAVGEMT [K] AVTR	TFI [K] TGK	95	761	A0A097I2B5	A0A097I1U9	MEL_369	MEL_202	MEL_202-MEL_369
HAVGEMT [K] AVTR	[K] IPLHGK	95	313	A0A097I2B5	A0A097I239	MEL_369	MEL_280	MEL_280-MEL_369
[K] VSLPESESR	AAS [K] QK	427	238	A0A097I239	A0A097I2B5	MEL_280	MEL_369	MEL_280-MEL_369
HAVGEMT [K] AVTR	CAN [K] LQSK	95	8	A0A097I2B5	A0A097I2B9	MEL_369	MEL_358	MEL_358-MEL_369
TVTAQVNHLN [K] LSYEEIVGR	YGSA [K] ESK	189	104	A0A097I218	A0A097I2B5	MEL_260	MEL_369	MEL_260-MEL_369
RSEDIQ [K] ILDEVK	YGSA [K] ESK	271	104	A0A097I1U9	A0A097I2B5	MEL_202	MEL_369	MEL_202-MEL_369
TTE [K] EASSPK	V [K] EGALVVK	219	424	A0A097I2B5	A0A097I2B9	MEL_369	MEL_358	MEL_358-MEL_369
HAVGEMT [K] AVTR	FFE [K] IVDK	95	32	A0A097I2B5	A0A097I218	MEL_369	MEL_260	MEL_260-MEL_369
QVE [K] SAEEIQQEFER	YGSA [K] ESK	440	104	A0A097I239	A0A097I2B5	MEL_280	MEL_369	MEL_280-MEL_369
YE [K] EQGMSPGY	[K] IPLHGK	261	313	A0A097I2B5	A0A097I239	MEL_369	MEL_280	MEL_280-MEL_369
[K] YEVEEEIR	ELA [K] LTK	343	250	A0A097I239	A0A097I2B5	MEL_280	MEL_369	MEL_280-MEL_369
QVE [K] SAEEIQQEFER	ELA [K] YEK	440	258	A0A097I239	A0A097I2B5	MEL_280	MEL_369	MEL_280-MEL_369
SLSD [K] ELAK	E [K] EEEEPK	246	410	A0A097I2B5	A0A097I239	MEL_369	MEL_280	MEL_280-MEL_369
TPY [K] LEQFLR	TTE [K] EASSPK	120	219	A0A097I2B9	A0A097I2B5	MEL_358	MEL_369	MEL_358-MEL_369
SFPKPPGDP [T] EKAYR	[K] VSLPESESR	594	427	A0A097I1X2	A0A097I239	MEL_216	MEL_280	MEL_216-MEL_280
NPYASFEKL [S] K	[K] VSLPESESR	1177	427	A0A097I1X2	A0A097I239	MEL_216	MEL_280	MEL_216-MEL_280
IEAP [K] QASPAIK	[K] SLSDK	356	241	A0A097I239	A0A097I2B5	MEL_280	MEL_369	MEL_280-MEL_369
VHVSGSVVA [K] NLK	TTE [K] EASSPK	50	219	A0A097I218	A0A097I2B5	MEL_260	MEL_369	MEL_260-MEL_369
HAVGEMT [K] AVTR	SGGV [K] QK	95	662	A0A097I2B5	A0A097I1T9	MEL_369	MEL_181	MEL_181-MEL_369
HAVGEMT [K] AVTR	Y [K] NFIHTVK	95	1319	A0A097I2B5	A0A097I1X2	MEL_369	MEL_216	MEL_216-MEL_369
HAVGEMT [K] AVTR	EI [K] TFIK	95	757	A0A097I2B5	A0A097I1U9	MEL_369	MEL_202	MEL_202-MEL_369
KLPDAFV [K] K	FQNTDN [K] K	780	92	A0A097I1U9	A0A097I218	MEL_202	MEL_260	MEL_202-MEL_260
VVEAVN [K] PMSEK	A [K] LQISVAR	290	116	A0A097I2B9	A0A097I2B5	MEL_358	MEL_369	MEL_358-MEL_369
TTE [K] EASSPK	[K] TAAPPAEK	219	58	A0A097I2B5	A0A097I1V2	MEL_369	MEL_196	MEL_196-MEL_369
LQLS [K] EEREEMNQLER	A [K] LQISVAR	307	116	A0A097I1U9	A0A097I2B5	MEL_202	MEL_369	MEL_202-MEL_369
YGSA [K] ESK	AFM [K] TTK	104	803	A0A097I2B5	A0A097I2B9	MEL_369	MEL_358	MEL_358-MEL_369
KNE [T] KISGNEQTK	YGSA [K] ESK	578	104	A0A097I1T9	A0A097I2B5	MEL_181	MEL_369	MEL_181-MEL_369
EATLDVCQ [K] VLPGK	ES [K] EGSR	597	107	A0A097I1U9	A0A097I2B5	MEL_202	MEL_369	MEL_202-MEL_369
TTE [K] EASSPK	Y [K] NFIHTVK	219	1319	A0A097I2B5	A0A097I1X2	MEL_369	MEL_216	MEL_216-MEL_369
HAVGEMT [K] AVTR	[K] ASFLSK	95	93	A0A097I2B5	A0A097I218	MEL_369	MEL_260	MEL_260-MEL_369
SISEGVTL [K] R	TTE [K] EASSPK	449	219	A0A097I1T9	A0A097I2B5	MEL_181	MEL_369	MEL_181-MEL_369
GV [K] GNYGLSPALSK	TTE [K] EASSPK	873	219	A0A097I1X2	A0A097I2B5	MEL_216	MEL_369	MEL_216-MEL_369
HAVGEMT [K] AVTR	VLGSGE [K] PK	95	420	A0A097I2B5	A0A097I2B9	MEL_369	MEL_358	MEL_358-MEL_369
HAVGEMT [K] AVTR	GADP [K] AYPK	95	267	A0A097I2B5	A0A097I1T9	MEL_369	MEL_181	MEL_181-MEL_369
EMIG [K] SER	YGSA [K] ESK	167	104	A0A097I1U9	A0A097I2B5	MEL_202	MEL_369	MEL_202-MEL_369
AL [K] EAAVDCELFGDK	YGSA [K] ESK	529	104	A0A097I1T9	A0A097I2B5	MEL_181	MEL_369	MEL_181-MEL_369
E [K] AELLPK	ELA [K] YEK	354	258	A0A097I1U9	A0A097I2B5	MEL_202	MEL_369	MEL_202-MEL_369
YEE [K] PYDR	[K] SLSDK	200	241	A0A097I1U9	A0A097I2B5	MEL_202	MEL_369	MEL_202-MEL_369
SMI [K] HSGLTIVGSSEVLK	AAS [K] QK	177	238	A0A097I239	A0A097I2B5	MEL_280	MEL_369	MEL_280-MEL_369
LA [K] SQHIDSFGK	[K] DYEHLEGDIK	815	195	A0A097I233	A0A097I239	MEL_275	MEL_280	MEL_275-MEL_280
TPY [K] LEQFLR	SLSD [K] ELAK	120	246	A0A097I2B9	A0A097I2B5	MEL_358	MEL_369	MEL_358-MEL_369
SLSD [K] ELAK	EI [K] TFIK	246	757	A0A097I2B5	A0A097I1U9	MEL_369	MEL_202	MEL_202-MEL_369
SLSD [K] ELAK	YEE [K] PYDR	246	200	A0A097I2B5	A0A097I1U9	MEL_369	MEL_202	MEL_202-MEL_369
ISGNEQ [T] KK	SLSD [K] ELAK	586	246	A0A097I1T9	A0A097I2B5	MEL_181	MEL_369	MEL_181-MEL_369
SMI [K] HSGLTIVGSSEVLK	EASSP [K] K	177	225	A0A097I239	A0A097I2B5	MEL_280	MEL_369	MEL_280-MEL_369
YLAYEPGT [K] DVVAGNMDEFK	TTE [K] EASSPK	240	219	A0A097I1T9	A0A097I2B5	MEL_181	MEL_369	MEL_181-MEL_369
LHQAAVELLSE [K] HSSVLLR	TG [K] FVDPSTK	314	764	A0A097I218	A0A097I1U9	MEL_260	MEL_202	MEL_202-MEL_260
TVTAQVNHLN [K] LSYEEIVGR	[K] SLSDK	189	241	A0A097I218	A0A097I2B5	MEL_260	MEL_369	MEL_260-MEL_369
SMI [K] HSGLTIVGSSEVLK	SQM [K] STCLIIPK	177	137	A0A097I239	A0A097I2D0	MEL_280	MEL_368	MEL_280-MEL_368
YGTAE [K] MFSVAVEK	VG [K] VLTER	219	140	A0A097I218	A0A097I1U9	MEL_260	MEL_202	MEL_202-MEL_260
HAVGEMT [K] AVTR	IAESNMG [K] K	95	75	A0A097I2B5	A0A097I1T9	MEL_369	MEL_181	MEL_181-MEL_369
EG [K] VHVSGSVVAK	VG [K] VLTER	40	140	A0A097I218	A0A097I1U9	MEL_260	MEL_202	MEL_202-MEL_260
ISEESFSQLS [K] LLSQK	[K] SLSDK	56	241	A0A097I2B9	A0A097I2B5	MEL_358	MEL_369	MEL_358-MEL_369
HAVGEM [T] KAVTR	LCQVSLP [K] FK	94	1273	A0A097I2B5	A0A097I1X2	MEL_369	MEL_216	MEL_216-MEL_369
TTE [K] EASSPK	RVVTDA [K] K	219	132	A0A097I2B5	A0A097I1T9	MEL_369	MEL_181	MEL_181-MEL_369
TTE [K] EASSPK	LQLS [K] EER	219	307	A0A097I2B5	A0A097I1U9	MEL_369	MEL_202	MEL_202-MEL_369
HAVGEMT [K] AVTR	AFM [K] TTK	95	803	A0A097I2B5	A0A097I2B9	MEL_369	MEL_358	MEL_358-MEL_369
HSGLTIVGSSEVL [K] K	ES [K] EGSR	191	107	A0A097I239	A0A097I2B5	MEL_280	MEL_369	MEL_280-MEL_369
[K] YEVEEEIR	NP [K] EHPLLR	343	806	A0A097I239	A0A097I233	MEL_280	MEL_275	MEL_275-MEL_280
HAVGEMT [K] AVTR	TGV [K] CCYK	95	705	A0A097I2B5	A0A097I1T9	MEL_369	MEL_181	MEL_181-MEL_369
[K] GQLGQNLSALLQDEK	A [K] LQISVAR	274	116	A0A097I218	A0A097I2B5	MEL_260	MEL_369	MEL_260-MEL_369
YGSA [K] ESK	VL [K] DEEK	104	239	A0A097I2B5	A0A097I1U9	MEL_369	MEL_202	MEL_202-MEL_369
EG [K] VHVSGSVVAK	SLSD [K] ELAK	40	246	A0A097I218	A0A097I2B5	MEL_260	MEL_369	MEL_260-MEL_369
IEAP [K] QASPAIK	SQM [K] STCLIIPK	356	137	A0A097I239	A0A097I2D0	MEL_280	MEL_368	MEL_280-MEL_368
SMI [K] HSGLTIVGSSEVLK	ES [K] EGSR	177	107	A0A097I239	A0A097I2B5	MEL_280	MEL_369	MEL_280-MEL_369
HAVGEMT [K] AVTR	ELQTSS [K] DLK	95	190	A0A097I2B5	A0A097I1T9	MEL_369	MEL_181	MEL_181-MEL_369
LHQAAVELLSE [K] HSSVLLR	AELLP [K] K	314	360	A0A097I218	A0A097I1U9	MEL_260	MEL_202	MEL_202-MEL_260
WS [K] AIQENFSQGAR	SLSD [K] ELAK	162	246	A0A097I218	A0A097I2B5	MEL_260	MEL_369	MEL_260-MEL_369
YLAYEPGT [K] DVVAGNMDEFK	SLSD [K] ELAK	240	246	A0A097I1T9	A0A097I2B5	MEL_181	MEL_369	MEL_181-MEL_369
K [T] DFAFAAWR	ES [K] EGSR	423	107	A0A097I1U9	A0A097I2B5	MEL_202	MEL_369	MEL_202-MEL_369
HAVGEMT [K] AVTR	[K] SLAPR	95	329	A0A097I2B5	A0A097I1U9	MEL_369	MEL_202	MEL_202-MEL_369
VG [K] VLTER	ELA [K] YEK	140	258	A0A097I1U9	A0A097I2B5	MEL_202	MEL_369	MEL_202-MEL_369
TTE [K] EASSPK	TFI [K] TGK	219	761	A0A097I2B5	A0A097I1U9	MEL_369	MEL_202	MEL_202-MEL_369
HAVGEMT [K] AVTR	E [K] LPEGGR	95	287	A0A097I2B5	A0A097I1U9	MEL_369	MEL_202	MEL_202-MEL_369
V [K] EGALVVK	[K] SLSDK	424	241	A0A097I2B9	A0A097I2B5	MEL_358	MEL_369	MEL_358-MEL_369
[K] GAILSR	TFI [K] TGK	325	761	A0A097I218	A0A097I1U9	MEL_260	MEL_202	MEL_202-MEL_260
KPPVL [K] QGHR	SLSD [K] ELAK	104	246	A0A097I1V2	A0A097I2B5	MEL_196	MEL_369	MEL_196-MEL_369
[K] NLEYNNSIYK	A [K] LQISVAR	303	116	A0A097I1T9	A0A097I2B5	MEL_181	MEL_369	MEL_181-MEL_369
SEQ [K] FSQLFQR	SLSD [K] ELAK	78	246	A0A097I218	A0A097I2B5	MEL_260	MEL_369	MEL_260-MEL_369
A [K] LQISVAR	FVDPS [T] KK	116	770	A0A097I2B5	A0A097I1U9	MEL_369	MEL_202	MEL_202-MEL_369
SSAVLLAAGDLYG [K] DLGR	DS [K] DETLSR	83	246	A0A097I2B5	A0A097I2B9	MEL_369	MEL_358	MEL_358-MEL_369
SLSD [K] ELAK	[K] GAILSR	246	325	A0A097I2B5	A0A097I218	MEL_369	MEL_260	MEL_260-MEL_369
TTE [K] EASSPK	TGV [K] CCYK	219	705	A0A097I2B5	A0A097I1T9	MEL_369	MEL_181	MEL_181-MEL_369
TTE [K] EASSPK	[K] GIHEGVR	219	596	A0A097I2B5	A0A097I1T9	MEL_369	MEL_181	MEL_181-MEL_369
TG [K] FVDPSTK	ELA [K] YEK	764	258	A0A097I1U9	A0A097I2B5	MEL_202	MEL_369	MEL_202-MEL_369
EKEEEEP [K] K	VPT [K] NSVTK	416	989	A0A097I239	A0A097I233	MEL_280	MEL_275	MEL_275-MEL_280
HAVGEMT [K] AVTR	FLDEL [K] K	95	595	A0A097I2B5	A0A097I1T9	MEL_369	MEL_181	MEL_181-MEL_369
VHVSGSVVA [K] NLK	TFI [K] TGK	50	761	A0A097I218	A0A097I1U9	MEL_260	MEL_202	MEL_202-MEL_260
LSSGASLPYPP [K] LQEK	SLSD [K] ELAK	720	246	A0A097I1U9	A0A097I2B5	MEL_202	MEL_369	MEL_202-MEL_369
[K] EFLEHVDK	[K] SLSDK	678	241	A0A097I1U9	A0A097I2B5	MEL_202	MEL_369	MEL_202-MEL_369
[K] EFLEHVDK	ES [K] EGSR	678	107	A0A097I1U9	A0A097I2B5	MEL_202	MEL_369	MEL_202-MEL_369
WS [K] AIQENFSQGAR	YGSA [K] ESK	162	104	A0A097I218	A0A097I2B5	MEL_260	MEL_369	MEL_260-MEL_369
ISEESFSQLS [K] LLSQK	ES [K] EGSR	56	107	A0A097I2B9	A0A097I2B5	MEL_358	MEL_369	MEL_358-MEL_369
VG [K] VLTER	YGSA [K] ESK	140	104	A0A097I1U9	A0A097I2B5	MEL_202	MEL_369	MEL_202-MEL_369
SLSD [K] ELAK	QASPAI [K] K	246	363	A0A097I2B5	A0A097I239	MEL_369	MEL_280	MEL_280-MEL_369
FLALP [K] EEAFLR	[K] SLSDK	569	241	A0A097I1U9	A0A097I2B5	MEL_202	MEL_369	MEL_202-MEL_369
HAVGEMT [K] AVTR	[K] SGSGR	95	418	A0A097I2B5	A0A097I239	MEL_369	MEL_280	MEL_280-MEL_369
GA [K] LLEEQLDISSK	ES [K] EGSR	458	107	A0A097I1U9	A0A097I2B5	MEL_202	MEL_369	MEL_202-MEL_369
IPLHG [K] EVYGTELQFK	ES [K] EGSR	319	107	A0A097I239	A0A097I2B5	MEL_280	MEL_369	MEL_280-MEL_369
LHQAAVELLSE [K] HSSVLLR	T [K] ATAK	314	152	A0A097I218	A0A097I1U9	MEL_260	MEL_202	MEL_202-MEL_260
ILDEV [K] EQK	[K] SLSDK	277	241	A0A097I1U9	A0A097I2B5	MEL_202	MEL_369	MEL_202-MEL_369
KPPVL [K] QGHR	YGSA [K] ESK	104	104	A0A097I1V2	A0A097I2B5	MEL_196	MEL_369	MEL_196-MEL_369
QCLVDIGAF [K] TPYK	HAVGEM [T] KAVTR	116	94	A0A097I2B9	A0A097I2B5	MEL_358	MEL_369	MEL_358-MEL_369
TTE [K] EASSPK	FQNTDN [K] K	219	92	A0A097I2B5	A0A097I218	MEL_369	MEL_260	MEL_260-MEL_369
[K] LGTSIATPK	TTE [K] EASSPK	718	219	A0A097I1T9	A0A097I2B5	MEL_181	MEL_369	MEL_181-MEL_369
[K] GQLGQNLSALLQDEK	SLSD [K] ELAK	274	246	A0A097I218	A0A097I2B5	MEL_260	MEL_369	MEL_260-MEL_369
LGTA [K] GDLSAAFK	TFI [K] TGK	236	761	A0A097I218	A0A097I1U9	MEL_260	MEL_202	MEL_202-MEL_260
QVIVEGIEAALAEGH [K] EEK	EASSP [K] K	399	225	A0A097I239	A0A097I2B5	MEL_280	MEL_369	MEL_280-MEL_369
FCSH [K] DLPEK	SLSD [K] ELAK	480	246	A0A097I1T9	A0A097I2B5	MEL_181	MEL_369	MEL_181-MEL_369
VLACLSG [K] ISEESFSQLSK	SLSD [K] ELAK	45	246	A0A097I2B9	A0A097I2B5	MEL_358	MEL_369	MEL_358-MEL_369
YGTAE [K] MFSVAVEK	AELLP [K] K	219	360	A0A097I218	A0A097I1U9	MEL_260	MEL_202	MEL_202-MEL_260
[K] EFLEHVDK	ELA [K] LTK	678	250	A0A097I1U9	A0A097I2B5	MEL_202	MEL_369	MEL_202-MEL_369
TG [K] FVDPSTK	[K] GAILSR	764	325	A0A097I1U9	A0A097I218	MEL_202	MEL_260	MEL_202-MEL_260
HSGLTIVGSSEVL [K] K	AQHI [K] AR	191	625	A0A097I239	A0A097I233	MEL_280	MEL_275	MEL_275-MEL_280
TTE [K] EASSPK	DS [K] DETLSR	219	246	A0A097I2B5	A0A097I2B9	MEL_369	MEL_358	MEL_358-MEL_369
LASTMGIAP [K] K	TTE [K] EASSPK	397	219	A0A097I1U9	A0A097I2B5	MEL_202	MEL_369	MEL_202-MEL_369
TTE [K] EASSPK	EGALVV [K] R	219	431	A0A097I2B5	A0A097I2B9	MEL_369	MEL_358	MEL_358-MEL_369
HAVGEM [T] KAVTR	VPT [K] NSVTK	94	989	A0A097I2B5	A0A097I233	MEL_369	MEL_275	MEL_275-MEL_369
SLSD [K] ELAK	T [K] ATAK	246	152	A0A097I2B5	A0A097I1U9	MEL_369	MEL_202	MEL_202-MEL_369
CVP [K] TTAFLR	AAS [K] QK	303	238	A0A097I239	A0A097I2B5	MEL_280	MEL_369	MEL_280-MEL_369
LLGLPPVQ [K] K	TTE [K] EASSPK	136	219	A0A097I1U9	A0A097I2B5	MEL_202	MEL_369	MEL_202-MEL_369
TG [K] FVDPSTK	FQNTDN [K] K	764	92	A0A097I1U9	A0A097I218	MEL_202	MEL_260	MEL_202-MEL_260
SLSD [K] ELAK	TVYGA [K] R	246	176	A0A097I2B5	A0A097I1U9	MEL_369	MEL_202	MEL_202-MEL_369
FQNTDN [K] K	YGSA [K] ESK	92	104	A0A097I218	A0A097I2B5	MEL_260	MEL_369	MEL_260-MEL_369
KLPDAFV [K] K	AAS [K] QK	780	238	A0A097I1U9	A0A097I2B5	MEL_202	MEL_369	MEL_202-MEL_369
TG [K] FVDPSTK	SLSD [K] ELAK	764	246	A0A097I1U9	A0A097I2B5	MEL_202	MEL_369	MEL_202-MEL_369
HAVGEMT [K] AVTR	[K] TPSPK	95	89	A0A097I2B5	A0A097I239	MEL_369	MEL_280	MEL_280-MEL_369
HAVGEMT [K] AVTR	SSIE [K] WSK	95	159	A0A097I2B5	A0A097I218	MEL_369	MEL_260	MEL_260-MEL_369
GQLGQNLSALLQDE [K] AK	[K] SLSDK	289	241	A0A097I218	A0A097I2B5	MEL_260	MEL_369	MEL_260-MEL_369
SLSD [K] ELAK	FVELV [K] R	246	210	A0A097I2B5	A0A097I1U9	MEL_369	MEL_202	MEL_202-MEL_369
GVN [K] PISR	ELA [K] YEK	224	258	A0A097I1U9	A0A097I2B5	MEL_202	MEL_369	MEL_202-MEL_369
WS [K] AIQENFSQGAR	A [K] LQISVAR	162	116	A0A097I218	A0A097I2B5	MEL_260	MEL_369	MEL_260-MEL_369
TG [K] FVDPSTK	A [K] LQISVAR	764	116	A0A097I1U9	A0A097I2B5	MEL_202	MEL_369	MEL_202-MEL_369
TTE [K] EASSPK	[K] YGTAEK	219	213	A0A097I2B5	A0A097I218	MEL_369	MEL_260	MEL_260-MEL_369
GQLGQNLSALLQDE [K] AK	T [K] LASTMGIAPK	289	387	A0A097I218	A0A097I1U9	MEL_260	MEL_202	MEL_202-MEL_260
QASPAI [K] K	ELA [K] YEK	363	258	A0A097I239	A0A097I2B5	MEL_280	MEL_369	MEL_280-MEL_369
TTE [K] EASSPK	[K] LPDAFVK	219	773	A0A097I2B5	A0A097I1U9	MEL_369	MEL_202	MEL_202-MEL_369
QG [K] LCNVETAR	E [S] KEGSR	20	106	A0A097I239	A0A097I2B5	MEL_280	MEL_369	MEL_280-MEL_369
WS [K] AIQENFSQGAR	DFAVLQ [K] R	162	264	A0A097I218	A0A097I1U9	MEL_260	MEL_202	MEL_202-MEL_260
T [K] LASTMGIAPK	[K] SLSDK	387	241	A0A097I1U9	A0A097I2B5	MEL_202	MEL_369	MEL_202-MEL_369
HAVGEM [T] KAVTR	[K] ETAGFIVDR	94	1083	A0A097I2B5	A0A097I233	MEL_369	MEL_275	MEL_275-MEL_369
TTE [K] EASSPK	K [K] TPPK	219	242	A0A097I2B5	A0A097I239	MEL_369	MEL_280	MEL_280-MEL_369
LLSSADGPQ [K] LEEAFR	HAVGEMT [K] AVTR	740	95	A0A097I1X2	A0A097I2B5	MEL_216	MEL_369	MEL_216-MEL_369
EE [K] REEK	[K] SLSDK	402	241	A0A097I239	A0A097I2B5	MEL_280	MEL_369	MEL_280-MEL_369
HAVGEMT [K] AVTR	EGALVV [K] R	95	431	A0A097I2B5	A0A097I2B9	MEL_369	MEL_358	MEL_358-MEL_369
CTD [K] AIASCK	[K] SLSDK	10	241	A0A097I239	A0A097I2B5	MEL_280	MEL_369	MEL_280-MEL_369
[K] LLGLPPVQK	A [K] LQISVAR	127	116	A0A097I1U9	A0A097I2B5	MEL_202	MEL_369	MEL_202-MEL_369
VHVSGSVVA [K] NLK	AELLP [K] K	50	360	A0A097I218	A0A097I1U9	MEL_260	MEL_202	MEL_202-MEL_260
KI [S] HGAVTLLPEGTK	LGTSIATP [K] K	54	727	A0A097I2B5	A0A097I1T9	MEL_369	MEL_181	MEL_181-MEL_369
SQM [K] STCLIIPK	[K] DYEHLEGDIK	137	195	A0A097I2D0	A0A097I239	MEL_368	MEL_280	MEL_280-MEL_368
HAVGEMT [K] AVTR	DG [K] FYWIK	95	824	A0A097I2B5	A0A097I2B9	MEL_369	MEL_358	MEL_358-MEL_369
HSGLTIVGSSEVL [K] K	SQM [K] STCLIIPK	191	137	A0A097I239	A0A097I2D0	MEL_280	MEL_368	MEL_280-MEL_368
QCTAAVSILSE [K] EAK	[K] VSLPESESR	475	427	A0A097I233	A0A097I239	MEL_275	MEL_280	MEL_275-MEL_280
DS [K] DETLSR	YGSA [K] ESK	246	104	A0A097I2B9	A0A097I2B5	MEL_358	MEL_369	MEL_358-MEL_369
HAVGEMT [K] AVTR	[K] GIHEGVR	95	596	A0A097I2B5	A0A097I1T9	MEL_369	MEL_181	MEL_181-MEL_369
I [K] ENLGEYSSK	E [K] EEEEPK	887	410	A0A097I1X2	A0A097I239	MEL_216	MEL_280	MEL_216-MEL_280
LQLS [K] EER	YGSA [K] ESK	307	104	A0A097I1U9	A0A097I2B5	MEL_202	MEL_369	MEL_202-MEL_369
ISEESFSQLS [K] LLSQK	YGSA [K] ESK	56	104	A0A097I2B9	A0A097I2B5	MEL_358	MEL_369	MEL_358-MEL_369
SSAVLLAAGDLYG [K] DLGR	GVN [K] PISR	83	224	A0A097I2B5	A0A097I1U9	MEL_369	MEL_202	MEL_202-MEL_369
ISEESFSQL [S] KLLSQK	SLSD [K] ELAK	55	246	A0A097I2B9	A0A097I2B5	MEL_358	MEL_369	MEL_358-MEL_369
TPY [K] LEQFLR	YGSA [K] ESK	120	104	A0A097I2B9	A0A097I2B5	MEL_358	MEL_369	MEL_358-MEL_369
HAVGEMT [K] AVTR	LA [K] SQHIDSFGK	95	815	A0A097I2B5	A0A097I233	MEL_369	MEL_275	MEL_275-MEL_369
[K] YEVEEEIR	AAS [K] QK	343	238	A0A097I239	A0A097I2B5	MEL_280	MEL_369	MEL_280-MEL_369
TTE [K] EASSPK	CAN [K] LQSK	219	8	A0A097I2B5	A0A097I2B9	MEL_369	MEL_358	MEL_358-MEL_369
QVE [K] SAEEIQQEFER	VPT [K] NSVTK	440	989	A0A097I239	A0A097I233	MEL_280	MEL_275	MEL_275-MEL_280
[K] DYEHLEGDIK	ES [K] EGSR	195	107	A0A097I239	A0A097I2B5	MEL_280	MEL_369	MEL_280-MEL_369
LA [K] SQHIDSFGK	TTE [K] EASSPK	815	219	A0A097I233	A0A097I2B5	MEL_275	MEL_369	MEL_275-MEL_369
VLACLSG [K] ISEESFSQLSK	[K] SLSDK	45	241	A0A097I2B9	A0A097I2B5	MEL_358	MEL_369	MEL_358-MEL_369
YADVS [K] AR	ELA [K] LTK	340	250	A0A097I239	A0A097I2B5	MEL_280	MEL_369	MEL_280-MEL_369
YGSA [K] ESK	AELLP [K] K	104	360	A0A097I2B5	A0A097I1U9	MEL_369	MEL_202	MEL_202-MEL_369
[K] YEVEEEIR	ES [K] EGSR	343	107	A0A097I239	A0A097I2B5	MEL_280	MEL_369	MEL_280-MEL_369
HAVGEMT [K] AVTR	VAESIN [K] R	95	703	A0A097I2B5	A0A097I2B9	MEL_369	MEL_358	MEL_358-MEL_369
QG [K] LCNVETAR	ELA [K] LTK	20	250	A0A097I239	A0A097I2B5	MEL_280	MEL_369	MEL_280-MEL_369
HAVGEMT [K] AVTR	[K] GAILSR	95	325	A0A097I2B5	A0A097I218	MEL_369	MEL_260	MEL_260-MEL_369
TTE [K] EASSPK	E [K] LPEGGR	219	287	A0A097I2B5	A0A097I1U9	MEL_369	MEL_202	MEL_202-MEL_369
IEAPKQA [S] PAIK	NPYA [S] FEKLSK	359	1172	A0A097I239	A0A097I1X2	MEL_280	MEL_216	MEL_216-MEL_280
EEVPEEEESEAAPP [K] K	TTE [K] EASSPK	91	219	A0A097I1V2	A0A097I2B5	MEL_196	MEL_369	MEL_196-MEL_369
VHVSGSVVA [K] NLK	ATQ [K] ETTR	50	5	A0A097I218	A0A097I2B5	MEL_260	MEL_369	MEL_260-MEL_369
TTE [K] EASSPK	QASPAI [K] K	219	363	A0A097I2B5	A0A097I239	MEL_369	MEL_280	MEL_280-MEL_369
LQEMSSTTATIERPAGAG [K] SGGVK	TTE [K] EASSPK	657	219	A0A097I1T9	A0A097I2B5	MEL_181	MEL_369	MEL_181-MEL_369
HAVGEM [T] KAVTR	CVP [K] TTAFLR	94	303	A0A097I2B5	A0A097I239	MEL_369	MEL_280	MEL_280-MEL_369
LRFP [K] PEER	ATQ [K] ETTR	298	5	A0A097I1U9	A0A097I2B5	MEL_202	MEL_369	MEL_202-MEL_369
TTE [K] EASSPK	FVDPS [T] KK	219	770	A0A097I2B5	A0A097I1U9	MEL_369	MEL_202	MEL_202-MEL_369
IMEEW [K] SMR	GVN [K] PISR	299	224	A0A097I218	A0A097I1U9	MEL_260	MEL_202	MEL_202-MEL_260
YGSA [K] ESK	FVELV [K] R	104	210	A0A097I2B5	A0A097I1U9	MEL_369	MEL_202	MEL_202-MEL_369
HAVGEMT [K] AVTR	EMIG [K] SER	95	167	A0A097I2B5	A0A097I1U9	MEL_369	MEL_202	MEL_202-MEL_369
FQNTDN [K] K	AELLP [K] K	92	360	A0A097I218	A0A097I1U9	MEL_260	MEL_202	MEL_202-MEL_260
TTE [K] EASSPK	EMIG [K] SER	219	167	A0A097I2B5	A0A097I1U9	MEL_369	MEL_202	MEL_202-MEL_369
DYEHLEGDI [K] K	ES [K] EGSR	205	107	A0A097I239	A0A097I2B5	MEL_280	MEL_369	MEL_280-MEL_369
EKEEEEP [K] K	[K] SLSDK	416	241	A0A097I239	A0A097I2B5	MEL_280	MEL_369	MEL_280-MEL_369
FQNTDN [K] K	VG [K] VLTER	92	140	A0A097I218	A0A097I1U9	MEL_260	MEL_202	MEL_202-MEL_260
EFLEHVD [K] LEK	TTE [K] EASSPK	686	219	A0A097I1U9	A0A097I2B5	MEL_202	MEL_369	MEL_202-MEL_369
QVIVEGIEAALAEGH [K] EEK	ATQ [K] ETTR	399	5	A0A097I239	A0A097I2B5	MEL_280	MEL_369	MEL_280-MEL_369
EG [K] VHVSGSVVAK	ATQ [K] ETTR	40	5	A0A097I218	A0A097I2B5	MEL_260	MEL_369	MEL_260-MEL_369
SLSD [K] ELAK	AELLP [K] K	246	360	A0A097I2B5	A0A097I1U9	MEL_369	MEL_202	MEL_202-MEL_369
[K] EFLEHVDK	AAS [K] QK	678	238	A0A097I1U9	A0A097I2B5	MEL_202	MEL_369	MEL_202-MEL_369
CTD [K] AIASCK	ELA [K] YEK	10	258	A0A097I239	A0A097I2B5	MEL_280	MEL_369	MEL_280-MEL_369
HAVGEMT [K] AVTR	DEE [K] SK	95	243	A0A097I2B5	A0A097I1U9	MEL_369	MEL_202	MEL_202-MEL_369
SLSD [K] ELAK	[K] TPSPK	246	89	A0A097I2B5	A0A097I239	MEL_369	MEL_280	MEL_280-MEL_369
LGTA [K] GDLSAAFK	YGSA [K] ESK	236	104	A0A097I218	A0A097I2B5	MEL_260	MEL_369	MEL_260-MEL_369
IEAP [K] QASPAIK	[K] ETAGFIVDR	356	1083	A0A097I239	A0A097I233	MEL_280	MEL_275	MEL_275-MEL_280
YEE [K] PYDR	AAS [K] QK	200	238	A0A097I1U9	A0A097I2B5	MEL_202	MEL_369	MEL_202-MEL_369
VHVSGSVVA [K] NLK	E [K] AELLPK	50	354	A0A097I218	A0A097I1U9	MEL_260	MEL_202	MEL_202-MEL_260
[K] GVWDQETAK	YGSA [K] ESK	400	104	A0A097I2B9	A0A097I2B5	MEL_358	MEL_369	MEL_358-MEL_369
HAVGEMT [K] AVTR	[K] TAAPPAEK	95	58	A0A097I2B5	A0A097I1V2	MEL_369	MEL_196	MEL_196-MEL_369
[K] NLEYNNSIYK	SLSD [K] ELAK	303	246	A0A097I1T9	A0A097I2B5	MEL_181	MEL_369	MEL_181-MEL_369
GSQ [K] TLASK	ES [K] EGSR	168	107	A0A097I239	A0A097I2B5	MEL_280	MEL_369	MEL_280-MEL_369
ELA [K] YEK	TVYGA [K] R	258	176	A0A097I2B5	A0A097I1U9	MEL_369	MEL_202	MEL_202-MEL_369
L [K] QCLVDIGAFK	SLSD [K] ELAK	106	246	A0A097I2B9	A0A097I2B5	MEL_358	MEL_369	MEL_358-MEL_369
[K] DYEHLEGDIK	EASSP [K] K	195	225	A0A097I239	A0A097I2B5	MEL_280	MEL_369	MEL_280-MEL_369
GV [K] GNYGLSPALSK	AELLP [K] K	873	360	A0A097I1X2	A0A097I1U9	MEL_216	MEL_202	MEL_202-MEL_216
T [K] LASTMGIAPK	LCQVSLP [K] FK	387	1273	A0A097I1U9	A0A097I1X2	MEL_202	MEL_216	MEL_202-MEL_216
SQM [K] STCLIIPK	[K] TPSPK	137	89	A0A097I2D0	A0A097I239	MEL_368	MEL_280	MEL_280-MEL_368
KLPDAFV [K] K	AL [K] SAK	780	1074	A0A097I1U9	A0A097I1X2	MEL_202	MEL_216	MEL_202-MEL_216
VAESIN [K] R	LPEFE [K] K	703	723	A0A097I2B9	A0A097I1Y8	MEL_358	MEL_231	MEL_231-MEL_358
HVAVNA [K] R	FP [K] PEER	1050	298	A0A097I1X2	A0A097I1U9	MEL_216	MEL_202	MEL_202-MEL_216
LGQLNL [K] DK	LPEFE [K] K	80	723	A0A097I2B9	A0A097I1Y8	MEL_358	MEL_231	MEL_231-MEL_358
LLNF [K] SPSQK	VAESIN [K] R	600	703	A0A097I1Y8	A0A097I2B9	MEL_231	MEL_358	MEL_231-MEL_358
SQM [K] STCLIIPK	E [K] EEEEPK	137	410	A0A097I2D0	A0A097I239	MEL_368	MEL_280	MEL_280-MEL_368
I [K] ENLGEYSSK	T [K] ATAK	887	152	A0A097I1X2	A0A097I1U9	MEL_216	MEL_202	MEL_202-MEL_216
TPY [K] LEQFLR	KAEAI [K] R	120	402	A0A097I2B9	A0A097I1Y8	MEL_358	MEL_231	MEL_231-MEL_358
VTS [K] DIETAFMLEHGPL	REE [K] GK	203	406	A0A097I2D0	A0A097I239	MEL_368	MEL_280	MEL_280-MEL_368
VTS [K] DIETAFMLEHGPL	TPSP [K] K	203	94	A0A097I2D0	A0A097I239	MEL_368	MEL_280	MEL_280-MEL_368
LLNF [K] SPSQK	Q [K] GYSSVSSK	600	375	A0A097I1Y8	A0A097I2B9	MEL_231	MEL_358	MEL_231-MEL_358
EGIIS [K] DVDTTDISK	[K] AEAIK	687	397	A0A097I2B9	A0A097I1Y8	MEL_358	MEL_231	MEL_231-MEL_358
SQM [K] STCLIIPK	[K] YADVSK	137	334	A0A097I2D0	A0A097I239	MEL_368	MEL_280	MEL_280-MEL_368
VTS [K] DIETAFMLEHGPL	GTCI [K] GSQK	203	164	A0A097I2D0	A0A097I239	MEL_368	MEL_280	MEL_280-MEL_368
VTS [K] DIETAFMLEHGPL	YADVS [K] AR	203	340	A0A097I2D0	A0A097I239	MEL_368	MEL_280	MEL_280-MEL_368
LGQLNL [K] DK	TLE [K] PTEAR	80	455	A0A097I2B9	A0A097I1Y8	MEL_358	MEL_231	MEL_231-MEL_358
VTS [K] DIETAFMLEHGPL	AIASC [K] K	203	16	A0A097I2D0	A0A097I239	MEL_368	MEL_280	MEL_280-MEL_368
V [K] EGALVVK	LPEFE [K] K	424	723	A0A097I2B9	A0A097I1Y8	MEL_358	MEL_231	MEL_231-MEL_358
VTS [K] DIETAFMLEHGPL	EKEEEEPK [K] K	203	417	A0A097I2D0	A0A097I239	MEL_368	MEL_280	MEL_280-MEL_368
I [K] ENLGEYSSK	KLPDAFV [K] K	887	780	A0A097I1X2	A0A097I1U9	MEL_216	MEL_202	MEL_202-MEL_216
SQM [K] STCLIIPK	EKEEEEP [K] K	137	416	A0A097I2D0	A0A097I239	MEL_368	MEL_280	MEL_280-MEL_368
ISEESFSQL [S] KLLSQK	NA [K] CSLSTGK	55	626	A0A097I2B9	A0A097I1Y8	MEL_358	MEL_231	MEL_231-MEL_358
V [K] AQQHGHLADHVSVGETQIPK	GAVYD [K] K	9	45	A0A097I2D0	A0A097I239	MEL_368	MEL_280	MEL_280-MEL_368
V [K] AQQHGHLADHVSVGETQIPK	AIASC [K] K	9	16	A0A097I2D0	A0A097I239	MEL_368	MEL_280	MEL_280-MEL_368
SQM [K] STCLIIPK	GAVYD [K] K	137	45	A0A097I2D0	A0A097I239	MEL_368	MEL_280	MEL_280-MEL_368
V [K] AQQHGHLADHVSVGETQIPK	E [K] EEEEPK	9	410	A0A097I2D0	A0A097I239	MEL_368	MEL_280	MEL_280-MEL_368
V [K] AQQHGHLADHVSVGETQIPK	CVSADP [K] R	9	35	A0A097I2D0	A0A097I239	MEL_368	MEL_280	MEL_280-MEL_368
VTS [K] DIETAFMLEHGPL	GAVYD [K] K	203	45	A0A097I2D0	A0A097I239	MEL_368	MEL_280	MEL_280-MEL_368
I [K] ENLGEYSSK	GVN [K] PISR	887	224	A0A097I1X2	A0A097I1U9	MEL_216	MEL_202	MEL_202-MEL_216
[K] DYEHLEGDIK	TMA [K] EISK	195	153	A0A097I239	A0A097I2D0	MEL_280	MEL_368	MEL_280-MEL_368
LGSHADLP [K] SQR	LPDAFV [K] K	1034	780	A0A097I1X2	A0A097I1U9	MEL_216	MEL_202	MEL_202-MEL_216
LGSHADLP [K] SQR	GVN [K] PISR	1034	224	A0A097I1X2	A0A097I1U9	MEL_216	MEL_202	MEL_202-MEL_216
GTCI [K] GSQK	TIM [K] SDVK	164	81	A0A097I239	A0A097I2D0	MEL_280	MEL_368	MEL_280-MEL_368
NA [K] CSLSTGK	LGQLNL [K] DK	626	80	A0A097I1Y8	A0A097I2B9	MEL_231	MEL_358	MEL_231-MEL_358
I [K] ENLGEYSSK	AELLP [K] K	887	360	A0A097I1X2	A0A097I1U9	MEL_216	MEL_202	MEL_202-MEL_216
S [K] VLEFIR	LPEFE [K] K	237	723	A0A097I2B9	A0A097I1Y8	MEL_358	MEL_231	MEL_231-MEL_358
H [K] LANVPFR	LGQLNL [K] DK	726	80	A0A097I1Y8	A0A097I2B9	MEL_231	MEL_358	MEL_231-MEL_358
TMA [K] EISK	V [K] GAVYDK	153	39	A0A097I2D0	A0A097I239	MEL_368	MEL_280	MEL_280-MEL_368
CSFVGLS [K] NAK	DIV [K] LK	623	104	A0A097I1Y8	A0A097I2B9	MEL_231	MEL_358	MEL_231-MEL_358
NPYASFE [K] LSK	KLPDAFV [K] K	1175	780	A0A097I1X2	A0A097I1U9	MEL_216	MEL_202	MEL_202-MEL_216
TPY [K] LEQFLR	TLE [K] PTEAR	120	455	A0A097I2B9	A0A097I1Y8	MEL_358	MEL_231	MEL_231-MEL_358
RLPNDVMCIEG [K] DGK	LLNF [K] SPSQK	821	600	A0A097I2B9	A0A097I1Y8	MEL_358	MEL_231	MEL_231-MEL_358
NFIHTV [K] IQGK	GVN [K] PISR	1326	224	A0A097I1X2	A0A097I1U9	MEL_216	MEL_202	MEL_202-MEL_216
[K] DYEHLEGDIK	TIM [K] SDVK	195	81	A0A097I239	A0A097I2D0	MEL_280	MEL_368	MEL_280-MEL_368
GV [K] GNYGLSPALSK	T [K] LASTMGIAPK	873	387	A0A097I1X2	A0A097I1U9	MEL_216	MEL_202	MEL_202-MEL_216
KLPDAFV [K] K	VPT [K] NSVTK	780	989	A0A097I1U9	A0A097I233	MEL_202	MEL_275	MEL_202-MEL_275
VPT [K] NSVTK	TFI [K] TGK	989	761	A0A097I233	A0A097I1U9	MEL_275	MEL_202	MEL_202-MEL_275
LA [K] SQHIDSFGK	TG [K] FVDPSTK	815	764	A0A097I233	A0A097I1U9	MEL_275	MEL_202	MEL_202-MEL_275
RQEIS [K] MESFSVGR	TG [K] FVDPSTK	633	764	A0A097I233	A0A097I1U9	MEL_275	MEL_202	MEL_202-MEL_275
TG [K] FVDPSTK	SGQ [K] NR	764	486	A0A097I1U9	A0A097I233	MEL_202	MEL_275	MEL_202-MEL_275
QCTAAVSIL [S] EKEAK	VG [K] VLTER	473	140	A0A097I233	A0A097I1U9	MEL_275	MEL_202	MEL_202-MEL_275
TG [K] FVDPSTK	AQHI [K] AR	764	625	A0A097I1U9	A0A097I233	MEL_202	MEL_275	MEL_202-MEL_275
NP [K] EHPLLR	AELLP [K] K	806	360	A0A097I233	A0A097I1U9	MEL_275	MEL_202	MEL_202-MEL_275
EY [K] EYVEAER	AELLP [K] K	122	360	A0A097I233	A0A097I1U9	MEL_275	MEL_202	MEL_202-MEL_275
QCTAAVSIL [S] EKEAK	[T] GKFVDPSTK	473	762	A0A097I233	A0A097I1U9	MEL_275	MEL_202	MEL_202-MEL_275
LA [K] SQHIDSFGK	TFI [K] TGK	815	761	A0A097I233	A0A097I1U9	MEL_275	MEL_202	MEL_202-MEL_275
[K] EFLEHVDK	VPT [K] NSVTK	678	989	A0A097I1U9	A0A097I233	MEL_202	MEL_275	MEL_202-MEL_275
LQLS [K] EER	SGQ [K] NR	307	486	A0A097I1U9	A0A097I233	MEL_202	MEL_275	MEL_202-MEL_275
TG [K] FVDPSTK	[K] TVVLLR	764	712	A0A097I1U9	A0A097I233	MEL_202	MEL_275	MEL_202-MEL_275
KLPDAFV [K] K	QIIQQDP [K] K	780	50	A0A097I1U9	A0A097I233	MEL_202	MEL_275	MEL_202-MEL_275
T [K] LASTMGIAPK	AQHI [K] AR	387	625	A0A097I1U9	A0A097I233	MEL_202	MEL_275	MEL_202-MEL_275
LA [K] SQHIDSFGK	VG [K] VLTER	815	140	A0A097I233	A0A097I1U9	MEL_275	MEL_202	MEL_202-MEL_275
LA [K] SQHIDSFGK	AELLP [K] K	815	360	A0A097I233	A0A097I1U9	MEL_275	MEL_202	MEL_202-MEL_275
TG [K] FVDPSTK	[K] ILDIR	764	51	A0A097I1U9	A0A097I233	MEL_202	MEL_275	MEL_202-MEL_275
LLEEQLDISS [K] TTGDYIQK	VPT [K] NSVTK	469	989	A0A097I1U9	A0A097I233	MEL_202	MEL_275	MEL_202-MEL_275
VPT [K] NSVTK	YEE [K] PYDR	989	200	A0A097I233	A0A097I1U9	MEL_275	MEL_202	MEL_202-MEL_275
GHSMSELAALY [K] K	SQM [K] STCLIIPK	27	137	A0A161I9J6	A0A097I2D0	MEL_342b	MEL_368	MEL_342b-MEL_368
EVYGTELQF [K] NLSK	GHSMSELAALY [K] K	329	27	A0A097I239	A0A161I9J6	MEL_280	MEL_342b	MEL_280-MEL_342b
VPT [K] NSVTK	[K] LPDAFVK	989	773	A0A097I233	A0A097I1U9	MEL_275	MEL_202	MEL_202-MEL_275
RQEIS [K] MESFSVGR	GVN [K] PISR	633	224	A0A097I233	A0A097I1U9	MEL_275	MEL_202	MEL_202-MEL_275
SQM [K] STCLIIPK	KEEDVICY [K] R	137	49	A0A097I2D0	A0A161I9J6	MEL_368	MEL_342b	MEL_342b-MEL_368
DSGA [K] GSVFLSCR	KEEDVIC [Y] KR	106	48	A0A097I2D0	A0A161I9J6	MEL_368	MEL_342b	MEL_342b-MEL_368
Q [K] GAGSAGTGSETNSQEVR	GHSMSELAAL [Y] KK	116	26	A0A097I2D0	A0A161I9J6	MEL_368	MEL_342b	MEL_342b-MEL_368
QVE [K] SAEEIQQEFER	GHSMSELAALY [K] K	440	27	A0A097I239	A0A161I9J6	MEL_280	MEL_342b	MEL_280-MEL_342b
QVE [K] SAEEIQQEFER	KEEDVICY [K] R	440	49	A0A097I239	A0A161I9J6	MEL_280	MEL_342b	MEL_280-MEL_342b
IEAP [K] QASPAIK	KEEDVICY [K] R	356	49	A0A097I239	A0A161I9J6	MEL_280	MEL_342b	MEL_280-MEL_342b
EVYGTELQF [K] NLSK	KEEDVICY [K] R	329	49	A0A097I239	A0A161I9J6	MEL_280	MEL_342b	MEL_280-MEL_342b
Q [K] GAGSAGTGSETNSQEVR	KEEDVIC [Y] KR	116	48	A0A097I2D0	A0A161I9J6	MEL_368	MEL_342b	MEL_342b-MEL_368
GHSMSELAALY [K] K	[K] DYEHLEGDIK	27	195	A0A161I9J6	A0A097I239	MEL_342b	MEL_280	MEL_280-MEL_342b
GHSMSELAALY [K] K	IEAP [K] QASPAIK	27	356	A0A161I9J6	A0A097I239	MEL_342b	MEL_280	MEL_280-MEL_342b
GGPTHLALLE [K] GVIPK	HAVGEMT [K] AVTR	28	95	A0A097I297	A0A097I2B5	MEL_338	MEL_369	MEL_338-MEL_369
CTD [K] AIASCK	[K] EEDVICYK	10	41	A0A097I239	A0A161I9J6	MEL_280	MEL_342b	MEL_280-MEL_342b
QG [K] LCNVETAR	KEEDVIC [Y] KR	20	48	A0A097I239	A0A161I9J6	MEL_280	MEL_342b	MEL_280-MEL_342b
HSGLTIVGSSEVL [K] K	SQ [K] SLVNPK	191	4	A0A097I239	A0A097I297	MEL_280	MEL_338	MEL_280-MEL_338
GHSMSELAALY [K] K	CTD [K] AIASCK	27	10	A0A161I9J6	A0A097I239	MEL_342b	MEL_280	MEL_280-MEL_342b
GHSMSELAALY [K] K	SLLAMQLA [K] R	27	75	A0A161I9J6	A0A097I2D0	MEL_342b	MEL_368	MEL_342b-MEL_368
TEIQIQQ [K] QALSSK	TINLSSESE [K] LK	866	66	A0A097I1S2	A0A097I2C3	MEL_173	MEL_360	MEL_173-MEL_360
GGPTHLALLE [K] GVIPK	IEAP [K] QASPAIK	28	356	A0A097I297	A0A097I239	MEL_338	MEL_280	MEL_280-MEL_338
KEEDVIC [Y] KR	LH [K] LVQK	48	62	A0A161I9J6	A0A097I2D0	MEL_342b	MEL_368	MEL_342b-MEL_368
[K] DYEHLEGDIK	KEEDVICY [K] R	195	49	A0A097I239	A0A161I9J6	MEL_280	MEL_342b	MEL_280-MEL_342b
Q [K] GAGSAGTGSETNSQEVR	[K] EEDVICYK	116	41	A0A097I2D0	A0A161I9J6	MEL_368	MEL_342b	MEL_342b-MEL_368
GHSMSELAALY [K] K	QG [K] LCNVETAR	27	20	A0A161I9J6	A0A097I239	MEL_342b	MEL_280	MEL_280-MEL_342b
HAVGEM [T] KAVTR	DSLVITGG [K] K	94	57	A0A097I2B5	A0A097I2E6	MEL_369	MEL_380	MEL_369-MEL_380
EVYGTELQF [K] NLSK	EEPFHLT [K] K	329	41	A0A097I239	A0A097I297	MEL_280	MEL_338	MEL_280-MEL_338
KEEDVIC [Y] KR	SLLAMQLA [K] R	48	75	A0A161I9J6	A0A097I2D0	MEL_342b	MEL_368	MEL_342b-MEL_368
VHVSGSVVA [K] NLK	SGGV [K] QK	50	662	A0A097I218	A0A097I1T9	MEL_260	MEL_181	MEL_181-MEL_260
GGPTHLALLE [K] GVIPK	TDTG [K] CTDK	28	6	A0A097I297	A0A097I239	MEL_338	MEL_280	MEL_280-MEL_338
[K] GTLPGASNVR	SLSD [K] ELAK	42	246	A0A097I297	A0A097I2B5	MEL_338	MEL_369	MEL_338-MEL_369
CTD [K] AIASCK	KEEDVICY [K] R	10	49	A0A097I239	A0A161I9J6	MEL_280	MEL_342b	MEL_280-MEL_342b
ISFFEPHGL [K] SEGK	HAVGEMTKAV [T] R	246	98	A0A097I1W2	A0A097I2B5	MEL_206	MEL_369	MEL_206-MEL_369
VL [K] ELGIDK	VY [K] FVQDK	785	998	A0A097I2C3	A0A097I1S2	MEL_360	MEL_173	MEL_173-MEL_360
SQM [K] STCLIIPK	[K] EEDVICYK	137	41	A0A097I2D0	A0A161I9J6	MEL_368	MEL_342b	MEL_342b-MEL_368
FGNSCAV [K] K	YGSA [K] ESK	158	104	A0A097I2E6	A0A097I2B5	MEL_380	MEL_369	MEL_369-MEL_380
VTS [K] DIETAFMLEHGPL	KEEDVIC [Y] KR	203	48	A0A097I2D0	A0A161I9J6	MEL_368	MEL_342b	MEL_342b-MEL_368
KEEDVIC [Y] KR	TDTG [K] CTDK	48	6	A0A161I9J6	A0A097I239	MEL_342b	MEL_280	MEL_280-MEL_342b
KEEDVICY [K] R	[K] YEVEEEIR	49	343	A0A161I9J6	A0A097I239	MEL_342b	MEL_280	MEL_280-MEL_342b
HAVGEMT [K] AVTR	AI [K] NIPEK	95	359	A0A097I2B5	A0A097I1W2	MEL_369	MEL_206	MEL_206-MEL_369
SLLAMQLA [K] R	[K] EEDVICYK	75	41	A0A097I2D0	A0A161I9J6	MEL_368	MEL_342b	MEL_342b-MEL_368
HSGLTIVGSSEVL [K] K	[K] EEDVICYK	191	41	A0A097I239	A0A161I9J6	MEL_280	MEL_342b	MEL_280-MEL_342b
GGPTHLALLE [K] GVIPK	TTE [K] EASSPK	28	219	A0A097I297	A0A097I2B5	MEL_338	MEL_369	MEL_338-MEL_369
HAVGEM [T] KAVTR	FGNSCAV [K] K	94	158	A0A097I2B5	A0A097I2E6	MEL_369	MEL_380	MEL_369-MEL_380
ALAT [K] TEIQIQQK	ISNA [K] EDVR	858	75	A0A097I1S2	A0A097I2C3	MEL_173	MEL_360	MEL_173-MEL_360
FCESLG [K] TGTSK	E [K] QETEQLFDK	334	938	A0A097I2C3	A0A097I1S2	MEL_360	MEL_173	MEL_173-MEL_360
GGPTHLALLE [K] GVIPK	GTCI [K] GSQK	28	164	A0A097I297	A0A097I239	MEL_338	MEL_280	MEL_280-MEL_338
SMI [K] HSGLTIVGSSEVLK	KEEDVIC [Y] KR	177	48	A0A097I239	A0A161I9J6	MEL_280	MEL_342b	MEL_280-MEL_342b
GHSMSELAALY [K] K	TMA [K] EISK	27	153	A0A161I9J6	A0A097I2D0	MEL_342b	MEL_368	MEL_342b-MEL_368
QETEQLFD [K] LQLDK	VAGAPC [K] RPEK	947	346	A0A097I1S2	A0A097I2C3	MEL_173	MEL_360	MEL_173-MEL_360
IEAP [K] QASPAIK	[K] EEDVICYK	356	41	A0A097I239	A0A161I9J6	MEL_280	MEL_342b	MEL_280-MEL_342b
EEDVIC [Y] KR	CVSADP [K] R	48	35	A0A161I9J6	A0A097I239	MEL_342b	MEL_280	MEL_280-MEL_342b
GVIP [K] EEPFHLTK	HAVGEMT [K] AVTR	33	95	A0A097I297	A0A097I2B5	MEL_338	MEL_369	MEL_338-MEL_369
HAVGEMT [K] AVTR	SQ [K] SLVNPK	95	4	A0A097I2B5	A0A097I297	MEL_369	MEL_338	MEL_338-MEL_369
EKEEEEP [K] K	V [K] ACVYAK	416	97	A0A097I239	A0A097I297	MEL_280	MEL_338	MEL_280-MEL_338
GVIP [K] EEPFHLTK	TTE [K] EASSPK	33	219	A0A097I297	A0A097I2B5	MEL_338	MEL_369	MEL_338-MEL_369
GGPTHLALLE [K] GVIPK	SLSD [K] ELAK	28	246	A0A097I297	A0A097I2B5	MEL_338	MEL_369	MEL_338-MEL_369
[K] DYEHLEGDIK	[K] EEDVICYK	195	41	A0A097I239	A0A161I9J6	MEL_280	MEL_342b	MEL_280-MEL_342b
GGPTHLALLE [K] GVIPK	GSQ [K] TLASK	28	168	A0A097I297	A0A097I239	MEL_338	MEL_280	MEL_280-MEL_338
TVTAQVNHLN [K] LSYEEIVGR	[K] AGIPSSGTK	189	753	A0A097I218	A0A097I1T9	MEL_260	MEL_181	MEL_181-MEL_260
GGPTHLALLE [K] GVIPK	V [K] GAVYDK	28	39	A0A097I297	A0A097I239	MEL_338	MEL_280	MEL_280-MEL_338
TTE [K] EASSPK	VA [K] HMCK	219	107	A0A097I2B5	A0A097I2E6	MEL_369	MEL_380	MEL_369-MEL_380
GHSMSELAALY [K] K	YADVS [K] AR	27	340	A0A161I9J6	A0A097I239	MEL_342b	MEL_280	MEL_280-MEL_342b
KEEDVICY [K] R	GTCI [K] GSQK	49	164	A0A161I9J6	A0A097I239	MEL_342b	MEL_280	MEL_280-MEL_342b
HSGLTIVGSSEVL [K] K	[K] GTLPGASNVR	191	42	A0A097I239	A0A097I297	MEL_280	MEL_338	MEL_280-MEL_338
HAVGEMT [K] AVTR	[K] GTLPGASNVR	95	42	A0A097I2B5	A0A097I297	MEL_369	MEL_338	MEL_338-MEL_369
GHSMSELAALY [K] K	[K] VSLPESESR	27	427	A0A161I9J6	A0A097I239	MEL_342b	MEL_280	MEL_280-MEL_342b
DSGA [K] GSVFLSCR	[K] EEDVICYK	106	41	A0A097I2D0	A0A161I9J6	MEL_368	MEL_342b	MEL_342b-MEL_368
KEEDVIC [Y] KR	TIM [K] SDVK	48	81	A0A161I9J6	A0A097I2D0	MEL_342b	MEL_368	MEL_342b-MEL_368
DYEHLEGDI [K] K	KEEDVIC [Y] KR	205	48	A0A097I239	A0A161I9J6	MEL_280	MEL_342b	MEL_280-MEL_342b
EVYGTELQF [K] NLSK	[K] GTLPGASNVR	329	42	A0A097I239	A0A097I297	MEL_280	MEL_338	MEL_280-MEL_338
DSGA [K] GSVFLSCR	GHSMSELAALY [K] K	106	27	A0A097I2D0	A0A161I9J6	MEL_368	MEL_342b	MEL_342b-MEL_368
IEAP [K] QASPAIK	[K] GTLPGASNVR	356	42	A0A097I239	A0A097I297	MEL_280	MEL_338	MEL_280-MEL_338
GHSMSELAALY [K] K	TDTG [K] CTDK	27	6	A0A161I9J6	A0A097I239	MEL_342b	MEL_280	MEL_280-MEL_342b
YVQLGYE [K] FCYPK	HAVGEMT [K] AVTR	189	95	A0A097I1W2	A0A097I2B5	MEL_206	MEL_369	MEL_206-MEL_369
QG [K] LCNVETAR	[K] EEDVICYK	20	41	A0A097I239	A0A161I9J6	MEL_280	MEL_342b	MEL_280-MEL_342b
GGPTHLALLE [K] GVIPK	[K] YEVEEEIR	28	343	A0A097I297	A0A097I239	MEL_338	MEL_280	MEL_280-MEL_338
GTCI [K] GSQK	[K] EEDVICYK	164	41	A0A097I239	A0A161I9J6	MEL_280	MEL_342b	MEL_280-MEL_342b
A [K] LQISVAR	EEPFHLT [K] K	116	41	A0A097I2B5	A0A097I297	MEL_369	MEL_338	MEL_338-MEL_369
GGPTHLALLE [K] GVIPK	[K] VSLPESESR	28	427	A0A097I297	A0A097I239	MEL_338	MEL_280	MEL_280-MEL_338
V [K] AQQHGHLADHVSVGETQIPK	[K] EEDVICYK	9	41	A0A097I2D0	A0A161I9J6	MEL_368	MEL_342b	MEL_342b-MEL_368
[K] GTLPGASNVR	YGSA [K] ESK	42	104	A0A097I297	A0A097I2B5	MEL_338	MEL_369	MEL_338-MEL_369
SLVNP [K] TGR	YGSA [K] ESK	10	104	A0A097I297	A0A097I2B5	MEL_338	MEL_369	MEL_338-MEL_369
GVIP [K] EEPFHLTK	IEAP [K] QASPAIK	33	356	A0A097I297	A0A097I239	MEL_338	MEL_280	MEL_280-MEL_338
[K] EEDVICYK	LH [K] LVQK	41	62	A0A161I9J6	A0A097I2D0	MEL_342b	MEL_368	MEL_342b-MEL_368
[truncated: 6,910 more rows]

## Sheet: peptidePairs_Replicate1
Peptide1	Peptide2	Residue1	Residue2	Accesion1	Accesion2	CSMs	Protein1	Protein2	Dimer
SMI [K] HSGLTIVGSSEVLK	[K] LGTSIATPK	177	718	A0A097I239	A0A097I1T9	2	MEL_280	MEL_181	MEL_181-MEL_280
AL [K] EAAVDCELFGDK	NM [K] TGVK	529	701	A0A097I1T9	A0A097I1T9	1	MEL_181	MEL_181	MEL_181-MEL_181
ELQTSS [K] DLK	[K] FLDELK	190	589	A0A097I1T9	A0A097I1T9	3	MEL_181	MEL_181	MEL_181-MEL_181
NG [K] EGCAEGSEIR	AAEGFL [K] ALK	688	526	A0A097I1T9	A0A097I1T9	2	MEL_181	MEL_181	MEL_181-MEL_181
A [K] DEAVLLR	AELLP [K] K	378	360	A0A097I1U9	A0A097I1U9	1	MEL_202	MEL_202	MEL_202-MEL_202
GLLGASEEQI [K] R	[K] GVWDQETAK	23	400	A0A097I2B9	A0A097I2B9	1	MEL_358	MEL_358	MEL_358-MEL_358
GLLGASEEQI [K] R	EGALVV [K] R	23	431	A0A097I2B9	A0A097I2B9	1	MEL_358	MEL_358	MEL_358-MEL_358
LGQLNL [K] DK	LGQLNL [K] DK	80	80	A0A097I2B9	A0A097I2B9	2	MEL_358	MEL_358	MEL_358-MEL_358
DS [K] DETLSR	S [K] VLEFIR	246	237	A0A097I2B9	A0A097I2B9	7	MEL_358	MEL_358	MEL_358-MEL_358
L [K] QCLVDIGAFK	VAESIN [K] R	106	703	A0A097I2B9	A0A097I2B9	2	MEL_358	MEL_358	MEL_358-MEL_358
TPY [K] LEQFLR	DS [K] DETLSR	120	246	A0A097I2B9	A0A097I2B9	5	MEL_358	MEL_358	MEL_358-MEL_358
LCQVSLP [K] FK	[K] QFDALDYK	1273	1276	A0A097I1X2	A0A097I1X2	7	MEL_216	MEL_216	MEL_216-MEL_216
LG [K] YSCK	SGGV [K] QK	348	662	A0A097I1T9	A0A097I1T9	1	MEL_181	MEL_181	MEL_181-MEL_181
[K] YEVEEEIR	YADVS [K] AR	343	340	A0A097I239	A0A097I239	12	MEL_280	MEL_280	MEL_280-MEL_280
DEGSLTMEELCSP [K] K	FCSH [K] DLPEK	27	480	A0A097I1T9	A0A097I1T9	17	MEL_181	MEL_181	MEL_181-MEL_181
IEAP [K] QASPAIK	DYEHLEGDI [K] K	356	205	A0A097I239	A0A097I239	10	MEL_280	MEL_280	MEL_280-MEL_280
Q [K] GYSSVSSK	FYWI [K] K	375	829	A0A097I2B9	A0A097I2B9	5	MEL_358	MEL_358	MEL_358-MEL_358
VLGSGE [K] PK	FYWI [K] K	420	829	A0A097I2B9	A0A097I2B9	6	MEL_358	MEL_358	MEL_358-MEL_358
Q [K] GYSSVSSK	YYWFY [K] GK	375	781	A0A097I2B9	A0A097I2B9	3	MEL_358	MEL_358	MEL_358-MEL_358
KETLQEQETE [K] PFMVTSSPPK	V [K] EGALVVK	750	424	A0A097I2B9	A0A097I2B9	6	MEL_358	MEL_358	MEL_358-MEL_358
SMI [K] HSGLTIVGSSEVLK	W [K] EEESEEEPPK	177	208	A0A097I239	A0A097I239	10	MEL_280	MEL_280	MEL_280-MEL_280
[K] GVWDQETAK	FYWI [K] K	400	829	A0A097I2B9	A0A097I2B9	3	MEL_358	MEL_358	MEL_358-MEL_358
QVE [K] SAEEIQQEFER	YADVS [K] AR	440	340	A0A097I239	A0A097I239	4	MEL_280	MEL_280	MEL_280-MEL_280
IPLHG [K] EVYGTELQFK	IEAP [K] QASPAIK	319	356	A0A097I239	A0A097I239	2	MEL_280	MEL_280	MEL_280-MEL_280
TEAG [K] FLVSQMER	VG [K] VLTER	339	140	A0A097I1U9	A0A097I1U9	2	MEL_202	MEL_202	MEL_202-MEL_202
ELQTSS [K] DLK	FATLL [K] K	190	358	A0A097I1T9	A0A097I1T9	1	MEL_181	MEL_181	MEL_181-MEL_181
GA [K] LLEEQLDISSK	DEE [K] SK	458	243	A0A097I1U9	A0A097I1U9	1	MEL_202	MEL_202	MEL_202-MEL_202
GIT [K] ENFDQIFSSAGTK	VLGSGE [K] PK	540	420	A0A097I2B9	A0A097I2B9	2	MEL_358	MEL_358	MEL_358-MEL_358
AVESWL [K] NSGLSSVPVR	ELQTSS [K] DLK	628	190	A0A097I1T9	A0A097I1T9	1	MEL_181	MEL_181	MEL_181-MEL_181
VLACLSG [K] ISEESFSQLSK	AFM [K] TTK	45	803	A0A097I2B9	A0A097I2B9	2	MEL_358	MEL_358	MEL_358-MEL_358
AVESWL [K] NSGLSSVPVR	[K] LGTSIATPK	628	718	A0A097I1T9	A0A097I1T9	1	MEL_181	MEL_181	MEL_181-MEL_181
EGIIS [K] DVDTTDISK	TPY [K] LEQFLR	687	120	A0A097I2B9	A0A097I2B9	1	MEL_358	MEL_358	MEL_358-MEL_358
ISEESFSQLS [K] LLSQK	DIV [K] LK	56	104	A0A097I2B9	A0A097I2B9	1	MEL_358	MEL_358	MEL_358-MEL_358
DS [K] DETLSR	VAESIN [K] R	246	703	A0A097I2B9	A0A097I2B9	3	MEL_358	MEL_358	MEL_358-MEL_358
V [K] EGALVVK	E [K] ETFEK	424	434	A0A097I2B9	A0A097I2B9	4	MEL_358	MEL_358	MEL_358-MEL_358
LASTMGIAP [K] K	[K] SLAPR	397	329	A0A097I1U9	A0A097I1U9	5	MEL_202	MEL_202	MEL_202-MEL_202
LGTSIATP [K] K	MP [K] LGK	727	345	A0A097I1T9	A0A097I1T9	4	MEL_181	MEL_181	MEL_181-MEL_181
[K] VSLPESESR	[K] VSLPESESR	427	427	A0A097I239	A0A097I239	1	MEL_280	MEL_280	MEL_280-MEL_280
LASTMGIAP [K] K	YEE [K] PYDR	397	200	A0A097I1U9	A0A097I1U9	9	MEL_202	MEL_202	MEL_202-MEL_202
TG [K] FVDPSTK	LQL [S] KEER	764	306	A0A097I1U9	A0A097I1U9	1	MEL_202	MEL_202	MEL_202-MEL_202
V [K] EGALVVK	AFM [K] TTK	424	803	A0A097I2B9	A0A097I2B9	4	MEL_358	MEL_358	MEL_358-MEL_358
DWDQEAC [K] K	V [K] EGALVVK	797	424	A0A097I2B9	A0A097I2B9	2	MEL_358	MEL_358	MEL_358-MEL_358
LGQLNL [K] DK	VLGSGE [K] PK	80	420	A0A097I2B9	A0A097I2B9	4	MEL_358	MEL_358	MEL_358-MEL_358
[K] NLEYNNSIYK	ELQTSS [K] DLK	303	190	A0A097I1T9	A0A097I1T9	2	MEL_181	MEL_181	MEL_181-MEL_181
LASTMGIAP [K] K	EMIG [K] SER	397	167	A0A097I1U9	A0A097I1U9	4	MEL_202	MEL_202	MEL_202-MEL_202
VG [K] VLTER	AELLP [K] K	140	360	A0A097I1U9	A0A097I1U9	2	MEL_202	MEL_202	MEL_202-MEL_202
[K] GVWDQETAK	V [K] EGALVVK	400	424	A0A097I2B9	A0A097I2B9	1	MEL_358	MEL_358	MEL_358-MEL_358
QVE [K] SAEEIQQEFER	K [Y] ADVSK	440	335	A0A097I239	A0A097I239	2	MEL_280	MEL_280	MEL_280-MEL_280
VVEAVN [K] PMSEK	LGQLNL [K] DK	290	80	A0A097I2B9	A0A097I2B9	1	MEL_358	MEL_358	MEL_358-MEL_358
EFSE [K] LEMPIVSQELDR	LA [K] SQHIDSFGK	867	815	A0A097I233	A0A097I233	15	MEL_275	MEL_275	MEL_275-MEL_275
DPSDISVAFLPA [S] SKSTDTK	DH [K] YPALR	376	511	A0A097I233	A0A097I233	3	MEL_275	MEL_275	MEL_275-MEL_275
SMI [K] HSGLTIVGSSEVLK	GTCI [K] GSQK	177	164	A0A097I239	A0A097I239	5	MEL_280	MEL_280	MEL_280-MEL_280
KETLQEQETE [K] PFMVTSSPPK	EGALVV [K] R	750	431	A0A097I2B9	A0A097I2B9	2	MEL_358	MEL_358	MEL_358-MEL_358
SMI [K] HSGLTIVGSSEVLK	V [K] GAVYDK	177	39	A0A097I239	A0A097I239	2	MEL_280	MEL_280	MEL_280-MEL_280
HSGLTIVGSSEVL [K] K	IEAP [K] QASPAIK	191	356	A0A097I239	A0A097I239	4	MEL_280	MEL_280	MEL_280-MEL_280
IAESNMG [K] K	ISGNEQ [T] KK	75	586	A0A097I1T9	A0A097I1T9	3	MEL_181	MEL_181	MEL_181-MEL_181
[K] AGIPSSGTK	ISGNEQ [T] KK	753	586	A0A097I1T9	A0A097I1T9	2	MEL_181	MEL_181	MEL_181-MEL_181
ISGNEQ [T] KK	SETEALG [K] K	586	617	A0A097I1T9	A0A097I1T9	1	MEL_181	MEL_181	MEL_181-MEL_181
GSQ [K] TLASK	GSQ [K] TLASK	168	168	A0A097I239	A0A097I239	1	MEL_280	MEL_280	MEL_280-MEL_280
ELQTSS [K] DLK	SGGV [K] QK	190	662	A0A097I1T9	A0A097I1T9	3	MEL_181	MEL_181	MEL_181-MEL_181
NG [K] EGCAEGSEIR	VVTDA [K] K	688	132	A0A097I1T9	A0A097I1T9	1	MEL_181	MEL_181	MEL_181-MEL_181
DS [K] DETLSR	CAN [K] LQSK	246	8	A0A097I2B9	A0A097I2B9	2	MEL_358	MEL_358	MEL_358-MEL_358
NG [K] EGCAEGSEIR	[K] AGIPSSGTK	688	753	A0A097I1T9	A0A097I1T9	1	MEL_181	MEL_181	MEL_181-MEL_181
LGTSIATP [K] K	SGGV [K] QK	727	662	A0A097I1T9	A0A097I1T9	1	MEL_181	MEL_181	MEL_181-MEL_181
GTCI [K] GSQK	TLAS [K] SMIK	164	173	A0A097I239	A0A097I239	4	MEL_280	MEL_280	MEL_280-MEL_280
YETAP [K] ELR	VVTDA [K] K	298	132	A0A097I1T9	A0A097I1T9	3	MEL_181	MEL_181	MEL_181-MEL_181
Q [K] GYSSVSSK	EGALVV [K] R	375	431	A0A097I2B9	A0A097I2B9	3	MEL_358	MEL_358	MEL_358-MEL_358
SGG [K] PTVDDK	YETAP [K] ELR	502	298	A0A097I1T9	A0A097I1T9	2	MEL_181	MEL_181	MEL_181-MEL_181
[K] YEVEEEIR	E [K] EEEEPK	343	410	A0A097I239	A0A097I239	2	MEL_280	MEL_280	MEL_280-MEL_280
[K] VSLPESESR	QASPAI [K] K	427	363	A0A097I239	A0A097I239	2	MEL_280	MEL_280	MEL_280-MEL_280
LGTSIATP [K] K	LG [K] YSCK	727	348	A0A097I1T9	A0A097I1T9	2	MEL_181	MEL_181	MEL_181-MEL_181
T [K] LASTMGIAPK	TVYGA [K] R	387	176	A0A097I1U9	A0A097I1U9	35	MEL_202	MEL_202	MEL_202-MEL_202
A [K] GYEDEDMLSAAHLIR	V [K] TNLSGK	1486	1417	A0A097I1X2	A0A097I1X2	1	MEL_216	MEL_216	MEL_216-MEL_216
EAAVDCELFGD [K] GIECFKPK	GADP [K] AYPK	541	267	A0A097I1T9	A0A097I1T9	10	MEL_181	MEL_181	MEL_181-MEL_181
A [K] GYEDEDMLSAAHLIR	TNLSG [K] K	1486	1423	A0A097I1X2	A0A097I1X2	12	MEL_216	MEL_216	MEL_216-MEL_216
EGALVV [K] R	YYWFY [K] GK	431	781	A0A097I2B9	A0A097I2B9	1	MEL_358	MEL_358	MEL_358-MEL_358
QVIVEGIEAALAEGH [K] EEK	YADVS [K] AR	399	340	A0A097I239	A0A097I239	5	MEL_280	MEL_280	MEL_280-MEL_280
EMIG [K] SER	YEE [K] PYDR	167	200	A0A097I1U9	A0A097I1U9	3	MEL_202	MEL_202	MEL_202-MEL_202
GVN [K] PISR	FP [K] PEER	224	298	A0A097I1U9	A0A097I1U9	3	MEL_202	MEL_202	MEL_202-MEL_202
SISEGVTL [K] R	VV [K] AFNR	449	420	A0A097I1T9	A0A097I1T9	11	MEL_181	MEL_181	MEL_181-MEL_181
AFM [K] TTK	FYWI [K] K	803	829	A0A097I2B9	A0A097I2B9	2	MEL_358	MEL_358	MEL_358-MEL_358
EGALVV [K] R	FYWI [K] K	431	829	A0A097I2B9	A0A097I2B9	1	MEL_358	MEL_358	MEL_358-MEL_358
SGGV [K] QK	Q [K] GIPR	662	664	A0A097I1T9	A0A097I1T9	2	MEL_181	MEL_181	MEL_181-MEL_181
IEAP [K] QASPAIK	E [K] EEEEPKK	356	410	A0A097I239	A0A097I239	9	MEL_280	MEL_280	MEL_280-MEL_280
DYEHLEGDI [K] K	EEESEEEPP [K] K	205	218	A0A097I239	A0A097I239	1	MEL_280	MEL_280	MEL_280-MEL_280
[K] NLEYNNSIYK	[K] NLEYNNSIYK	303	303	A0A097I1T9	A0A097I1T9	2	MEL_181	MEL_181	MEL_181-MEL_181
EGIIS [K] DVDTTDISK	DK [K] EVQEK	687	189	A0A097I2B9	A0A097I2B9	3	MEL_358	MEL_358	MEL_358-MEL_358
KETLQEQETE [K] PFMVTSSPPK	Q [K] GYSSVSSK	750	375	A0A097I2B9	A0A097I2B9	1	MEL_358	MEL_358	MEL_358-MEL_358
IEAP [K] QASPAIK	[K] DYEHLEGDIK	356	195	A0A097I239	A0A097I239	9	MEL_280	MEL_280	MEL_280-MEL_280
SMI [K] HSGLTIVGSSEVLK	E [K] EEEEPK	177	410	A0A097I239	A0A097I239	3	MEL_280	MEL_280	MEL_280-MEL_280
VAESIN [K] R	FYWI [K] K	703	829	A0A097I2B9	A0A097I2B9	2	MEL_358	MEL_358	MEL_358-MEL_358
SMI [K] HSGLTIVGSSEVLK	GSQ [K] TLASK	177	168	A0A097I239	A0A097I239	5	MEL_280	MEL_280	MEL_280-MEL_280
KETLQEQETE [K] PFMVTSSPPK	[K] GVWDQETAK	750	400	A0A097I2B9	A0A097I2B9	1	MEL_358	MEL_358	MEL_358-MEL_358
SMI [K] HSGLTIVGSSEVLK	QASPAI [K] K	177	363	A0A097I239	A0A097I239	2	MEL_280	MEL_280	MEL_280-MEL_280
SMI [K] HSGLTIVGSSEVLK	[K] VSLPESESR	177	427	A0A097I239	A0A097I239	4	MEL_280	MEL_280	MEL_280-MEL_280
RDPSDISVAFLPASS [K] STDTK	[K] GADDEELR	378	436	A0A097I233	A0A097I233	2	MEL_275	MEL_275	MEL_275-MEL_275
EAAVDCELFGD [K] GIECFKPK	AYP [K] VK	541	271	A0A097I1T9	A0A097I1T9	2	MEL_181	MEL_181	MEL_181-MEL_181
KETLQEQETE [K] PFMVTSSPPK	E [K] ETFEK	750	434	A0A097I2B9	A0A097I2B9	1	MEL_358	MEL_358	MEL_358-MEL_358
VLGSGE [K] PK	EGALVV [K] R	420	431	A0A097I2B9	A0A097I2B9	4	MEL_358	MEL_358	MEL_358-MEL_358
TG [K] FVDPSTK	TG [K] FVDPSTK	764	764	A0A097I1U9	A0A097I1U9	1	MEL_202	MEL_202	MEL_202-MEL_202
IEAP [K] QASPAIK	QG [K] LCNVETAR	356	20	A0A097I239	A0A097I239	1	MEL_280	MEL_280	MEL_280-MEL_280
EGIIS [K] DVDTTDISK	L [K] QCLVDIGAFK	687	106	A0A097I2B9	A0A097I2B9	2	MEL_358	MEL_358	MEL_358-MEL_358
EGIIS [K] DVDTTDISK	QCLVDIGAF [K] TPYK	687	116	A0A097I2B9	A0A097I2B9	1	MEL_358	MEL_358	MEL_358-MEL_358
MITSMFSCAS [K] AACELGTQLNTDANR	TGTS [K] VAGAPCK	205	339	A0A097I2C3	A0A097I2C3	3	MEL_360	MEL_360	MEL_360-MEL_360
LGYDVIVVPIGVGSEPGGEEQ [K] R	VG [K] VLTER	112	140	A0A097I1U9	A0A097I1U9	1	MEL_202	MEL_202	MEL_202-MEL_202
VQ [K] ETIDNIPSGLLALEK	V [K] EGALVVK	666	424	A0A097I2B9	A0A097I2B9	1	MEL_358	MEL_358	MEL_358-MEL_358
LGYDVIVVPIGVGSEPGGEEQ [K] R	A [K] DEAVLLR	112	378	A0A097I1U9	A0A097I1U9	1	MEL_202	MEL_202	MEL_202-MEL_202
LADQLVQDSLDFLE [K] K	DS [K] DETLSR	535	246	A0A097I2B9	A0A097I2B9	1	MEL_358	MEL_358	MEL_358-MEL_358
AACFEEDGSCPTE [K] PICSVSEK	GTCI [K] GSQK	149	164	A0A097I239	A0A097I239	7	MEL_280	MEL_280	MEL_280-MEL_280
EGIIS [K] DVDTTDISK	Q [K] GYSSVSSK	687	375	A0A097I2B9	A0A097I2B9	4	MEL_358	MEL_358	MEL_358-MEL_358
AACFEEDGSCPTE [K] PICSVSEK	V [K] GAVYDK	149	39	A0A097I239	A0A097I239	3	MEL_280	MEL_280	MEL_280-MEL_280
AACFEEDGSCPTE [K] PICSVSEK	QG [K] LCNVETAR	149	20	A0A097I239	A0A097I239	2	MEL_280	MEL_280	MEL_280-MEL_280
EGIIS [K] DVDTTDISK	VLGSGE [K] PK	687	420	A0A097I2B9	A0A097I2B9	2	MEL_358	MEL_358	MEL_358-MEL_358
ETLQEQETE [K] PFMVTSSPPK	VLGSGE [K] PK	750	420	A0A097I2B9	A0A097I2B9	5	MEL_358	MEL_358	MEL_358-MEL_358
DEGSLTMEELCSP [K] K	SISEGVTL [K] R	27	449	A0A097I1T9	A0A097I1T9	8	MEL_181	MEL_181	MEL_181-MEL_181
ETLQEQETE [K] PFMVTSSPPK	AFM [K] TTK	750	803	A0A097I2B9	A0A097I2B9	1	MEL_358	MEL_358	MEL_358-MEL_358
ETLQEQETE [K] PFMVTSSPPK	EGALVV [K] R	750	431	A0A097I2B9	A0A097I2B9	8	MEL_358	MEL_358	MEL_358-MEL_358
QVE [K] SAEEIQQEFER	IEAP [K] QASPAIK	440	356	A0A097I239	A0A097I239	5	MEL_280	MEL_280	MEL_280-MEL_280
YLAYEPGT [K] DVVAGNMDEFK	ELQTS [S] KDLK	240	189	A0A097I1T9	A0A097I1T9	1	MEL_181	MEL_181	MEL_181-MEL_181
EVYGTELQF [K] NLSK	IEAP [K] QASPAIK	329	356	A0A097I239	A0A097I239	4	MEL_280	MEL_280	MEL_280-MEL_280
LLEEQLDIS [S] KTTGDYIQK	VG [K] VLTER	468	140	A0A097I1U9	A0A097I1U9	4	MEL_202	MEL_202	MEL_202-MEL_202
ILECAEALGIFS [K] EK	VVEAVN [K] PMSEK	355	290	A0A097I2B9	A0A097I2B9	13	MEL_358	MEL_358	MEL_358-MEL_358
YSSEEDSSSLC [K] SFTPILFEQGR	TGTS [K] VAGAPCK	93	339	A0A097I2C3	A0A097I2C3	5	MEL_360	MEL_360	MEL_360-MEL_360
VLACLSG [K] ISEESFSQLSK	V [K] EGALVVK	45	424	A0A097I2B9	A0A097I2B9	1	MEL_358	MEL_358	MEL_358-MEL_358
VLACLSG [K] ISEESFSQLSK	VVEAVN [K] PMSEK	45	290	A0A097I2B9	A0A097I2B9	1	MEL_358	MEL_358	MEL_358-MEL_358
VLACLSG [K] ISEESFSQLSK	DS [K] DETLSR	45	246	A0A097I2B9	A0A097I2B9	2	MEL_358	MEL_358	MEL_358-MEL_358
YLEGTGILEADMSP [S] KDYILPR	VVEAVN [K] PMSEK	150	290	A0A097I2B9	A0A097I2B9	8	MEL_358	MEL_358	MEL_358-MEL_358
EGIIS [K] DVDTTDISK	VVEAVN [K] PMSEK	687	290	A0A097I2B9	A0A097I2B9	4	MEL_358	MEL_358	MEL_358-MEL_358
ETLQEQETE [K] PFMVTSSPPK	DS [K] DETLSR	750	246	A0A097I2B9	A0A097I2B9	2	MEL_358	MEL_358	MEL_358-MEL_358
ETLQEQETE [K] PFMVTSSPPK	[K] LPSGVTCTQGANGR	750	761	A0A097I2B9	A0A097I2B9	1	MEL_358	MEL_358	MEL_358-MEL_358
ETLQEQETE [K] PFMVTSSPPK	V [K] EGALVVK	750	424	A0A097I2B9	A0A097I2B9	11	MEL_358	MEL_358	MEL_358-MEL_358
DVDTTDIS [K] VAESINK	DIV [K] LK	696	104	A0A097I2B9	A0A097I2B9	1	MEL_358	MEL_358	MEL_358-MEL_358
DPSDISVAFLPAS [S] KSTDTK	TYPDLF [S] KK	377	458	A0A097I233	A0A097I233	3	MEL_275	MEL_275	MEL_275-MEL_275
ISEESFSQLS [K] LLSQK	EGIIS [K] DVDTTDISK	56	687	A0A097I2B9	A0A097I2B9	2	MEL_358	MEL_358	MEL_358-MEL_358
ETIDNIPSGLLALE [K] EGIISK	DS [K] DETLSR	681	246	A0A097I2B9	A0A097I2B9	3	MEL_358	MEL_358	MEL_358-MEL_358
ETIDNIPSGLLALE [K] EGIISK	V [K] EGALVVK	681	424	A0A097I2B9	A0A097I2B9	2	MEL_358	MEL_358	MEL_358-MEL_358
AACFEEDGSCPTE [K] PICSVSEK	GSQ [K] TLASK	149	168	A0A097I239	A0A097I239	5	MEL_280	MEL_280	MEL_280-MEL_280
IEAP [K] QASPAIK	IEAP [K] QASPAIK	356	356	A0A097I239	A0A097I239	2	MEL_280	MEL_280	MEL_280-MEL_280
EGIIS [K] DVDTTDISK	DS [K] DETLSR	687	246	A0A097I2B9	A0A097I2B9	5	MEL_358	MEL_358	MEL_358-MEL_358
ETLQEQETE [K] PFMVTSSPPK	Q [K] GYSSVSSK	750	375	A0A097I2B9	A0A097I2B9	5	MEL_358	MEL_358	MEL_358-MEL_358
ETLQEQETE [K] PFMVTSSPPK	E [K] ETFEK	750	434	A0A097I2B9	A0A097I2B9	10	MEL_358	MEL_358	MEL_358-MEL_358
ETLQEQETE [K] PFMVTSSPPK	[K] GVWDQETAK	750	400	A0A097I2B9	A0A097I2B9	9	MEL_358	MEL_358	MEL_358-MEL_358
YLAYEPGT [K] DVVAGNMDEFK	LGTSIATP [K] K	240	727	A0A097I1T9	A0A097I1T9	1	MEL_181	MEL_181	MEL_181-MEL_181
EGIIS [K] DVDTTDISK	DIV [K] LK	687	104	A0A097I2B9	A0A097I2B9	3	MEL_358	MEL_358	MEL_358-MEL_358
LLEEQLDISS [K] TTGDYIQK	ILDEV [K] EQK	469	277	A0A097I1U9	A0A097I1U9	1	MEL_202	MEL_202	MEL_202-MEL_202
EVQE [K] LASFSEVYGTVK	VVEAVN [K] PMSEK	194	290	A0A097I2B9	A0A097I2B9	5	MEL_358	MEL_358	MEL_358-MEL_358
NTVQSVLGAFTSPEN [K] NGQK	EASSGSVNSE [K] TLR	978	948	A0A097I1X2	A0A097I1X2	4	MEL_216	MEL_216	MEL_216-MEL_216
GYSSVSS [K] DMFSPSELR	EGIIS [K] DVDTTDISK	383	687	A0A097I2B9	A0A097I2B9	1	MEL_358	MEL_358	MEL_358-MEL_358
VVEAVN [K] PMSEK	DIV [K] LK	290	104	A0A097I2B9	A0A097I2B9	2	MEL_358	MEL_358	MEL_358-MEL_358
ETIDNIPSGLLALE [K] EGIISK	VLGSGE [K] PK	681	420	A0A097I2B9	A0A097I2B9	1	MEL_358	MEL_358	MEL_358-MEL_358
AACFEEDGSCPTE [K] PICSVSEK	[K] YADVSK	149	334	A0A097I239	A0A097I239	1	MEL_280	MEL_280	MEL_280-MEL_280
LASTMGIAP [K] K	TG [K] FVDPSTK	397	764	A0A097I1U9	A0A097I1U9	1	MEL_202	MEL_202	MEL_202-MEL_202
EGIIS [K] DVDTTDISK	[K] EVQEK	687	189	A0A097I2B9	A0A097I2B9	2	MEL_358	MEL_358	MEL_358-MEL_358
IEAP [K] QASPAIK	[K] VSLPESESR	356	427	A0A097I239	A0A097I239	4	MEL_280	MEL_280	MEL_280-MEL_280
VVEAVN [K] PMSEK	V [K] EGALVVK	290	424	A0A097I2B9	A0A097I2B9	1	MEL_358	MEL_358	MEL_358-MEL_358
EGIIS [K] DVDTTDISK	D [K] ASVR	687	82	A0A097I2B9	A0A097I2B9	2	MEL_358	MEL_358	MEL_358-MEL_358
EGIIS [K] DVDTTDISK	CAN [K] LQSK	687	8	A0A097I2B9	A0A097I2B9	3	MEL_358	MEL_358	MEL_358-MEL_358
LASTMGIAP [K] K	ILDEV [K] EQK	397	277	A0A097I1U9	A0A097I1U9	3	MEL_202	MEL_202	MEL_202-MEL_202
QCTAAVSILSE [K] EAK	VPT [K] NSVTK	475	989	A0A097I233	A0A097I233	1	MEL_275	MEL_275	MEL_275-MEL_275
AETETLEAAG [K] VSK	QLPEE [K] AFER	826	726	A0A097I1X2	A0A097I1X2	1	MEL_216	MEL_216	MEL_216-MEL_216
GTILIGAEI [K] ER	LASTMGIAP [K] K	409	397	A0A097I1U9	A0A097I1U9	2	MEL_202	MEL_202	MEL_202-MEL_202
QCLVDIGAF [K] TPYK	DS [K] DETLSR	116	246	A0A097I2B9	A0A097I2B9	2	MEL_358	MEL_358	MEL_358-MEL_358
YAQSPSTFVLE [K] K	YAQSPSTFVLE [K] K	864	864	A0A097I2C3	A0A097I2C3	6	MEL_360	MEL_360	MEL_360-MEL_360
T [K] LASTMGIAPK	[K] LLGLPPVQK	387	127	A0A097I1U9	A0A097I1U9	1	MEL_202	MEL_202	MEL_202-MEL_202
GIT [K] ENFDQIFSSAGTK	V [K] EGALVVK	540	424	A0A097I2B9	A0A097I2B9	2	MEL_358	MEL_358	MEL_358-MEL_358
VLACLSG [K] ISEESFSQLSK	EGALVV [K] R	45	431	A0A097I2B9	A0A097I2B9	1	MEL_358	MEL_358	MEL_358-MEL_358
GIT [K] ENFDQIFSSAGTK	DIV [K] LK	540	104	A0A097I2B9	A0A097I2B9	1	MEL_358	MEL_358	MEL_358-MEL_358
ISEESFSQLS [K] LLSQK	V [K] EGALVVK	56	424	A0A097I2B9	A0A097I2B9	4	MEL_358	MEL_358	MEL_358-MEL_358
LADQLVQDSLDFLE [K] K	[K] EVQEK	535	189	A0A097I2B9	A0A097I2B9	1	MEL_358	MEL_358	MEL_358-MEL_358
AETETLEAAG [K] VSK	AL [K] SAK	826	1074	A0A097I1X2	A0A097I1X2	1	MEL_216	MEL_216	MEL_216-MEL_216
LGTSIATP [K] K	SGG [K] PTVDDK	727	502	A0A097I1T9	A0A097I1T9	1	MEL_181	MEL_181	MEL_181-MEL_181
IEAP [K] QASPAIK	GSQ [K] TLASK	356	168	A0A097I239	A0A097I239	1	MEL_280	MEL_280	MEL_280-MEL_280
ELQTSS [K] DLK	LGTSIATP [K] K	190	727	A0A097I1T9	A0A097I1T9	1	MEL_181	MEL_181	MEL_181-MEL_181
Q [K] GAGSAGTGSETNSQEVR	[K] AGSLSAAGDTEVPIR	116	38	A0A097I2D0	A0A097I2D0	5	MEL_368	MEL_368	MEL_368-MEL_368
VVEAVN [K] PMSEK	DS [K] DETLSR	290	246	A0A097I2B9	A0A097I2B9	1	MEL_358	MEL_358	MEL_358-MEL_358
ETIDNIPSGLLALE [K] EGIISK	EGALVV [K] R	681	431	A0A097I2B9	A0A097I2B9	1	MEL_358	MEL_358	MEL_358-MEL_358
T [K] LASTMGIAPK	T [K] LASTMGIAPK	387	387	A0A097I1U9	A0A097I1U9	3	MEL_202	MEL_202	MEL_202-MEL_202
AACFEEDGSCPTE [K] PICSVSEK	YADVS [K] AR	149	340	A0A097I239	A0A097I239	1	MEL_280	MEL_280	MEL_280-MEL_280
EGIIS [K] DVDTTDISK	VAESIN [K] R	687	703	A0A097I2B9	A0A097I2B9	5	MEL_358	MEL_358	MEL_358-MEL_358
EGIIS [K] DVDTTDISK	AFM [K] TTK	687	803	A0A097I2B9	A0A097I2B9	2	MEL_358	MEL_358	MEL_358-MEL_358
ETLQEQETE [K] PFMVTSSPPK	[K] DWDQEACK	750	789	A0A097I2B9	A0A097I2B9	4	MEL_358	MEL_358	MEL_358-MEL_358
ETLQEQETE [K] PFMVTSSPPK	CAN [K] LQSK	750	8	A0A097I2B9	A0A097I2B9	1	MEL_358	MEL_358	MEL_358-MEL_358
ETLQEQETE [K] PFMVTSSPPK	VAESIN [K] R	750	703	A0A097I2B9	A0A097I2B9	1	MEL_358	MEL_358	MEL_358-MEL_358
EGIIS [K] DVDTTDISK	[K] GVWDQETAK	687	400	A0A097I2B9	A0A097I2B9	3	MEL_358	MEL_358	MEL_358-MEL_358
EGIIS [K] DVDTTDISK	EGALVV [K] R	687	431	A0A097I2B9	A0A097I2B9	2	MEL_358	MEL_358	MEL_358-MEL_358
GYSSVSS [K] DMFSPSELR	VVEAVN [K] PMSEK	383	290	A0A097I2B9	A0A097I2B9	2	MEL_358	MEL_358	MEL_358-MEL_358
T [K] LASTMGIAPK	LLGLPPVQ [K] K	387	136	A0A097I1U9	A0A097I1U9	6	MEL_202	MEL_202	MEL_202-MEL_202
AL [K] EAAVDCELFGDK	LGTSIATP [K] K	529	727	A0A097I1T9	A0A097I1T9	1	MEL_181	MEL_181	MEL_181-MEL_181
AL [K] EAAVDCELFGDK	[K] LGTSIATPK	529	718	A0A097I1T9	A0A097I1T9	2	MEL_181	MEL_181	MEL_181-MEL_181
ALAEICE [K] ELYSGSDIAR	SSVD [K] ASVENLR	381	844	A0A097I2C3	A0A097I2C3	7	MEL_360	MEL_360	MEL_360-MEL_360
YLAYEPGT [K] DVVAGNMDEFK	A [K] AAEGFLK	240	519	A0A097I1T9	A0A097I1T9	2	MEL_181	MEL_181	MEL_181-MEL_181
VLACLSG [K] ISEESFSQLSK	Q [K] GYSSVSSK	45	375	A0A097I2B9	A0A097I2B9	3	MEL_358	MEL_358	MEL_358-MEL_358
VLACLSG [K] ISEESFSQLSK	VLGSGE [K] PK	45	420	A0A097I2B9	A0A097I2B9	1	MEL_358	MEL_358	MEL_358-MEL_358
VQ [K] ETIDNIPSGLLALEK	VLGSGE [K] PK	666	420	A0A097I2B9	A0A097I2B9	1	MEL_358	MEL_358	MEL_358-MEL_358
ISEESFSQL [S] KLLSQK	VVEAVN [K] PMSEK	55	290	A0A097I2B9	A0A097I2B9	2	MEL_358	MEL_358	MEL_358-MEL_358
ISEESFSQL [S] KLLSQK	DS [K] DETLSR	55	246	A0A097I2B9	A0A097I2B9	1	MEL_358	MEL_358	MEL_358-MEL_358
ETIDNIPSGLLALE [K] EGIISK	E [K] ETFEK	681	434	A0A097I2B9	A0A097I2B9	1	MEL_358	MEL_358	MEL_358-MEL_358
IEAP [K] QASPAIK	E [K] EEEEPK	356	410	A0A097I239	A0A097I239	2	MEL_280	MEL_280	MEL_280-MEL_280
V [K] EGALVVK	VAESIN [K] R	424	703	A0A097I2B9	A0A097I2B9	1	MEL_358	MEL_358	MEL_358-MEL_358
Q [K] GYSSVSSK	LGQLNL [K] DK	375	80	A0A097I2B9	A0A097I2B9	3	MEL_358	MEL_358	MEL_358-MEL_358
[K] YEVEEEIR	QASPAI [K] K	343	363	A0A097I239	A0A097I239	2	MEL_280	MEL_280	MEL_280-MEL_280
DWDQEAC [K] K	VLGSGE [K] PK	797	420	A0A097I2B9	A0A097I2B9	1	MEL_358	MEL_358	MEL_358-MEL_358
TG [K] FVDPSTK	TVYGA [K] R	764	176	A0A097I1U9	A0A097I1U9	1	MEL_202	MEL_202	MEL_202-MEL_202
[K] GVWDQETAK	AFM [K] TTK	400	803	A0A097I2B9	A0A097I2B9	2	MEL_358	MEL_358	MEL_358-MEL_358
[K] GVWDQETAK	VAESIN [K] R	400	703	A0A097I2B9	A0A097I2B9	2	MEL_358	MEL_358	MEL_358-MEL_358
EGALVV [K] R	VAESIN [K] R	431	703	A0A097I2B9	A0A097I2B9	1	MEL_358	MEL_358	MEL_358-MEL_358
[K] GVWDQETAK	E [K] ETFEK	400	434	A0A097I2B9	A0A097I2B9	2	MEL_358	MEL_358	MEL_358-MEL_358
NET [K] ISGNEQTK	FYLD [S] KK	579	151	A0A097I1T9	A0A097I1T9	1	MEL_181	MEL_181	MEL_181-MEL_181
NG [K] EGCAEGSEIR	[K] NLEYNNSIYK	688	303	A0A097I1T9	A0A097I1T9	1	MEL_181	MEL_181	MEL_181-MEL_181
QLPEE [K] AFER	AL [K] SAK	726	1074	A0A097I1X2	A0A097I1X2	2	MEL_216	MEL_216	MEL_216-MEL_216
[K] DWDQEACK	EGALVV [K] R	789	431	A0A097I2B9	A0A097I2B9	4	MEL_358	MEL_358	MEL_358-MEL_358
EGALVV [K] R	AFM [K] TTK	431	803	A0A097I2B9	A0A097I2B9	1	MEL_358	MEL_358	MEL_358-MEL_358
NYGSGQS [K] VDPEGGEWK	SQIS [K] LYR	118	152	A0A097I1X2	A0A097I1X2	2	MEL_216	MEL_216	MEL_216-MEL_216
Q [K] GYSSVSSK	TPY [K] LEQFLR	375	120	A0A097I2B9	A0A097I2B9	2	MEL_358	MEL_358	MEL_358-MEL_358
I [K] GLVSYVR	GIECF [K] PK	255	547	A0A097I1T9	A0A097I1T9	3	MEL_181	MEL_181	MEL_181-MEL_181
LPDAFV [K] K	FVELV [K] R	780	210	A0A097I1U9	A0A097I1U9	1	MEL_202	MEL_202	MEL_202-MEL_202
[K] GVWDQETAK	S [K] VLEFIR	400	237	A0A097I2B9	A0A097I2B9	1	MEL_358	MEL_358	MEL_358-MEL_358
QVCISGL [K] K	S [K] VLEFIR	591	237	A0A097I2B9	A0A097I2B9	2	MEL_358	MEL_358	MEL_358-MEL_358
FLALP [K] EEAFLR	NSV [S] KK	569	492	A0A097I1U9	A0A097I1U9	2	MEL_202	MEL_202	MEL_202-MEL_202
S [K] VLEFIR	DIV [K] LK	237	104	A0A097I2B9	A0A097I2B9	1	MEL_358	MEL_358	MEL_358-MEL_358
QVIVEGIEAALAEGH [K] EEK	IEAP [K] QASPAIK	399	356	A0A097I239	A0A097I239	8	MEL_280	MEL_280	MEL_280-MEL_280
IAESNMG [K] K	SGGV [K] QK	75	662	A0A097I1T9	A0A097I1T9	1	MEL_181	MEL_181	MEL_181-MEL_181
ISGNEQ [T] KK	GIECF [K] PK	586	547	A0A097I1T9	A0A097I1T9	1	MEL_181	MEL_181	MEL_181-MEL_181
NG [K] EGCAEGSEIR	SGGV [K] QK	688	662	A0A097I1T9	A0A097I1T9	3	MEL_181	MEL_181	MEL_181-MEL_181
QVCISGL [K] K	[K] EVQEK	591	189	A0A097I2B9	A0A097I2B9	1	MEL_358	MEL_358	MEL_358-MEL_358
QG [K] LCNVETAR	GAVYD [K] K	20	45	A0A097I239	A0A097I239	2	MEL_280	MEL_280	MEL_280-MEL_280
ISGNEQ [T] KK	TGV [K] CCYK	586	705	A0A097I1T9	A0A097I1T9	2	MEL_181	MEL_181	MEL_181-MEL_181
GTCI [K] GSQK	GTCI [K] GSQK	164	164	A0A097I239	A0A097I239	1	MEL_280	MEL_280	MEL_280-MEL_280
GSQ [K] TLASK	AIASC [K] K	168	16	A0A097I239	A0A097I239	1	MEL_280	MEL_280	MEL_280-MEL_280
Q [K] GYSSVSSK	D [K] ASVR	375	82	A0A097I2B9	A0A097I2B9	1	MEL_358	MEL_358	MEL_358-MEL_358
Q [K] GYSSVSSK	E [K] QLEK	375	363	A0A097I2B9	A0A097I2B9	1	MEL_358	MEL_358	MEL_358-MEL_358
Q [K] GYSSVSSK	CAN [K] LQSK	375	8	A0A097I2B9	A0A097I2B9	2	MEL_358	MEL_358	MEL_358-MEL_358
GTCI [K] GSQK	V [K] GAVYDK	164	39	A0A097I239	A0A097I239	1	MEL_280	MEL_280	MEL_280-MEL_280
GSQ [K] TLASK	YADVS [K] AR	168	340	A0A097I239	A0A097I239	3	MEL_280	MEL_280	MEL_280-MEL_280
Q [K] GYSSVSSK	VAESIN [K] R	375	703	A0A097I2B9	A0A097I2B9	2	MEL_358	MEL_358	MEL_358-MEL_358
CTD [K] AIASCK	K [Y] ADVSK	10	335	A0A097I239	A0A097I239	1	MEL_280	MEL_280	MEL_280-MEL_280
NG [K] EGCAEGSEIR	TGV [K] CCYK	688	705	A0A097I1T9	A0A097I1T9	6	MEL_181	MEL_181	MEL_181-MEL_181
SGG [K] PTVDDK	LG [K] YSCK	502	348	A0A097I1T9	A0A097I1T9	2	MEL_181	MEL_181	MEL_181-MEL_181
QASPAI [K] K	YADVS [K] AR	363	340	A0A097I239	A0A097I239	5	MEL_280	MEL_280	MEL_280-MEL_280
V [K] GAVYDK	GAVYD [K] K	39	45	A0A097I239	A0A097I239	2	MEL_280	MEL_280	MEL_280-MEL_280
Q [K] GYSSVSSK	DWDQEAC [K] K	375	797	A0A097I2B9	A0A097I2B9	1	MEL_358	MEL_358	MEL_358-MEL_358
DWDQEAC [K] K	AFM [K] TTK	797	803	A0A097I2B9	A0A097I2B9	3	MEL_358	MEL_358	MEL_358-MEL_358
QG [K] LCNVETAR	CVSADP [K] R	20	35	A0A097I239	A0A097I239	1	MEL_280	MEL_280	MEL_280-MEL_280
ELQTSS [K] DLK	LG [K] YSCK	190	348	A0A097I1T9	A0A097I1T9	1	MEL_181	MEL_181	MEL_181-MEL_181
[K] DWDQEACK	VLGSGE [K] PK	789	420	A0A097I2B9	A0A097I2B9	1	MEL_358	MEL_358	MEL_358-MEL_358
[K] NLEYNNSIYK	SGGV [K] QK	303	662	A0A097I1T9	A0A097I1T9	8	MEL_181	MEL_181	MEL_181-MEL_181
DWDQEAC [K] K	E [K] ETFEK	797	434	A0A097I2B9	A0A097I2B9	1	MEL_358	MEL_358	MEL_358-MEL_358
[K] NLEYNNSIYK	ISGNEQ [T] KK	303	586	A0A097I1T9	A0A097I1T9	1	MEL_181	MEL_181	MEL_181-MEL_181
GTCI [K] GSQK	AIASC [K] K	164	16	A0A097I239	A0A097I239	2	MEL_280	MEL_280	MEL_280-MEL_280
VAESIN [K] R	[K] EVQEK	703	189	A0A097I2B9	A0A097I2B9	2	MEL_358	MEL_358	MEL_358-MEL_358
GTCI [K] GSQK	[K] YADVSK	164	334	A0A097I239	A0A097I239	3	MEL_280	MEL_280	MEL_280-MEL_280
EMIG [K] SER	T [K] ATAK	167	152	A0A097I1U9	A0A097I1U9	4	MEL_202	MEL_202	MEL_202-MEL_202
ISGNEQ [T] KK	LG [K] YSCK	586	348	A0A097I1T9	A0A097I1T9	2	MEL_181	MEL_181	MEL_181-MEL_181
IAESNMG [K] K	LG [K] YSCK	75	348	A0A097I1T9	A0A097I1T9	2	MEL_181	MEL_181	MEL_181-MEL_181
YADVS [K] AR	TPSP [K] K	340	94	A0A097I239	A0A097I239	3	MEL_280	MEL_280	MEL_280-MEL_280
YADVS [K] AR	AIASC [K] K	340	16	A0A097I239	A0A097I239	3	MEL_280	MEL_280	MEL_280-MEL_280
YADVS [K] AR	GAVYD [K] K	340	45	A0A097I239	A0A097I239	4	MEL_280	MEL_280	MEL_280-MEL_280
NG [K] EGCAEGSEIR	LG [K] YSCK	688	348	A0A097I1T9	A0A097I1T9	4	MEL_181	MEL_181	MEL_181-MEL_181
SGG [K] PTVDDK	Q [K] GIPR	502	664	A0A097I1T9	A0A097I1T9	1	MEL_181	MEL_181	MEL_181-MEL_181
[K] DWDQEACK	AFM [K] TTK	789	803	A0A097I2B9	A0A097I2B9	1	MEL_358	MEL_358	MEL_358-MEL_358
ISGNEQ [T] KK	FYLD [S] KK	586	151	A0A097I1T9	A0A097I1T9	1	MEL_181	MEL_181	MEL_181-MEL_181
[K] DWDQEACK	VAESIN [K] R	789	703	A0A097I2B9	A0A097I2B9	2	MEL_358	MEL_358	MEL_358-MEL_358
QLPEE [K] AFER	QG [K] DQK	726	671	A0A097I1X2	A0A097I1X2	2	MEL_216	MEL_216	MEL_216-MEL_216
LQEMSSTTATIERPAGAG [K] SGGVK	NG [K] EGCAEGSEIR	657	688	A0A097I1T9	A0A097I1T9	1	MEL_181	MEL_181	MEL_181-MEL_181
YETAP [K] ELR	LG [K] YSCK	298	348	A0A097I1T9	A0A097I1T9	1	MEL_181	MEL_181	MEL_181-MEL_181
VG [K] VLTER	YEE [K] PYDR	140	200	A0A097I1U9	A0A097I1U9	2	MEL_202	MEL_202	MEL_202-MEL_202
[K] NLEYNNSIYK	TGV [K] CCYK	303	705	A0A097I1T9	A0A097I1T9	2	MEL_181	MEL_181	MEL_181-MEL_181
FLDEL [K] K	SGGV [K] QK	595	662	A0A097I1T9	A0A097I1T9	2	MEL_181	MEL_181	MEL_181-MEL_181
LQEMSSTTATIERPAGAG [K] SGGVK	YETAP [K] ELR	657	298	A0A097I1T9	A0A097I1T9	6	MEL_181	MEL_181	MEL_181-MEL_181
I [K] GLVSYVR	SGGV [K] QK	255	662	A0A097I1T9	A0A097I1T9	1	MEL_181	MEL_181	MEL_181-MEL_181
LQEMSSTTATIERPAGAG [K] SGGVK	[K] NLEYNNSIYK	657	303	A0A097I1T9	A0A097I1T9	7	MEL_181	MEL_181	MEL_181-MEL_181
FATLL [K] K	LG [K] YSCK	358	348	A0A097I1T9	A0A097I1T9	2	MEL_181	MEL_181	MEL_181-MEL_181
ISGNEQ [T] KK	NM [K] TGVK	586	701	A0A097I1T9	A0A097I1T9	2	MEL_181	MEL_181	MEL_181-MEL_181
V [K] GAVYDK	TPSP [K] K	39	94	A0A097I239	A0A097I239	1	MEL_280	MEL_280	MEL_280-MEL_280
TPY [K] LEQFLR	EGALVV [K] R	120	431	A0A097I2B9	A0A097I2B9	1	MEL_358	MEL_358	MEL_358-MEL_358
I [K] GLVSYVR	[K] FLDELK	255	589	A0A097I1T9	A0A097I1T9	2	MEL_181	MEL_181	MEL_181-MEL_181
AIASC [K] K	GAVYD [K] K	16	45	A0A097I239	A0A097I239	2	MEL_280	MEL_280	MEL_280-MEL_280
GTCI [K] GSQK	YADV [S] KAR	164	339	A0A097I239	A0A097I239	4	MEL_280	MEL_280	MEL_280-MEL_280
V [K] GAVYDK	[K] YADVSK	39	334	A0A097I239	A0A097I239	2	MEL_280	MEL_280	MEL_280-MEL_280
[K] GADDEELR	STDT [K] IR	436	383	A0A097I233	A0A097I233	6	MEL_275	MEL_275	MEL_275-MEL_275
YETAP [K] ELR	SGGV [K] QK	298	662	A0A097I1T9	A0A097I1T9	5	MEL_181	MEL_181	MEL_181-MEL_181
CTD [K] AIASCK	YADVS [K] AR	10	340	A0A097I239	A0A097I239	1	MEL_280	MEL_280	MEL_280-MEL_280
V [K] GAVYDK	YADVS [K] AR	39	340	A0A097I239	A0A097I239	2	MEL_280	MEL_280	MEL_280-MEL_280
Q [K] GYSSVSSK	[K] DWDQEACK	375	789	A0A097I2B9	A0A097I2B9	2	MEL_358	MEL_358	MEL_358-MEL_358
[K] GVWDQETAK	CAN [K] LQSK	400	8	A0A097I2B9	A0A097I2B9	1	MEL_358	MEL_358	MEL_358-MEL_358
YETAP [K] ELR	TGV [K] CCYK	298	705	A0A097I1T9	A0A097I1T9	1	MEL_181	MEL_181	MEL_181-MEL_181
FVDPS [T] KK	YEE [K] PYDR	770	200	A0A097I1U9	A0A097I1U9	1	MEL_202	MEL_202	MEL_202-MEL_202
LQEMSSTTATIERPAGAG [K] SGGVK	SETEALG [K] K	657	617	A0A097I1T9	A0A097I1T9	9	MEL_181	MEL_181	MEL_181-MEL_181
[K] GLGVVCR	V [K] TNLSGK	1424	1417	A0A097I1X2	A0A097I1X2	3	MEL_216	MEL_216	MEL_216-MEL_216
[K] YEVEEEIR	[K] YADVSK	343	334	A0A097I239	A0A097I239	3	MEL_280	MEL_280	MEL_280-MEL_280
[K] GVWDQETAK	[K] DWDQEACK	400	789	A0A097I2B9	A0A097I2B9	3	MEL_358	MEL_358	MEL_358-MEL_358
LQEMSSTTATIERPAGAG [K] SGGVK	[K] AGIPSSGTK	657	753	A0A097I1T9	A0A097I1T9	1	MEL_181	MEL_181	MEL_181-MEL_181
LQEMSSTTATIERPAGAG [K] SGGVK	ELQTSS [K] DLK	657	190	A0A097I1T9	A0A097I1T9	1	MEL_181	MEL_181	MEL_181-MEL_181
LQEMSSTTATIERPAGAG [K] SGGVK	G [K] NPYPGCPSVR	657	670	A0A097I1T9	A0A097I1T9	3	MEL_181	MEL_181	MEL_181-MEL_181
FVELV [K] R	VL [K] DEEK	210	239	A0A097I1U9	A0A097I1U9	1	MEL_202	MEL_202	MEL_202-MEL_202
TPY [K] LEQFLR	VAESIN [K] R	120	703	A0A097I2B9	A0A097I2B9	3	MEL_358	MEL_358	MEL_358-MEL_358
[K] GVWDQETAK	DG [K] FYWIK	400	824	A0A097I2B9	A0A097I2B9	1	MEL_358	MEL_358	MEL_358-MEL_358
[K] GVWDQETAK	TPY [K] LEQFLR	400	120	A0A097I2B9	A0A097I2B9	2	MEL_358	MEL_358	MEL_358-MEL_358
CVSADP [K] RK	TDTG [K] CTDK	35	6	A0A097I239	A0A097I239	1	MEL_280	MEL_280	MEL_280-MEL_280
[K] AGIPSSGTK	SGGV [K] QK	753	662	A0A097I1T9	A0A097I1T9	1	MEL_181	MEL_181	MEL_181-MEL_181
Q [K] GYSSVSSK	[K] EVQEK	375	189	A0A097I2B9	A0A097I2B9	1	MEL_358	MEL_358	MEL_358-MEL_358
LPDAFV [K] K	VG [K] VLTER	780	140	A0A097I1U9	A0A097I1U9	2	MEL_202	MEL_202	MEL_202-MEL_202
CVP [K] TTAFLR	[K] VSLPESESR	303	427	A0A097I239	A0A097I239	2	MEL_280	MEL_280	MEL_280-MEL_280
LPDAFV [K] K	AELLP [K] K	780	360	A0A097I1U9	A0A097I1U9	1	MEL_202	MEL_202	MEL_202-MEL_202
LLGLPPVQ [K] K	YEE [K] PYDR	136	200	A0A097I1U9	A0A097I1U9	1	MEL_202	MEL_202	MEL_202-MEL_202
L [K] QCLVDIGAFK	[K] EVQEK	106	189	A0A097I2B9	A0A097I2B9	1	MEL_358	MEL_358	MEL_358-MEL_358
SETPEMW [K] MPK	FATLL [K] K	342	358	A0A097I1T9	A0A097I1T9	2	MEL_181	MEL_181	MEL_181-MEL_181
TPY [K] LEQFLR	V [K] EGALVVK	120	424	A0A097I2B9	A0A097I2B9	1	MEL_358	MEL_358	MEL_358-MEL_358
ISGNEQ [T] KK	ISGNEQ [T] KK	586	586	A0A097I1T9	A0A097I1T9	1	MEL_181	MEL_181	MEL_181-MEL_181
NET [K] ISGNEQTK	SGGV [K] QK	579	662	A0A097I1T9	A0A097I1T9	1	MEL_181	MEL_181	MEL_181-MEL_181
GTCI [K] GSQK	E [K] EEEEPK	164	410	A0A097I239	A0A097I239	2	MEL_280	MEL_280	MEL_280-MEL_280
SGG [K] PTVDDK	SGGV [K] QK	502	662	A0A097I1T9	A0A097I1T9	3	MEL_181	MEL_181	MEL_181-MEL_181
CTD [K] AIASCK	[K] TPSPK	10	89	A0A097I239	A0A097I239	2	MEL_280	MEL_280	MEL_280-MEL_280
NG [K] EGCAEGSEIR	ISGNEQ [T] KK	688	586	A0A097I1T9	A0A097I1T9	1	MEL_181	MEL_181	MEL_181-MEL_181
E [K] EEEEPK	YADVS [K] AR	410	340	A0A097I239	A0A097I239	2	MEL_280	MEL_280	MEL_280-MEL_280
GSQ [K] TLASK	GTCI [K] GSQK	168	164	A0A097I239	A0A097I239	2	MEL_280	MEL_280	MEL_280-MEL_280
GSQ [K] TLASK	[K] YADVSK	168	334	A0A097I239	A0A097I239	2	MEL_280	MEL_280	MEL_280-MEL_280
CTD [K] AIASCK	AIASC [K] K	10	16	A0A097I239	A0A097I239	1	MEL_280	MEL_280	MEL_280-MEL_280
GTCI [K] GSQK	QASPAI [K] K	164	363	A0A097I239	A0A097I239	1	MEL_280	MEL_280	MEL_280-MEL_280
Q [K] GYSSVSSK	AFM [K] TTK	375	803	A0A097I2B9	A0A097I2B9	5	MEL_358	MEL_358	MEL_358-MEL_358
CTD [K] AIASCK	GTCI [K] GSQK	10	164	A0A097I239	A0A097I239	2	MEL_280	MEL_280	MEL_280-MEL_280
GSQ [K] TLASK	V [K] GAVYDK	168	39	A0A097I239	A0A097I239	2	MEL_280	MEL_280	MEL_280-MEL_280
LGQLNL [K] DK	EGALVV [K] R	80	431	A0A097I2B9	A0A097I2B9	1	MEL_358	MEL_358	MEL_358-MEL_358
Q [K] GYSSVSSK	E [K] ETFEK	375	434	A0A097I2B9	A0A097I2B9	3	MEL_358	MEL_358	MEL_358-MEL_358
ELQTSS [K] DLK	FLDEL [K] K	190	595	A0A097I1T9	A0A097I1T9	1	MEL_181	MEL_181	MEL_181-MEL_181
GADP [K] AYPK	I [K] GLVSYVR	267	255	A0A097I1T9	A0A097I1T9	1	MEL_181	MEL_181	MEL_181-MEL_181
LASTMGIAP [K] K	TVYGA [K] R	397	176	A0A097I1U9	A0A097I1U9	6	MEL_202	MEL_202	MEL_202-MEL_202
NG [K] EGCAEGSEIR	A [K] AAEGFLK	688	519	A0A097I1T9	A0A097I1T9	1	MEL_181	MEL_181	MEL_181-MEL_181
GLLGASEEQI [K] R	[K] EVQEK	23	189	A0A097I2B9	A0A097I2B9	3	MEL_358	MEL_358	MEL_358-MEL_358
VG [K] VLTER	VG [K] VLTER	140	140	A0A097I1U9	A0A097I1U9	1	MEL_202	MEL_202	MEL_202-MEL_202
[K] NLEYNNSIYK	SETEALG [K] K	303	617	A0A097I1T9	A0A097I1T9	3	MEL_181	MEL_181	MEL_181-MEL_181
[K] DWDQEACK	V [K] EGALVVK	789	424	A0A097I2B9	A0A097I2B9	1	MEL_358	MEL_358	MEL_358-MEL_358
LGTSIATP [K] K	VV [K] AFNR	727	420	A0A097I1T9	A0A097I1T9	1	MEL_181	MEL_181	MEL_181-MEL_181
QLPEE [K] AFER	AET [K] ALK	726	1071	A0A097I1X2	A0A097I1X2	4	MEL_216	MEL_216	MEL_216-MEL_216
QVCISGL [K] K	VLGSGE [K] PK	591	420	A0A097I2B9	A0A097I2B9	1	MEL_358	MEL_358	MEL_358-MEL_358
[K] NLEYNNSIYK	AYD [K] YETAPK	303	292	A0A097I1T9	A0A097I1T9	4	MEL_181	MEL_181	MEL_181-MEL_181
CVP [K] TTAFLR	E [K] EEEEPK	303	410	A0A097I239	A0A097I239	1	MEL_280	MEL_280	MEL_280-MEL_280
NET [K] ISGNEQTK	[K] AVESWLK	579	621	A0A097I1T9	A0A097I1T9	2	MEL_181	MEL_181	MEL_181-MEL_181
GVWDQETA [K] CVER	VLGSGE [K] PK	409	420	A0A097I2B9	A0A097I2B9	2	MEL_358	MEL_358	MEL_358-MEL_358
[K] GVWDQETAK	EGALVV [K] R	400	431	A0A097I2B9	A0A097I2B9	4	MEL_358	MEL_358	MEL_358-MEL_358
GLLGASEEQI [K] R	VAESIN [K] R	23	703	A0A097I2B9	A0A097I2B9	1	MEL_358	MEL_358	MEL_358-MEL_358
GLLGASEEQI [K] R	AFM [K] TTK	23	803	A0A097I2B9	A0A097I2B9	1	MEL_358	MEL_358	MEL_358-MEL_358
[K] VSLPESESR	[K] YEVEEEIR	427	343	A0A097I239	A0A097I239	2	MEL_280	MEL_280	MEL_280-MEL_280
DFAVLQ [K] R	VL [K] DEEK	264	239	A0A097I1U9	A0A097I1U9	2	MEL_202	MEL_202	MEL_202-MEL_202
A [K] DEAVLLR	VG [K] VLTER	378	140	A0A097I1U9	A0A097I1U9	1	MEL_202	MEL_202	MEL_202-MEL_202
[K] GVWDQETAK	DIV [K] LK	400	104	A0A097I2B9	A0A097I2B9	1	MEL_358	MEL_358	MEL_358-MEL_358
HSGLTIVGSSEVL [K] K	TDTG [K] CTDK	191	6	A0A097I239	A0A097I239	1	MEL_280	MEL_280	MEL_280-MEL_280
[K] GVWDQETAK	LGQLNL [K] DK	400	80	A0A097I2B9	A0A097I2B9	1	MEL_358	MEL_358	MEL_358-MEL_358
SGG [K] PTVDDK	TGV [K] CCYK	502	705	A0A097I1T9	A0A097I1T9	1	MEL_181	MEL_181	MEL_181-MEL_181
Q [K] GYSSVSSK	VLGSGE [K] PK	375	420	A0A097I2B9	A0A097I2B9	1	MEL_358	MEL_358	MEL_358-MEL_358
NG [K] EGCAEGSEIR	NG [K] EGCAEGSEIR	688	688	A0A097I1T9	A0A097I1T9	1	MEL_181	MEL_181	MEL_181-MEL_181
ISGNEQ [T] KK	FLDEL [K] K	586	595	A0A097I1T9	A0A097I1T9	4	MEL_181	MEL_181	MEL_181-MEL_181
VAESIN [K] R	DIV [K] LK	703	104	A0A097I2B9	A0A097I2B9	1	MEL_358	MEL_358	MEL_358-MEL_358
[K] NLEYNNSIYK	[K] AGIPSSGTK	303	753	A0A097I1T9	A0A097I1T9	1	MEL_181	MEL_181	MEL_181-MEL_181
GVWDQETA [K] CVER	E [K] QLEK	409	363	A0A097I2B9	A0A097I2B9	2	MEL_358	MEL_358	MEL_358-MEL_358
DWDQEAC [K] K	EGALVV [K] R	797	431	A0A097I2B9	A0A097I2B9	3	MEL_358	MEL_358	MEL_358-MEL_358
LGQLNL [K] DK	VAESIN [K] R	80	703	A0A097I2B9	A0A097I2B9	1	MEL_358	MEL_358	MEL_358-MEL_358
TG [K] FVDPSTK	FP [K] PEER	764	298	A0A097I1U9	A0A097I1U9	1	MEL_202	MEL_202	MEL_202-MEL_202
I [K] GLVSYVR	ISGNEQ [T] KK	255	586	A0A097I1T9	A0A097I1T9	1	MEL_181	MEL_181	MEL_181-MEL_181
NG [K] EGCAEGSEIR	FATLL [K] K	688	358	A0A097I1T9	A0A097I1T9	1	MEL_181	MEL_181	MEL_181-MEL_181
GLLGASEEQI [K] R	CAN [K] LQSK	23	8	A0A097I2B9	A0A097I2B9	1	MEL_358	MEL_358	MEL_358-MEL_358
ILDEV [K] EQK	FP [K] PEER	277	298	A0A097I1U9	A0A097I1U9	1	MEL_202	MEL_202	MEL_202-MEL_202
[K] DEDLALAEEEAER	TVYGA [K] R	70	176	A0A097I1U9	A0A097I1U9	1	MEL_202	MEL_202	MEL_202-MEL_202
[K] NLEYNNSIYK	YETAP [K] ELR	303	298	A0A097I1T9	A0A097I1T9	2	MEL_181	MEL_181	MEL_181-MEL_181
LGQLNL [K] DK	AFM [K] TTK	80	803	A0A097I2B9	A0A097I2B9	1	MEL_358	MEL_358	MEL_358-MEL_358
[K] GVWDQETAK	QVCISGL [K] K	400	591	A0A097I2B9	A0A097I2B9	1	MEL_358	MEL_358	MEL_358-MEL_358
GVWDQETA [K] CVER	EGALVV [K] R	409	431	A0A097I2B9	A0A097I2B9	2	MEL_358	MEL_358	MEL_358-MEL_358
YALFTGDET [K] EER	VV [K] AFNR	412	420	A0A097I1T9	A0A097I1T9	1	MEL_181	MEL_181	MEL_181-MEL_181
ASYYIYDLP [Y] KR	[K] GADDEELR	319	436	A0A097I233	A0A097I233	1	MEL_275	MEL_275	MEL_275-MEL_275
N [K] DFYELDQESDR	[K] TVVLLR	609	712	A0A097I233	A0A097I233	2	MEL_275	MEL_275	MEL_275-MEL_275
[K] GVWDQETAK	EANILQ [K] LR	400	340	A0A097I2B9	A0A097I2B9	1	MEL_358	MEL_358	MEL_358-MEL_358
TPY [K] LEQFLR	LGQLNL [K] DK	120	80	A0A097I2B9	A0A097I2B9	3	MEL_358	MEL_358	MEL_358-MEL_358
Q [K] GYSSVSSK	QVCISGL [K] K	375	591	A0A097I2B9	A0A097I2B9	1	MEL_358	MEL_358	MEL_358-MEL_358
FVDPS [T] KK	TFI [K] TGK	770	761	A0A097I1U9	A0A097I1U9	3	MEL_202	MEL_202	MEL_202-MEL_202
[K] LGTSIATPK	LG [K] YSCK	718	348	A0A097I1T9	A0A097I1T9	3	MEL_181	MEL_181	MEL_181-MEL_181
TG [K] FVDPSTK	YEE [K] PYDR	764	200	A0A097I1U9	A0A097I1U9	1	MEL_202	MEL_202	MEL_202-MEL_202
SETEALG [K] K	TGV [K] CCYK	617	705	A0A097I1T9	A0A097I1T9	1	MEL_181	MEL_181	MEL_181-MEL_181
CTD [K] AIASCK	V [K] GAVYDK	10	39	A0A097I239	A0A097I239	1	MEL_280	MEL_280	MEL_280-MEL_280
VLGSGE [K] PK	AFM [K] TTK	420	803	A0A097I2B9	A0A097I2B9	2	MEL_358	MEL_358	MEL_358-MEL_358
V [K] EGALVVK	[K] EVQEK	424	189	A0A097I2B9	A0A097I2B9	1	MEL_358	MEL_358	MEL_358-MEL_358
[K] LGTSIATPK	SGGV [K] QK	718	662	A0A097I1T9	A0A097I1T9	1	MEL_181	MEL_181	MEL_181-MEL_181
VLGSGE [K] PK	E [K] ETFEK	420	434	A0A097I2B9	A0A097I2B9	2	MEL_358	MEL_358	MEL_358-MEL_358
QG [K] LCNVETAR	GTCI [K] GSQK	20	164	A0A097I239	A0A097I239	1	MEL_280	MEL_280	MEL_280-MEL_280
[K] VSLPESESR	AIASC [K] K	427	16	A0A097I239	A0A097I239	1	MEL_280	MEL_280	MEL_280-MEL_280
[K] LGTSIATPK	NM [K] TGVK	718	701	A0A097I1T9	A0A097I1T9	1	MEL_181	MEL_181	MEL_181-MEL_181
[K] VSLPESESR	GTCI [K] GSQK	427	164	A0A097I239	A0A097I239	1	MEL_280	MEL_280	MEL_280-MEL_280
LLEEQLDIS [S] KTTGDYIQK	T [K] LASTMGIAPK	468	387	A0A097I1U9	A0A097I1U9	4	MEL_202	MEL_202	MEL_202-MEL_202
[K] GVWDQETAK	Q [K] GYSSVSSK	400	375	A0A097I2B9	A0A097I2B9	4	MEL_358	MEL_358	MEL_358-MEL_358
LGQLNL [K] DK	[K] EVQEK	80	189	A0A097I2B9	A0A097I2B9	1	MEL_358	MEL_358	MEL_358-MEL_358
[K] VSLPESESR	GAVYD [K] K	427	45	A0A097I239	A0A097I239	1	MEL_280	MEL_280	MEL_280-MEL_280
[K] VSLPESESR	YADVS [K] AR	427	340	A0A097I239	A0A097I239	3	MEL_280	MEL_280	MEL_280-MEL_280
V [K] EGALVVK	CAN [K] LQSK	424	8	A0A097I2B9	A0A097I2B9	2	MEL_358	MEL_358	MEL_358-MEL_358
GTCI [K] GSQK	[K] YEVEEEIR	164	343	A0A097I239	A0A097I239	2	MEL_280	MEL_280	MEL_280-MEL_280
TG [K] FVDPSTK	[K] SLAPR	764	329	A0A097I1U9	A0A097I1U9	1	MEL_202	MEL_202	MEL_202-MEL_202
EGALVV [K] R	E [K] ETFEK	431	434	A0A097I2B9	A0A097I2B9	1	MEL_358	MEL_358	MEL_358-MEL_358
[K] GVWDQETAK	VLGSGE [K] PK	400	420	A0A097I2B9	A0A097I2B9	1	MEL_358	MEL_358	MEL_358-MEL_358
CAN [K] LQSK	DIV [K] LK	8	104	A0A097I2B9	A0A097I2B9	1	MEL_358	MEL_358	MEL_358-MEL_358
GSQ [K] TLASK	[K] YEVEEEIR	168	343	A0A097I239	A0A097I239	1	MEL_280	MEL_280	MEL_280-MEL_280
NG [K] EGCAEGSEIR	G [K] NPYPGCPSVR	688	670	A0A097I1T9	A0A097I1T9	1	MEL_181	MEL_181	MEL_181-MEL_181
TGV [K] CCYK	FLDEL [K] K	705	595	A0A097I1T9	A0A097I1T9	1	MEL_181	MEL_181	MEL_181-MEL_181
DVDTTDIS [K] VAESINK	VVEAVN [K] PMSEK	696	290	A0A097I2B9	A0A097I2B9	1	MEL_358	MEL_358	MEL_358-MEL_358
QCLVDIGAF [K] TPYK	[K] EVQEK	116	189	A0A097I2B9	A0A097I2B9	3	MEL_358	MEL_358	MEL_358-MEL_358
AL [K] EAAVDCELFGDK	ES [K] EGSR	529	107	A0A097I1T9	A0A097I2B5	1	MEL_181	MEL_369	MEL_181-MEL_369
HVAVNA [K] R	YGSA [K] ESK	1050	104	A0A097I1X2	A0A097I2B5	1	MEL_216	MEL_369	MEL_216-MEL_369
EKEEEEP [K] K	TIM [K] SDVK	416	81	A0A097I239	A0A097I2D0	1	MEL_280	MEL_368	MEL_280-MEL_368
I [K] ENLGEYSSK	AAS [K] QK	887	238	A0A097I1X2	A0A097I2B5	1	MEL_216	MEL_369	MEL_216-MEL_369
I [K] GLVSYVR	ES [K] EGSR	255	107	A0A097I1T9	A0A097I2B5	1	MEL_181	MEL_369	MEL_181-MEL_369
SQM [K] STCLIIPK	QG [K] LCNVETAR	137	20	A0A097I2D0	A0A097I239	1	MEL_368	MEL_280	MEL_280-MEL_368
[K] EDKEEDFYNHQK	AAS [K] QK	51	238	A0A097I1X2	A0A097I2B5	1	MEL_216	MEL_369	MEL_216-MEL_369
SLSD [K] ELAK	GFE [K] FATK	246	865	A0A097I2B5	A0A097I1X2	1	MEL_369	MEL_216	MEL_216-MEL_369
VAESIN [K] R	YEE [K] PYDR	703	200	A0A097I2B9	A0A097I1U9	1	MEL_358	MEL_202	MEL_202-MEL_358
SLSD [K] ELAK	SGQ [K] NR	246	486	A0A097I2B5	A0A097I233	2	MEL_369	MEL_275	MEL_275-MEL_369
TPY [K] LEQFLR	[K] YADVSK	120	334	A0A097I2B9	A0A097I239	1	MEL_358	MEL_280	MEL_280-MEL_358
RDPSSLITAEQ [K] LR	SLSD [K] ELAK	983	246	A0A097I233	A0A097I2B5	1	MEL_275	MEL_369	MEL_275-MEL_369
DS [K] DETLSR	GVN [K] PISR	246	224	A0A097I2B9	A0A097I1U9	1	MEL_358	MEL_202	MEL_202-MEL_358
I [K] ENLGEYSSK	[K] SLSDK	887	241	A0A097I1X2	A0A097I2B5	1	MEL_216	MEL_369	MEL_216-MEL_369
TTE [K] EASSPK	SSV [K] PK	219	801	A0A097I2B5	A0A097I233	2	MEL_369	MEL_275	MEL_275-MEL_369
HAVGEMT [K] AVTR	[K] GTSVK	95	1510	A0A097I2B5	A0A097I1X2	2	MEL_369	MEL_216	MEL_216-MEL_369
EEVPEEEESEAAPP [K] K	ELA [K] YEK	91	258	A0A097I1V2	A0A097I2B5	1	MEL_196	MEL_369	MEL_196-MEL_369
ILSQGVTL [K] NVR	SLSD [K] ELAK	999	246	A0A097I1X2	A0A097I2B5	2	MEL_216	MEL_369	MEL_216-MEL_369
TTE [K] EASSPK	SA [K] VLR	219	1077	A0A097I2B5	A0A097I1X2	1	MEL_369	MEL_216	MEL_216-MEL_369
SFPKPPGDP [T] EKAYR	A [K] LQISVAR	594	116	A0A097I1X2	A0A097I2B5	1	MEL_216	MEL_369	MEL_216-MEL_369
VPT [K] NSVTK	[K] SLSDK	989	241	A0A097I233	A0A097I2B5	3	MEL_275	MEL_369	MEL_275-MEL_369
LA [K] SQHIDSFGK	ELA [K] LTK	815	250	A0A097I233	A0A097I2B5	1	MEL_275	MEL_369	MEL_275-MEL_369
VTS [K] DIETAFMLEHGPL	EKEEEEP [K] K	203	416	A0A097I2D0	A0A097I239	1	MEL_368	MEL_280	MEL_280-MEL_368
NLPFA [K] IQTEQYK	ELA [K] YEK	1010	258	A0A097I233	A0A097I2B5	1	MEL_275	MEL_369	MEL_275-MEL_369
DS [K] DETLSR	VG [K] VLTER	246	140	A0A097I2B9	A0A097I1U9	1	MEL_358	MEL_202	MEL_202-MEL_358
HAVGEMT [K] AVTR	AL [K] SAK	95	1074	A0A097I2B5	A0A097I1X2	2	MEL_369	MEL_216	MEL_216-MEL_369
TASGELEDGIV [S] DIKK	HAVGEM [T] KAVTR	1383	94	A0A097I1X2	A0A097I2B5	1	MEL_216	MEL_369	MEL_216-MEL_369
V [K] AQQHGHLADHVSVGETQIPK	YADVS [K] AR	9	340	A0A097I2D0	A0A097I239	9	MEL_368	MEL_280	MEL_280-MEL_368
L [K] QCLVDIGAFK	GVN [K] PISR	106	224	A0A097I2B9	A0A097I1U9	1	MEL_358	MEL_202	MEL_202-MEL_358
V [K] EGALVVK	YADVS [K] AR	424	340	A0A097I2B9	A0A097I239	1	MEL_358	MEL_280	MEL_280-MEL_358
ILDEV [K] EQK	VAESIN [K] R	277	703	A0A097I1U9	A0A097I2B9	1	MEL_202	MEL_358	MEL_202-MEL_358
HAVGEMT [K] AVTR	LS [K] TFGK	95	1178	A0A097I2B5	A0A097I1X2	1	MEL_369	MEL_216	MEL_216-MEL_369
LCQVSLP [K] FK	[K] SLSDK	1273	241	A0A097I1X2	A0A097I2B5	2	MEL_216	MEL_369	MEL_216-MEL_369
TTE [K] EASSPK	TNLSG [K] K	219	1423	A0A097I2B5	A0A097I1X2	1	MEL_369	MEL_216	MEL_216-MEL_369
V [K] RDEPHVVVR	ATQ [K] ETTR	185	5	A0A097I1V2	A0A097I2B5	1	MEL_196	MEL_369	MEL_196-MEL_369
EKEEEEP [K] K	S [K] VLEFIR	416	237	A0A097I239	A0A097I2B9	1	MEL_280	MEL_358	MEL_280-MEL_358
Q [K] GAGSAGTGSETNSQEVR	V [K] GAVYDK	116	39	A0A097I2D0	A0A097I239	1	MEL_368	MEL_280	MEL_280-MEL_368
GFE [K] FATK	[K] SLSDK	865	241	A0A097I1X2	A0A097I2B5	1	MEL_216	MEL_369	MEL_216-MEL_369
LASTMGIAP [K] K	FMHTFLH [K] IK	397	687	A0A097I1U9	A0A097I1X2	1	MEL_202	MEL_216	MEL_202-MEL_216
IAESNMG [K] K	ELA [K] YEK	75	258	A0A097I1T9	A0A097I2B5	1	MEL_181	MEL_369	MEL_181-MEL_369
ISEESFSQL [S] KLLSQK	[K] YADVSK	55	334	A0A097I2B9	A0A097I239	1	MEL_358	MEL_280	MEL_280-MEL_358
QVE [K] SAEEIQQEFER	LH [K] LVQK	440	62	A0A097I239	A0A097I2D0	2	MEL_280	MEL_368	MEL_280-MEL_368
SQM [K] STCLIIPK	[K] VSLPESESR	137	427	A0A097I2D0	A0A097I239	3	MEL_368	MEL_280	MEL_280-MEL_368
GV [K] GNYGLSPALSK	[K] SLSDK	873	241	A0A097I1X2	A0A097I2B5	1	MEL_216	MEL_369	MEL_216-MEL_369
V [K] RDEPHVVVR	ELA [K] LTK	185	250	A0A097I1V2	A0A097I2B5	1	MEL_196	MEL_369	MEL_196-MEL_369
A [K] LQISVAR	[K] GADDEELR	116	436	A0A097I2B5	A0A097I233	1	MEL_369	MEL_275	MEL_275-MEL_369
TPY [K] LEQFLR	GVN [K] PISR	120	224	A0A097I2B9	A0A097I1U9	2	MEL_358	MEL_202	MEL_202-MEL_358
ISEESFSQLS [K] LLSQK	VL [K] DEEK	56	239	A0A097I2B9	A0A097I1U9	1	MEL_358	MEL_202	MEL_202-MEL_358
RQEIS [K] MESFSVGR	AAS [K] QK	633	238	A0A097I233	A0A097I2B5	1	MEL_275	MEL_369	MEL_275-MEL_369
[K] DYEHLEGDIK	LH [K] LVQK	195	62	A0A097I239	A0A097I2D0	4	MEL_280	MEL_368	MEL_280-MEL_368
TPY [K] LEQFLR	FVDPS [T] KK	120	770	A0A097I2B9	A0A097I1U9	1	MEL_358	MEL_202	MEL_202-MEL_358
TTE [K] EASSPK	RE [K] KPPVLK	219	98	A0A097I2B5	A0A097I1V2	1	MEL_369	MEL_196	MEL_196-MEL_369
HAVGEMT [K] AVTR	TNLSG [K] K	95	1423	A0A097I2B5	A0A097I1X2	1	MEL_369	MEL_216	MEL_216-MEL_369
HAVGEMT [K] AVTR	E [K] KPPVLK	95	98	A0A097I2B5	A0A097I1V2	1	MEL_369	MEL_196	MEL_196-MEL_369
SQM [K] STCLIIPK	YADVS [K] AR	137	340	A0A097I2D0	A0A097I239	5	MEL_368	MEL_280	MEL_280-MEL_368
TPY [K] LEQFLR	AELLP [K] K	120	360	A0A097I2B9	A0A097I1U9	1	MEL_358	MEL_202	MEL_202-MEL_358
TG [K] FVDPSTK	S [K] VLEFIR	764	237	A0A097I1U9	A0A097I2B9	1	MEL_202	MEL_358	MEL_202-MEL_358
EASSGSVNSE [K] TLR	ES [K] EGSR	948	107	A0A097I1X2	A0A097I2B5	4	MEL_216	MEL_369	MEL_216-MEL_369
GNYGLSPALS [K] K	AAS [K] QK	884	238	A0A097I1X2	A0A097I2B5	1	MEL_216	MEL_369	MEL_216-MEL_369
RLPNDVMCIEG [K] DGK	[K] VSLPESESR	821	427	A0A097I2B9	A0A097I239	1	MEL_358	MEL_280	MEL_280-MEL_358
TTE [K] EASSPK	[K] DLTMCASK	219	576	A0A097I2B5	A0A097I1X2	1	MEL_369	MEL_216	MEL_216-MEL_369
[K] VSLPESESR	LGQLNL [K] DK	427	80	A0A097I239	A0A097I2B9	1	MEL_280	MEL_358	MEL_280-MEL_358
S [K] VLEFIR	YADVS [K] AR	237	340	A0A097I2B9	A0A097I239	1	MEL_358	MEL_280	MEL_280-MEL_358
ISEESFSQLS [K] LLSQK	AELLP [K] K	56	360	A0A097I2B9	A0A097I1U9	2	MEL_358	MEL_202	MEL_202-MEL_358
GFE [K] FATK	AAS [K] QK	865	238	A0A097I1X2	A0A097I2B5	1	MEL_216	MEL_369	MEL_216-MEL_369
YGSA [K] ESK	SSV [K] PK	104	801	A0A097I2B5	A0A097I233	1	MEL_369	MEL_275	MEL_275-MEL_369
DS [K] DETLSR	E [K] EEEEPK	246	410	A0A097I2B9	A0A097I239	1	MEL_358	MEL_280	MEL_280-MEL_358
TTE [K] EASSPK	DH [K] YPALR	219	511	A0A097I2B5	A0A097I233	3	MEL_369	MEL_275	MEL_275-MEL_369
TTE [K] EASSPK	EA [K] ELR	219	478	A0A097I2B5	A0A097I233	2	MEL_369	MEL_275	MEL_275-MEL_369
TPY [K] LEQFLR	E [K] AELLPK	120	354	A0A097I2B9	A0A097I1U9	1	MEL_358	MEL_202	MEL_202-MEL_358
Q [K] GYSSVSSK	YADVS [K] AR	375	340	A0A097I2B9	A0A097I239	1	MEL_358	MEL_280	MEL_280-MEL_358
I [K] ENLGEYSSK	ELA [K] YEK	887	258	A0A097I1X2	A0A097I2B5	1	MEL_216	MEL_369	MEL_216-MEL_369
TTE [K] EASSPK	AL [K] SAK	219	1074	A0A097I2B5	A0A097I1X2	1	MEL_369	MEL_216	MEL_216-MEL_369
FMHTFLH [K] IK	ELA [K] LTK	687	250	A0A097I1X2	A0A097I2B5	1	MEL_216	MEL_369	MEL_216-MEL_369
EEVPEEEESEAAPP [K] K	EASSP [K] K	91	225	A0A097I1V2	A0A097I2B5	1	MEL_196	MEL_369	MEL_196-MEL_369
V [K] AQQHGHLADHVSVGETQIPK	[K] YADVSK	9	334	A0A097I2D0	A0A097I239	3	MEL_368	MEL_280	MEL_280-MEL_368
LGSHADLP [K] SQR	TFI [K] TGK	1034	761	A0A097I1X2	A0A097I1U9	1	MEL_216	MEL_202	MEL_202-MEL_216
EKEEEEP [K] K	LH [K] LVQK	416	62	A0A097I239	A0A097I2D0	2	MEL_280	MEL_368	MEL_280-MEL_368
KLPDAFV [K] K	GFE [K] FATK	780	865	A0A097I1U9	A0A097I1X2	1	MEL_202	MEL_216	MEL_202-MEL_216
VLGSGE [K] PK	YADVS [K] AR	420	340	A0A097I2B9	A0A097I239	1	MEL_358	MEL_280	MEL_280-MEL_358
YGSA [K] ESK	[K] PPVLK	104	99	A0A097I2B5	A0A097I1V2	1	MEL_369	MEL_196	MEL_196-MEL_369
V [K] RDEPHVVVR	AAS [K] QK	185	238	A0A097I1V2	A0A097I2B5	1	MEL_196	MEL_369	MEL_196-MEL_369
LGSHADLP [K] SQR	AAS [K] QK	1034	238	A0A097I1X2	A0A097I2B5	2	MEL_216	MEL_369	MEL_216-MEL_369
QCTAAVSILSE [K] EAK	[K] SLSDK	475	241	A0A097I233	A0A097I2B5	1	MEL_275	MEL_369	MEL_275-MEL_369
HAVGEMT [K] AVTR	SGQ [K] NR	95	486	A0A097I2B5	A0A097I233	1	MEL_369	MEL_275	MEL_275-MEL_369
Y [K] NFIHTVK	ELA [K] LTK	1319	250	A0A097I1X2	A0A097I2B5	1	MEL_216	MEL_369	MEL_216-MEL_369
LCQVSLP [K] FK	TG [K] FVDPSTK	1273	764	A0A097I1X2	A0A097I1U9	1	MEL_216	MEL_202	MEL_202-MEL_216
SFPKPPGDP [T] EKAYR	HAVGEMT [K] AVTR	594	95	A0A097I1X2	A0A097I2B5	1	MEL_216	MEL_369	MEL_216-MEL_369
HAVGEM [T] KAVTR	[K] DLTMCASK	94	576	A0A097I2B5	A0A097I1X2	2	MEL_369	MEL_216	MEL_216-MEL_369
NPYASFE [K] LSK	YGSA [K] ESK	1175	104	A0A097I1X2	A0A097I2B5	1	MEL_216	MEL_369	MEL_216-MEL_369
EGALVV [K] R	AELLP [K] K	431	360	A0A097I2B9	A0A097I1U9	1	MEL_358	MEL_202	MEL_202-MEL_358
ISEESFSQLS [K] LLSQK	EE [K] REEK	56	402	A0A097I2B9	A0A097I239	2	MEL_358	MEL_280	MEL_280-MEL_358
AACFEEDGSCPTE [K] PICSVSEK	ALVITY [S] GKR	149	194	A0A097I239	A0A097I2D0	1	MEL_280	MEL_368	MEL_280-MEL_368
LYPSAMSEYQQ [K] AVER	HAVGEM [T] KAVTR	811	94	A0A097I1X2	A0A097I2B5	2	MEL_216	MEL_369	MEL_216-MEL_369
TPY [K] LEQFLR	A [K] DEAVLLR	120	378	A0A097I2B9	A0A097I1U9	1	MEL_358	MEL_202	MEL_202-MEL_358
YGSA [K] ESK	AQHI [K] AR	104	625	A0A097I2B5	A0A097I233	1	MEL_369	MEL_275	MEL_275-MEL_369
GV [K] GNYGLSPALSK	ES [K] EGSR	873	107	A0A097I1X2	A0A097I2B5	1	MEL_216	MEL_369	MEL_216-MEL_369
LGSHADLP [K] SQR	[K] SLSDK	1034	241	A0A097I1X2	A0A097I2B5	2	MEL_216	MEL_369	MEL_216-MEL_369
LCQVSLP [K] FK	KLPDAFV [K] K	1273	780	A0A097I1X2	A0A097I1U9	1	MEL_216	MEL_202	MEL_202-MEL_216
RDEGSLTMEELCSP [K] K	ES [K] EGSR	27	107	A0A097I1T9	A0A097I2B5	1	MEL_181	MEL_369	MEL_181-MEL_369
YGSA [K] ESK	VVTDA [K] K	104	132	A0A097I2B5	A0A097I1T9	1	MEL_369	MEL_181	MEL_181-MEL_369
SLSD [K] ELAK	KP [K] AAPK	246	72	A0A097I2B5	A0A097I1V2	2	MEL_369	MEL_196	MEL_196-MEL_369
GFE [K] FATK	YGSA [K] ESK	865	104	A0A097I1X2	A0A097I2B5	2	MEL_216	MEL_369	MEL_216-MEL_369
EAAVDCELFGD [K] GIECFKPK	ES [K] EGSR	541	107	A0A097I1T9	A0A097I2B5	1	MEL_181	MEL_369	MEL_181-MEL_369
LG [K] YSCK	[K] SLSDK	348	241	A0A097I1T9	A0A097I2B5	1	MEL_181	MEL_369	MEL_181-MEL_369
TTE [K] EASSPK	NM [K] TGVK	219	701	A0A097I2B5	A0A097I1T9	1	MEL_369	MEL_181	MEL_181-MEL_369
ELQTSS [K] DLK	ES [K] EGSR	190	107	A0A097I1T9	A0A097I2B5	2	MEL_181	MEL_369	MEL_181-MEL_369
NPYASFE [K] LSK	VG [K] VLTER	1175	140	A0A097I1X2	A0A097I1U9	1	MEL_216	MEL_202	MEL_202-MEL_216
ISEESF [S] QLSKLLSQK	A [K] LQISVAR	52	116	A0A097I2B9	A0A097I2B5	1	MEL_358	MEL_369	MEL_358-MEL_369
ISEESFSQLS [K] LLSQK	E [K] LPEGGR	56	287	A0A097I2B9	A0A097I1U9	1	MEL_358	MEL_202	MEL_202-MEL_358
AL [K] EAAVDCELFGDK	[K] SLSDK	529	241	A0A097I1T9	A0A097I2B5	1	MEL_181	MEL_369	MEL_181-MEL_369
IEAP [K] QASPAIK	VPTKN [S] VTK	356	991	A0A097I239	A0A097I233	1	MEL_280	MEL_275	MEL_275-MEL_280
FMHTFLH [K] IK	TTE [K] EASSPK	687	219	A0A097I1X2	A0A097I2B5	1	MEL_216	MEL_369	MEL_216-MEL_369
[K] DYEHLEGDIK	VAESIN [K] R	195	703	A0A097I239	A0A097I2B9	1	MEL_280	MEL_358	MEL_280-MEL_358
QLE [K] CLLHLR	ELA [K] LTK	367	250	A0A097I2B9	A0A097I2B5	1	MEL_358	MEL_369	MEL_358-MEL_369
LGQLNL [K] DK	EE [K] REEK	80	402	A0A097I2B9	A0A097I239	2	MEL_358	MEL_280	MEL_280-MEL_358
LLNF [K] SPSQK	TPY [K] LEQFLR	600	120	A0A097I1Y8	A0A097I2B9	1	MEL_231	MEL_358	MEL_231-MEL_358
TTE [K] EASSPK	[K] GTSVK	219	1510	A0A097I2B5	A0A097I1X2	3	MEL_369	MEL_216	MEL_216-MEL_369
HAVGEMT [K] AVTR	QLPEE [K] AFER	95	726	A0A097I2B5	A0A097I1X2	2	MEL_369	MEL_216	MEL_216-MEL_369
TTE [K] EASSPK	E [K] KPPVLK	219	98	A0A097I2B5	A0A097I1V2	1	MEL_369	MEL_196	MEL_196-MEL_369
YLAYEPGT [K] DVVAGNMDEFK	ES [K] EGSR	240	107	A0A097I1T9	A0A097I2B5	2	MEL_181	MEL_369	MEL_181-MEL_369
SISEGVTL [K] R	ELA [K] LTK	449	250	A0A097I1T9	A0A097I2B5	1	MEL_181	MEL_369	MEL_181-MEL_369
IAESNMG [K] K	[K] SLSDK	75	241	A0A097I1T9	A0A097I2B5	1	MEL_181	MEL_369	MEL_181-MEL_369
HEVLVAAGSLGVLN [K] PK	ES [K] EGSR	515	107	A0A097I2B9	A0A097I2B5	2	MEL_358	MEL_369	MEL_358-MEL_369
YGSA [K] ESK	FATLL [K] K	104	358	A0A097I2B5	A0A097I1T9	1	MEL_369	MEL_181	MEL_181-MEL_369
IEAP [K] QASPAIK	L [K] QCLVDIGAFK	356	106	A0A097I239	A0A097I2B9	1	MEL_280	MEL_358	MEL_280-MEL_358
[K] GADDEELR	E [K] EEEEPK	436	410	A0A097I233	A0A097I239	1	MEL_275	MEL_280	MEL_275-MEL_280
ISEESFSQL [S] KLLSQK	YADV [S] KAR	55	339	A0A097I2B9	A0A097I239	2	MEL_358	MEL_280	MEL_280-MEL_358
T [K] LASTMGIAPK	[K] GVWDQETAK	387	400	A0A097I1U9	A0A097I2B9	1	MEL_202	MEL_358	MEL_202-MEL_358
Q [K] GYSSVSSK	EKEEEEP [K] K	375	416	A0A097I2B9	A0A097I239	1	MEL_358	MEL_280	MEL_280-MEL_358
HAVGEMT [K] AVTR	VVTDA [K] K	95	132	A0A097I2B5	A0A097I1T9	1	MEL_369	MEL_181	MEL_181-MEL_369
YE [K] EQGMSPGY	FMHTFLH [K] IK	261	687	A0A097I2B5	A0A097I1X2	1	MEL_369	MEL_216	MEL_216-MEL_369
SLSD [K] ELAK	DSGVV [K] YR	246	160	A0A097I2B5	A0A097I1V2	1	MEL_369	MEL_196	MEL_196-MEL_369
NG [K] EGCAEGSEIR	ELA [K] YEK	688	258	A0A097I1T9	A0A097I2B5	1	MEL_181	MEL_369	MEL_181-MEL_369
LQEMSSTTATIERPAGAGK [S] GGVK	ES [K] EGSR	658	107	A0A097I1T9	A0A097I2B5	3	MEL_181	MEL_369	MEL_181-MEL_369
KED [K] EEDFYNHQK	A [K] LQISVAR	54	116	A0A097I1X2	A0A097I2B5	1	MEL_216	MEL_369	MEL_216-MEL_369
ELQTSS [K] DLK	ELA [K] YEK	190	258	A0A097I1T9	A0A097I2B5	1	MEL_181	MEL_369	MEL_181-MEL_369
G [K] NPYPGCPSVR	ES [K] EGSR	670	107	A0A097I1T9	A0A097I2B5	1	MEL_181	MEL_369	MEL_181-MEL_369
HAVGEMT [K] AVTR	DQ [K] SNVYK	95	674	A0A097I2B5	A0A097I1X2	1	MEL_369	MEL_216	MEL_216-MEL_369
SLSD [K] ELAK	[K] PPVLK	246	99	A0A097I2B5	A0A097I1V2	1	MEL_369	MEL_196	MEL_196-MEL_369
SMI [K] HSGLTIVGSSEVLK	DS [K] DETLSR	177	246	A0A097I239	A0A097I2B9	2	MEL_280	MEL_358	MEL_280-MEL_358
GTCI [K] GSQK	[K] GADDEELR	164	436	A0A097I239	A0A097I233	1	MEL_280	MEL_275	MEL_275-MEL_280
[K] ETAGFIVDR	QA [S] PAIKK	1083	359	A0A097I233	A0A097I239	1	MEL_275	MEL_280	MEL_275-MEL_280
SETEALG [K] K	ES [K] EGSR	617	107	A0A097I1T9	A0A097I2B5	1	MEL_181	MEL_369	MEL_181-MEL_369
SLSD [K] ELAK	[K] AVESWLK	246	621	A0A097I2B5	A0A097I1T9	1	MEL_369	MEL_181	MEL_181-MEL_369
EGIIS [K] DVDTTDISK	AELLP [K] K	687	360	A0A097I2B9	A0A097I1U9	2	MEL_358	MEL_202	MEL_202-MEL_358
[K] TAAPPAEK	YGSA [K] ESK	58	104	A0A097I1V2	A0A097I2B5	1	MEL_196	MEL_369	MEL_196-MEL_369
EGIIS [K] DVDTTDISK	GVN [K] PISR	687	224	A0A097I2B9	A0A097I1U9	1	MEL_358	MEL_202	MEL_202-MEL_358
[K] NLEYNNSIYK	EASSP [K] K	303	225	A0A097I1T9	A0A097I2B5	1	MEL_181	MEL_369	MEL_181-MEL_369
KNET [K] ISGNEQTK	ES [K] EGSR	579	107	A0A097I1T9	A0A097I2B5	1	MEL_181	MEL_369	MEL_181-MEL_369
[Y] EKEQGMSPGY	EKPESP [K] TK	259	123	A0A097I2B5	A0A097I1T9	1	MEL_369	MEL_181	MEL_181-MEL_369
TTE [K] EASSPK	Y [K] DSGVVK	219	154	A0A097I2B5	A0A097I1V2	1	MEL_369	MEL_196	MEL_196-MEL_369
VAESIN [K] R	VG [K] VLTER	703	140	A0A097I2B9	A0A097I1U9	1	MEL_358	MEL_202	MEL_202-MEL_358
RDEGSLTMEELCSP [K] K	ELA [K] YEK	27	258	A0A097I1T9	A0A097I2B5	1	MEL_181	MEL_369	MEL_181-MEL_369
KPPVL [K] QGHR	ES [K] EGSR	104	107	A0A097I1V2	A0A097I2B5	1	MEL_196	MEL_369	MEL_196-MEL_369
SLSD [K] ELAK	[K] EAAPK	246	52	A0A097I2B5	A0A097I1V2	1	MEL_369	MEL_196	MEL_196-MEL_369
TG [K] FVDPSTK	DS [K] DETLSR	764	246	A0A097I1U9	A0A097I2B9	1	MEL_202	MEL_358	MEL_202-MEL_358
FMHTFLH [K] IK	TG [K] FVDPSTK	687	764	A0A097I1X2	A0A097I1U9	2	MEL_216	MEL_202	MEL_202-MEL_216
FCSH [K] DLPEK	AAS [K] QK	480	238	A0A097I1T9	A0A097I2B5	1	MEL_181	MEL_369	MEL_181-MEL_369
HSGLTIVGSSEVL [K] K	[K] EVQEK	191	189	A0A097I239	A0A097I2B9	1	MEL_280	MEL_358	MEL_280-MEL_358
HAVGEMT [K] AVTR	EAAP [K] K	95	57	A0A097I2B5	A0A097I1V2	2	MEL_369	MEL_196	MEL_196-MEL_369
VAESIN [K] R	FP [K] PEER	703	298	A0A097I2B9	A0A097I1U9	1	MEL_358	MEL_202	MEL_202-MEL_358
SLSD [K] ELAK	SA [K] VLR	246	1077	A0A097I2B5	A0A097I1X2	1	MEL_369	MEL_216	MEL_216-MEL_369
A [K] LQISVAR	QIIQQDP [K] K	116	50	A0A097I2B5	A0A097I233	1	MEL_369	MEL_275	MEL_275-MEL_369
CSFVGLS [K] NAK	LGQLNL [K] DK	623	80	A0A097I1Y8	A0A097I2B9	1	MEL_231	MEL_358	MEL_231-MEL_358
KPPVL [K] QGHR	[K] SLSDK	104	241	A0A097I1V2	A0A097I2B5	1	MEL_196	MEL_369	MEL_196-MEL_369
IAESNMG [K] K	ELA [K] LTK	75	250	A0A097I1T9	A0A097I2B5	1	MEL_181	MEL_369	MEL_181-MEL_369
SFPKPPGDPTE [K] AYR	[K] SLSDK	596	241	A0A097I1X2	A0A097I2B5	2	MEL_216	MEL_369	MEL_216-MEL_369
TTE [K] EASSPK	AQHI [K] AR	219	625	A0A097I2B5	A0A097I233	3	MEL_369	MEL_275	MEL_275-MEL_369
EASSGSVNSE [K] TLR	[K] SLSDK	948	241	A0A097I1X2	A0A097I2B5	1	MEL_216	MEL_369	MEL_216-MEL_369
VTS [K] DIETAFMLEHGPL	V [K] GAVYDK	203	39	A0A097I2D0	A0A097I239	4	MEL_368	MEL_280	MEL_280-MEL_368
HAVGEMT [K] AVTR	VT [K] STVK	95	784	A0A097I2B5	A0A097I1X2	1	MEL_369	MEL_216	MEL_216-MEL_369
GLLGASEEQI [K] R	YADVS [K] AR	23	340	A0A097I2B9	A0A097I239	1	MEL_358	MEL_280	MEL_280-MEL_358
RDEGSLTMEELCSP [K] K	AAS [K] QK	27	238	A0A097I1T9	A0A097I2B5	2	MEL_181	MEL_369	MEL_181-MEL_369
L [K] QCLVDIGAFK	AELLP [K] K	106	360	A0A097I2B9	A0A097I1U9	1	MEL_358	MEL_202	MEL_202-MEL_358
DSGA [K] GSVFLSCR	V [K] GAVYDK	106	39	A0A097I2D0	A0A097I239	2	MEL_368	MEL_280	MEL_280-MEL_368
IEAP [K] QASPAIK	LH [K] LVQK	356	62	A0A097I239	A0A097I2D0	2	MEL_280	MEL_368	MEL_280-MEL_368
RQEIS [K] MESFSVGR	ELA [K] LTK	633	250	A0A097I233	A0A097I2B5	1	MEL_275	MEL_369	MEL_275-MEL_369
HAVGEMT [K] AVTR	[K] PPVLK	95	99	A0A097I2B5	A0A097I1V2	4	MEL_369	MEL_196	MEL_196-MEL_369
I [K] ENLGEYSSK	YGSA [K] ESK	887	104	A0A097I1X2	A0A097I2B5	1	MEL_216	MEL_369	MEL_216-MEL_369
HAVGEMT [K] AVTR	[K] TVVLLR	95	712	A0A097I2B5	A0A097I233	3	MEL_369	MEL_275	MEL_275-MEL_369
YGSA [K] ESK	VV [K] AFNR	104	420	A0A097I2B5	A0A097I1T9	1	MEL_369	MEL_181	MEL_181-MEL_369
[K] NLEYNNSIYK	ES [K] EGSR	303	107	A0A097I1T9	A0A097I2B5	2	MEL_181	MEL_369	MEL_181-MEL_369
AETETLEAAG [K] VSK	A [K] LQISVAR	826	116	A0A097I1X2	A0A097I2B5	1	MEL_216	MEL_369	MEL_216-MEL_369
TPY [K] LEQFLR	TFI [K] TGK	120	761	A0A097I2B9	A0A097I1U9	3	MEL_358	MEL_202	MEL_202-MEL_358
A [K] LQISVAR	VPT [K] NSVTK	116	989	A0A097I2B5	A0A097I233	4	MEL_369	MEL_275	MEL_275-MEL_369
[K] NLEYNNSIYK	[K] SLSDK	303	241	A0A097I1T9	A0A097I2B5	1	MEL_181	MEL_369	MEL_181-MEL_369
VSWDT [K] SETEALGK	SLSD [K] ELAK	609	246	A0A097I1T9	A0A097I2B5	1	MEL_181	MEL_369	MEL_181-MEL_369
LGSHADLP [K] SQR	SLSD [K] ELAK	1034	246	A0A097I1X2	A0A097I2B5	1	MEL_216	MEL_369	MEL_216-MEL_369
VT [S] KDIETAFMLEHGPL	IEAP [K] QASPAIK	202	356	A0A097I2D0	A0A097I239	1	MEL_368	MEL_280	MEL_280-MEL_368
ISEESFSQL [S] KLLSQK	DFAVLQ [K] R	55	264	A0A097I2B9	A0A097I1U9	1	MEL_358	MEL_202	MEL_202-MEL_358
GV [K] GNYGLSPALSK	A [K] LQISVAR	873	116	A0A097I1X2	A0A097I2B5	1	MEL_216	MEL_369	MEL_216-MEL_369
YETAP [K] ELR	ES [K] EGSR	298	107	A0A097I1T9	A0A097I2B5	1	MEL_181	MEL_369	MEL_181-MEL_369
HAVGEMT [K] AVTR	AYP [K] VK	95	271	A0A097I2B5	A0A097I1T9	1	MEL_369	MEL_181	MEL_181-MEL_369
Q [K] GAGSAGTGSETNSQEVR	[K] VSLPESESR	116	427	A0A097I2D0	A0A097I239	1	MEL_368	MEL_280	MEL_280-MEL_368
SQM [K] STCLIIPK	V [K] GAVYDK	137	39	A0A097I2D0	A0A097I239	2	MEL_368	MEL_280	MEL_280-MEL_368
V [K] AQQHGHLADHVSVGETQIPK	TDTG [K] CTDK	9	6	A0A097I2D0	A0A097I239	5	MEL_368	MEL_280	MEL_280-MEL_368
NTELFGEGYIVD [K] NR	VAESIN [K] R	518	703	A0A097I1Y8	A0A097I2B9	1	MEL_231	MEL_358	MEL_231-MEL_358
LLNF [K] SPSQK	LGQLNL [K] DK	600	80	A0A097I1Y8	A0A097I2B9	1	MEL_231	MEL_358	MEL_231-MEL_358
VPT [K] NSVTK	YGSA [K] ESK	989	104	A0A097I233	A0A097I2B5	1	MEL_275	MEL_369	MEL_275-MEL_369
ISEESFSQLS [K] LLSQK	E [K] ETFEK	56	434	A0A097I2B9	A0A097I2B9	1	MEL_358	MEL_358	MEL_358-MEL_358
ISEESFSQL [S] KLLSQK	[K] GVWDQETAK	55	400	A0A097I2B9	A0A097I2B9	2	MEL_358	MEL_358	MEL_358-MEL_358
SEDIQ [K] ILDEVK	DFAVLQ [K] R	271	264	A0A097I1U9	A0A097I1U9	2	MEL_202	MEL_202	MEL_202-MEL_202
ISEESFSQLS [K] LLSQK	LGQLNL [K] DK	56	80	A0A097I2B9	A0A097I2B9	4	MEL_358	MEL_358	MEL_358-MEL_358
ISEESFSQL [S] KLLSQK	GLLGASEEQI [K] R	55	23	A0A097I2B9	A0A097I2B9	4	MEL_358	MEL_358	MEL_358-MEL_358
LADQLVQDSLDFLE [K] K	CAN [K] LQSK	535	8	A0A097I2B9	A0A097I2B9	1	MEL_358	MEL_358	MEL_358-MEL_358
EEESEEEPP [K] K	GTCI [K] GSQK	218	164	A0A097I239	A0A097I239	1	MEL_280	MEL_280	MEL_280-MEL_280
LGTSIATP [K] K	IAESNMG [K] K	727	75	A0A097I1T9	A0A097I1T9	3	MEL_181	MEL_181	MEL_181-MEL_181
VVEAVN [K] PMSEK	[K] EVQEK	290	189	A0A097I2B9	A0A097I2B9	1	MEL_358	MEL_358	MEL_358-MEL_358
DS [K] DETLSR	VLGSGE [K] PK	246	420	A0A097I2B9	A0A097I2B9	1	MEL_358	MEL_358	MEL_358-MEL_358
ELQTSS [K] DLK	SGG [K] PTVDDK	190	502	A0A097I1T9	A0A097I1T9	1	MEL_181	MEL_181	MEL_181-MEL_181
ELQTS [S] KDLK	[K] AGIPSSGTK	189	753	A0A097I1T9	A0A097I1T9	2	MEL_181	MEL_181	MEL_181-MEL_181
IEAP [K] QASPAIK	AIASC [K] K	356	16	A0A097I239	A0A097I239	1	MEL_280	MEL_280	MEL_280-MEL_280
Q [K] GYSSVSSK	V [K] EGALVVK	375	424	A0A097I2B9	A0A097I2B9	6	MEL_358	MEL_358	MEL_358-MEL_358
NET [K] ISGNEQTK	[K] LGTSIATPK	579	718	A0A097I1T9	A0A097I1T9	1	MEL_181	MEL_181	MEL_181-MEL_181
IEAP [K] QASPAIK	YADVS [K] AR	356	340	A0A097I239	A0A097I239	2	MEL_280	MEL_280	MEL_280-MEL_280
LASTMGIAP [K] K	VG [K] VLTER	397	140	A0A097I1U9	A0A097I1U9	2	MEL_202	MEL_202	MEL_202-MEL_202
TG [K] FVDPSTK	FVDPS [T] KK	764	770	A0A097I1U9	A0A097I1U9	2	MEL_202	MEL_202	MEL_202-MEL_202
[T] GKFVDPSTK	VG [K] VLTER	762	140	A0A097I1U9	A0A097I1U9	4	MEL_202	MEL_202	MEL_202-MEL_202
[K] NLEYNNSIYK	LGTSIATP [K] K	303	727	A0A097I1T9	A0A097I1T9	3	MEL_181	MEL_181	MEL_181-MEL_181
ILSQGVTL [K] NVR	[K] DLTMCASK	999	576	A0A097I1X2	A0A097I1X2	8	MEL_216	MEL_216	MEL_216-MEL_216
ISEESFSQLS [K] LLSQK	VLGSGE [K] PK	56	420	A0A097I2B9	A0A097I2B9	5	MEL_358	MEL_358	MEL_358-MEL_358
QVE [K] SAEEIQQEFER	QASPAI [K] K	440	363	A0A097I239	A0A097I239	3	MEL_280	MEL_280	MEL_280-MEL_280
ISEESFSQLS [K] LLSQK	D [K] ASVR	56	82	A0A097I2B9	A0A097I2B9	1	MEL_358	MEL_358	MEL_358-MEL_358
QCLVDIGAF [K] TPYK	LGQLNL [K] DK	116	80	A0A097I2B9	A0A097I2B9	3	MEL_358	MEL_358	MEL_358-MEL_358
QGESPQLDGA [S] KTDVR	FVAVP [K] ALR	486	201	A0A097I1X2	A0A097I1X2	1	MEL_216	MEL_216	MEL_216-MEL_216
LPNDVMCIEG [K] DGK	EGALVV [K] R	821	431	A0A097I2B9	A0A097I2B9	2	MEL_358	MEL_358	MEL_358-MEL_358
TEAG [K] FLVSQMER	LASTMGIAP [K] K	339	397	A0A097I1U9	A0A097I1U9	4	MEL_202	MEL_202	MEL_202-MEL_202
YLAYEPGT [K] DVVAGNMDEFK	SGGV [K] QK	240	662	A0A097I1T9	A0A097I1T9	2	MEL_181	MEL_181	MEL_181-MEL_181
VKGP [T] VLYCTMSEFQER	DLPE [K] ER	276	485	A0A097I1T9	A0A097I1T9	1	MEL_181	MEL_181	MEL_181-MEL_181
YAQSPSTFVLE [K] K	SSVD [K] ASVENLR	864	844	A0A097I2C3	A0A097I2C3	7	MEL_360	MEL_360	MEL_360-MEL_360
TEAG [K] FLVSQMER	T [K] LASTMGIAPK	339	387	A0A097I1U9	A0A097I1U9	2	MEL_202	MEL_202	MEL_202-MEL_202
AL [K] EAAVDCELFGDK	G [K] NPYPGCPSVR	529	670	A0A097I1T9	A0A097I1T9	1	MEL_181	MEL_181	MEL_181-MEL_181
EVYGTELQF [K] NLSK	[K] VSLPESESR	329	427	A0A097I239	A0A097I239	2	MEL_280	MEL_280	MEL_280-MEL_280
LLGLPPVQ [K] K	VG [K] VLTER	136	140	A0A097I1U9	A0A097I1U9	7	MEL_202	MEL_202	MEL_202-MEL_202
ILECAEALGIFS [K] EK	[K] EVQEK	355	189	A0A097I2B9	A0A097I2B9	5	MEL_358	MEL_358	MEL_358-MEL_358
GA [K] LLEEQLDISSK	AELLP [K] K	458	360	A0A097I1U9	A0A097I1U9	1	MEL_202	MEL_202	MEL_202-MEL_202
F [K] EIVDSVLENPK	I [K] ENLGEYSSK	898	887	A0A097I1X2	A0A097I1X2	3	MEL_216	MEL_216	MEL_216-MEL_216
VLACLSG [K] ISEESFSQLSK	VAESIN [K] R	45	703	A0A097I2B9	A0A097I2B9	3	MEL_358	MEL_358	MEL_358-MEL_358
AL [K] EAAVDCELFGDK	A [K] AAEGFLK	529	519	A0A097I1T9	A0A097I1T9	2	MEL_181	MEL_181	MEL_181-MEL_181
YLAYEPGT [K] DVVAGNMDEFK	[K] FLDELK	240	589	A0A097I1T9	A0A097I1T9	1	MEL_181	MEL_181	MEL_181-MEL_181
GIT [K] ENFDQIFSSAGTK	[K] GVWDQETAK	540	400	A0A097I2B9	A0A097I2B9	2	MEL_358	MEL_358	MEL_358-MEL_358
DVVAGNMDEF [K] ER	AAEGFL [K] ALK	251	526	A0A097I1T9	A0A097I1T9	2	MEL_181	MEL_181	MEL_181-MEL_181
GIT [K] ENFDQIFSSAGTK	EGALVV [K] R	540	431	A0A097I2B9	A0A097I2B9	2	MEL_358	MEL_358	MEL_358-MEL_358
EGIIS [K] DVDTTDISK	S [K] VLEFIR	687	237	A0A097I2B9	A0A097I2B9	4	MEL_358	MEL_358	MEL_358-MEL_358
ISEESFSQLS [K] LLSQK	Q [K] GYSSVSSK	56	375	A0A097I2B9	A0A097I2B9	1	MEL_358	MEL_358	MEL_358-MEL_358
ISEESFSQLS [K] LLSQK	E [K] QLEK	56	363	A0A097I2B9	A0A097I2B9	2	MEL_358	MEL_358	MEL_358-MEL_358
QVE [K] SAEEIQQEFER	[K] VSLPESESR	440	427	A0A097I239	A0A097I239	3	MEL_280	MEL_280	MEL_280-MEL_280
[K] DEDLALAEEEAER	VG [K] VLTER	70	140	A0A097I1U9	A0A097I1U9	4	MEL_202	MEL_202	MEL_202-MEL_202
LPNDVMCIEG [K] DGK	AFM [K] TTK	821	803	A0A097I2B9	A0A097I2B9	2	MEL_358	MEL_358	MEL_358-MEL_358
[K] LPSGVTCTQGANGR	EGALVV [K] R	761	431	A0A097I2B9	A0A097I2B9	3	MEL_358	MEL_358	MEL_358-MEL_358
YALFTGDET [K] EER	VVTDA [K] K	412	132	A0A097I1T9	A0A097I1T9	8	MEL_181	MEL_181	MEL_181-MEL_181
GYSSV [S] SKDMFSPSELR	[K] EVQEK	381	189	A0A097I2B9	A0A097I2B9	3	MEL_358	MEL_358	MEL_358-MEL_358
T [K] LASTMGIAPK	VG [K] VLTER	387	140	A0A097I1U9	A0A097I1U9	2	MEL_202	MEL_202	MEL_202-MEL_202
LGQLNL [K] DK	V [K] EGALVVK	80	424	A0A097I2B9	A0A097I2B9	3	MEL_358	MEL_358	MEL_358-MEL_358
AL [K] EAAVDCELFGDK	SGGV [K] QK	529	662	A0A097I1T9	A0A097I1T9	2	MEL_181	MEL_181	MEL_181-MEL_181
VSWDT [K] SETEALGK	YETAP [K] ELR	609	298	A0A097I1T9	A0A097I1T9	1	MEL_181	MEL_181	MEL_181-MEL_181
TG [K] FVDPSTK	LPDAFV [K] K	764	780	A0A097I1U9	A0A097I1U9	1	MEL_202	MEL_202	MEL_202-MEL_202
T [K] LASTMGIAPK	TFI [K] TGK	387	761	A0A097I1U9	A0A097I1U9	1	MEL_202	MEL_202	MEL_202-MEL_202
LGTSIATP [K] K	FATLL [K] K	727	358	A0A097I1T9	A0A097I1T9	1	MEL_181	MEL_181	MEL_181-MEL_181
E [K] NADGSVIQVMIGSK	VV [K] AFNR	426	420	A0A097I1T9	A0A097I1T9	1	MEL_181	MEL_181	MEL_181-MEL_181
ILDEV [K] EQK	LPDAFV [K] K	277	780	A0A097I1U9	A0A097I1U9	1	MEL_202	MEL_202	MEL_202-MEL_202
EVYGTELQF [K] NLSK	AIASC [K] K	329	16	A0A097I239	A0A097I239	2	MEL_280	MEL_280	MEL_280-MEL_280
YS [K] QCTAAVSILSEK	VFGAD [K] K	463	556	A0A097I233	A0A097I233	5	MEL_275	MEL_275	MEL_275-MEL_275
EVYGTELQF [K] NLSK	[K] YADVSK	329	334	A0A097I239	A0A097I239	2	MEL_280	MEL_280	MEL_280-MEL_280
VSWD [T] KSETEALGK	[K] NLEYNNSIYK	608	303	A0A097I1T9	A0A097I1T9	1	MEL_181	MEL_181	MEL_181-MEL_181
VVEAVN [K] PMSEK	S [K] VLEFIR	290	237	A0A097I2B9	A0A097I2B9	2	MEL_358	MEL_358	MEL_358-MEL_358
GV [K] GNYGLSPALSK	GFE [K] FATK	873	865	A0A097I1X2	A0A097I1X2	2	MEL_216	MEL_216	MEL_216-MEL_216
GLLGASEEQI [K] R	LGQLNL [K] DK	23	80	A0A097I2B9	A0A097I2B9	1	MEL_358	MEL_358	MEL_358-MEL_358
QCTAAVSILSE [K] EAK	GSGMFFGCK [S] K	475	504	A0A097I233	A0A097I233	1	MEL_275	MEL_275	MEL_275-MEL_275
L [K] QCLVDIGAFK	Q [K] GYSSVSSK	106	375	A0A097I2B9	A0A097I2B9	1	MEL_358	MEL_358	MEL_358-MEL_358
V [K] EGALVVK	VLGSGE [K] PK	424	420	A0A097I2B9	A0A097I2B9	5	MEL_358	MEL_358	MEL_358-MEL_358
TG [K] FVDPSTK	[K] LPDAFVK	764	773	A0A097I1U9	A0A097I1U9	9	MEL_202	MEL_202	MEL_202-MEL_202
G [K] NPYPGCPSVR	ELQTSS [K] DLK	670	190	A0A097I1T9	A0A097I1T9	2	MEL_181	MEL_181	MEL_181-MEL_181
[K] VSLPESESR	E [K] EEEEPK	427	410	A0A097I239	A0A097I239	1	MEL_280	MEL_280	MEL_280-MEL_280
GYSSVSS [K] DMFSPSELR	E [K] QLEK	383	363	A0A097I2B9	A0A097I2B9	7	MEL_358	MEL_358	MEL_358-MEL_358
EVYGTELQF [K] NLSK	CTD [K] AIASCK	329	10	A0A097I239	A0A097I239	1	MEL_280	MEL_280	MEL_280-MEL_280
AL [K] EAAVDCELFGDK	TGV [K] CCYK	529	705	A0A097I1T9	A0A097I1T9	1	MEL_181	MEL_181	MEL_181-MEL_181
LGTSIATP [K] K	I [K] GLVSYVR	727	255	A0A097I1T9	A0A097I1T9	2	MEL_181	MEL_181	MEL_181-MEL_181
EVYGTELQF [K] NLSK	V [K] GAVYDK	329	39	A0A097I239	A0A097I239	2	MEL_280	MEL_280	MEL_280-MEL_280
LPNDVMCIEG [K] DGK	[K] GVWDQETAK	821	400	A0A097I2B9	A0A097I2B9	1	MEL_358	MEL_358	MEL_358-MEL_358
[K] LLGLPPVQK	VG [K] VLTER	127	140	A0A097I1U9	A0A097I1U9	1	MEL_202	MEL_202	MEL_202-MEL_202
GIT [K] ENFDQIFSSAGTK	[K] EVQEK	540	189	A0A097I2B9	A0A097I2B9	1	MEL_358	MEL_358	MEL_358-MEL_358
EVYGTELQF [K] NLSK	[K] YEVEEEIR	329	343	A0A097I239	A0A097I239	2	MEL_280	MEL_280	MEL_280-MEL_280
GIT [K] ENFDQIFSSAGTK	E [K] QLEK	540	363	A0A097I2B9	A0A097I2B9	2	MEL_358	MEL_358	MEL_358-MEL_358
GIT [K] ENFDQIFSSAGTK	VAESIN [K] R	540	703	A0A097I2B9	A0A097I2B9	1	MEL_358	MEL_358	MEL_358-MEL_358
QCLVDIGAF [K] TPYK	D [K] ASVR	116	82	A0A097I2B9	A0A097I2B9	1	MEL_358	MEL_358	MEL_358-MEL_358
TSTV [K] ASYYIYDLPYK	STDT [K] IR	309	383	A0A097I233	A0A097I233	1	MEL_275	MEL_275	MEL_275-MEL_275
QCLVDIGAF [K] TPYK	VLGSGE [K] PK	116	420	A0A097I2B9	A0A097I2B9	1	MEL_358	MEL_358	MEL_358-MEL_358
[K] LLGLPPVQK	A [K] DEAVLLR	127	378	A0A097I1U9	A0A097I1U9	2	MEL_202	MEL_202	MEL_202-MEL_202
ISEESFSQLS [K] LLSQK	VAESIN [K] R	56	703	A0A097I2B9	A0A097I2B9	3	MEL_358	MEL_358	MEL_358-MEL_358
[K] EATESESLLGLYLAK	[K] GLGVVCR	1394	1424	A0A097I1X2	A0A097I1X2	1	MEL_216	MEL_216	MEL_216-MEL_216
VSTCLVVLGIF [K] DK	[K] EVQEK	186	189	A0A097I2B9	A0A097I2B9	1	MEL_358	MEL_358	MEL_358-MEL_358
YCSAFVTE [K] LGQLNLK	DIV [K] LK	73	104	A0A097I2B9	A0A097I2B9	2	MEL_358	MEL_358	MEL_358-MEL_358
ELQTSS [K] DLK	ISGNEQ [T] KK	190	586	A0A097I1T9	A0A097I1T9	1	MEL_181	MEL_181	MEL_181-MEL_181
Q [K] GYSSVSSK	DS [K] DETLSR	375	246	A0A097I2B9	A0A097I2B9	1	MEL_358	MEL_358	MEL_358-MEL_358
LGTSIATP [K] K	TGV [K] CCYK	727	705	A0A097I1T9	A0A097I1T9	3	MEL_181	MEL_181	MEL_181-MEL_181
AL [K] EAAVDCELFGDK	NG [K] EGCAEGSEIR	529	688	A0A097I1T9	A0A097I1T9	2	MEL_181	MEL_181	MEL_181-MEL_181
EVYGTELQF [K] NLSK	YADVS [K] AR	329	340	A0A097I239	A0A097I239	8	MEL_280	MEL_280	MEL_280-MEL_280
EVYGTELQF [K] NLSK	QASPAI [K] K	329	363	A0A097I239	A0A097I239	4	MEL_280	MEL_280	MEL_280-MEL_280
LGSHADLP [K] SQR	VL [K] DEEK	1034	239	A0A097I1X2	A0A097I1U9	1	MEL_216	MEL_202	MEL_202-MEL_216
LA [K] SQHIDSFGK	ES [K] EGSR	815	107	A0A097I233	A0A097I2B5	2	MEL_275	MEL_369	MEL_275-MEL_369
TTE [K] EASSPK	VFGAD [K] K	219	556	A0A097I2B5	A0A097I233	2	MEL_369	MEL_275	MEL_275-MEL_369
A [K] GYEDEDMLSAAHLIR	ES [K] EGSR	1486	107	A0A097I1X2	A0A097I2B5	2	MEL_216	MEL_369	MEL_216-MEL_369
TTE [K] EASSPK	K [K] PGEPK	219	749	A0A097I2B5	A0A097I233	1	MEL_369	MEL_275	MEL_275-MEL_369
SLSD [K] ELAK	E [K] KPPVLK	246	98	A0A097I2B5	A0A097I1V2	1	MEL_369	MEL_196	MEL_196-MEL_369
RQEIS [K] MESFSVGR	[K] SLSDK	633	241	A0A097I233	A0A097I2B5	1	MEL_275	MEL_369	MEL_275-MEL_369
EKEEEEP [K] K	TMA [K] EISK	416	153	A0A097I239	A0A097I2D0	1	MEL_280	MEL_368	MEL_280-MEL_368
TPY [K] LEQFLR	EI [K] TFIK	120	757	A0A097I2B9	A0A097I1U9	1	MEL_358	MEL_202	MEL_202-MEL_358
NPYASFE [K] LSK	ES [K] EGSR	1175	107	A0A097I1X2	A0A097I2B5	2	MEL_216	MEL_369	MEL_216-MEL_369
QLE [K] CLLHLR	YADV [S] KAR	367	339	A0A097I2B9	A0A097I239	2	MEL_358	MEL_280	MEL_280-MEL_358
ISEESFSQL [S] KLLSQK	LASTMGIAP [K] K	55	397	A0A097I2B9	A0A097I1U9	1	MEL_358	MEL_202	MEL_202-MEL_358
SLSD [K] ELAK	[K] GTSVK	246	1510	A0A097I2B5	A0A097I1X2	1	MEL_369	MEL_216	MEL_216-MEL_369
EY [K] EYVEAER	[K] SLSDK	122	241	A0A097I233	A0A097I2B5	1	MEL_275	MEL_369	MEL_275-MEL_369
TTE [K] EASSPK	V [K] TNLSGK	219	1417	A0A097I2B5	A0A097I1X2	1	MEL_369	MEL_216	MEL_216-MEL_369
RDPSSLITAEQ [K] LR	[K] SLSDK	983	241	A0A097I233	A0A097I2B5	1	MEL_275	MEL_369	MEL_275-MEL_369
HAVGEMT [K] AVTR	S [K] ISIK	95	756	A0A097I2B5	A0A097I233	1	MEL_369	MEL_275	MEL_275-MEL_369
V [K] EGALVVK	KAEAI [K] R	424	402	A0A097I2B9	A0A097I1Y8	1	MEL_358	MEL_231	MEL_231-MEL_358
IEAP [K] QASPAIK	Q [K] GYSSVSSK	356	375	A0A097I239	A0A097I2B9	2	MEL_280	MEL_358	MEL_280-MEL_358
KLPDAFV [K] K	V [K] EGALVVK	780	424	A0A097I1U9	A0A097I2B9	1	MEL_202	MEL_358	MEL_202-MEL_358
ILSQGVTL [K] NVR	AAS [K] QK	999	238	A0A097I1X2	A0A097I2B5	1	MEL_216	MEL_369	MEL_216-MEL_369
TPY [K] LEQFLR	REE [K] GK	120	406	A0A097I2B9	A0A097I239	1	MEL_358	MEL_280	MEL_280-MEL_358
EGIIS [K] DVDTTDISK	FVDPS [T] KK	687	770	A0A097I2B9	A0A097I1U9	1	MEL_358	MEL_202	MEL_202-MEL_358
HSGLTIVGSSEVL [K] K	EGALVV [K] R	191	431	A0A097I239	A0A097I2B9	1	MEL_280	MEL_358	MEL_280-MEL_358
CAN [K] LQSK	[K] YADVSK	8	334	A0A097I2B9	A0A097I239	1	MEL_358	MEL_280	MEL_280-MEL_358
GY [K] VFDAAK	LGQLNL [K] DK	794	80	A0A097I1Y8	A0A097I2B9	1	MEL_231	MEL_358	MEL_231-MEL_358
FMHTFLH [K] IK	VG [K] VLTER	687	140	A0A097I1X2	A0A097I1U9	2	MEL_216	MEL_202	MEL_202-MEL_216
LGQLNL [K] DK	VFDAA [K] NTK	80	800	A0A097I2B9	A0A097I1Y8	1	MEL_358	MEL_231	MEL_231-MEL_358
Q [K] GYSSVSSK	VG [K] VLTER	375	140	A0A097I2B9	A0A097I1U9	1	MEL_358	MEL_202	MEL_202-MEL_358
SLSD [K] ELAK	[K] TVVLLR	246	712	A0A097I2B5	A0A097I233	1	MEL_369	MEL_275	MEL_275-MEL_369
QIIQQDP [K] K	[K] SLSDK	50	241	A0A097I233	A0A097I2B5	1	MEL_275	MEL_369	MEL_275-MEL_369
[K] EDKEEDFYNHQK	YGSA [K] ESK	51	104	A0A097I1X2	A0A097I2B5	1	MEL_216	MEL_369	MEL_216-MEL_369
TPY [K] LEQFLR	FP [K] PEER	120	298	A0A097I2B9	A0A097I1U9	1	MEL_358	MEL_202	MEL_202-MEL_358
QLE [K] CLLHLR	AELLP [K] K	367	360	A0A097I2B9	A0A097I1U9	1	MEL_358	MEL_202	MEL_202-MEL_358
GTCI [K] GSQK	TMA [K] EISK	164	153	A0A097I239	A0A097I2D0	2	MEL_280	MEL_368	MEL_280-MEL_368
ISEESFSQLS [K] LLSQK	E [K] EEEEPK	56	410	A0A097I2B9	A0A097I239	1	MEL_358	MEL_280	MEL_280-MEL_358
[K] VSLPESESR	VAESIN [K] R	427	703	A0A097I239	A0A097I2B9	1	MEL_280	MEL_358	MEL_280-MEL_358
VPT [K] NSVTK	AAS [K] QK	989	238	A0A097I233	A0A097I2B5	1	MEL_275	MEL_369	MEL_275-MEL_369
[K] GADDEELR	ES [K] EGSR	436	107	A0A097I233	A0A097I2B5	2	MEL_275	MEL_369	MEL_275-MEL_369
SFPKPPGDPTE [K] AYR	ELA [K] LTK	596	250	A0A097I1X2	A0A097I2B5	1	MEL_216	MEL_369	MEL_216-MEL_369
SLSD [K] ELAK	DH [K] YPALR	246	511	A0A097I2B5	A0A097I233	2	MEL_369	MEL_275	MEL_275-MEL_369
TPY [K] LEQFLR	E [K] EEEEPK	120	410	A0A097I2B9	A0A097I239	1	MEL_358	MEL_280	MEL_280-MEL_358
[K] DYEHLEGDIK	[K] EVQEK	195	189	A0A097I239	A0A097I2B9	1	MEL_280	MEL_358	MEL_280-MEL_358
ISEESFSQLS [K] LLSQK	AIASC [K] K	56	16	A0A097I2B9	A0A097I239	1	MEL_358	MEL_280	MEL_280-MEL_358
V [K] AQQHGHLADHVSVGETQIPK	TPSP [K] K	9	94	A0A097I2D0	A0A097I239	1	MEL_368	MEL_280	MEL_280-MEL_368
A [K] GYEDEDMLSAAHLIR	ELA [K] LTK	1486	250	A0A097I1X2	A0A097I2B5	2	MEL_216	MEL_369	MEL_216-MEL_369
[K] VSLPESESR	QLE [K] CLLHLR	427	367	A0A097I239	A0A097I2B9	1	MEL_280	MEL_358	MEL_280-MEL_358
GIT [K] ENFDQIFSSAGTK	REE [K] GK	540	406	A0A097I2B9	A0A097I239	1	MEL_358	MEL_280	MEL_280-MEL_358
TPY [K] LEQFLR	EMIG [K] SER	120	167	A0A097I2B9	A0A097I1U9	1	MEL_358	MEL_202	MEL_202-MEL_358
LGSHADLP [K] SQR	ELA [K] YEK	1034	258	A0A097I1X2	A0A097I2B5	1	MEL_216	MEL_369	MEL_216-MEL_369
SQM [K] STCLIIPK	AIASC [K] K	137	16	A0A097I2D0	A0A097I239	1	MEL_368	MEL_280	MEL_280-MEL_368
DS [K] DETLSR	LPEFE [K] K	246	723	A0A097I2B9	A0A097I1Y8	1	MEL_358	MEL_231	MEL_231-MEL_358
GVSASDLEGIY [K] TQTK	ES [K] EGSR	72	107	A0A097I233	A0A097I2B5	1	MEL_275	MEL_369	MEL_275-MEL_369
GIT [K] ENFDQIFSSAGTK	[K] IPLHGK	540	313	A0A097I2B9	A0A097I239	1	MEL_358	MEL_280	MEL_280-MEL_358
EGIIS [K] DVDTTDISK	EGIIS [K] DVDTTDISK	687	687	A0A097I2B9	A0A097I2B9	2	MEL_358	MEL_358	MEL_358-MEL_358
DS [K] DETLSR	DS [K] DETLSR	246	246	A0A097I2B9	A0A097I2B9	2	MEL_358	MEL_358	MEL_358-MEL_358
NET [K] ISGNEQTK	ELQTSS [K] DLK	579	190	A0A097I1T9	A0A097I1T9	3	MEL_181	MEL_181	MEL_181-MEL_181
LGTSIATP [K] K	VVTDA [K] K	727	132	A0A097I1T9	A0A097I1T9	1	MEL_181	MEL_181	MEL_181-MEL_181
IEAP [K] QASPAIK	GTCI [K] GSQK	356	164	A0A097I239	A0A097I239	1	MEL_280	MEL_280	MEL_280-MEL_280
ELQTSS [K] DLK	ELQTSS [K] DLK	190	190	A0A097I1T9	A0A097I1T9	4	MEL_181	MEL_181	MEL_181-MEL_181
[K] AGIPSSGTK	LGTSIATP [K] K	753	727	A0A097I1T9	A0A097I1T9	3	MEL_181	MEL_181	MEL_181-MEL_181
DS [K] DETLSR	V [K] EGALVVK	246	424	A0A097I2B9	A0A097I2B9	2	MEL_358	MEL_358	MEL_358-MEL_358
SFP [K] PPGDPTEK	[K] DLTMCASK	588	576	A0A097I1X2	A0A097I1X2	5	MEL_216	MEL_216	MEL_216-MEL_216
ELQTSS [K] DLK	[K] LGTSIATPK	190	718	A0A097I1T9	A0A097I1T9	2	MEL_181	MEL_181	MEL_181-MEL_181
IEAP [K] QASPAIK	[K] YEVEEEIR	356	343	A0A097I239	A0A097I239	5	MEL_280	MEL_280	MEL_280-MEL_280
GLLGASEEQI [K] R	DS [K] DETLSR	23	246	A0A097I2B9	A0A097I2B9	1	MEL_358	MEL_358	MEL_358-MEL_358
EVYGTELQF [K] NLSK	E [K] EEEEPK	329	410	A0A097I239	A0A097I239	4	MEL_280	MEL_280	MEL_280-MEL_280
TASGELEDGIVSDI [K] K	TNLSG [K] K	1386	1423	A0A097I1X2	A0A097I1X2	2	MEL_216	MEL_216	MEL_216-MEL_216
TASGELEDGIVSDI [K] K	[K] GYVSNGK	1386	1352	A0A097I1X2	A0A097I1X2	2	MEL_216	MEL_216	MEL_216-MEL_216
IEAP [K] QASPAIK	CVP [K] TTAFLR	356	303	A0A097I239	A0A097I239	3	MEL_280	MEL_280	MEL_280-MEL_280
T [K] LASTMGIAPK	AELLP [K] K	387	360	A0A097I1U9	A0A097I1U9	1	MEL_202	MEL_202	MEL_202-MEL_202
RKEA [T] ESESLLGLYLAK	ES [K] EGSR	1397	107	A0A097I1X2	A0A097I2B5	1	MEL_216	MEL_369	MEL_216-MEL_369
EGIIS [K] DVDTTDISK	[K] IPLHGK	687	313	A0A097I2B9	A0A097I239	1	MEL_358	MEL_280	MEL_280-MEL_358
LLSSADGPQ [K] LEEAFR	ELA [K] LTK	740	250	A0A097I1X2	A0A097I2B5	1	MEL_216	MEL_369	MEL_216-MEL_369
EGIIS [K] DVDTTDISK	EKEEEEP [K] K	687	416	A0A097I2B9	A0A097I239	1	MEL_358	MEL_280	MEL_280-MEL_358
LA [K] SQHIDSFGK	SLSD [K] ELAK	815	246	A0A097I233	A0A097I2B5	2	MEL_275	MEL_369	MEL_275-MEL_369
HSGLTIVGSSEVL [K] K	E [K] QLEK	191	363	A0A097I239	A0A097I2B9	1	MEL_280	MEL_358	MEL_280-MEL_358
CSFVGLS [K] NAK	S [K] VLEFIR	623	237	A0A097I1Y8	A0A097I2B9	1	MEL_231	MEL_358	MEL_231-MEL_358
LGQLNL [K] DK	GVN [K] PISR	80	224	A0A097I2B9	A0A097I1U9	1	MEL_358	MEL_202	MEL_202-MEL_358
RQEIS [K] MESFSVGR	ATQ [K] ETTR	633	5	A0A097I233	A0A097I2B5	1	MEL_275	MEL_369	MEL_275-MEL_369
YS [K] QCTAAVSILSEK	ES [K] EGSR	463	107	A0A097I233	A0A097I2B5	1	MEL_275	MEL_369	MEL_275-MEL_369
HAVGEMT [K] AVTR	QG [K] DQK	95	671	A0A097I2B5	A0A097I1X2	1	MEL_369	MEL_216	MEL_216-MEL_369
[K] ETAGFIVDR	ES [K] EGSR	1083	107	A0A097I233	A0A097I2B5	1	MEL_275	MEL_369	MEL_275-MEL_369
TLAS [K] SMIK	LH [K] LVQK	173	62	A0A097I239	A0A097I2D0	1	MEL_280	MEL_368	MEL_280-MEL_368
ISEESFSQLS [K] LLSQK	[K] IPLHGK	56	313	A0A097I2B9	A0A097I239	2	MEL_358	MEL_280	MEL_280-MEL_358
VVEAVN [K] PMSEK	TPY [K] LEQFLR	290	120	A0A097I2B9	A0A097I2B9	1	MEL_358	MEL_358	MEL_358-MEL_358
KLPDAFV [K] K	S [K] VLEFIR	780	237	A0A097I1U9	A0A097I2B9	1	MEL_202	MEL_358	MEL_202-MEL_358
NFIHTV [K] IQGK	AELLP [K] K	1326	360	A0A097I1X2	A0A097I1U9	1	MEL_216	MEL_202	MEL_202-MEL_216
I [K] ENLGEYSSK	ES [K] EGSR	887	107	A0A097I1X2	A0A097I2B5	2	MEL_216	MEL_369	MEL_216-MEL_369
ISEESFSQL [S] KLLSQK	QASPAI [K] K	55	363	A0A097I2B9	A0A097I239	1	MEL_358	MEL_280	MEL_280-MEL_358
GEPLSEQHL [K] QLEYILEK	AA [S] KQK	1309	237	A0A097I1X2	A0A097I2B5	1	MEL_216	MEL_369	MEL_216-MEL_369
EKEEEEP [K] K	E [K] QLEK	416	363	A0A097I239	A0A097I2B9	1	MEL_280	MEL_358	MEL_280-MEL_358
[K] EDKEEDFYNHQK	ES [K] EGSR	51	107	A0A097I1X2	A0A097I2B5	1	MEL_216	MEL_369	MEL_216-MEL_369
LGQLNL [K] DK	E [K] EEEEPK	80	410	A0A097I2B9	A0A097I239	1	MEL_358	MEL_280	MEL_280-MEL_358
HSGLTIVGSSEVL [K] K	AFM [K] TTK	191	803	A0A097I239	A0A097I2B9	1	MEL_280	MEL_358	MEL_280-MEL_358
LCQVSLP [K] FK	AELLP [K] K	1273	360	A0A097I1X2	A0A097I1U9	1	MEL_216	MEL_202	MEL_202-MEL_216
QCLVDIGAF [K] TPYK	E [K] EEEEPK	116	410	A0A097I2B9	A0A097I239	1	MEL_358	MEL_280	MEL_280-MEL_358
A [K] LQISVAR	EQTDGIG [K] K	116	746	A0A097I2B5	A0A097I233	1	MEL_369	MEL_275	MEL_275-MEL_369
GVN [K] PISR	FVELV [K] R	224	210	A0A097I1U9	A0A097I1U9	4	MEL_202	MEL_202	MEL_202-MEL_202
S [K] VLEFIR	VAESIN [K] R	237	703	A0A097I2B9	A0A097I2B9	1	MEL_358	MEL_358	MEL_358-MEL_358
VLEYP [K] GSGMFFGCK	SGQ [K] NR	494	486	A0A097I233	A0A097I233	61	MEL_275	MEL_275	MEL_275-MEL_275
DASSSDPASVVLLSA [K] K	LH [K] DSQK	1316	1320	TRINITY_DN2885_c0_g1_i21_p1_XP_004338119_1	TRINITY_DN2885_c0_g1_i21_p1_XP_004338119_1	1	DN2885_c0_g1_i21.p1	DN2885_c0_g1_i21.p1	DN2885_c0_g1_i21.p1-DN2885_c0_g1_i21.p1
FFE [K] IVDK	FQNTDN [K] K	32	92	A0A097I218	A0A097I218	2	MEL_260	MEL_260	MEL_260-MEL_260
SQM [K] STCLIIPK	TIM [K] SDVK	137	81	A0A097I2D0	A0A097I2D0	1	MEL_368	MEL_368	MEL_368-MEL_368
LGTA [K] GDLSAAFK	[K] GAILSR	236	325	A0A097I218	A0A097I218	3	MEL_260	MEL_260	MEL_260-MEL_260
VAFTH [K] TVQTNDR	DA [K] MQAAAK	41	287	A0A097I1Y1	A0A097I1Y1	5	MEL_219	MEL_219	MEL_219-MEL_219
TTE [K] EASSPK	TTE [K] EASSPK	219	219	A0A097I2B5	A0A097I2B5	8	MEL_369	MEL_369	MEL_369-MEL_369
ENSTMGQSDIEL [S] KR	NPQVFAGAG [K] TFCLR	250	232	A0A097I1X9	A0A097I1X9	11	MEL_232	MEL_232	MEL_232-MEL_232
DSGA [K] GSVFLSCR	LH [K] LVQK	106	62	A0A097I2D0	A0A097I2D0	1	MEL_368	MEL_368	MEL_368-MEL_368
ITELGEDALQN [K] TFSK	YGLYEQ [K] K	156	307	A0A097I1Y1	A0A097I1Y1	4	MEL_219	MEL_219	MEL_219-MEL_219
AQNTQQVI [K] SLGEEK	FSNF [K] LYNGK	643	629	A0A097I225	A0A097I225	5	MEL_282	MEL_282	MEL_282-MEL_282
RESSQILGDAT [K] EMSK	STFV [K] QQR	841	850	A0A097I1S2	A0A097I1S2	2	MEL_173	MEL_173	MEL_173-MEL_173
EQLSQ [K] IFENSK	STFV [K] QQR	756	850	A0A097I1S2	A0A097I1S2	7	MEL_173	MEL_173	MEL_173-MEL_173
KTTE [K] EASSPK	SLSD [K] ELAK	219	246	A0A097I2B5	A0A097I2B5	2	MEL_369	MEL_369	MEL_369-MEL_369
HAVGEMT [K] AVTR	ELA [K] YEK	95	258	A0A097I2B5	A0A097I2B5	6	MEL_369	MEL_369	MEL_369-MEL_369
LVQ [K] SLLAMQLAK	LH [K] LVQK	66	62	A0A097I2D0	A0A097I2D0	1	MEL_368	MEL_368	MEL_368-MEL_368
VLVLGCGVNAPSCSMNLP [K] TEGHEVTK	LLIVENDS [K] DNTR	142	107	A0A097I2G2	A0A097I2G2	6	MEL_398	MEL_398	MEL_398-MEL_398
VAFTH [K] TVQTNDR	YGLYEQ [K] K	41	307	A0A097I1Y1	A0A097I1Y1	1	MEL_219	MEL_219	MEL_219-MEL_219
ITELGEDALQN [K] TFSK	YTTETGE [K] K	156	234	A0A097I1Y1	A0A097I1Y1	4	MEL_219	MEL_219	MEL_219-MEL_219
IFENS [K] IISSLR	STFV [K] QQR	762	850	A0A097I1S2	A0A097I1S2	4	MEL_173	MEL_173	MEL_173-MEL_173
RNPQVFAGAG [K] TFCLR	ENSTMGQSDIEL [S] KR	232	250	A0A097I1X9	A0A097I1X9	3	MEL_232	MEL_232	MEL_232-MEL_232
ESSQILGDAT [K] EMSK	STFV [K] QQR	841	850	A0A097I1S2	A0A097I1S2	5	MEL_173	MEL_173	MEL_173-MEL_173
VHVSGSVVA [K] NLK	[K] ASFLSK	50	93	A0A097I218	A0A097I218	7	MEL_260	MEL_260	MEL_260-MEL_260
LLNF [K] SPSQK	VFDAA [K] NTK	600	800	A0A097I1Y8	A0A097I1Y8	20	MEL_231	MEL_231	MEL_231-MEL_231
YGSA [K] ESK	[K] SLSDK	104	241	A0A097I2B5	A0A097I2B5	4	MEL_369	MEL_369	MEL_369-MEL_369
FFE [K] IVDK	SSIE [K] WSK	32	159	A0A097I218	A0A097I218	1	MEL_260	MEL_260	MEL_260-MEL_260
LLE [K] ALVITYSGK	LH [K] LVQK	187	62	A0A097I2D0	A0A097I2D0	8	MEL_368	MEL_368	MEL_368-MEL_368
V [K] AQQHGHLADHVSVGETQIPK	[S] TCLIIPK	9	138	A0A097I2D0	A0A097I2D0	8	MEL_368	MEL_368	MEL_368-MEL_368
HAVGEMT [K] AVTR	ATQ [K] ETTR	95	5	A0A097I2B5	A0A097I2B5	9	MEL_369	MEL_369	MEL_369-MEL_369
SLLAMQLA [K] R	LH [K] LVQK	75	62	A0A097I2D0	A0A097I2D0	3	MEL_368	MEL_368	MEL_368-MEL_368
KTTE [K] EASSPK	TTE [K] EASSPK	219	219	A0A097I2B5	A0A097I2B5	2	MEL_369	MEL_369	MEL_369-MEL_369
YGSA [K] ESK	YGSA [K] ESK	104	104	A0A097I2B5	A0A097I2B5	2	MEL_369	MEL_369	MEL_369-MEL_369
SEQ [K] FSQLFQR	FQNTDN [K] K	78	92	A0A097I218	A0A097I218	3	MEL_260	MEL_260	MEL_260-MEL_260
Q [K] GAGSAGTGSETNSQEVR	LH [K] LVQK	116	62	A0A097I2D0	A0A097I2D0	2	MEL_368	MEL_368	MEL_368-MEL_368
ITELGEDALQN [K] TFSK	DA [K] MQAAAK	156	287	A0A097I1Y1	A0A097I1Y1	9	MEL_219	MEL_219	MEL_219-MEL_219
SEQ [K] FSQLFQR	SSIE [K] WSK	78	159	A0A097I218	A0A097I218	1	MEL_260	MEL_260	MEL_260-MEL_260
[K] ISHGAVTLLPEGTK	SLSD [K] ELAK	52	246	A0A097I2B5	A0A097I2B5	2	MEL_369	MEL_369	MEL_369-MEL_369
LVQ [K] SLLAMQLAK	GFVHM [K] LHK	66	59	A0A097I2D0	A0A097I2D0	3	MEL_368	MEL_368	MEL_368-MEL_368
[K] ISHGAVTLLPEGTK	ATQ [K] ETTR	52	5	A0A097I2B5	A0A097I2B5	2	MEL_369	MEL_369	MEL_369-MEL_369
SLSD [K] ELAK	SLSD [K] ELAK	246	246	A0A097I2B5	A0A097I2B5	2	MEL_369	MEL_369	MEL_369-MEL_369
ITELGEDALQN [K] TFSK	TILEGVE [K] R	156	125	A0A097I1Y1	A0A097I1Y1	9	MEL_219	MEL_219	MEL_219-MEL_219
ISHGAVTLLPEGT [K] TIK	ATQ [K] ETTR	66	5	A0A097I2B5	A0A097I2B5	3	MEL_369	MEL_369	MEL_369-MEL_369
ISHGAVTLLPEGT [K] TIK	SLSD [K] ELAK	66	246	A0A097I2B5	A0A097I2B5	1	MEL_369	MEL_369	MEL_369-MEL_369
[K] ISHGAVTLLPEGTK	A [K] LQISVAR	52	116	A0A097I2B5	A0A097I2B5	2	MEL_369	MEL_369	MEL_369-MEL_369
SQM [K] STCLIIPK	LH [K] LVQK	137	62	A0A097I2D0	A0A097I2D0	4	MEL_368	MEL_368	MEL_368-MEL_368
LGTA [K] GDLSAAFK	KDT [K] EVK	236	124	A0A097I218	A0A097I218	2	MEL_260	MEL_260	MEL_260-MEL_260
GVAS [K] ANDVAGDGTTTATVLAR	GLPVVAV [K] APGFGDNRK	108	304	L8GUV2	L8GUV2	3	L8GUV2	L8GUV2	L8GUV2-L8GUV2
[K] AAELMHLPVFAIPTK	TIM [K] SDVK	86	81	A0A097I2D0	A0A097I2D0	2	MEL_368	MEL_368	MEL_368-MEL_368
VHVSGSVVA [K] NLK	FQNTDN [K] K	50	92	A0A097I218	A0A097I218	37	MEL_260	MEL_260	MEL_260-MEL_260
ISHGAVTLLPEGT [K] TIK	HAVGEMT [K] AVTR	66	95	A0A097I2B5	A0A097I2B5	1	MEL_369	MEL_369	MEL_369-MEL_369
HAVGEMT [K] AVTR	EASSP [K] KK	95	225	A0A097I2B5	A0A097I2B5	1	MEL_369	MEL_369	MEL_369-MEL_369
TEIQIQQ [K] QALSSK	STFV [K] QQR	866	850	A0A097I1S2	A0A097I1S2	3	MEL_173	MEL_173	MEL_173-MEL_173
TVTAQVNHLN [K] LSYEEIVGR	DT [K] EVK	189	124	A0A097I218	A0A097I218	1	MEL_260	MEL_260	MEL_260-MEL_260
SLSD [K] ELAK	ELA [K] YEK	246	258	A0A097I2B5	A0A097I2B5	4	MEL_369	MEL_369	MEL_369-MEL_369
[K] GQLGQNLSALLQDEK	FQNTDN [K] K	274	92	A0A097I218	A0A097I218	2	MEL_260	MEL_260	MEL_260-MEL_260
LHQAAVELLSE [K] HSSVLLR	[K] YGTAEK	314	213	A0A097I218	A0A097I218	1	MEL_260	MEL_260	MEL_260-MEL_260
GLFSPGE [K] DDEISFK	QEAVTNS [K] YR	1124	1093	A0A097I1S2	A0A097I1S2	2	MEL_173	MEL_173	MEL_173-MEL_173
QKGAG [S] AGTGSETNSQEVR	GFVHM [K] LHK	120	59	A0A097I2D0	A0A097I2D0	1	MEL_368	MEL_368	MEL_368-MEL_368
TVTAQVNHLN [K] LSYEEIVGR	NL [K] LLR	189	53	A0A097I218	A0A097I218	4	MEL_260	MEL_260	MEL_260-MEL_260
ASFLS [K] FLDER	[K] GAILSR	99	325	A0A097I218	A0A097I218	3	MEL_260	MEL_260	MEL_260-MEL_260
LHQAAVELL [S] EKHSSVLLR	[K] GAILSR	312	325	A0A097I218	A0A097I218	2	MEL_260	MEL_260	MEL_260-MEL_260
TTE [K] EASSPK	ELA [K] LTK	219	250	A0A097I2B5	A0A097I2B5	2	MEL_369	MEL_369	MEL_369-MEL_369
TVTAQVNHLN [K] LSYEEIVGR	[K] ASFLSK	189	93	A0A097I218	A0A097I218	2	MEL_260	MEL_260	MEL_260-MEL_260
LHQAAVELLSE [K] HSSVLLR	FQNTDN [K] K	314	92	A0A097I218	A0A097I218	2	MEL_260	MEL_260	MEL_260-MEL_260
WS [K] AIQENFSQGAR	DT [K] EVK	162	124	A0A097I218	A0A097I218	1	MEL_260	MEL_260	MEL_260-MEL_260
FQNTDN [K] K	[K] GAILSR	92	325	A0A097I218	A0A097I218	3	MEL_260	MEL_260	MEL_260-MEL_260
ITELGEDALQN [K] TFSK	LPDG [K] FK	156	252	A0A097I1Y1	A0A097I1Y1	6	MEL_219	MEL_219	MEL_219-MEL_219
DA [K] MQAAAK	L [K] ETYQK	287	219	A0A097I1Y1	A0A097I1Y1	28	MEL_219	MEL_219	MEL_219-MEL_219
[K] AMEFGNPEHSIQGPAR	VSL [K] QTLEPNK	375	420	A0A097I1X9	A0A097I1X9	9	MEL_232	MEL_232	MEL_232-MEL_232
LGTA [K] GDLSAAFK	DT [K] EVK	236	124	A0A097I218	A0A097I218	1	MEL_260	MEL_260	MEL_260-MEL_260
HAVGEMT [K] AVTR	AAS [K] QK	95	238	A0A097I2B5	A0A097I2B5	7	MEL_369	MEL_369	MEL_369-MEL_369
TTE [K] EASSPK	A [K] LQISVAR	219	116	A0A097I2B5	A0A097I2B5	1	MEL_369	MEL_369	MEL_369-MEL_369
[S] TCLIIPK	LH [K] LVQK	138	62	A0A097I2D0	A0A097I2D0	1	MEL_368	MEL_368	MEL_368-MEL_368
GVAS [K] ANDVAGDGTTTATVLAR	NVVLEQSFGAP [K] ITK	108	76	L8GUV2	L8GUV2	1	L8GUV2	L8GUV2	L8GUV2-L8GUV2
VAFTH [K] TVQTNDR	TILEGVE [K] R	41	125	A0A097I1Y1	A0A097I1Y1	5	MEL_219	MEL_219	MEL_219-MEL_219
LGTA [K] GDLSAAFK	FQNTDN [K] K	236	92	A0A097I218	A0A097I218	2	MEL_260	MEL_260	MEL_260-MEL_260
MFSVAVE [K] IR	[K] YGTAEK	227	213	A0A097I218	A0A097I218	7	MEL_260	MEL_260	MEL_260-MEL_260
ISHGAVTLLPEGT [K] TIK	D [K] SVNFR	66	13	A0A097I2B5	A0A097I2B5	27	MEL_369	MEL_369	MEL_369-MEL_369
T [K] NPAIEK	YGLYEQ [K] K	265	307	A0A097I1Y1	A0A097I1Y1	3	MEL_219	MEL_219	MEL_219-MEL_219
VAFTH [K] TVQTNDR	QVLAFGIS [K] DAK	41	281	A0A097I1Y1	A0A097I1Y1	3	MEL_219	MEL_219	MEL_219-MEL_219
SLSD [K] ELAK	AAS [K] QK	246	238	A0A097I2B5	A0A097I2B5	4	MEL_369	MEL_369	MEL_369-MEL_369
HAVGEMT [K] AVTR	ELA [K] LTK	95	250	A0A097I2B5	A0A097I2B5	5	MEL_369	MEL_369	MEL_369-MEL_369
CSFVGLS [K] NAK	LLNF [K] SPSQK	623	600	A0A097I1Y8	A0A097I1Y8	2	MEL_231	MEL_231	MEL_231-MEL_231
TTE [K] EASSPK	YGSA [K] ESK	219	104	A0A097I2B5	A0A097I2B5	2	MEL_369	MEL_369	MEL_369-MEL_369
VHVSGSVVA [K] NLK	[K] YGTAEK	50	213	A0A097I218	A0A097I218	1	MEL_260	MEL_260	MEL_260-MEL_260
A [K] LQISVAR	ELA [K] YEK	116	258	A0A097I2B5	A0A097I2B5	1	MEL_369	MEL_369	MEL_369-MEL_369
TIM [K] SDVK	TIM [K] SDVK	81	81	A0A097I2D0	A0A097I2D0	1	MEL_368	MEL_368	MEL_368-MEL_368
WS [K] AIQENFSQGAR	KD [T] KEVK	162	123	A0A097I218	A0A097I218	2	MEL_260	MEL_260	MEL_260-MEL_260
A [K] LQISVAR	YGSA [K] ESK	116	104	A0A097I2B5	A0A097I2B5	2	MEL_369	MEL_369	MEL_369-MEL_369
NVAGAI [K] LTGQQTER	TPENLPGLQD [K] DNK	225	250	A0A097I238	A0A097I238	1	MEL_284	MEL_284	MEL_284-MEL_284
GVAS [K] ANDVAGDGTTTATVLAR	VVAAGMNPMDV [K] R	108	145	L8GUV2	L8GUV2	11	L8GUV2	L8GUV2	L8GUV2-L8GUV2
VQSSNTET [K] FR	YS [K] ECVEGK	489	499	A0A097I1Y8	A0A097I1Y8	1	MEL_231	MEL_231	MEL_231-MEL_231
V [K] AQQHGHLADHVSVGETQIPK	TMA [K] EISK	9	153	A0A097I2D0	A0A097I2D0	1	MEL_368	MEL_368	MEL_368-MEL_368
VHVSGSVVA [K] NLK	[K] GAILSR	50	325	A0A097I218	A0A097I218	3	MEL_260	MEL_260	MEL_260-MEL_260
A [K] LQISVAR	ELA [K] LTK	116	250	A0A097I2B5	A0A097I2B5	3	MEL_369	MEL_369	MEL_369-MEL_369
TTE [K] EASSPK	[K] SLSDK	219	241	A0A097I2B5	A0A097I2B5	6	MEL_369	MEL_369	MEL_369-MEL_369
ITELGEDALQN [K] TFSK	NPAIE [K] K	156	271	A0A097I1Y1	A0A097I1Y1	2	MEL_219	MEL_219	MEL_219-MEL_219
CSFVGLS [K] NAK	SPSQ [K] LWGK	623	605	A0A097I1Y8	A0A097I1Y8	1	MEL_231	MEL_231	MEL_231-MEL_231
TMA [K] EISK	LH [K] LVQK	153	62	A0A097I2D0	A0A097I2D0	1	MEL_368	MEL_368	MEL_368-MEL_368
SLSD [K] ELAK	YGSA [K] ESK	246	104	A0A097I2B5	A0A097I2B5	3	MEL_369	MEL_369	MEL_369-MEL_369
GQLGQNLSALLQDE [K] AK	YGTAE [K] MFSVAVEK	289	219	A0A097I218	A0A097I218	2	MEL_260	MEL_260	MEL_260-MEL_260
ISNA [K] EDVR	ISNA [K] EDVR	75	75	A0A097I2C3	A0A097I2C3	2	MEL_360	MEL_360	MEL_360-MEL_360
Q [K] GAGSAGTGSETNSQEVR	DSGA [K] GSVFLSCR	116	106	A0A097I2D0	A0A097I2D0	8	MEL_368	MEL_368	MEL_368-MEL_368
YTLPT [K] SGQK	VL [K] ELGIDK	418	785	A0A097I2C3	A0A097I2C3	6	MEL_360	MEL_360	MEL_360-MEL_360
G [K] YFGESEK	G [K] YFGESEK	187	187	A0A097I2C3	A0A097I2C3	3	MEL_360	MEL_360	MEL_360-MEL_360
ELGID [K] TTGEK	VQYS [K] YNQASR	791	808	A0A097I2C3	A0A097I2C3	3	MEL_360	MEL_360	MEL_360-MEL_360
LTGTEYD [T] KK	SV [K] SSVDK	628	839	A0A097I2C3	A0A097I2C3	8	MEL_360	MEL_360	MEL_360-MEL_360
TINLSSESE [K] LK	VAGAPC [K] RPEK	66	346	A0A097I2C3	A0A097I2C3	2	MEL_360	MEL_360	MEL_360-MEL_360
GIVVNPTA [K] TAASQMQQVR	GIVVNPTA [K] TAASQMQQVR	385	385	A0A097I1Z2	A0A097I1Z2	42	MEL_247	MEL_247	MEL_247-MEL_247
FCESLG [K] TGTSK	G [K] YFGESEK	334	187	A0A097I2C3	A0A097I2C3	2	MEL_360	MEL_360	MEL_360-MEL_360
VQYS [K] YNQASR	VL [K] ELGIDK	808	785	A0A097I2C3	A0A097I2C3	1	MEL_360	MEL_360	MEL_360-MEL_360
ALAEICE [K] ELYSGSDIAR	SV [K] SSVDK	381	839	A0A097I2C3	A0A097I2C3	4	MEL_360	MEL_360	MEL_360-MEL_360
ALAEICE [K] ELYSGSDIAR	TTKPTP [K] K	381	535	A0A097I2C3	A0A097I2C3	6	MEL_360	MEL_360	MEL_360-MEL_360
TINLSSESE [K] LK	YTLPT [K] SGQK	66	418	A0A097I2C3	A0A097I2C3	1	MEL_360	MEL_360	MEL_360-MEL_360
ASSSNPYD [K] ETQENLAASTR	LVGSA [K] ESPENLGPAAK	1621	1553	TRINITY_DN2885_c0_g1_i21_p1_XP_004338119_1	TRINITY_DN2885_c0_g1_i21_p1_XP_004338119_1	1	DN2885_c0_g1_i21.p1	DN2885_c0_g1_i21.p1	DN2885_c0_g1_i21.p1-DN2885_c0_g1_i21.p1
QALSS [K] LNAQQAQALK	ALAT [K] TEIQIQQK	872	858	A0A097I1S2	A0A097I1S2	3	MEL_173	MEL_173	MEL_173-MEL_173
VAGAPC [K] RPEK	YTLP [T] KSGQK	346	417	A0A097I2C3	A0A097I2C3	4	MEL_360	MEL_360	MEL_360-MEL_360
YAQSPSTFVLE [K] K	SV [K] SSVDK	864	839	A0A097I2C3	A0A097I2C3	2	MEL_360	MEL_360	MEL_360-MEL_360
TGTS [K] VAGAPCK	G [K] YFGESEK	339	187	A0A097I2C3	A0A097I2C3	1	MEL_360	MEL_360	MEL_360-MEL_360
YFGESE [K] MITSMFSCASK	G [K] YFGESEK	194	187	A0A097I2C3	A0A097I2C3	1	MEL_360	MEL_360	MEL_360-MEL_360
VQYS [K] YNQASR	YTLPT [K] SGQK	808	418	A0A097I2C3	A0A097I2C3	2	MEL_360	MEL_360	MEL_360-MEL_360
RYAQSPSTFVLE [K] K	SV [K] SSVDK	864	839	A0A097I2C3	A0A097I2C3	1	MEL_360	MEL_360	MEL_360-MEL_360
ALAEICE [K] ELYSGSDIAR	HFVEA [K] K	381	835	A0A097I2C3	A0A097I2C3	1	MEL_360	MEL_360	MEL_360-MEL_360
Q [K] GAGSAGTGSETNSQEVR	VTS [K] DIETAFMLEHGPL	116	203	A0A097I2D0	A0A097I2D0	2	MEL_368	MEL_368	MEL_368-MEL_368
ELGID [K] TTGEK	ELGID [K] TTGEK	791	791	A0A097I2C3	A0A097I2C3	1	MEL_360	MEL_360	MEL_360-MEL_360
YSSEEDSSSLC [K] SFTPILFEQGR	FCESLG [K] TGTSK	93	334	A0A097I2C3	A0A097I2C3	1	MEL_360	MEL_360	MEL_360-MEL_360
VLEYP [K] GSGMFFGCK	VFGAD [K] K	494	556	A0A097I233	A0A097I233	2	MEL_275	MEL_275	MEL_275-MEL_275
LASTMGIAP [K] K	[K] TDFAFAAWR	397	422	A0A097I1U9	A0A097I1U9	1	MEL_202	MEL_202	MEL_202-MEL_202
QQE [K] LTQWFETSGELMDDDK	VAGAPC [K] RPEK	766	346	A0A097I2C3	A0A097I2C3	2	MEL_360	MEL_360	MEL_360-MEL_360
TG [K] FVDPSTK	KSPT [K] K	764	421	A0A097I1U9	A0A097I1U9	1	MEL_202	MEL_202	MEL_202-MEL_202
[K] ISHGAVTLLPEGTK	[K] ISHGAVTLLPEGTK	52	52	A0A097I2B5	A0A097I2B5	69	MEL_369	MEL_369	MEL_369-MEL_369
LA [K] SQHIDSFGK	SSV [K] PK	815	801	A0A097I233	A0A097I233	1	MEL_275	MEL_275	MEL_275-MEL_275
EVYGTELQF [K] NLSK	[K] IPLHGK	329	313	A0A097I239	A0A097I239	1	MEL_280	MEL_280	MEL_280-MEL_280
DH [K] YPALR	VFGAD [K] K	511	556	A0A097I233	A0A097I233	1	MEL_275	MEL_275	MEL_275-MEL_275
LQLS [K] EEREEMNQLER	LRFP [K] PEER	307	298	A0A097I1U9	A0A097I1U9	1	MEL_202	MEL_202	MEL_202-MEL_202
RDPSDISVAFLPA [S] SKSTDTK	TYPDLF [S] KK	376	458	A0A097I233	A0A097I233	1	MEL_275	MEL_275	MEL_275-MEL_275
VPT [K] NSVTK	[K] TVVLLR	989	712	A0A097I233	A0A097I233	1	MEL_275	MEL_275	MEL_275-MEL_275
FLALP [K] EEAFLR	FP [K] PEER	569	298	A0A097I1U9	A0A097I1U9	1	MEL_202	MEL_202	MEL_202-MEL_202
VAGAPC [K] RPEK	ISNA [K] EDVR	346	75	A0A097I2C3	A0A097I2C3	4	MEL_360	MEL_360	MEL_360-MEL_360
K [Y] EVEEEIR	EEEEP [K] KK	344	416	A0A097I239	A0A097I239	1	MEL_280	MEL_280	MEL_280-MEL_280
[K] LLGLPPVQK	KVG [K] VLTER	127	140	A0A097I1U9	A0A097I1U9	1	MEL_202	MEL_202	MEL_202-MEL_202
TINLSSESE [K] LK	TINLSSESE [K] LK	66	66	A0A097I2C3	A0A097I2C3	1	MEL_360	MEL_360	MEL_360-MEL_360
QIIQQDP [K] K	VPTKN [S] VTK	50	991	A0A097I233	A0A097I233	1	MEL_275	MEL_275	MEL_275-MEL_275
YAQSPSTFVLE [K] K	LTGTEYD [T] KK	864	628	A0A097I2C3	A0A097I2C3	22	MEL_360	MEL_360	MEL_360-MEL_360
SSQE [K] REEFSNLVK	LTGTEYD [T] KK	635	628	A0A097I2C3	A0A097I2C3	4	MEL_360	MEL_360	MEL_360-MEL_360
RFTTSILVDLP [K] K	LTGTEYD [T] KK	297	628	A0A097I2C3	A0A097I2C3	1	MEL_360	MEL_360	MEL_360-MEL_360
[K] ELQDGLINTLR	LTGTEYD [T] KK	122	628	A0A097I2C3	A0A097I2C3	1	MEL_360	MEL_360	MEL_360-MEL_360
YEFVPCCYTEPSE [K] PR	SGQ [K] NR	539	486	A0A097I233	A0A097I233	2	MEL_275	MEL_275	MEL_275-MEL_275
VSGANEVTVDLAEGGE [K] K	AGQLGL [K] VTCVEK	172	67	L8HET6	L8HET6	3	L8HET6	L8HET6	L8HET6-L8HET6
TINLSSESE [K] LK	G [K] YFGESEK	66	187	A0A097I2C3	A0A097I2C3	1	MEL_360	MEL_360	MEL_360-MEL_360
SQM [K] STCLIIPK	SQM [K] STCLIIPK	137	137	A0A097I2D0	A0A097I2D0	14	MEL_368	MEL_368	MEL_368-MEL_368
ESSQILGDAT [K] EMSK	ALAT [K] TEIQIQQK	841	858	A0A097I1S2	A0A097I1S2	4	MEL_173	MEL_173	MEL_173-MEL_173
ISHGAVTLLPEGT [K] TIK	TTE [K] EASSPK	66	219	A0A097I2B5	A0A097I2B5	4	MEL_369	MEL_369	MEL_369-MEL_369
HAVGEMT [K] AVTR	SLSD [K] ELAK	95	246	A0A097I2B5	A0A097I2B5	13	MEL_369	MEL_369	MEL_369-MEL_369
ASSSNPYD [K] ETQENLAASTR	LLNGG [K] DVIIAAR	1621	1751	TRINITY_DN2885_c0_g1_i21_p1_XP_004338119_1	TRINITY_DN2885_c0_g1_i21_p1_XP_004338119_1	1	DN2885_c0_g1_i21.p1	DN2885_c0_g1_i21.p1	DN2885_c0_g1_i21.p1-DN2885_c0_g1_i21.p1
HAVGEMT [K] AVTR	A [K] LQISVAR	95	116	A0A097I2B5	A0A097I2B5	46	MEL_369	MEL_369	MEL_369-MEL_369
ALAT [K] TEIQIQQK	EQLSQ [K] IFENSK	858	756	A0A097I1S2	A0A097I1S2	1	MEL_173	MEL_173	MEL_173-MEL_173
ITELGEDALQN [K] TFSK	QVLAFGIS [K] DAK	156	281	A0A097I1Y1	A0A097I1Y1	6	MEL_219	MEL_219	MEL_219-MEL_219
SSAVLLAAGDLYG [K] DLGR	TTE [K] EASSPK	83	219	A0A097I2B5	A0A097I2B5	2	MEL_369	MEL_369	MEL_369-MEL_369
TTE [K] EASSPK	SLSD [K] ELAK	219	246	A0A097I2B5	A0A097I2B5	8	MEL_369	MEL_369	MEL_369-MEL_369
AAELMHLPVFAIPT [K] DSGAK	TIM [K] SDVK	101	81	A0A097I2D0	A0A097I2D0	59	MEL_368	MEL_368	MEL_368-MEL_368
HAVGEMT [K] AVTR	YGSA [K] ESK	95	104	A0A097I2B5	A0A097I2B5	25	MEL_369	MEL_369	MEL_369-MEL_369
Q [K] GAGSAGTGSETNSQEVR	LVQ [K] SLLAMQLAK	116	66	A0A097I2D0	A0A097I2D0	1	MEL_368	MEL_368	MEL_368-MEL_368
DSGA [K] GSVFLSCR	TIM [K] SDVK	106	81	A0A097I2D0	A0A097I2D0	3	MEL_368	MEL_368	MEL_368-MEL_368
TEIQIQQ [K] QALSSK	EQLSQ [K] IFENSK	866	756	A0A097I1S2	A0A097I1S2	3	MEL_173	MEL_173	MEL_173-MEL_173
VHVSGSVVA [K] NLK	SSIE [K] WSK	50	159	A0A097I218	A0A097I218	2	MEL_260	MEL_260	MEL_260-MEL_260
ASFLS [K] FLDER	FQNTDN [K] K	99	92	A0A097I218	A0A097I218	18	MEL_260	MEL_260	MEL_260-MEL_260
SSAVLLAAGDLYG [K] DLGR	SLSD [K] ELAK	83	246	A0A097I2B5	A0A097I2B5	2	MEL_369	MEL_369	MEL_369-MEL_369
T [K] RPEITDVETLTR	MQAAA [K] GLSALPK	73	293	A0A097I1Y1	A0A097I1Y1	3	MEL_219	MEL_219	MEL_219-MEL_219
ELL [K] AVDAAIPGK	[K] ELIEAQEK	1213	1223	TRINITY_DN2885_c0_g1_i21_p1_XP_004338119_1	TRINITY_DN2885_c0_g1_i21_p1_XP_004338119_1	1	DN2885_c0_g1_i21.p1	DN2885_c0_g1_i21.p1	DN2885_c0_g1_i21.p1-DN2885_c0_g1_i21.p1
ISHGAVTLLPEGT [K] TIK	A [K] LQISVAR	66	116	A0A097I2B5	A0A097I2B5	1	MEL_369	MEL_369	MEL_369-MEL_369
GIVVNPTA [K] TAASQMQQVR	VCITLSNGT [K] IDR	385	153	A0A097I1Z2	A0A097I1Z2	19	MEL_247	MEL_247	MEL_247-MEL_247
[K] ISHGAVTLLPEGTK	TTE [K] EASSPK	52	219	A0A097I2B5	A0A097I2B5	4	MEL_369	MEL_369	MEL_369-MEL_369
[K] ISHGAVTLLPEGTK	HAVGEMT [K] AVTR	52	95	A0A097I2B5	A0A097I2B5	6	MEL_369	MEL_369	MEL_369-MEL_369
STNPSGSQEALG [K] AYR	AALD [K] INNITK	1882	1863	TRINITY_DN2885_c0_g1_i21_p1_XP_004338119_1	TRINITY_DN2885_c0_g1_i21_p1_XP_004338119_1	1	DN2885_c0_g1_i21.p1	DN2885_c0_g1_i21.p1	DN2885_c0_g1_i21.p1-DN2885_c0_g1_i21.p1
HAVGEMT [K] AVTR	YE [K] EQGMSPGY	95	261	A0A097I2B5	A0A097I2B5	7	MEL_369	MEL_369	MEL_369-MEL_369
NLSEP [K] LR	TTKPTP [K] K	371	535	A0A097I2C3	A0A097I2C3	2	MEL_360	MEL_360	MEL_360-MEL_360
DSGA [K] GSVFLSCR	SQM [K] STCLIIPK	106	137	A0A097I2D0	A0A097I2D0	10	MEL_368	MEL_368	MEL_368-MEL_368
ITELGEDALQN [K] TFSK	MQAAA [K] GLSALPK	156	293	A0A097I1Y1	A0A097I1Y1	6	MEL_219	MEL_219	MEL_219-MEL_219
SV [K] SSVDK	HFVEA [K] K	839	835	A0A097I2C3	A0A097I2C3	2	MEL_360	MEL_360	MEL_360-MEL_360
LTGTEYD [T] KK	SSQE [K] R	628	635	A0A097I2C3	A0A097I2C3	2	MEL_360	MEL_360	MEL_360-MEL_360
Q [K] GAGSAGTGSETNSQEVR	SQM [K] STCLIIPK	116	137	A0A097I2D0	A0A097I2D0	10	MEL_368	MEL_368	MEL_368-MEL_368
YTLPT [K] SGQK	[K] VTDTR	418	318	A0A097I2C3	A0A097I2C3	2	MEL_360	MEL_360	MEL_360-MEL_360
VQYS [K] YNQASR	SFQ [K] NR	808	443	A0A097I2C3	A0A097I2C3	2	MEL_360	MEL_360	MEL_360-MEL_360
TGTS [K] VAGAPCK	[K] VTDTR	339	318	A0A097I2C3	A0A097I2C3	3	MEL_360	MEL_360	MEL_360-MEL_360
FCESLG [K] TGTSK	YTLPTK [S] GQK	334	419	A0A097I2C3	A0A097I2C3	1	MEL_360	MEL_360	MEL_360-MEL_360
YTLPT [K] SGQK	SFQ [K] NR	418	443	A0A097I2C3	A0A097I2C3	2	MEL_360	MEL_360	MEL_360-MEL_360
ELGID [K] TTGEK	SFQ [K] NR	791	443	A0A097I2C3	A0A097I2C3	2	MEL_360	MEL_360	MEL_360-MEL_360
ITELGEDALQN [K] TFSK	VAFTH [K] TVQTNDR	156	41	A0A097I1Y1	A0A097I1Y1	26	MEL_219	MEL_219	MEL_219-MEL_219
FCESLG [K] TGTSK	[K] VTDTR	334	318	A0A097I2C3	A0A097I2C3	3	MEL_360	MEL_360	MEL_360-MEL_360
DTQESQ [K] NMSTLSEAVADR	SDPFSDSH [K] NLAAASK	2098	2294	TRINITY_DN2885_c0_g1_i21_p1_XP_004338119_1	TRINITY_DN2885_c0_g1_i21_p1_XP_004338119_1	1	DN2885_c0_g1_i21.p1	DN2885_c0_g1_i21.p1	DN2885_c0_g1_i21.p1-DN2885_c0_g1_i21.p1
VLDYS [K] SAWAR	NLSEP [K] LR	615	371	A0A097I2C3	A0A097I2C3	1	MEL_360	MEL_360	MEL_360-MEL_360
V [K] AQQHGHLADHVSVGETQIPK	SQM [K] STCLIIPK	9	137	A0A097I2D0	A0A097I2D0	7	MEL_368	MEL_368	MEL_368-MEL_368
FLNTPQILSV [K] FAGR	SFQ [K] NR	460	443	A0A097I2C3	A0A097I2C3	1	MEL_360	MEL_360	MEL_360-MEL_360
HAVGEMT [K] AVTR	HAVGEMT [K] AVTR	95	95	A0A097I2B5	A0A097I2B5	7	MEL_369	MEL_369	MEL_369-MEL_369
INNIT [K] STNPSGSQEALGK	AAQADF [K] EK	1869	1949	TRINITY_DN2885_c0_g1_i21_p1_XP_004338119_1	TRINITY_DN2885_c0_g1_i21_p1_XP_004338119_1	1	DN2885_c0_g1_i21.p1	DN2885_c0_g1_i21.p1	DN2885_c0_g1_i21.p1-DN2885_c0_g1_i21.p1
GINFCGFEDPTEVWGCGV [K] K	GIVVNPTA [K] TAASQMQQVR	361	385	A0A097I1Z2	A0A097I1Z2	6	MEL_247	MEL_247	MEL_247-MEL_247
HAVGEMT [K] AVTR	TTE [K] EASSPK	95	219	A0A097I2B5	A0A097I2B5	23	MEL_369	MEL_369	MEL_369-MEL_369
YGTAE [K] MFSVAVEK	NL [K] LLR	219	53	A0A097I218	A0A097I218	1	MEL_260	MEL_260	MEL_260-MEL_260
VQSSNTET [K] FR	TEIL [K] YSK	489	496	A0A097I1Y8	A0A097I1Y8	11	MEL_231	MEL_231	MEL_231-MEL_231
TVTAQVNHLN [K] LSYEEIVGR	[K] LGTAK	189	231	A0A097I218	A0A097I218	1	MEL_260	MEL_260	MEL_260-MEL_260
ENSTMGQSDIEL [S] KR	N [K] TQYGQR	250	65	A0A097I1X9	A0A097I1X9	3	MEL_232	MEL_232	MEL_232-MEL_232
FPF [K] ANSR	ILA [K] QGMK	423	267	L8HET6	L8HET6	6	L8HET6	L8HET6	L8HET6-L8HET6
[K] LDHLGSTPGGDLEQVDSAFGGCAIYR	TEGHEV [T] KGR	252	149	A0A097I2G2	A0A097I2G2	1	MEL_398	MEL_398	MEL_398-MEL_398
N [K] GAVQPR	SYTF [K] VNK	195	76	A0A097I1X9	A0A097I1X9	2	MEL_232	MEL_232	MEL_232-MEL_232
GIVVNPTA [K] TAASQMQQVR	D [K] ELQQR	385	138	A0A097I1Z2	A0A097I1Z2	196	MEL_247	MEL_247	MEL_247-MEL_247
IDGETDELV [K] ELHDASQK	ELHDA [S] QKHDAER	646	652	L8GXZ0	L8GXZ0	2	L8GXZ0	L8GXZ0	L8GXZ0-L8GXZ0
IPDII [K] DFER	TEGHEVT [K] GR	85	150	A0A097I2G2	A0A097I2G2	4	MEL_398	MEL_398	MEL_398-MEL_398
GINFCGFEDPTEVWGCGV [K] K	D [K] ELQQR	361	138	A0A097I1Z2	A0A097I1Z2	7	MEL_247	MEL_247	MEL_247-MEL_247
QTLEPNKGNT [Y] TSQSALPQMVER	ENPI [K] ETLR	431	409	A0A097I1X9	A0A097I1X9	3	MEL_232	MEL_232	MEL_232-MEL_232
VEEPQPDVIVDLSQ [K] LPTISAEAPK	N [K] GAVQPR	157	195	A0A097I1X9	A0A097I1X9	2	MEL_232	MEL_232	MEL_232-MEL_232
AMELL [K] TCVDSRPNPDVPAR	EILPSLIDA [K] R	378	495	A0A097I238	A0A097I238	6	MEL_284	MEL_284	MEL_284-MEL_284
LLNF [K] SPSQK	H [K] LANVPFR	600	726	A0A097I1Y8	A0A097I1Y8	1	MEL_231	MEL_231	MEL_231-MEL_231
[K] AMEFGNPEHSIQGPAR	NIEL [K] QR	375	362	A0A097I1X9	A0A097I1X9	20	MEL_232	MEL_232	MEL_232-MEL_232
AQ [K] AAAPQAAAH	[K] EQEAALK	672	662	L8GXZ0	L8GXZ0	2	L8GXZ0	L8GXZ0	L8GXZ0-L8GXZ0
GIVVNPTA [K] TAASQMQQVR	EKPGC [K] K	385	235	A0A097I1Z2	A0A097I1Z2	11	MEL_247	MEL_247	MEL_247-MEL_247
[K] YFPDHGIVFDNVK	ILA [K] QGMK	104	267	L8HET6	L8HET6	4	L8HET6	L8HET6	L8HET6-L8HET6
VCITLSNGT [K] IDR	D [K] ELQQR	153	138	A0A097I1Z2	A0A097I1Z2	10	MEL_247	MEL_247	MEL_247-MEL_247
FENSAFSIE [K] GEWSK	GALG [K] K	715	702	A0A097I225	A0A097I225	4	MEL_282	MEL_282	MEL_282-MEL_282
ATLLAFGIDDNAI [K] R	AEAI [K] R	391	402	A0A097I1Y8	A0A097I1Y8	1	MEL_231	MEL_231	MEL_231-MEL_231
ELHDASQ [K] HDAER	EGDFELNE [K] SFR	654	594	L8GXZ0	L8GXZ0	2	L8GXZ0	L8GXZ0	L8GXZ0-L8GXZ0
LAADLGGG [S] AAKK	DASGA [K] VSGK	551	564	L8GXZ0	L8GXZ0	2	L8GXZ0	L8GXZ0	L8GXZ0-L8GXZ0
VSGANEVTVDLAEGGE [K] K	YV [K] GFGK	172	151	L8HET6	L8HET6	2	L8HET6	L8HET6	L8HET6-L8HET6
LFEDHAPLV [K] K	EEYAFFP [K] PR	95	82	A0A097I238	A0A097I238	1	MEL_284	MEL_284	MEL_284-MEL_284
RNPQVFAGAG [K] TFCLR	N [K] GAVQPR	232	195	A0A097I1X9	A0A097I1X9	3	MEL_232	MEL_232	MEL_232-MEL_232
GYKVFDAA [K] NTK	LLNF [K] SPSQK	800	600	A0A097I1Y8	A0A097I1Y8	1	MEL_231	MEL_231	MEL_231-MEL_231
YGLYEQ [K] K	ETYQ [K] VR	307	224	A0A097I1Y1	A0A097I1Y1	2	MEL_219	MEL_219	MEL_219-MEL_219
ENESL [K] ADRDSIER	AAAE [K] NLDK	1377	1280	L8HMU1	L8HMU1	1	L8HMU1	L8HMU1	L8HMU1-L8HMU1
QETEQLFD [K] LQLDK	T [K] DENLSEILK	947	1107	A0A097I1S2	A0A097I1S2	1	MEL_173	MEL_173	MEL_173-MEL_173
AQDQ [K] ANYQR	N [K] QLQAK	1366	1466	L8HMU1	L8HMU1	4	L8HMU1	L8HMU1	L8HMU1-L8HMU1
ENIVEFE [K] R	FEGTAA [T] KR	618	479	A0A097I225	A0A097I225	2	MEL_282	MEL_282	MEL_282-MEL_282
NTELFGEGYIVD [K] NR	[K] ECSVK	518	522	A0A097I1Y8	A0A097I1Y8	1	MEL_231	MEL_231	MEL_231-MEL_231
CSLSTG [K] R	[K] ECSVK	633	522	A0A097I1Y8	A0A097I1Y8	1	MEL_231	MEL_231	MEL_231-MEL_231
VVSSTGALAL [K] EVPK	LDLGAMM [K] SK	210	125	L8HET6	L8HET6	3	L8HET6	L8HET6	L8HET6-L8HET6
GVAS [K] ANDVAGDGTTTATVLAR	YFVTDP [K] TQK	108	237	L8GUV2	L8GUV2	4	L8GUV2	L8GUV2	L8GUV2-L8GUV2
[K] SLEEELAQTR	LQLE [K] TK	1062	1059	L8HMU1	L8HMU1	2	L8HMU1	L8HMU1	L8HMU1-L8HMU1
LLIVEND [S] KDNTRK	TEGHEVT [K] GR	106	150	A0A097I2G2	A0A097I2G2	2	MEL_398	MEL_398	MEL_398-MEL_398
L [K] ADLDEAR	DND [K] LVK	1314	1305	L8HMU1	L8HMU1	3	L8HMU1	L8HMU1	L8HMU1-L8HMU1
TG [K] LGGDLLR	GLYLA [K] AR	396	391	A0A097I225	A0A097I225	3	MEL_282	MEL_282	MEL_282-MEL_282
LPTISAEAP [K] NTPIFFSNECASDPNIR	N [K] GAVQPR	167	195	A0A097I1X9	A0A097I1X9	1	MEL_232	MEL_232	MEL_232-MEL_232
GLPVVAV [K] APGFGDNRK	YFVTDP [K] TQK	304	237	L8GUV2	L8GUV2	4	L8GUV2	L8GUV2	L8GUV2-L8GUV2
NVAGAI [K] LTGQQTER	DN [K] LLPQMQR	225	253	A0A097I238	A0A097I238	9	MEL_284	MEL_284	MEL_284-MEL_284
VAFTH [K] TVQTNDR	YTTE [T] GEKK	41	231	A0A097I1Y1	A0A097I1Y1	1	MEL_219	MEL_219	MEL_219-MEL_219
H [K] LANVPFR	VFDAA [K] NTK	726	800	A0A097I1Y8	A0A097I1Y8	1	MEL_231	MEL_231	MEL_231-MEL_231
GVAS [K] ANDVAGDGTTTATVLAR	AGIIDPV [K] VVR	108	526	L8GUV2	L8GUV2	2	L8GUV2	L8GUV2	L8GUV2-L8GUV2
AQGIQY [K] VGK	YLADA [K] TDK	416	445	L8HET6	L8HET6	5	L8HET6	L8HET6	L8HET6-L8HET6
AMELL [K] TCVDSRPNPDVPAR	[K] ELDATTNILR	378	503	A0A097I238	A0A097I238	18	MEL_284	MEL_284	MEL_284-MEL_284
DGVTVA [K] HIEFK	YFVTDP [K] TQK	86	237	L8GUV2	L8GUV2	2	L8GUV2	L8GUV2	L8GUV2-L8GUV2
QVLAFGIS [K] DAK	YTTETGE [K] K	281	234	A0A097I1Y1	A0A097I1Y1	1	MEL_219	MEL_219	MEL_219-MEL_219
ENSTMGQSDIEL [S] KR	N [K] GAVQPR	250	195	A0A097I1X9	A0A097I1X9	12	MEL_232	MEL_232	MEL_232-MEL_232
ALLHASHIYEDT [K] K	ILA [K] QGMK	103	267	L8HET6	L8HET6	2	L8HET6	L8HET6	L8HET6-L8HET6
ELHDASQ [K] HDAER	[K] EQEAALK	654	662	L8GXZ0	L8GXZ0	1	L8GXZ0	L8GXZ0	L8GXZ0-L8GXZ0
GINFCGFEDPTEVWGCGV [K] K	EKPGC [K] K	361	235	A0A097I1Z2	A0A097I1Z2	4	MEL_247	MEL_247	MEL_247-MEL_247
RNPQVFAGAG [K] TFCLR	YV [K] QQR	232	127	A0A097I1X9	A0A097I1X9	1	MEL_232	MEL_232	MEL_232-MEL_232
TEGHEVT [K] GR	QVYLD [K] IK	150	166	A0A097I2G2	A0A097I2G2	1	MEL_398	MEL_398	MEL_398-MEL_398
ENSTMGQSDIEL [S] KR	YV [K] QQR	250	127	A0A097I1X9	A0A097I1X9	2	MEL_232	MEL_232	MEL_232-MEL_232
N [K] TQYGQR	YV [K] QQR	65	127	A0A097I1X9	A0A097I1X9	1	MEL_232	MEL_232	MEL_232-MEL_232
SYTF [K] VNK	YV [K] QQR	76	127	A0A097I1X9	A0A097I1X9	2	MEL_232	MEL_232	MEL_232-MEL_232
IN [K] MSMLR	QVYLD [K] IK	155	166	A0A097I2G2	A0A097I2G2	1	MEL_398	MEL_398	MEL_398-MEL_398
N [K] GAVQPR	YV [K] QQR	195	127	A0A097I1X9	A0A097I1X9	1	MEL_232	MEL_232	MEL_232-MEL_232
[K] FRPDIVYPVIDSTSSDSAEVQMMK	D [K] ELQQR	236	138	A0A097I1Z2	A0A097I1Z2	1	MEL_247	MEL_247	MEL_247-MEL_247
NPQVFAGAG [K] TFCLR	YV [K] QQR	232	127	A0A097I1X9	A0A097I1X9	1	MEL_232	MEL_232	MEL_232-MEL_232
QPLNPIEGPIQPCI [K] K	N [K] TQYGQR	21	65	A0A097I1X9	A0A097I1X9	1	MEL_232	MEL_232	MEL_232-MEL_232
LPTISAEAP [K] NTPIFFSNECASDPNIR	YV [K] QQR	167	127	A0A097I1X9	A0A097I1X9	1	MEL_232	MEL_232	MEL_232-MEL_232
DG [K] DASGAK	R [K] EQEAALK	558	662	L8GXZ0	L8GXZ0	1	L8GXZ0	L8GXZ0	L8GXZ0-L8GXZ0
ENPI [K] ETLR	NIEL [K] QR	409	362	A0A097I1X9	A0A097I1X9	2	MEL_232	MEL_232	MEL_232-MEL_232
[K] TTGFSPRPTMSIPR	D [K] ELQQR	362	138	A0A097I1Z2	A0A097I1Z2	3	MEL_247	MEL_247	MEL_247-MEL_247
GIVVNPTA [K] TAASQMQQVR	E [K] PGCK	385	231	A0A097I1Z2	A0A097I1Z2	4	MEL_247	MEL_247	MEL_247-MEL_247
VCITLSNGT [K] IDR	EKPGC [K] K	153	235	A0A097I1Z2	A0A097I1Z2	1	MEL_247	MEL_247	MEL_247-MEL_247
AQ [K] LAADLGGGSAAK	DG [K] DASGAK	542	558	L8GXZ0	L8GXZ0	1	L8GXZ0	L8GXZ0	L8GXZ0-L8GXZ0
AQ [K] AAAPQAAAH	R [K] EQEAALK	672	662	L8GXZ0	L8GXZ0	1	L8GXZ0	L8GXZ0	L8GXZ0-L8GXZ0
CADGIRP [T] FFHR	N [K] TQYGQR	138	65	A0A097I1X9	A0A097I1X9	1	MEL_232	MEL_232	MEL_232-MEL_232
VSL [K] QTLEPNK	NIEL [K] QR	420	362	A0A097I1X9	A0A097I1X9	4	MEL_232	MEL_232	MEL_232-MEL_232
T [K] AALWIGDDSK	LFEDHAPLV [K] K	102	95	A0A097I238	A0A097I238	1	MEL_284	MEL_284	MEL_284-MEL_284
GVAS [K] ANDVAGDGTTTATVLAR	TTSSYEQE [K] LR	108	391	L8GUV2	L8GUV2	1	L8GUV2	L8GUV2	L8GUV2-L8GUV2
VSL [K] QTLEPNK	ENPI [K] ETLR	420	409	A0A097I1X9	A0A097I1X9	3	MEL_232	MEL_232	MEL_232-MEL_232
LSAAE [K] SLK	TA [K] DQNR	1115	1121	L8HMU1	L8HMU1	1	L8HMU1	L8HMU1	L8HMU1-L8HMU1
[K] IGWEVTLR	N [K] GAVQPR	185	195	A0A097I1X9	A0A097I1X9	2	MEL_232	MEL_232	MEL_232-MEL_232
LLIVEND [S] KDNTR	MVQLGLEHA [K] R	106	63	A0A097I2G2	A0A097I2G2	2	MEL_398	MEL_398	MEL_398-MEL_398
AQDQ [K] ANYQR	LDSE [K] R	1366	1412	L8HMU1	L8HMU1	1	L8HMU1	L8HMU1	L8HMU1-L8HMU1
RGVDQAVSIVVGEL [K] K	[K] VTTTEEIR	160	165	L8GUV2	L8GUV2	1	L8GUV2	L8GUV2	L8GUV2-L8GUV2
ALQEA [K] TK	T [K] VESER	977	979	L8HMU1	L8HMU1	1	L8HMU1	L8HMU1	L8HMU1-L8HMU1
[K] AMEFGNPEHSIQGPAR	ENSTMGQSDIEL [S] KR	375	250	A0A097I1X9	A0A097I1X9	1	MEL_232	MEL_232	MEL_232-MEL_232
N [K] TQYGQR	SYTF [K] VNK	65	76	A0A097I1X9	A0A097I1X9	6	MEL_232	MEL_232	MEL_232-MEL_232
NPQVFAGAG [K] TFCLR	N [K] GAVQPR	232	195	A0A097I1X9	A0A097I1X9	1	MEL_232	MEL_232	MEL_232-MEL_232
[K] AMEFGNPEHSIQGPAR	ENPI [K] ETLR	375	409	A0A097I1X9	A0A097I1X9	1	MEL_232	MEL_232	MEL_232-MEL_232
N [K] GAVQPR	N [K] TQYGQR	195	65	A0A097I1X9	A0A097I1X9	3	MEL_232	MEL_232	MEL_232-MEL_232
VSL [K] QTLEPNK	[K] ENPIK	420	404	A0A097I1X9	A0A097I1X9	3	MEL_232	MEL_232	MEL_232-MEL_232
IINVIGDPIDE [K] GPIYSNK	DP [K] TLK	170	271	L8GXZ0	L8GXZ0	2	L8GXZ0	L8GXZ0	L8GXZ0-L8GXZ0
[K] AMEFGNPEHSIQGPAR	KENPI [K] ETLR	375	409	A0A097I1X9	A0A097I1X9	1	MEL_232	MEL_232	MEL_232-MEL_232
MVQLGLEHA [K] R	TEGHEVT [K] GR	63	150	A0A097I2G2	A0A097I2G2	2	MEL_398	MEL_398	MEL_398-MEL_398
VTCVE [K] R	YV [K] GFGK	73	151	L8HET6	L8HET6	2	L8HET6	L8HET6	L8HET6-L8HET6
[K] VFSSTSPLGQPMGGHAVDIIGWGTSAEGVK	D [K] ELQQR	290	138	A0A097I1Z2	A0A097I1Z2	5	MEL_247	MEL_247	MEL_247-MEL_247
VSGANEVTVDLAEGGE [K] K	NNV [K] YVK	172	148	L8HET6	L8HET6	1	L8HET6	L8HET6	L8HET6-L8HET6
NPQVFAGAG [K] TFCLR	N [K] TQYGQR	232	65	A0A097I1X9	A0A097I1X9	3	MEL_232	MEL_232	MEL_232-MEL_232
D [K] ELQQR	EKPGC [K] K	138	235	A0A097I1Z2	A0A097I1Z2	4	MEL_247	MEL_247	MEL_247-MEL_247
EILPSLIDA [K] R	EILPSLIDA [K] R	495	495	A0A097I238	A0A097I238	2	MEL_284	MEL_284	MEL_284-MEL_284
GVDQAVSIVVGEL [K] K	[K] VTTTEEIR	160	165	L8GUV2	L8GUV2	1	L8GUV2	L8GUV2	L8GUV2-L8GUV2
TLE [K] PTEAR	[K] AEAIK	455	397	A0A097I1Y8	A0A097I1Y8	1	MEL_231	MEL_231	MEL_231-MEL_231
LLNF [K] SPSQK	NA [K] CSLSTGK	600	626	A0A097I1Y8	A0A097I1Y8	1	MEL_231	MEL_231	MEL_231-MEL_231
NA [K] CSLSTGK	VFDAA [K] NTK	626	800	A0A097I1Y8	A0A097I1Y8	1	MEL_231	MEL_231	MEL_231-MEL_231
ITELGEDALQN [K] TFSK	L [K] ETYQK	156	219	A0A097I1Y1	A0A097I1Y1	4	MEL_219	MEL_219	MEL_219-MEL_219
MQAAA [K] GLSALPK	LPDG [K] FK	293	252	A0A097I1Y1	A0A097I1Y1	5	MEL_219	MEL_219	MEL_219-MEL_219
HAVGEMT [K] AVTR	ES [K] EGSR	95	107	A0A097I2B5	A0A097I2B5	8	MEL_369	MEL_369	MEL_369-MEL_369
SLSD [K] ELAK	[K] SLSDK	246	241	A0A097I2B5	A0A097I2B5	3	MEL_369	MEL_369	MEL_369-MEL_369
ALAT [K] TEIQIQQK	STFV [K] QQR	858	850	A0A097I1S2	A0A097I1S2	2	MEL_173	MEL_173	MEL_173-MEL_173
SLSD [K] ELAK	ES [K] EGSR	246	107	A0A097I2B5	A0A097I2B5	1	MEL_369	MEL_369	MEL_369-MEL_369
[K] AAELMHLPVFAIPTK	LH [K] LVQK	86	62	A0A097I2D0	A0A097I2D0	4	MEL_368	MEL_368	MEL_368-MEL_368
KTTE [K] EASSPK	[K] SLSDK	219	241	A0A097I2B5	A0A097I2B5	2	MEL_369	MEL_369	MEL_369-MEL_369
ITELGEDALQN [K] TFSK	T [K] NPAIEK	156	265	A0A097I1Y1	A0A097I1Y1	2	MEL_219	MEL_219	MEL_219-MEL_219
[K] ISHGAVTLLPEGTK	[K] SLSDK	52	241	A0A097I2B5	A0A097I2B5	1	MEL_369	MEL_369	MEL_369-MEL_369
IFENS [K] IISSLR	IQETM [K] R	762	716	A0A097I1S2	A0A097I1S2	5	MEL_173	MEL_173	MEL_173-MEL_173
TILEGVE [K] R	LPDG [K] FK	125	252	A0A097I1Y1	A0A097I1Y1	1	MEL_219	MEL_219	MEL_219-MEL_219
HAVGEMT [K] AVTR	EASSP [K] K	95	225	A0A097I2B5	A0A097I2B5	2	MEL_369	MEL_369	MEL_369-MEL_369
ITELGEDALQN [K] TFSK	DA [K] DAK	156	284	A0A097I1Y1	A0A097I1Y1	13	MEL_219	MEL_219	MEL_219-MEL_219
TILS [K] YTLNEQK	T [K] QQILR	47	83	A0A097I1S2	A0A097I1S2	2	MEL_173	MEL_173	MEL_173-MEL_173
W [S] KAIQENFSQGAR	[K] GAILSR	161	325	A0A097I218	A0A097I218	1	MEL_260	MEL_260	MEL_260-MEL_260
L [K] ETYQK	DA [K] DAK	219	284	A0A097I1Y1	A0A097I1Y1	7	MEL_219	MEL_219	MEL_219-MEL_219
LGTA [K] GDLSAAFK	[K] YGTAEK	236	213	A0A097I218	A0A097I218	1	MEL_260	MEL_260	MEL_260-MEL_260
CSFVGL [S] KNAK	VFDAA [K] NTK	622	800	A0A097I1Y8	A0A097I1Y8	1	MEL_231	MEL_231	MEL_231-MEL_231
[K] ISHGAVTLLPEGTK	ES [K] EGSR	52	107	A0A097I2B5	A0A097I2B5	1	MEL_369	MEL_369	MEL_369-MEL_369
TI [K] SSAVLLAAGDLYGK	ELA [K] LTK	69	250	A0A097I2B5	A0A097I2B5	1	MEL_369	MEL_369	MEL_369-MEL_369
CSFVGL [S] KNAK	CSLSTG [K] R	622	633	A0A097I1Y8	A0A097I1Y8	1	MEL_231	MEL_231	MEL_231-MEL_231
LA [K] LSSGVAVLK	TTSSYEQE [K] LR	398	391	L8GUV2	L8GUV2	22	L8GUV2	L8GUV2	L8GUV2-L8GUV2
A [K] LQISVAR	ES [K] EGSR	116	107	A0A097I2B5	A0A097I2B5	6	MEL_369	MEL_369	MEL_369-MEL_369
V [K] AQQHGHLADHVSVGETQIPK	S [K] AGKK	9	3	A0A097I2D0	A0A097I2D0	2	MEL_368	MEL_368	MEL_368-MEL_368
HAVGEMT [K] AVTR	[K] SLSDK	95	241	A0A097I2B5	A0A097I2B5	4	MEL_369	MEL_369	MEL_369-MEL_369
TTE [K] EASSPK	ELA [K] YEK	219	258	A0A097I2B5	A0A097I2B5	1	MEL_369	MEL_369	MEL_369-MEL_369
TPEDFG [K] EWPER	MVQLGLEHA [K] R	45	63	A0A097I2G2	A0A097I2G2	10	MEL_398	MEL_398	MEL_398-MEL_398
T [K] RPEITDVETLTR	YGLYEQ [K] K	73	307	A0A097I1Y1	A0A097I1Y1	1	MEL_219	MEL_219	MEL_219-MEL_219
T [K] RPEITDVETLTR	DA [K] MQAAAK	73	287	A0A097I1Y1	A0A097I1Y1	1	MEL_219	MEL_219	MEL_219-MEL_219
ISHGAVTLLPEGTK [T] IK	[K] SLSDK	67	241	A0A097I2B5	A0A097I2B5	1	MEL_369	MEL_369	MEL_369-MEL_369
ISHGAVTLLPEGT [K] TIK	RD [K] SVNFR	66	13	A0A097I2B5	A0A097I2B5	3	MEL_369	MEL_369	MEL_369-MEL_369
GVAS [K] ANDVAGDGTTTATVLAR	DGVTVA [K] HIEFK	108	86	L8GUV2	L8GUV2	1	L8GUV2	L8GUV2	L8GUV2-L8GUV2
TTE [K] EASSPK	D [K] SVNFR	219	13	A0A097I2B5	A0A097I2B5	2	MEL_369	MEL_369	MEL_369-MEL_369
SLSD [K] ELAK	ELA [K] LTK	246	250	A0A097I2B5	A0A097I2B5	3	MEL_369	MEL_369	MEL_369-MEL_369
GLSALP [K] YGLYEQK	NPAIE [K] K	300	271	A0A097I1Y1	A0A097I1Y1	1	MEL_219	MEL_219	MEL_219-MEL_219
IMEEW [K] SMR	[K] GAILSR	299	325	A0A097I218	A0A097I218	2	MEL_260	MEL_260	MEL_260-MEL_260
GLSALP [K] YGLYEQK	MTSE [K] NLAK	300	29	A0A097I1Y1	A0A097I1Y1	1	MEL_219	MEL_219	MEL_219-MEL_219
YGSA [K] ESK	ELA [K] LTK	104	250	A0A097I2B5	A0A097I2B5	1	MEL_369	MEL_369	MEL_369-MEL_369
VLVLGCGVNAPSCSMNLP [K] TEGHEVTK	LLIVEND [S] KDNTRK	142	106	A0A097I2G2	A0A097I2G2	2	MEL_398	MEL_398	MEL_398-MEL_398
EG [K] VHVSGSVVAK	FQNTDN [K] K	40	92	A0A097I218	A0A097I218	2	MEL_260	MEL_260	MEL_260-MEL_260
YTTETGE [K] K	T [K] NPAIEK	234	265	A0A097I1Y1	A0A097I1Y1	9	MEL_219	MEL_219	MEL_219-MEL_219
SSIE [K] WSK	NL [K] LLR	159	53	A0A097I218	A0A097I218	3	MEL_260	MEL_260	MEL_260-MEL_260
GYGDTSFLN [K] PR	VLAITN [K] LDGER	248	268	A0A097I225	A0A097I225	2	MEL_282	MEL_282	MEL_282-MEL_282
VAFTH [K] TVQTNDR	L [K] ETYQK	41	219	A0A097I1Y1	A0A097I1Y1	2	MEL_219	MEL_219	MEL_219-MEL_219
GVDSLTDAVQTTLGP [K] GR	VVAAGMNPMDV [K] R	62	145	L8GUV2	L8GUV2	12	L8GUV2	L8GUV2	L8GUV2-L8GUV2
FQNTDN [K] K	NL [K] LLR	92	53	A0A097I218	A0A097I218	5	MEL_260	MEL_260	MEL_260-MEL_260
[K] ISHGAVTLLPEGTK	ELA [K] LTK	52	250	A0A097I2B5	A0A097I2B5	1	MEL_369	MEL_369	MEL_369-MEL_369
ES [K] EGSR	[K] SLSDK	107	241	A0A097I2B5	A0A097I2B5	1	MEL_369	MEL_369	MEL_369-MEL_369
MMDAEIVG [K] EHYDVAR	AVQ [K] TLQDYK	435	446	L8GXZ0	L8GXZ0	16	L8GXZ0	L8GXZ0	L8GXZ0-L8GXZ0
SIQN [K] QYR	[K] TILSK	696	42	A0A097I1S2	A0A097I1S2	2	MEL_173	MEL_173	MEL_173-MEL_173
VQSSNTET [K] FR	[K] ALGALFR	489	26	A0A097I1Y8	A0A097I1Y8	1	MEL_231	MEL_231	MEL_231-MEL_231
NVAGAI [K] LTGQQTER	CVVDA [K] DQR	225	365	A0A097I238	A0A097I238	3	MEL_284	MEL_284	MEL_284-MEL_284
MTSE [K] NLAK	YTTETGE [K] K	29	234	A0A097I1Y1	A0A097I1Y1	2	MEL_219	MEL_219	MEL_219-MEL_219
TEIQIQQ [K] QALSSK	EMS [K] STFVK	866	845	A0A097I1S2	A0A097I1S2	1	MEL_173	MEL_173	MEL_173-MEL_173
QVLAFGIS [K] DAK	LPDG [K] FK	281	252	A0A097I1Y1	A0A097I1Y1	1	MEL_219	MEL_219	MEL_219-MEL_219
E [K] EVFVPHR	VSGTV [K] LPK	514	487	A0A097I225	A0A097I225	5	MEL_282	MEL_282	MEL_282-MEL_282
MTSE [K] NLAK	T [K] NPAIEK	29	265	A0A097I1Y1	A0A097I1Y1	2	MEL_219	MEL_219	MEL_219-MEL_219
DA [K] MQAAAK	MTSE [K] NLAK	287	29	A0A097I1Y1	A0A097I1Y1	1	MEL_219	MEL_219	MEL_219-MEL_219
GLSALP [K] YGLYEQK	NLA [K] FR	300	33	A0A097I1Y1	A0A097I1Y1	1	MEL_219	MEL_219	MEL_219-MEL_219
NVVLEQSFGAP [K] ITK	YFVTDP [K] TQK	76	237	L8GUV2	L8GUV2	7	L8GUV2	L8GUV2	L8GUV2-L8GUV2
YS [K] ECVEGK	[K] ECSVK	499	522	A0A097I1Y8	A0A097I1Y8	1	MEL_231	MEL_231	MEL_231-MEL_231
MTSE [K] NLAK	DA [K] DAK	29	284	A0A097I1Y1	A0A097I1Y1	1	MEL_219	MEL_219	MEL_219-MEL_219
EAAMATYD [K] AIHF	AQGIQY [K] VGK	503	416	L8HET6	L8HET6	4	L8HET6	L8HET6	L8HET6-L8HET6
FVFVGN [K] SGFK	[K] SPELFQR	155	64	A0A097I225	A0A097I225	12	MEL_282	MEL_282	MEL_282-MEL_282
LLIVEND [S] KDNTR	TEGHEVT [K] GR	106	150	A0A097I2G2	A0A097I2G2	6	MEL_398	MEL_398	MEL_398-MEL_398
YTTETGE [K] K	ETYQ [K] VR	234	224	A0A097I1Y1	A0A097I1Y1	2	MEL_219	MEL_219	MEL_219-MEL_219
MTSE [K] NLAK	L [K] ETYQK	29	219	A0A097I1Y1	A0A097I1Y1	2	MEL_219	MEL_219	MEL_219-MEL_219
Q [K] ITELGEDALQNK	VMS [K] ETR	144	139	A0A097I1Y1	A0A097I1Y1	1	MEL_219	MEL_219	MEL_219-MEL_219
VSL [K] QTLEPNK	KENPI [K] ETLR	420	409	A0A097I1X9	A0A097I1X9	2	MEL_232	MEL_232	MEL_232-MEL_232
YTTETGE [K] K	L [K] ETYQK	234	219	A0A097I1Y1	A0A097I1Y1	1	MEL_219	MEL_219	MEL_219-MEL_219
VAFTH [K] TVQTNDR	ETYQ [K] VR	41	224	A0A097I1Y1	A0A097I1Y1	1	MEL_219	MEL_219	MEL_219-MEL_219
SSAVLLAAGDLYG [K] DLGR	ES [K] EGSR	83	107	A0A097I2B5	A0A097I2B5	1	MEL_369	MEL_369	MEL_369-MEL_369
QVLAFGIS [K] DAK	DA [K] DAK	281	284	A0A097I1Y1	A0A097I1Y1	2	MEL_219	MEL_219	MEL_219-MEL_219
GLPVVAV [K] APGFGDNR	YFVTDP [K] TQK	304	237	L8GUV2	L8GUV2	3	L8GUV2	L8GUV2	L8GUV2-L8GUV2
YGLYEQ [K] K	NPAIE [K] K	307	271	A0A097I1Y1	A0A097I1Y1	2	MEL_219	MEL_219	MEL_219-MEL_219
VLILAGIGP [K] NR	[K] MTSEK	20	24	A0A097I1Y1	A0A097I1Y1	8	MEL_219	MEL_219	MEL_219-MEL_219
MTSE [K] NLAK	YGLYEQ [K] K	29	307	A0A097I1Y1	A0A097I1Y1	1	MEL_219	MEL_219	MEL_219-MEL_219
MQAAA [K] GLSALPK	MTSE [K] NLAK	293	29	A0A097I1Y1	A0A097I1Y1	1	MEL_219	MEL_219	MEL_219-MEL_219
GFVHM [K] LHK	TMA [K] EISK	59	153	A0A097I2D0	A0A097I2D0	1	MEL_368	MEL_368	MEL_368-MEL_368
YTTETGE [K] K	YGLYEQ [K] K	234	307	A0A097I1Y1	A0A097I1Y1	3	MEL_219	MEL_219	MEL_219-MEL_219
ALAT [K] TEIQIQQK	EMS [K] STFVK	858	845	A0A097I1S2	A0A097I1S2	4	MEL_173	MEL_173	MEL_173-MEL_173
QVLAFGI [S] KDAK	TILEGVE [K] R	280	125	A0A097I1Y1	A0A097I1Y1	4	MEL_219	MEL_219	MEL_219-MEL_219
TEGHEVT [K] GR	TEGHEVT [K] GR	150	150	A0A097I2G2	A0A097I2G2	6	MEL_398	MEL_398	MEL_398-MEL_398
VDNVQCEHVLANMYLQ [K] K	TEGHEVT [K] GR	312	150	A0A097I2G2	A0A097I2G2	6	MEL_398	MEL_398	MEL_398-MEL_398
GSGMFFGCK [S] K	SGQ [K] NR	504	486	A0A097I233	A0A097I233	1	MEL_275	MEL_275	MEL_275-MEL_275
VAFTH [K] TVQTNDR	DA [K] DAK	41	284	A0A097I1Y1	A0A097I1Y1	1	MEL_219	MEL_219	MEL_219-MEL_219
TILEGVE [K] R	DA [K] DAK	125	284	A0A097I1Y1	A0A097I1Y1	1	MEL_219	MEL_219	MEL_219-MEL_219
QVLAFGIS [K] DAK	MTSE [K] NLAK	281	29	A0A097I1Y1	A0A097I1Y1	1	MEL_219	MEL_219	MEL_219-MEL_219
IFENS [K] IISSLR	EMS [K] STFVK	762	845	A0A097I1S2	A0A097I1S2	2	MEL_173	MEL_173	MEL_173-MEL_173
ISHGAVTLLPEG [T] KTIK	EASSP [K] K	65	225	A0A097I2B5	A0A097I2B5	1	MEL_369	MEL_369	MEL_369-MEL_369
H [K] LANVPFR	LPEFE [K] K	726	723	A0A097I1Y8	A0A097I1Y8	5	MEL_231	MEL_231	MEL_231-MEL_231
TLE [K] PTEAR	[K] FHIFTK	455	445	A0A097I1Y8	A0A097I1Y8	7	MEL_231	MEL_231	MEL_231-MEL_231
TILEGVE [K] R	YTTETGE [K] K	125	234	A0A097I1Y1	A0A097I1Y1	1	MEL_219	MEL_219	MEL_219-MEL_219
YTTETGE [K] K	DA [K] DAK	234	284	A0A097I1Y1	A0A097I1Y1	1	MEL_219	MEL_219	MEL_219-MEL_219
MQAAA [K] GLSALPK	NLA [K] FR	293	33	A0A097I1Y1	A0A097I1Y1	1	MEL_219	MEL_219	MEL_219-MEL_219
GYGDTSFLN [K] PR	DQVY [K] NSDTLK	248	433	A0A097I225	A0A097I225	1	MEL_282	MEL_282	MEL_282-MEL_282
ITELGEDALQN [K] TFSK	ETYQ [K] VR	156	224	A0A097I1Y1	A0A097I1Y1	2	MEL_219	MEL_219	MEL_219-MEL_219
LSSGASLPYPP [K] LQEK	E [K] LPEGGR	720	287	A0A097I1U9	A0A097I1U9	2	MEL_202	MEL_202	MEL_202-MEL_202
TINLSSESE [K] LK	VL [K] ELGIDK	66	785	A0A097I2C3	A0A097I2C3	2	MEL_360	MEL_360	MEL_360-MEL_360
KLPDAFV [K] K	LRFP [K] PEER	780	298	A0A097I1U9	A0A097I1U9	2	MEL_202	MEL_202	MEL_202-MEL_202
KLGTSIATP [K] K	[K] AGIPSSGTK	727	753	A0A097I1T9	A0A097I1T9	1	MEL_181	MEL_181	MEL_181-MEL_181
ED [K] EEDFYNHQK	[K] DLTMCASK	54	576	A0A097I1X2	A0A097I1X2	1	MEL_216	MEL_216	MEL_216-MEL_216
[K] DYEHLEGDIK	E [K] EEEEPK	195	410	A0A097I239	A0A097I239	2	MEL_280	MEL_280	MEL_280-MEL_280
YATE [K] GVNKPISR	TFI [K] TGK	220	761	A0A097I1U9	A0A097I1U9	1	MEL_202	MEL_202	MEL_202-MEL_202
[K] DYEHLEGDIK	GTCI [K] GSQK	195	164	A0A097I239	A0A097I239	2	MEL_280	MEL_280	MEL_280-MEL_280
IEAP [K] QASPAIK	[K] IPLHGK	356	313	A0A097I239	A0A097I239	5	MEL_280	MEL_280	MEL_280-MEL_280
[K] DYEHLEGDIK	GSQ [K] TLASK	195	168	A0A097I239	A0A097I239	1	MEL_280	MEL_280	MEL_280-MEL_280
FCSH [K] DLPEK	LGTSIATP [K] K	480	727	A0A097I1T9	A0A097I1T9	2	MEL_181	MEL_181	MEL_181-MEL_181
[K] DYEHLEGDIK	QASPAI [K] K	195	363	A0A097I239	A0A097I239	2	MEL_280	MEL_280	MEL_280-MEL_280
EGIIS [K] DVDTTDISK	KSPE [K] K	687	716	A0A097I2B9	A0A097I2B9	1	MEL_358	MEL_358	MEL_358-MEL_358
[K] DYEHLEGDIK	CTD [K] AIASCK	195	10	A0A097I239	A0A097I239	1	MEL_280	MEL_280	MEL_280-MEL_280
DYEHLEGDI [K] K	[K] YADVSK	205	334	A0A097I239	A0A097I239	1	MEL_280	MEL_280	MEL_280-MEL_280
DYEHLEGDI [K] K	YADVS [K] AR	205	340	A0A097I239	A0A097I239	3	MEL_280	MEL_280	MEL_280-MEL_280
DYEHLEGDI [K] K	GAVYD [K] K	205	45	A0A097I239	A0A097I239	1	MEL_280	MEL_280	MEL_280-MEL_280
YALFTGDET [K] EERER	VVTDA [K] K	412	132	A0A097I1T9	A0A097I1T9	2	MEL_181	MEL_181	MEL_181-MEL_181
RLPNDVMCIEG [K] DGK	DS [K] DETLSR	821	246	A0A097I2B9	A0A097I2B9	2	MEL_358	MEL_358	MEL_358-MEL_358
[K] DYEHLEGDIK	TLAS [K] SMIK	195	173	A0A097I239	A0A097I239	2	MEL_280	MEL_280	MEL_280-MEL_280
HSGLTIVGSSEVL [K] K	[K] TPSPK	191	89	A0A097I239	A0A097I239	2	MEL_280	MEL_280	MEL_280-MEL_280
[K] DYEHLEGDIK	[K] VSLPESESR	195	427	A0A097I239	A0A097I239	1	MEL_280	MEL_280	MEL_280-MEL_280
YEFVPCCYTEPSE [K] PR	KPGEP [K] SK	539	754	A0A097I233	A0A097I233	2	MEL_275	MEL_275	MEL_275-MEL_275
TG [K] FVDPSTK	[K] EFLEHVDK	764	678	A0A097I1U9	A0A097I1U9	1	MEL_202	MEL_202	MEL_202-MEL_202
FCESLG [K] TGTSK	VAGAPC [K] RPEK	334	346	A0A097I2C3	A0A097I2C3	2	MEL_360	MEL_360	MEL_360-MEL_360
HSGLTIVGSSEVL [K] K	AIASC [K] K	191	16	A0A097I239	A0A097I239	4	MEL_280	MEL_280	MEL_280-MEL_280
YATE [K] GVNKPISR	VL [K] DEEK	220	239	A0A097I1U9	A0A097I1U9	10	MEL_202	MEL_202	MEL_202-MEL_202
E [K] EEEEPKK	AIASC [K] K	410	16	A0A097I239	A0A097I239	5	MEL_280	MEL_280	MEL_280-MEL_280
QLE [K] CLLHLR	E [K] ETFEK	367	434	A0A097I2B9	A0A097I2B9	1	MEL_358	MEL_358	MEL_358-MEL_358
RSEDIQ [K] ILDEVK	T [K] ATAK	271	152	A0A097I1U9	A0A097I1U9	1	MEL_202	MEL_202	MEL_202-MEL_202
SMI [K] HSGLTIVGSSEVLK	DYEHLEGDI [K] K	177	205	A0A097I239	A0A097I239	3	MEL_280	MEL_280	MEL_280-MEL_280
QVIVEGIEAALAEGH [K] EEK	EKEEEEP [K] K	399	416	A0A097I239	A0A097I239	3	MEL_280	MEL_280	MEL_280-MEL_280
YATE [K] GVNKPISR	DEE [K] SK	220	243	A0A097I1U9	A0A097I1U9	2	MEL_202	MEL_202	MEL_202-MEL_202
KNET [K] ISGNEQTK	LGTSIATP [K] K	579	727	A0A097I1T9	A0A097I1T9	1	MEL_181	MEL_181	MEL_181-MEL_181
DYEHLEGDI [K] K	V [K] GAVYDK	205	39	A0A097I239	A0A097I239	1	MEL_280	MEL_280	MEL_280-MEL_280
HSGLTIVGSSEVL [K] K	E [K] EEEEPK	191	410	A0A097I239	A0A097I239	2	MEL_280	MEL_280	MEL_280-MEL_280
QVE [K] SAEEIQQEFER	EKEEEEP [K] K	440	416	A0A097I239	A0A097I239	4	MEL_280	MEL_280	MEL_280-MEL_280
ETLQEQETE [K] PFMVTSSPPK	KSPE [K] K	750	716	A0A097I2B9	A0A097I2B9	1	MEL_358	MEL_358	MEL_358-MEL_358
T [K] LASTMGIAPK	[K] EFLEHVDK	387	678	A0A097I1U9	A0A097I1U9	2	MEL_202	MEL_202	MEL_202-MEL_202
EVYGTELQF [K] NLSK	EKEEEEP [K] K	329	416	A0A097I239	A0A097I239	2	MEL_280	MEL_280	MEL_280-MEL_280
[K] YEVEEEIRIEAPK	YADVS [K] AR	343	340	A0A097I239	A0A097I239	2	MEL_280	MEL_280	MEL_280-MEL_280
HSGLTIVGSSEVL [K] K	TLAS [K] SMIK	191	173	A0A097I239	A0A097I239	2	MEL_280	MEL_280	MEL_280-MEL_280
HSGLTIVGSSEVL [K] K	[K] VSLPESESR	191	427	A0A097I239	A0A097I239	6	MEL_280	MEL_280	MEL_280-MEL_280
HEVLVAAGSLGVLN [K] PK	Q [K] GYSSVSSK	515	375	A0A097I2B9	A0A097I2B9	1	MEL_358	MEL_358	MEL_358-MEL_358
HEVLVAAGSLGVLN [K] PK	VLGSGE [K] PK	515	420	A0A097I2B9	A0A097I2B9	1	MEL_358	MEL_358	MEL_358-MEL_358
GYSSVSS [K] DMFSPSELR	QLE [K] CLLHLR	383	367	A0A097I2B9	A0A097I2B9	6	MEL_358	MEL_358	MEL_358-MEL_358
ETIDNIPSGLLALE [K] EGIISK	KSPE [K] K	681	716	A0A097I2B9	A0A097I2B9	1	MEL_358	MEL_358	MEL_358-MEL_358
ETIDNIPSGLLALE [K] EGIISK	RE [K] ETFEK	681	434	A0A097I2B9	A0A097I2B9	1	MEL_358	MEL_358	MEL_358-MEL_358
EKEEEEP [K] K	E [K] EEEEPK	416	410	A0A097I239	A0A097I239	6	MEL_280	MEL_280	MEL_280-MEL_280
KNET [K] ISGNEQTK	ELQTSS [K] DLK	579	190	A0A097I1T9	A0A097I1T9	1	MEL_181	MEL_181	MEL_181-MEL_181
SMI [K] HSGLTIVGSSEVLK	W [K] EEESEEEPPKK	177	208	A0A097I239	A0A097I239	1	MEL_280	MEL_280	MEL_280-MEL_280
ILDEV [K] EQK	[K] EFLEHVDK	277	678	A0A097I1U9	A0A097I1U9	2	MEL_202	MEL_202	MEL_202-MEL_202
HSGLTIVGSSEVL [K] K	GTCI [K] GSQK	191	164	A0A097I239	A0A097I239	2	MEL_280	MEL_280	MEL_280-MEL_280
EKPESP [K] TK	VVTDA [K] K	123	132	A0A097I1T9	A0A097I1T9	3	MEL_181	MEL_181	MEL_181-MEL_181
EKEEEEP [K] K	GSQ [K] TLASK	416	168	A0A097I239	A0A097I239	1	MEL_280	MEL_280	MEL_280-MEL_280
KNET [K] ISGNEQTK	IAESNMG [K] K	579	75	A0A097I1T9	A0A097I1T9	3	MEL_181	MEL_181	MEL_181-MEL_181
E [K] EEEEPKK	[K] YADVSK	410	334	A0A097I239	A0A097I239	3	MEL_280	MEL_280	MEL_280-MEL_280
EKEEEEP [K] K	QASPAI [K] K	416	363	A0A097I239	A0A097I239	4	MEL_280	MEL_280	MEL_280-MEL_280
EKEEEEP [K] K	V [K] GAVYDK	416	39	A0A097I239	A0A097I239	3	MEL_280	MEL_280	MEL_280-MEL_280
CTD [K] AIASCK	EKEEEEP [K] K	10	416	A0A097I239	A0A097I239	2	MEL_280	MEL_280	MEL_280-MEL_280
KNET [K] ISGNEQTK	VVTDA [K] K	579	132	A0A097I1T9	A0A097I1T9	1	MEL_181	MEL_181	MEL_181-MEL_181
QG [K] LCNVETAR	EKEEEEP [K] K	20	416	A0A097I239	A0A097I239	1	MEL_280	MEL_280	MEL_280-MEL_280
EKEEEEP [K] K	[K] YEVEEEIR	416	343	A0A097I239	A0A097I239	3	MEL_280	MEL_280	MEL_280-MEL_280
LGQLNL [K] DK	DK [K] EVQEK	80	189	A0A097I2B9	A0A097I2B9	2	MEL_358	MEL_358	MEL_358-MEL_358
[K] DYEHLEGDIK	TPSP [K] K	195	94	A0A097I239	A0A097I239	1	MEL_280	MEL_280	MEL_280-MEL_280
YATE [K] GVNKPISR	FP [K] PEER	220	298	A0A097I1U9	A0A097I1U9	5	MEL_202	MEL_202	MEL_202-MEL_202
[K] DYEHLEGDIK	AIASC [K] K	195	16	A0A097I239	A0A097I239	1	MEL_280	MEL_280	MEL_280-MEL_280
[K] EFLEHVDK	VL [K] DEEK	678	239	A0A097I1U9	A0A097I1U9	2	MEL_202	MEL_202	MEL_202-MEL_202
[K] DYEHLEGDIK	GAVYD [K] K	195	45	A0A097I239	A0A097I239	1	MEL_280	MEL_280	MEL_280-MEL_280
RLPNDVMCIEG [K] DGK	AFM [K] TTK	821	803	A0A097I2B9	A0A097I2B9	8	MEL_358	MEL_358	MEL_358-MEL_358
[K] DYEHLEGDIK	V [K] GAVYDK	195	39	A0A097I239	A0A097I239	1	MEL_280	MEL_280	MEL_280-MEL_280
LR [K] DYEHLEGDIK	TDTG [K] CTDK	195	6	A0A097I239	A0A097I239	1	MEL_280	MEL_280	MEL_280-MEL_280
RLPNDVMCIEG [K] DGK	VLGSGE [K] PK	821	420	A0A097I2B9	A0A097I2B9	2	MEL_358	MEL_358	MEL_358-MEL_358
LQLS [K] EEREEMNQLER	E [K] LPEGGR	307	287	A0A097I1U9	A0A097I1U9	5	MEL_202	MEL_202	MEL_202-MEL_202
KNET [K] ISGNEQTK	ISGNEQ [T] KK	579	586	A0A097I1T9	A0A097I1T9	1	MEL_181	MEL_181	MEL_181-MEL_181
LASTMGIAP [K] K	KLPDAFV [K] K	397	780	A0A097I1U9	A0A097I1U9	3	MEL_202	MEL_202	MEL_202-MEL_202
EKEEEEP [K] K	GTCI [K] GSQK	416	164	A0A097I239	A0A097I239	4	MEL_280	MEL_280	MEL_280-MEL_280
EKEEEEPK [K] K	TDTG [K] CTDK	417	6	A0A097I239	A0A097I239	1	MEL_280	MEL_280	MEL_280-MEL_280
ILSQGVTL [K] NVR	LGSHADLP [K] SQR	999	1034	A0A097I1X2	A0A097I1X2	4	MEL_216	MEL_216	MEL_216-MEL_216
[K] EFLEHVDK	AELLP [K] K	678	360	A0A097I1U9	A0A097I1U9	2	MEL_202	MEL_202	MEL_202-MEL_202
RLPNDVMCIEG [K] DGK	V [K] EGALVVK	821	424	A0A097I2B9	A0A097I2B9	2	MEL_358	MEL_358	MEL_358-MEL_358
RDEGSLTMEELCSP [K] K	SISEGVTL [K] R	27	449	A0A097I1T9	A0A097I1T9	7	MEL_181	MEL_181	MEL_181-MEL_181
HSGLTIVGSSEVL [K] K	[K] YADVSK	191	334	A0A097I239	A0A097I239	4	MEL_280	MEL_280	MEL_280-MEL_280
RDPSSLITAEQ [K] LR	VPT [K] NSVTK	983	989	A0A097I233	A0A097I233	7	MEL_275	MEL_275	MEL_275-MEL_275
HSGLTIVGSSEVL [K] K	QASPAI [K] K	191	363	A0A097I239	A0A097I239	2	MEL_280	MEL_280	MEL_280-MEL_280
HSGLTIVGSSEVL [K] K	CTD [K] AIASCK	191	10	A0A097I239	A0A097I239	3	MEL_280	MEL_280	MEL_280-MEL_280
HSGLTIVGSSEVL [K] K	GAVYD [K] K	191	45	A0A097I239	A0A097I239	3	MEL_280	MEL_280	MEL_280-MEL_280
TG [K] FVDPSTK	KLPDAFV [K] K	764	780	A0A097I1U9	A0A097I1U9	7	MEL_202	MEL_202	MEL_202-MEL_202
HSGLTIVGSSEVL [K] K	V [K] GAVYDK	191	39	A0A097I239	A0A097I239	1	MEL_280	MEL_280	MEL_280-MEL_280
[T] KLASTMGIAPK	KLPDAFV [K] K	386	780	A0A097I1U9	A0A097I1U9	4	MEL_202	MEL_202	MEL_202-MEL_202
YLAYEPGT [K] DVVAGNMDEFK	[K] GIHEGVR	240	596	A0A097I1T9	A0A097I1T9	3	MEL_181	MEL_181	MEL_181-MEL_181
RGTILIGAEI [K] ER	LASTMGIAP [K] K	409	397	A0A097I1U9	A0A097I1U9	2	MEL_202	MEL_202	MEL_202-MEL_202
HSGLTIVGSSEVL [K] K	QG [K] LCNVETAR	191	20	A0A097I239	A0A097I239	1	MEL_280	MEL_280	MEL_280-MEL_280
IPLHG [K] EVYGTELQFK	[K] YADVSK	319	334	A0A097I239	A0A097I239	1	MEL_280	MEL_280	MEL_280-MEL_280
HEVLVAAGSLGVLN [K] PK	E [K] QLEK	515	363	A0A097I2B9	A0A097I2B9	1	MEL_358	MEL_358	MEL_358-MEL_358
[K] DEDLALAEEEAER	KLPDAFV [K] K	70	780	A0A097I1U9	A0A097I1U9	1	MEL_202	MEL_202	MEL_202-MEL_202
R [K] EATESESLLGLYLAK	V [K] TNLSGK	1394	1417	A0A097I1X2	A0A097I1X2	4	MEL_216	MEL_216	MEL_216-MEL_216
RSEDIQ [K] ILDEVK	[T] GKFVDPSTK	271	762	A0A097I1U9	A0A097I1U9	1	MEL_202	MEL_202	MEL_202-MEL_202
[K] LLGLPPVQK	KLPDAFV [K] K	127	780	A0A097I1U9	A0A097I1U9	1	MEL_202	MEL_202	MEL_202-MEL_202
EKPESP [K] TK	ISGNEQ [T] KK	123	586	A0A097I1T9	A0A097I1T9	2	MEL_181	MEL_181	MEL_181-MEL_181
QLE [K] CLLHLR	VAESIN [K] R	367	703	A0A097I2B9	A0A097I2B9	3	MEL_358	MEL_358	MEL_358-MEL_358
QLE [K] CLLHLR	AFM [K] TTK	367	803	A0A097I2B9	A0A097I2B9	4	MEL_358	MEL_358	MEL_358-MEL_358
QLE [K] CLLHLR	CAN [K] LQSK	367	8	A0A097I2B9	A0A097I2B9	2	MEL_358	MEL_358	MEL_358-MEL_358
LQEMSSTTATIERPAGAG [K] SGGVK	[K] FLDELK	657	589	A0A097I1T9	A0A097I1T9	2	MEL_181	MEL_181	MEL_181-MEL_181
DS [K] DETLSR	FYWI [K] K	246	829	A0A097I2B9	A0A097I2B9	2	MEL_358	MEL_358	MEL_358-MEL_358
CAN [K] LQSK	S [K] VLEFIR	8	237	A0A097I2B9	A0A097I2B9	1	MEL_358	MEL_358	MEL_358-MEL_358
FLDEL [K] K	FYLD [S] KK	595	151	A0A097I1T9	A0A097I1T9	1	MEL_181	MEL_181	MEL_181-MEL_181
FVAVP [K] ALR	SQIS [K] LYR	201	152	A0A097I1X2	A0A097I1X2	1	MEL_216	MEL_216	MEL_216-MEL_216
V [K] EGALVVK	FYWI [K] K	424	829	A0A097I2B9	A0A097I2B9	2	MEL_358	MEL_358	MEL_358-MEL_358
TPY [K] LEQFLR	E [K] QLEK	120	363	A0A097I2B9	A0A097I2B9	2	MEL_358	MEL_358	MEL_358-MEL_358
FYLD [S] KK	[K] FLDELK	151	589	A0A097I1T9	A0A097I1T9	2	MEL_181	MEL_181	MEL_181-MEL_181
ILECAEALGIFS [K] EK	VVEAVNKPMSE [K] K	355	295	A0A097I2B9	A0A097I2B9	6	MEL_358	MEL_358	MEL_358-MEL_358
QVIVEGIEAALAEGH [K] EEK	E [K] EEEEPK	399	410	A0A097I239	A0A097I239	7	MEL_280	MEL_280	MEL_280-MEL_280
[K] TDFAFAAWR	VG [K] VLTER	422	140	A0A097I1U9	A0A097I1U9	1	MEL_202	MEL_202	MEL_202-MEL_202
TGV [K] CCYK	LG [K] YSCK	705	348	A0A097I1T9	A0A097I1T9	3	MEL_181	MEL_181	MEL_181-MEL_181
LQEMSSTTATIERPAGAG [K] SGGVK	SGGV [K] QK	657	662	A0A097I1T9	A0A097I1T9	4	MEL_181	MEL_181	MEL_181-MEL_181
LQEMSSTTATIERPAGAG [K] SGGVK	NM [K] TGVK	657	701	A0A097I1T9	A0A097I1T9	2	MEL_181	MEL_181	MEL_181-MEL_181
LQEMSSTTATIERPAGAG [K] SGGVK	MP [K] LGK	657	345	A0A097I1T9	A0A097I1T9	1	MEL_181	MEL_181	MEL_181-MEL_181
YETAP [K] ELR	Q [K] GIPR	298	664	A0A097I1T9	A0A097I1T9	1	MEL_181	MEL_181	MEL_181-MEL_181
SMIKH [S] GLTIVGSSEVLK	EEESEEEPP [K] K	179	218	A0A097I239	A0A097I239	3	MEL_280	MEL_280	MEL_280-MEL_280
V [K] EGALVVK	YYWFY [K] GK	424	781	A0A097I2B9	A0A097I2B9	2	MEL_358	MEL_358	MEL_358-MEL_358
QVIVEGIEAALAEGH [K] EEK	[K] VSLPESESR	399	427	A0A097I239	A0A097I239	2	MEL_280	MEL_280	MEL_280-MEL_280
LQEMSSTTATIERPAGAG [K] SGGVK	Q [K] GIPR	657	664	A0A097I1T9	A0A097I1T9	1	MEL_181	MEL_181	MEL_181-MEL_181
YEE [K] PYDR	FVELV [K] R	200	210	A0A097I1U9	A0A097I1U9	2	MEL_202	MEL_202	MEL_202-MEL_202
QFDALDY [K] VR	GYVSNG [K] TR	1284	1359	A0A097I1X2	A0A097I1X2	1	MEL_216	MEL_216	MEL_216-MEL_216
VLGSGE [K] PK	VLGSGE [K] PK	420	420	A0A097I2B9	A0A097I2B9	1	MEL_358	MEL_358	MEL_358-MEL_358
LQLS [K] EER	FP [K] PEER	307	298	A0A097I1U9	A0A097I1U9	5	MEL_202	MEL_202	MEL_202-MEL_202
[K] NLEYNNSIYK	LG [K] YSCK	303	348	A0A097I1T9	A0A097I1T9	1	MEL_181	MEL_181	MEL_181-MEL_181
TPY [K] LEQFLR	[K] EVQEK	120	189	A0A097I2B9	A0A097I2B9	4	MEL_358	MEL_358	MEL_358-MEL_358
SMI [K] HSGLTIVGSSEVLK	IEAP [K] QASPAIK	177	356	A0A097I239	A0A097I239	8	MEL_280	MEL_280	MEL_280-MEL_280
DG [K] FYWIK	VAESIN [K] R	824	703	A0A097I2B9	A0A097I2B9	1	MEL_358	MEL_358	MEL_358-MEL_358
DG [K] FYWIK	AFM [K] TTK	824	803	A0A097I2B9	A0A097I2B9	3	MEL_358	MEL_358	MEL_358-MEL_358
EVQE [K] LASFSEVYGTVK	VVEAVNKPM [S] EKK	194	293	A0A097I2B9	A0A097I2B9	1	MEL_358	MEL_358	MEL_358-MEL_358
GIECF [K] PK	[K] FLDELK	547	589	A0A097I1T9	A0A097I1T9	1	MEL_181	MEL_181	MEL_181-MEL_181
TPY [K] LEQFLR	AFM [K] TTK	120	803	A0A097I2B9	A0A097I2B9	1	MEL_358	MEL_358	MEL_358-MEL_358
EGALVV [K] R	S [K] VLEFIR	431	237	A0A097I2B9	A0A097I2B9	1	MEL_358	MEL_358	MEL_358-MEL_358
TPY [K] LEQFLR	D [K] ASVR	120	82	A0A097I2B9	A0A097I2B9	1	MEL_358	MEL_358	MEL_358-MEL_358
DG [K] FYWIK	EGALVV [K] R	824	431	A0A097I2B9	A0A097I2B9	1	MEL_358	MEL_358	MEL_358-MEL_358
A [K] GYEDEDMLSAAHLIR	TASGELEDGIVSDI [K] K	1486	1386	A0A097I1X2	A0A097I1X2	2	MEL_216	MEL_216	MEL_216-MEL_216
I [K] GLVSYVR	TLNIL [K] FR	255	217	A0A097I1T9	A0A097I1T9	1	MEL_181	MEL_181	MEL_181-MEL_181
TP [Y] KLEQFLR	S [K] VLEFIR	119	237	A0A097I2B9	A0A097I2B9	1	MEL_358	MEL_358	MEL_358-MEL_358
TGV [K] CCYK	SGGV [K] QK	705	662	A0A097I1T9	A0A097I1T9	3	MEL_181	MEL_181	MEL_181-MEL_181
YEE [K] PYDR	T [K] ATAK	200	152	A0A097I1U9	A0A097I1U9	4	MEL_202	MEL_202	MEL_202-MEL_202
YADVS [K] AR	[K] TPSPK	340	89	A0A097I239	A0A097I239	2	MEL_280	MEL_280	MEL_280-MEL_280
CVSADP [K] R	YADVS [K] AR	35	340	A0A097I239	A0A097I239	2	MEL_280	MEL_280	MEL_280-MEL_280
YADV [S] KAR	[K] YADVSK	339	334	A0A097I239	A0A097I239	1	MEL_280	MEL_280	MEL_280-MEL_280
VG [K] VLTER	TVYGA [K] R	140	176	A0A097I1U9	A0A097I1U9	2	MEL_202	MEL_202	MEL_202-MEL_202
LQEMSSTTATIERPAGAG [K] SGGVK	TGV [K] CCYK	657	705	A0A097I1T9	A0A097I1T9	5	MEL_181	MEL_181	MEL_181-MEL_181
[K] NLEYNNSIYK	NM [K] TGVK	303	701	A0A097I1T9	A0A097I1T9	1	MEL_181	MEL_181	MEL_181-MEL_181
[K] FLDELK	SGGV [K] QK	589	662	A0A097I1T9	A0A097I1T9	2	MEL_181	MEL_181	MEL_181-MEL_181
VLGSGE [K] PK	YYWFY [K] GK	420	781	A0A097I2B9	A0A097I2B9	1	MEL_358	MEL_358	MEL_358-MEL_358
LGQLNL [K] DK	FYWI [K] K	80	829	A0A097I2B9	A0A097I2B9	1	MEL_358	MEL_358	MEL_358-MEL_358
FTLQPPQLFVEEYMGA [K] SGHDK	IAESNMG [K] K	45	75	A0A097I1T9	A0A097I1T9	3	MEL_181	MEL_181	MEL_181-MEL_181
TGTS [K] VAGAPCK	RISNA [K] EDVR	339	75	A0A097I2C3	A0A097I2C3	4	MEL_360	MEL_360	MEL_360-MEL_360
ELQTSS [K] DLK	[K] GIHEGVR	190	596	A0A097I1T9	A0A097I1T9	1	MEL_181	MEL_181	MEL_181-MEL_181
AETETLEAAG [K] VSK	[K] GGGFHR	826	830	A0A097I1X2	A0A097I1X2	4	MEL_216	MEL_216	MEL_216-MEL_216
V [K] EGALVVK	RE [K] ETFEK	424	434	A0A097I2B9	A0A097I2B9	4	MEL_358	MEL_358	MEL_358-MEL_358
LYPSAMSEYQQ [K] AVER	HVAVNA [K] R	811	1050	A0A097I1X2	A0A097I1X2	4	MEL_216	MEL_216	MEL_216-MEL_216
QLPEE [K] AFER	KAET [K] ALK	726	1071	A0A097I1X2	A0A097I1X2	2	MEL_216	MEL_216	MEL_216-MEL_216
[K] DYEHLEGDIK	YADV [S] KAR	195	339	A0A097I239	A0A097I239	5	MEL_280	MEL_280	MEL_280-MEL_280
[K] YEVEEEIR	[K] IPLHGK	343	313	A0A097I239	A0A097I239	2	MEL_280	MEL_280	MEL_280-MEL_280
KLPDAFV [K] K	EMIG [K] SER	780	167	A0A097I1U9	A0A097I1U9	2	MEL_202	MEL_202	MEL_202-MEL_202
YALFTGDET [K] EER	RVVTDA [K] K	412	132	A0A097I1T9	A0A097I1T9	2	MEL_181	MEL_181	MEL_181-MEL_181
[K] NLEYNNSIYK	FCSH [K] DLPEK	303	480	A0A097I1T9	A0A097I1T9	1	MEL_181	MEL_181	MEL_181-MEL_181
FCSH [K] DLPEK	SISEGVTL [K] R	480	449	A0A097I1T9	A0A097I1T9	4	MEL_181	MEL_181	MEL_181-MEL_181
YS [K] QCTAAVSILSEK	AQHI [K] AR	463	625	A0A097I233	A0A097I233	3	MEL_275	MEL_275	MEL_275-MEL_275
QEIS [K] MESFSVGR	AQHI [K] AR	633	625	A0A097I233	A0A097I233	3	MEL_275	MEL_275	MEL_275-MEL_275
CVP [K] TTAFLR	[K] IPLHGK	303	313	A0A097I239	A0A097I239	10	MEL_280	MEL_280	MEL_280-MEL_280
AL [K] EAAVDCELFGDK	RPVN [K] NGK	529	685	A0A097I1T9	A0A097I1T9	2	MEL_181	MEL_181	MEL_181-MEL_181
Q [K] GYSSVSSK	QLE [K] CLLHLR	375	367	A0A097I2B9	A0A097I2B9	4	MEL_358	MEL_358	MEL_358-MEL_358
KLPDAFV [K] K	TFI [K] TGK	780	761	A0A097I1U9	A0A097I1U9	2	MEL_202	MEL_202	MEL_202-MEL_202
KLPDAFV [K] K	LQLS [K] EER	780	307	A0A097I1U9	A0A097I1U9	2	MEL_202	MEL_202	MEL_202-MEL_202
KLPDAFV [K] K	FP [K] PEER	780	298	A0A097I1U9	A0A097I1U9	3	MEL_202	MEL_202	MEL_202-MEL_202
LFTHSFDEQT [K] K	SQIS [K] LYR	143	152	A0A097I1X2	A0A097I1X2	2	MEL_216	MEL_216	MEL_216-MEL_216
LGTSIATP [K] K	RPVN [K] NGK	727	685	A0A097I1T9	A0A097I1T9	1	MEL_181	MEL_181	MEL_181-MEL_181
[K] VSLPESESR	EE [K] REEK	427	402	A0A097I239	A0A097I239	2	MEL_280	MEL_280	MEL_280-MEL_280
CVSADP [K] RK	GAVYD [K] K	35	45	A0A097I239	A0A097I239	1	MEL_280	MEL_280	MEL_280-MEL_280
EKEEEEP [K] K	YADVS [K] AR	416	340	A0A097I239	A0A097I239	5	MEL_280	MEL_280	MEL_280-MEL_280
[K] VSLPESESR	EKEEEEP [K] K	427	416	A0A097I239	A0A097I239	5	MEL_280	MEL_280	MEL_280-MEL_280
IEAP [K] QASPAIK	EE [K] REEK	356	402	A0A097I239	A0A097I239	7	MEL_280	MEL_280	MEL_280-MEL_280
DYEHLEGDI [K] K	E [K] EEEEPK	205	410	A0A097I239	A0A097I239	2	MEL_280	MEL_280	MEL_280-MEL_280
SFPKPPGDPTE [K] AYR	[K] DLTMCASK	596	576	A0A097I1X2	A0A097I1X2	4	MEL_216	MEL_216	MEL_216-MEL_216
W [K] EEESEEEPPK	DYEHLEGDI [K] K	208	205	A0A097I239	A0A097I239	1	MEL_280	MEL_280	MEL_280-MEL_280
ED [K] EEDFYNHQK	SFP [K] PPGDPTEK	54	588	A0A097I1X2	A0A097I1X2	2	MEL_216	MEL_216	MEL_216-MEL_216
HSGLTIVGSSEVL [K] K	EEESEEEPP [K] K	191	218	A0A097I239	A0A097I239	1	MEL_280	MEL_280	MEL_280-MEL_280
DYEHLEGDI [K] K	[K] VSLPESESR	205	427	A0A097I239	A0A097I239	1	MEL_280	MEL_280	MEL_280-MEL_280
ETLQEQETE [K] PFMVTSSPPK	RE [K] ETFEK	750	434	A0A097I2B9	A0A097I2B9	3	MEL_358	MEL_358	MEL_358-MEL_358
SMI [K] HSGLTIVGSSEVLK	AIASC [K] K	177	16	A0A097I239	A0A097I239	1	MEL_280	MEL_280	MEL_280-MEL_280
[K] EFLEHVDK	VG [K] VLTER	678	140	A0A097I1U9	A0A097I1U9	2	MEL_202	MEL_202	MEL_202-MEL_202
SMI [K] HSGLTIVGSSEVLK	[K] YADVSK	177	334	A0A097I239	A0A097I239	1	MEL_280	MEL_280	MEL_280-MEL_280
SMI [K] HSGLTIVGSSEVLK	GAVYD [K] K	177	45	A0A097I239	A0A097I239	2	MEL_280	MEL_280	MEL_280-MEL_280
EGIIS [K] DVDTTDISK	RLPNDVMCIEG [K] DGK	687	821	A0A097I2B9	A0A097I2B9	4	MEL_358	MEL_358	MEL_358-MEL_358
A [K] GYEDEDMLSAAHLIR	[K] GLGVVCR	1486	1424	A0A097I1X2	A0A097I1X2	11	MEL_216	MEL_216	MEL_216-MEL_216
ILECAEALGIFS [K] EK	DK [K] EVQEK	355	189	A0A097I2B9	A0A097I2B9	2	MEL_358	MEL_358	MEL_358-MEL_358
LSSGASLPYPP [K] LQEK	KLPDAFV [K] K	720	780	A0A097I1U9	A0A097I1U9	1	MEL_202	MEL_202	MEL_202-MEL_202
KVQKE [T] IDNIPSGLLALEK	VLGSGE [K] PK	668	420	A0A097I2B9	A0A097I2B9	1	MEL_358	MEL_358	MEL_358-MEL_358
E [K] EEEEPK	EE [K] REEK	410	402	A0A097I239	A0A097I239	3	MEL_280	MEL_280	MEL_280-MEL_280
QASPAI [K] K	EE [K] REEK	363	402	A0A097I239	A0A097I239	1	MEL_280	MEL_280	MEL_280-MEL_280
DS [K] DETLSR	KSPE [K] K	246	716	A0A097I2B9	A0A097I2B9	1	MEL_358	MEL_358	MEL_358-MEL_358
KNET [K] ISGNEQTK	NM [K] TGVK	579	701	A0A097I1T9	A0A097I1T9	2	MEL_181	MEL_181	MEL_181-MEL_181
SMI [K] HSGLTIVGSSEVLK	YADVS [K] AR	177	340	A0A097I239	A0A097I239	2	MEL_280	MEL_280	MEL_280-MEL_280
SLSD [K] ELAK	Q [K] GIPR	246	664	A0A097I2B5	A0A097I1T9	2	MEL_369	MEL_181	MEL_181-MEL_369
YATE [K] GVNKPISR	FVELV [K] R	220	210	A0A097I1U9	A0A097I1U9	3	MEL_202	MEL_202	MEL_202-MEL_202
KLPDAFV [K] K	FVDPS [T] KK	780	770	A0A097I1U9	A0A097I1U9	2	MEL_202	MEL_202	MEL_202-MEL_202
FVDPS [T] KK	LPDAFV [K] K	770	780	A0A097I1U9	A0A097I1U9	3	MEL_202	MEL_202	MEL_202-MEL_202
QVIVEGIEAALAEGH [K] EEK	TPSP [K] K	399	94	A0A097I239	A0A097I239	1	MEL_280	MEL_280	MEL_280-MEL_280
QVIVEGIEAALAEGH [K] EEK	K [Y] ADVSK	399	335	A0A097I239	A0A097I239	2	MEL_280	MEL_280	MEL_280-MEL_280
[K] TDFAFAAWR	EMIG [K] SER	422	167	A0A097I1U9	A0A097I1U9	1	MEL_202	MEL_202	MEL_202-MEL_202
IEAP [K] QASPAIK	[K] SGSGR	356	418	A0A097I239	A0A097I239	1	MEL_280	MEL_280	MEL_280-MEL_280
FCESLG [K] TGTSK	ISNA [K] EDVR	334	75	A0A097I2C3	A0A097I2C3	11	MEL_360	MEL_360	MEL_360-MEL_360
ILDEV [K] EQK	E [K] LPEGGR	277	287	A0A097I1U9	A0A097I1U9	2	MEL_202	MEL_202	MEL_202-MEL_202
ILDEV [K] EQK	GVN [K] PISR	277	224	A0A097I1U9	A0A097I1U9	1	MEL_202	MEL_202	MEL_202-MEL_202
[T] GKFVDPSTK	TFI [K] TGK	762	761	A0A097I1U9	A0A097I1U9	1	MEL_202	MEL_202	MEL_202-MEL_202
LPDAFV [K] K	VL [K] DEEK	780	239	A0A097I1U9	A0A097I1U9	1	MEL_202	MEL_202	MEL_202-MEL_202
ILDEV [K] EQK	TFI [K] TGK	277	761	A0A097I1U9	A0A097I1U9	2	MEL_202	MEL_202	MEL_202-MEL_202
TEAG [K] FLVSQMER	T [K] ATAK	339	152	A0A097I1U9	A0A097I1U9	1	MEL_202	MEL_202	MEL_202-MEL_202
GA [K] LLEEQLDISSK	TVYGA [K] R	458	176	A0A097I1U9	A0A097I1U9	1	MEL_202	MEL_202	MEL_202-MEL_202
GA [K] LLEEQLDISSK	[K] SLAPR	458	329	A0A097I1U9	A0A097I1U9	1	MEL_202	MEL_202	MEL_202-MEL_202
VLEYP [K] GSGMFFGCK	EA [K] ELR	494	478	A0A097I233	A0A097I233	3	MEL_275	MEL_275	MEL_275-MEL_275
NNEEWSDSLLSQLP [K] PEK	NSV [S] KK	560	492	A0A097I1U9	A0A097I1U9	1	MEL_202	MEL_202	MEL_202-MEL_202
QG [K] LCNVETAR	AIASC [K] K	20	16	A0A097I239	A0A097I239	1	MEL_280	MEL_280	MEL_280-MEL_280
TLAS [K] SMIK	K [Y] ADVSK	173	335	A0A097I239	A0A097I239	1	MEL_280	MEL_280	MEL_280-MEL_280
T [K] LASTMGIAPK	[K] SLAPR	387	329	A0A097I1U9	A0A097I1U9	1	MEL_202	MEL_202	MEL_202-MEL_202
K [Y] EVEEEIR	V [K] GAVYDK	344	39	A0A097I239	A0A097I239	1	MEL_280	MEL_280	MEL_280-MEL_280
QG [K] LCNVETAR	K [Y] ADVSK	20	335	A0A097I239	A0A097I239	1	MEL_280	MEL_280	MEL_280-MEL_280
TINLSSESE [K] LK	ISNA [K] EDVR	66	75	A0A097I2C3	A0A097I2C3	5	MEL_360	MEL_360	MEL_360-MEL_360
EMIG [K] SER	VG [K] VLTER	167	140	A0A097I1U9	A0A097I1U9	1	MEL_202	MEL_202	MEL_202-MEL_202
T [K] LASTMGIAPK	EMIG [K] SER	387	167	A0A097I1U9	A0A097I1U9	7	MEL_202	MEL_202	MEL_202-MEL_202
LASTMGIAP [K] K	[K] LLGLPPVQK	397	127	A0A097I1U9	A0A097I1U9	1	MEL_202	MEL_202	MEL_202-MEL_202
YATE [K] GVNKPISR	LRFP [K] PEER	220	298	A0A097I1U9	A0A097I1U9	3	MEL_202	MEL_202	MEL_202-MEL_202
SMI [K] HSGLTIVGSSEVLK	REE [K] GK	177	406	A0A097I239	A0A097I239	2	MEL_280	MEL_280	MEL_280-MEL_280
KLPDAFV [K] K	KLPDAFV [K] K	780	780	A0A097I1U9	A0A097I1U9	1	MEL_202	MEL_202	MEL_202-MEL_202
QVIVEGIEAALAEGH [K] EEK	EKEEEEPK [K] K	399	417	A0A097I239	A0A097I239	1	MEL_280	MEL_280	MEL_280-MEL_280
RQEIS [K] MESFSVGR	AQHI [K] AR	633	625	A0A097I233	A0A097I233	7	MEL_275	MEL_275	MEL_275-MEL_275
EKEEEEP [K] K	KYADVS [K] AR	416	340	A0A097I239	A0A097I239	2	MEL_280	MEL_280	MEL_280-MEL_280
EKEEEEP [K] K	[K] IPLHGK	416	313	A0A097I239	A0A097I239	2	MEL_280	MEL_280	MEL_280-MEL_280
RYATE [K] GVNKPISR	E [K] LPEGGR	220	287	A0A097I1U9	A0A097I1U9	3	MEL_202	MEL_202	MEL_202-MEL_202
SNVY [K] FMHTFLHK	QG [K] DQK	679	671	A0A097I1X2	A0A097I1X2	2	MEL_216	MEL_216	MEL_216-MEL_216
RYATE [K] GVNKPISR	FP [K] PEER	220	298	A0A097I1U9	A0A097I1U9	2	MEL_202	MEL_202	MEL_202-MEL_202
FMHTFLH [K] IK	DQ [K] SNVYK	687	674	A0A097I1X2	A0A097I1X2	4	MEL_216	MEL_216	MEL_216-MEL_216
HSGLTIVGSSEVL [K] K	[K] WKEEESEEEPPKK	191	206	A0A097I239	A0A097I239	1	MEL_280	MEL_280	MEL_280-MEL_280
KYEVEEEIRIEAP [K] QASPAIK	EE [K] REEK	356	402	A0A097I239	A0A097I239	3	MEL_280	MEL_280	MEL_280-MEL_280
EVYGTELQF [K] NLSK	GSQ [K] TLASK	329	168	A0A097I239	A0A097I239	2	MEL_280	MEL_280	MEL_280-MEL_280
GA [K] LLEEQLDISSK	VL [K] DEEK	458	239	A0A097I1U9	A0A097I1U9	1	MEL_202	MEL_202	MEL_202-MEL_202
YS [K] QCTAAVSILSEK	TYPDLF [S] KK	463	458	A0A097I233	A0A097I233	3	MEL_275	MEL_275	MEL_275-MEL_275
TGTS [K] VAGAPCK	ISNA [K] EDVR	339	75	A0A097I2C3	A0A097I2C3	7	MEL_360	MEL_360	MEL_360-MEL_360
VPT [K] NSVTK	VPT [K] NSVTK	989	989	A0A097I233	A0A097I233	1	MEL_275	MEL_275	MEL_275-MEL_275
T [K] LASTMGIAPK	T [K] ATAK	387	152	A0A097I1U9	A0A097I1U9	2	MEL_202	MEL_202	MEL_202-MEL_202
FCESLG [K] TGTSK	TINLSSESE [K] LK	334	66	A0A097I2C3	A0A097I2C3	3	MEL_360	MEL_360	MEL_360-MEL_360
DPSSLITAEQ [K] LR	VPT [K] NSVTK	983	989	A0A097I233	A0A097I233	1	MEL_275	MEL_275	MEL_275-MEL_275
TGTS [K] VAGAPCK	TINLSSESE [K] LK	339	66	A0A097I2C3	A0A097I2C3	5	MEL_360	MEL_360	MEL_360-MEL_360
RYATE [K] GVNKPISR	VL [K] DEEK	220	239	A0A097I1U9	A0A097I1U9	7	MEL_202	MEL_202	MEL_202-MEL_202
LQLS [K] EER	VL [K] DEEK	307	239	A0A097I1U9	A0A097I1U9	1	MEL_202	MEL_202	MEL_202-MEL_202
VG [K] VLTER	T [K] ATAK	140	152	A0A097I1U9	A0A097I1U9	1	MEL_202	MEL_202	MEL_202-MEL_202
[K] DYEHLEGDIK	[K] TPSPK	195	89	A0A097I239	A0A097I239	1	MEL_280	MEL_280	MEL_280-MEL_280
[K] DYEHLEGDIK	CVSADP [K] R	195	35	A0A097I239	A0A097I239	1	MEL_280	MEL_280	MEL_280-MEL_280
[K] EFLEHVDK	FVDP [S] TKK	678	769	A0A097I1U9	A0A097I1U9	1	MEL_202	MEL_202	MEL_202-MEL_202
LQLS [K] EEREEMNQLER	GVN [K] PISR	307	224	A0A097I1U9	A0A097I1U9	1	MEL_202	MEL_202	MEL_202-MEL_202
EVYGTELQF [K] NLSK	EE [K] REEK	329	402	A0A097I239	A0A097I239	1	MEL_280	MEL_280	MEL_280-MEL_280
QVE [K] SAEEIQQEFER	[K] IPLHGK	440	313	A0A097I239	A0A097I239	1	MEL_280	MEL_280	MEL_280-MEL_280
EKEEEEP [K] K	GAVYD [K] K	416	45	A0A097I239	A0A097I239	1	MEL_280	MEL_280	MEL_280-MEL_280
[K] EFLEHVDK	TFI [K] TGK	678	761	A0A097I1U9	A0A097I1U9	1	MEL_202	MEL_202	MEL_202-MEL_202
KPGEP [K] SK	VFGAD [K] K	754	556	A0A097I233	A0A097I233	1	MEL_275	MEL_275	MEL_275-MEL_275
KYADV [S] KAR	[K] YEVEEEIR	339	343	A0A097I239	A0A097I239	1	MEL_280	MEL_280	MEL_280-MEL_280
DYEHLEGDI [K] K	[K] IPLHGK	205	313	A0A097I239	A0A097I239	1	MEL_280	MEL_280	MEL_280-MEL_280
QVIVEGIEAALAEGH [K] EEK	[K] IPLHGK	399	313	A0A097I239	A0A097I239	1	MEL_280	MEL_280	MEL_280-MEL_280
DYEHLEGDI [K] K	EKEEEEP [K] K	205	416	A0A097I239	A0A097I239	1	MEL_280	MEL_280	MEL_280-MEL_280
H [K] DFTFR	[K] TVVLLR	762	712	A0A097I233	A0A097I233	1	MEL_275	MEL_275	MEL_275-MEL_275
[K] DYEHLEGDIK	KTPSP [K] K	195	94	A0A097I239	A0A097I239	1	MEL_280	MEL_280	MEL_280-MEL_280
[K] DYEHLEGDIK	[K] IPLHGK	195	313	A0A097I239	A0A097I239	2	MEL_280	MEL_280	MEL_280-MEL_280
HSGLTIVGSSEVL [K] K	EE [K] REEK	191	402	A0A097I239	A0A097I239	1	MEL_280	MEL_280	MEL_280-MEL_280
[K] EFLEHVDK	KLPDAFV [K] K	678	780	A0A097I1U9	A0A097I1U9	1	MEL_202	MEL_202	MEL_202-MEL_202
[K] DYEHLEGDIK	EE [K] REEK	195	402	A0A097I239	A0A097I239	1	MEL_280	MEL_280	MEL_280-MEL_280
DYEHLEGDI [K] K	REE [K] GK	205	406	A0A097I239	A0A097I239	2	MEL_280	MEL_280	MEL_280-MEL_280
HSGLTIVGSSEVL [K] K	REE [K] GK	191	406	A0A097I239	A0A097I239	2	MEL_280	MEL_280	MEL_280-MEL_280
E [K] EEEEPKK	TPSP [K] K	410	94	A0A097I239	A0A097I239	1	MEL_280	MEL_280	MEL_280-MEL_280
[K] YEVEEEIR	AIASC [K] K	343	16	A0A097I239	A0A097I239	1	MEL_280	MEL_280	MEL_280-MEL_280
E [K] EEEEPKK	[K] TPSPK	410	89	A0A097I239	A0A097I239	1	MEL_280	MEL_280	MEL_280-MEL_280
YATE [K] GVNKPISR	E [K] LPEGGR	220	287	A0A097I1U9	A0A097I1U9	2	MEL_202	MEL_202	MEL_202-MEL_202
EQTDGIG [K] K	VFGAD [K] K	746	556	A0A097I233	A0A097I233	1	MEL_275	MEL_275	MEL_275-MEL_275
QG [K] LCNVETAR	YADVS [K] AR	20	340	A0A097I239	A0A097I239	1	MEL_280	MEL_280	MEL_280-MEL_280
YS [K] QCTAAVSILSEK	SGQ [K] NR	463	486	A0A097I233	A0A097I233	1	MEL_275	MEL_275	MEL_275-MEL_275
LPDAFV [K] K	FP [K] PEER	780	298	A0A097I1U9	A0A097I1U9	1	MEL_202	MEL_202	MEL_202-MEL_202
YEE [K] PYDR	DEE [K] SK	200	243	A0A097I1U9	A0A097I1U9	1	MEL_202	MEL_202	MEL_202-MEL_202
LPDAFV [K] K	TVYGA [K] R	780	176	A0A097I1U9	A0A097I1U9	1	MEL_202	MEL_202	MEL_202-MEL_202
GVN [K] PISR	YEE [K] PYDR	224	200	A0A097I1U9	A0A097I1U9	1	MEL_202	MEL_202	MEL_202-MEL_202
GSGMFFGCK [S] K	VFGAD [K] K	504	556	A0A097I233	A0A097I233	1	MEL_275	MEL_275	MEL_275-MEL_275
QVIVEGIEAALAEGH [K] EEK	QASPAI [K] K	399	363	A0A097I239	A0A097I239	1	MEL_280	MEL_280	MEL_280-MEL_280
VFGAD [K] K	SGQ [K] NR	556	486	A0A097I233	A0A097I233	1	MEL_275	MEL_275	MEL_275-MEL_275
IEAP [K] QASPAIK	EEEEP [K] KK	356	416	A0A097I239	A0A097I239	1	MEL_280	MEL_280	MEL_280-MEL_280
DYEHLEGDI [K] K	TLAS [K] SMIK	205	173	A0A097I239	A0A097I239	1	MEL_280	MEL_280	MEL_280-MEL_280
EQTDGIG [K] K	KPGEP [K] SK	746	754	A0A097I233	A0A097I233	1	MEL_275	MEL_275	MEL_275-MEL_275
KYADVS [K] AR	E [K] EEEEPK	340	410	A0A097I239	A0A097I239	1	MEL_280	MEL_280	MEL_280-MEL_280
IEAP [K] QASPAIK	REE [K] GK	356	406	A0A097I239	A0A097I239	1	MEL_280	MEL_280	MEL_280-MEL_280
[K] EFLEHVDK	FP [K] PEER	678	298	A0A097I1U9	A0A097I1U9	2	MEL_202	MEL_202	MEL_202-MEL_202
KLPDAFV [K] K	EI [K] TFIK	780	757	A0A097I1U9	A0A097I1U9	1	MEL_202	MEL_202	MEL_202-MEL_202
RSEDIQ [K] ILDEVK	GVN [K] PISR	271	224	A0A097I1U9	A0A097I1U9	1	MEL_202	MEL_202	MEL_202-MEL_202
AACFEEDGSCPTE [K] PICSVSEK	KTP [S] KK	149	133	A0A097I239	A0A097I239	3	MEL_280	MEL_280	MEL_280-MEL_280
DYEHLEGDI [K] K	GTCI [K] GSQK	205	164	A0A097I239	A0A097I239	1	MEL_280	MEL_280	MEL_280-MEL_280
DYEHLEGDI [K] K	QASPAI [K] K	205	363	A0A097I239	A0A097I239	1	MEL_280	MEL_280	MEL_280-MEL_280
DYEHLEGDI [K] K	[K] TPSPK	205	89	A0A097I239	A0A097I239	1	MEL_280	MEL_280	MEL_280-MEL_280
EKEEEEP [K] KK	YADVS [K] AR	416	340	A0A097I239	A0A097I239	8	MEL_280	MEL_280	MEL_280-MEL_280
EKEEEEPK [K] K	GAVYD [K] K	417	45	A0A097I239	A0A097I239	1	MEL_280	MEL_280	MEL_280-MEL_280
KED [K] EEDFYNHQK	ILSQGVTL [K] NVR	54	999	A0A097I1X2	A0A097I1X2	3	MEL_216	MEL_216	MEL_216-MEL_216
RKEATE [S] ESLLGLYLAK	[K] GLGVVCR	1399	1424	A0A097I1X2	A0A097I1X2	1	MEL_216	MEL_216	MEL_216-MEL_216
DK [K] EVQEK	D [K] ASVR	189	82	A0A097I2B9	A0A097I2B9	1	MEL_358	MEL_358	MEL_358-MEL_358
EEEEP [K] KK	[K] YADVSK	416	334	A0A097I239	A0A097I239	1	MEL_280	MEL_280	MEL_280-MEL_280
EEEEP [K] KK	YADVS [K] AR	416	340	A0A097I239	A0A097I239	1	MEL_280	MEL_280	MEL_280-MEL_280
DK [K] EVQEK	VAESIN [K] R	189	703	A0A097I2B9	A0A097I2B9	1	MEL_358	MEL_358	MEL_358-MEL_358
QG [K] LCNVETAR	CVSADP [K] RK	20	35	A0A097I239	A0A097I239	1	MEL_280	MEL_280	MEL_280-MEL_280
FCSH [K] DLPEK	GADP [K] AYPK	480	267	A0A097I1T9	A0A097I1T9	2	MEL_181	MEL_181	MEL_181-MEL_181
KLPDAFV [K] K	DEE [K] SK	780	243	A0A097I1U9	A0A097I1U9	1	MEL_202	MEL_202	MEL_202-MEL_202
RLPNDVMCIEG [K] DGK	[K] EVQEK	821	189	A0A097I2B9	A0A097I2B9	1	MEL_358	MEL_358	MEL_358-MEL_358
KNET [K] ISGNEQTK	[K] NLEYNNSIYK	579	303	A0A097I1T9	A0A097I1T9	1	MEL_181	MEL_181	MEL_181-MEL_181
[K] DYEHLEGDIK	[K] YADVSK	195	334	A0A097I239	A0A097I239	1	MEL_280	MEL_280	MEL_280-MEL_280
RLPNDVMCIEG [K] DGK	CAN [K] LQSK	821	8	A0A097I2B9	A0A097I2B9	1	MEL_358	MEL_358	MEL_358-MEL_358
RDEGSLTMEELCSP [K] K	LG [K] YSCK	27	348	A0A097I1T9	A0A097I1T9	1	MEL_181	MEL_181	MEL_181-MEL_181
RLPNDVMCIEG [K] DGK	VAESIN [K] R	821	703	A0A097I2B9	A0A097I2B9	3	MEL_358	MEL_358	MEL_358-MEL_358
[K] EFLEHVDK	GVN [K] PISR	678	224	A0A097I1U9	A0A097I1U9	1	MEL_202	MEL_202	MEL_202-MEL_202
RLPNDVMCIEG [K] DGK	E [K] ETFEK	821	434	A0A097I2B9	A0A097I2B9	2	MEL_358	MEL_358	MEL_358-MEL_358
KLPDAFV [K] K	VL [K] DEEK	780	239	A0A097I1U9	A0A097I1U9	2	MEL_202	MEL_202	MEL_202-MEL_202
RLPNDVMCIEG [K] DGK	[K] DWDQEACK	821	789	A0A097I2B9	A0A097I2B9	1	MEL_358	MEL_358	MEL_358-MEL_358
QVE [K] SAEEIQQEFER	EE [K] REEK	440	402	A0A097I239	A0A097I239	2	MEL_280	MEL_280	MEL_280-MEL_280
KLPDAFV [K] K	VG [K] VLTER	780	140	A0A097I1U9	A0A097I1U9	3	MEL_202	MEL_202	MEL_202-MEL_202
TPY [K] LEQFLR	DK [K] EVQEK	120	189	A0A097I2B9	A0A097I2B9	1	MEL_358	MEL_358	MEL_358-MEL_358
QVIVEGIEAALAEGH [K] EEKR	IEAP [K] QASPAIK	399	356	A0A097I239	A0A097I239	1	MEL_280	MEL_280	MEL_280-MEL_280
QLE [K] CLLHLR	EGALVV [K] R	367	431	A0A097I2B9	A0A097I2B9	2	MEL_358	MEL_358	MEL_358-MEL_358
NFIH [T] VKIQGK	LCQVSLP [K] FK	1324	1273	A0A097I1X2	A0A097I1X2	1	MEL_216	MEL_216	MEL_216-MEL_216
QLE [K] CLLHLR	DIV [K] LK	367	104	A0A097I2B9	A0A097I2B9	3	MEL_358	MEL_358	MEL_358-MEL_358
RLPNDVMCIEG [K] DGK	[K] GVWDQETAK	821	400	A0A097I2B9	A0A097I2B9	3	MEL_358	MEL_358	MEL_358-MEL_358
RLPNDVMCIEG [K] DGK	EGALVV [K] R	821	431	A0A097I2B9	A0A097I2B9	5	MEL_358	MEL_358	MEL_358-MEL_358
RYAQSPSTFVLE [K] K	LTGTEYD [T] KK	864	628	A0A097I2C3	A0A097I2C3	6	MEL_360	MEL_360	MEL_360-MEL_360
YLAYEPGT [K] DVVAGNMDEFK	RPVN [K] NGK	240	685	A0A097I1T9	A0A097I1T9	2	MEL_181	MEL_181	MEL_181-MEL_181
HSGLTIVGSSEVL [K] K	CVSADP [K] R	191	35	A0A097I239	A0A097I239	2	MEL_280	MEL_280	MEL_280-MEL_280
DLTMCAS [K] SFPKPPGDPTEK	EEDFYNHQ [K] TMAR	584	63	A0A097I1X2	A0A097I1X2	6	MEL_216	MEL_216	MEL_216-MEL_216
HSGLTIVGSSEVL [K] K	YADVS [K] AR	191	340	A0A097I239	A0A097I239	3	MEL_280	MEL_280	MEL_280-MEL_280
ILDEV [K] EQK	KLPDAFV [K] K	277	780	A0A097I1U9	A0A097I1U9	2	MEL_202	MEL_202	MEL_202-MEL_202
RLPNDVMCIEG [K] DGK	LGQLNL [K] DK	821	80	A0A097I2B9	A0A097I2B9	2	MEL_358	MEL_358	MEL_358-MEL_358
KLPDAFV [K] K	AELLP [K] K	780	360	A0A097I1U9	A0A097I1U9	1	MEL_202	MEL_202	MEL_202-MEL_202
QLE [K] CLLHLR	VLGSGE [K] PK	367	420	A0A097I2B9	A0A097I2B9	3	MEL_358	MEL_358	MEL_358-MEL_358
AL [K] EAAVDCELFGDK	[K] GIHEGVR	529	596	A0A097I1T9	A0A097I1T9	1	MEL_181	MEL_181	MEL_181-MEL_181
[K] EFLEHVDK	LPDAFV [K] K	678	780	A0A097I1U9	A0A097I1U9	1	MEL_202	MEL_202	MEL_202-MEL_202
QLE [K] CLLHLR	DS [K] DETLSR	367	246	A0A097I2B9	A0A097I2B9	3	MEL_358	MEL_358	MEL_358-MEL_358
RYAQSPSTFVLE [K] K	SSVD [K] ASVENLR	864	844	A0A097I2C3	A0A097I2C3	3	MEL_360	MEL_360	MEL_360-MEL_360
[K] DYEHLEGDIK	CVP [K] TTAFLR	195	303	A0A097I239	A0A097I239	1	MEL_280	MEL_280	MEL_280-MEL_280
TEAG [K] FLVSQMER	KLPDAFV [K] K	339	780	A0A097I1U9	A0A097I1U9	1	MEL_202	MEL_202	MEL_202-MEL_202
[K] EFLEHVDK	DFAVLQ [K] R	678	264	A0A097I1U9	A0A097I1U9	1	MEL_202	MEL_202	MEL_202-MEL_202
LVGTHLEEDVDVYKYEE [K] PYDR	LASTMGIAP [K] K	200	397	A0A097I1U9	A0A097I1U9	2	MEL_202	MEL_202	MEL_202-MEL_202
QLE [K] CLLHLR	V [K] EGALVVK	367	424	A0A097I2B9	A0A097I2B9	2	MEL_358	MEL_358	MEL_358-MEL_358
QLE [K] CLLHLR	LGQLNL [K] DK	367	80	A0A097I2B9	A0A097I2B9	2	MEL_358	MEL_358	MEL_358-MEL_358
YS [K] QCTAAVSILSEK	RTYPDLFS [K] K	463	459	A0A097I233	A0A097I233	2	MEL_275	MEL_275	MEL_275-MEL_275
KLPDAFV [K] K	DFAVLQ [K] R	780	264	A0A097I1U9	A0A097I1U9	1	MEL_202	MEL_202	MEL_202-MEL_202
V [K] GAVYDK	EE [K] REEK	39	402	A0A097I239	A0A097I239	2	MEL_280	MEL_280	MEL_280-MEL_280
YADVS [K] AR	EE [K] REEK	340	402	A0A097I239	A0A097I239	5	MEL_280	MEL_280	MEL_280-MEL_280
LRFP [K] PEER	LQLS [K] EER	298	307	A0A097I1U9	A0A097I1U9	1	MEL_202	MEL_202	MEL_202-MEL_202
SGGKPTVDD [K] IYDEIVRPK	SGGV [K] QK	508	662	A0A097I1T9	A0A097I1T9	1	MEL_181	MEL_181	MEL_181-MEL_181
RFEIEFE [K] K	AFM [K] TTK	711	803	A0A097I2B9	A0A097I2B9	1	MEL_358	MEL_358	MEL_358-MEL_358
KYEVEEEIRIEAP [K] QASPAIK	YADVS [K] AR	356	340	A0A097I239	A0A097I239	2	MEL_280	MEL_280	MEL_280-MEL_280
E [K] EEEEPK	REE [K] GK	410	406	A0A097I239	A0A097I239	1	MEL_280	MEL_280	MEL_280-MEL_280
[K] GIHEGVR	SGGV [K] QK	596	662	A0A097I1T9	A0A097I1T9	2	MEL_181	MEL_181	MEL_181-MEL_181
[K] GIHEGVR	TGV [K] CCYK	596	705	A0A097I1T9	A0A097I1T9	1	MEL_181	MEL_181	MEL_181-MEL_181
IEAP [K] QASPAIK	EKEEEEP [K] KK	356	416	A0A097I239	A0A097I239	3	MEL_280	MEL_280	MEL_280-MEL_280
HSGLTIVGSSEVL [K] K	[K] DYEHLEGDIK	191	195	A0A097I239	A0A097I239	3	MEL_280	MEL_280	MEL_280-MEL_280
RDPSDISVAFLPASS [K] STDTK	DH [K] YPALR	378	511	A0A097I233	A0A097I233	1	MEL_275	MEL_275	MEL_275-MEL_275
DQ [K] SNVYK	[K] GGGFHR	674	830	A0A097I1X2	A0A097I1X2	2	MEL_216	MEL_216	MEL_216-MEL_216
[K] NLEYNNSIYK	RPVN [K] NGK	303	685	A0A097I1T9	A0A097I1T9	1	MEL_181	MEL_181	MEL_181-MEL_181
RPVN [K] NGK	[K] FLDELK	685	589	A0A097I1T9	A0A097I1T9	1	MEL_181	MEL_181	MEL_181-MEL_181
QVEK [S] AEEIQQEFER	EKEEEEPK [K] K	441	417	A0A097I239	A0A097I239	3	MEL_280	MEL_280	MEL_280-MEL_280
HSGLTIVGSSEVL [K] K	EKEEEEP [K] K	191	416	A0A097I239	A0A097I239	4	MEL_280	MEL_280	MEL_280-MEL_280
EVYGTELQF [K] NLSK	EKEEEEP [K] KK	329	416	A0A097I239	A0A097I239	2	MEL_280	MEL_280	MEL_280-MEL_280
SMI [K] HSGLTIVGSSEVLK	EE [K] REEK	177	402	A0A097I239	A0A097I239	3	MEL_280	MEL_280	MEL_280-MEL_280
SMI [K] HSGLTIVGSSEVLK	[K] IPLHGK	177	313	A0A097I239	A0A097I239	2	MEL_280	MEL_280	MEL_280-MEL_280
SGHD [K] ILLFHGLGSGK	ELQTSS [K] DLK	50	190	A0A097I1T9	A0A097I1T9	6	MEL_181	MEL_181	MEL_181-MEL_181
GFE [K] FATK	[K] GGGFHR	865	830	A0A097I1X2	A0A097I1X2	1	MEL_216	MEL_216	MEL_216-MEL_216
YATE [K] GVNKPISR	KLPDAFV [K] K	220	780	A0A097I1U9	A0A097I1U9	3	MEL_202	MEL_202	MEL_202-MEL_202
HSGLTIVGSSEVL [K] K	W [K] EEESEEEPPKK	191	208	A0A097I239	A0A097I239	1	MEL_280	MEL_280	MEL_280-MEL_280
LRFP [K] PEER	GVN [K] PISR	298	224	A0A097I1U9	A0A097I1U9	3	MEL_202	MEL_202	MEL_202-MEL_202
LRFP [K] PEER	E [K] LPEGGR	298	287	A0A097I1U9	A0A097I1U9	5	MEL_202	MEL_202	MEL_202-MEL_202
HSGLTIVGSSEVL [K] K	[K] IPLHGK	191	313	A0A097I239	A0A097I239	2	MEL_280	MEL_280	MEL_280-MEL_280
RSGG [K] PTVDDK	SGGV [K] QK	502	662	A0A097I1T9	A0A097I1T9	1	MEL_181	MEL_181	MEL_181-MEL_181
ISGNEQ [T] KK	[K] GIHEGVR	586	596	A0A097I1T9	A0A097I1T9	1	MEL_181	MEL_181	MEL_181-MEL_181
HVAVNA [K] R	VT [K] STVK	1050	784	A0A097I1X2	A0A097I1X2	3	MEL_216	MEL_216	MEL_216-MEL_216
LQEMSSTTATIERPAGAG [K] SGGVK	[K] GIHEGVR	657	596	A0A097I1T9	A0A097I1T9	5	MEL_181	MEL_181	MEL_181-MEL_181
Y [K] NFIHTVK	TNLSG [K] K	1319	1423	A0A097I1X2	A0A097I1X2	1	MEL_216	MEL_216	MEL_216-MEL_216
W [K] EEESEEEPPKK	DYEHLEGDI [K] K	208	205	A0A097I239	A0A097I239	2	MEL_280	MEL_280	MEL_280-MEL_280
QVE [K] SAEEIQQEFER	REE [K] GK	440	406	A0A097I239	A0A097I239	4	MEL_280	MEL_280	MEL_280-MEL_280
KLPDAFV [K] K	YEE [K] PYDR	780	200	A0A097I1U9	A0A097I1U9	4	MEL_202	MEL_202	MEL_202-MEL_202
GSGMFFGCK [S] K	DH [K] YPALR	504	511	A0A097I233	A0A097I233	4	MEL_275	MEL_275	MEL_275-MEL_275
[K] GIHEGVR	[K] FLDELK	596	589	A0A097I1T9	A0A097I1T9	8	MEL_181	MEL_181	MEL_181-MEL_181
HSGLTIVGSSEVL [K] K	TPSP [K] K	191	94	A0A097I239	A0A097I239	3	MEL_280	MEL_280	MEL_280-MEL_280
Y [K] NFIHTVK	[K] GLGVVCR	1319	1424	A0A097I1X2	A0A097I1X2	1	MEL_216	MEL_216	MEL_216-MEL_216
SGGKPTVDD [K] IYDEIVRPK	YETAP [K] ELR	508	298	A0A097I1T9	A0A097I1T9	4	MEL_181	MEL_181	MEL_181-MEL_181
KFTLQPPQLFVEEYMGA [K] SGHDK	IAESNMG [K] K	45	75	A0A097I1T9	A0A097I1T9	1	MEL_181	MEL_181	MEL_181-MEL_181
YADVS [K] AR	REE [K] GK	340	406	A0A097I239	A0A097I239	6	MEL_280	MEL_280	MEL_280-MEL_280
EKEEEEPK [K] K	[K] VSLPESESR	417	427	A0A097I239	A0A097I239	5	MEL_280	MEL_280	MEL_280-MEL_280
EKEEEEPK [K] K	[K] YEVEEEIR	417	343	A0A097I239	A0A097I239	2	MEL_280	MEL_280	MEL_280-MEL_280
KED [K] EEDFYNHQK	[K] DLTMCASK	54	576	A0A097I1X2	A0A097I1X2	5	MEL_216	MEL_216	MEL_216-MEL_216
[K] DYEHLEGDIK	EKEEEEP [K] K	195	416	A0A097I239	A0A097I239	4	MEL_280	MEL_280	MEL_280-MEL_280
LA [K] SQHIDSFGK	NP [K] EHPLLR	815	806	A0A097I233	A0A097I233	2	MEL_275	MEL_275	MEL_275-MEL_275
RDEGSLTMEELCSP [K] K	FCSH [K] DLPEK	27	480	A0A097I1T9	A0A097I1T9	5	MEL_181	MEL_181	MEL_181-MEL_181
KED [K] EEDFYNHQK	SFP [K] PPGDPTEK	54	588	A0A097I1X2	A0A097I1X2	6	MEL_216	MEL_216	MEL_216-MEL_216
FRDDPFVLSSF [K] K	SGGV [K] QK	229	662	A0A097I1T9	A0A097I1T9	1	MEL_181	MEL_181	MEL_181-MEL_181
SLSD [K] ELAK	YGT [K] SK	246	397	A0A097I2B5	A0A097I1T9	1	MEL_369	MEL_181	MEL_181-MEL_369
EGIIS [K] DVDTTDISK	V [K] EGALVVK	687	424	A0A097I2B9	A0A097I2B9	4	MEL_358	MEL_358	MEL_358-MEL_358
LADQLVQDSLDFLE [K] K	TTE [K] EASSPK	535	219	A0A097I2B9	A0A097I2B5	1	MEL_358	MEL_369	MEL_358-MEL_369
SEQ [K] FSQLFQR	[K] YADVSK	78	334	A0A097I218	A0A097I239	1	MEL_260	MEL_280	MEL_260-MEL_280
EKEEEEP [K] K	NL [K] LLR	416	53	A0A097I239	A0A097I218	1	MEL_280	MEL_260	MEL_260-MEL_280
HSGLTIVGSSEVL [K] K	SLSD [K] ELAK	191	246	A0A097I239	A0A097I2B5	6	MEL_280	MEL_369	MEL_280-MEL_369
LGTA [K] GDLSAAFK	[K] YEVEEEIR	236	343	A0A097I218	A0A097I239	1	MEL_260	MEL_280	MEL_260-MEL_280
V [T] SKDIETAFMLEHGPL	YGSA [K] ESK	201	104	A0A097I2D0	A0A097I2B5	1	MEL_368	MEL_369	MEL_368-MEL_369
GQLGQNLSALLQDE [K] AK	QASPAI [K] K	289	363	A0A097I218	A0A097I239	1	MEL_260	MEL_280	MEL_260-MEL_280
IEAP [K] QASPAIK	SSIE [K] WSK	356	159	A0A097I239	A0A097I218	1	MEL_280	MEL_260	MEL_260-MEL_280
AAP [K] EEVPEEEESEAAPPK	HAVGEMT [K] AVTR	76	95	A0A097I1V2	A0A097I2B5	3	MEL_196	MEL_369	MEL_196-MEL_369
HSGLTIVGSSEVL [K] K	A [K] LQISVAR	191	116	A0A097I239	A0A097I2B5	1	MEL_280	MEL_369	MEL_280-MEL_369
LGTA [K] GDLSAAFK	GAVYD [K] K	236	45	A0A097I218	A0A097I239	1	MEL_260	MEL_280	MEL_260-MEL_280
GQLGQNLSALLQDE [K] AK	GAVYD [K] K	289	45	A0A097I218	A0A097I239	2	MEL_260	MEL_280	MEL_260-MEL_280
SQM [K] STCLIIPK	YGSA [K] ESK	137	104	A0A097I2D0	A0A097I2B5	4	MEL_368	MEL_369	MEL_368-MEL_369
HAVGEM [T] KAVTR	[K] EFLEHVDK	94	678	A0A097I2B5	A0A097I1U9	6	MEL_369	MEL_202	MEL_202-MEL_369
LGTA [K] GDLSAAFK	HAVGEM [T] KAVTR	236	94	A0A097I218	A0A097I2B5	3	MEL_260	MEL_369	MEL_260-MEL_369
[K] VSLPESESR	NL [K] LLR	427	53	A0A097I239	A0A097I218	1	MEL_280	MEL_260	MEL_260-MEL_280
FQNTDN [K] K	[K] IPLHGK	92	313	A0A097I218	A0A097I239	1	MEL_260	MEL_280	MEL_260-MEL_280
EG [K] VHVSGSVVAK	REE [K] GK	40	406	A0A097I218	A0A097I239	1	MEL_260	MEL_280	MEL_260-MEL_280
LGSHADLP [K] SQR	EKEEEEP [K] K	1034	416	A0A097I1X2	A0A097I239	2	MEL_216	MEL_280	MEL_216-MEL_280
TTE [K] EASSPK	TIM [K] SDVK	219	81	A0A097I2B5	A0A097I2D0	3	MEL_369	MEL_368	MEL_368-MEL_369
VHVSGSVVA [K] NLK	[K] IPLHGK	50	313	A0A097I218	A0A097I239	1	MEL_260	MEL_280	MEL_260-MEL_280
HAVGEMT [K] AVTR	SEQ [K] FSQLFQR	95	78	A0A097I2B5	A0A097I218	4	MEL_369	MEL_260	MEL_260-MEL_369
V [K] AQQHGHLADHVSVGETQIPK	[K] SLSDK	9	241	A0A097I2D0	A0A097I2B5	4	MEL_368	MEL_369	MEL_368-MEL_369
CVP [K] TTAFLR	FQNTDN [K] K	303	92	A0A097I239	A0A097I218	1	MEL_280	MEL_260	MEL_260-MEL_280
TVTAQVNHLN [K] LSYEEIVGR	REE [K] GK	189	406	A0A097I218	A0A097I239	1	MEL_260	MEL_280	MEL_260-MEL_280
SMI [K] HSGLTIVGSSEVLK	NL [K] LLR	177	53	A0A097I239	A0A097I218	1	MEL_280	MEL_260	MEL_260-MEL_280
SSAVLLAAGDLYG [K] DLGR	LH [K] LVQK	83	62	A0A097I2B5	A0A097I2D0	4	MEL_369	MEL_368	MEL_368-MEL_369
[K] VSLPESESR	[K] YGTAEK	427	213	A0A097I239	A0A097I218	3	MEL_280	MEL_260	MEL_260-MEL_280
[K] YEVEEEIR	[K] GAILSR	343	325	A0A097I239	A0A097I218	1	MEL_280	MEL_260	MEL_260-MEL_280
[K] DYEHLEGDIK	[K] GLGVVCR	195	1424	A0A097I239	A0A097I1X2	1	MEL_280	MEL_216	MEL_216-MEL_280
[K] DYEHLEGDIK	LCQVSLP [K] FK	195	1273	A0A097I239	A0A097I1X2	2	MEL_280	MEL_216	MEL_216-MEL_280
[K] GQLGQNLSALLQDEK	LASTMGIAP [K] K	274	397	A0A097I218	A0A097I1U9	1	MEL_260	MEL_202	MEL_202-MEL_260
CTD [K] AIASCK	TTE [K] EASSPK	10	219	A0A097I239	A0A097I2B5	3	MEL_280	MEL_369	MEL_280-MEL_369
EKEEEEP [K] K	DT [K] EVK	416	124	A0A097I239	A0A097I218	2	MEL_280	MEL_260	MEL_260-MEL_280
RD [K] SVNFR	TIM [K] SDVK	13	81	A0A097I2B5	A0A097I2D0	4	MEL_369	MEL_368	MEL_368-MEL_369
AL [K] EAAVDCELFGDK	HAVGEMT [K] AVTR	529	95	A0A097I1T9	A0A097I2B5	4	MEL_181	MEL_369	MEL_181-MEL_369
HAVGEM [T] KAVTR	[S] TCLIIPK	94	138	A0A097I2B5	A0A097I2D0	4	MEL_369	MEL_368	MEL_368-MEL_369
LSSGASLPYPP [K] LQEK	HAVGEM [T] KAVTR	720	94	A0A097I1U9	A0A097I2B5	4	MEL_202	MEL_369	MEL_202-MEL_369
HAVGEMT [K] AVTR	GSQ [K] TLASK	95	168	A0A097I2B5	A0A097I239	7	MEL_369	MEL_280	MEL_280-MEL_369
FQNTDN [K] K	GAVYD [K] K	92	45	A0A097I218	A0A097I239	1	MEL_260	MEL_280	MEL_260-MEL_280
SMI [K] HSGLTIVGSSEVLK	SLSD [K] ELAK	177	246	A0A097I239	A0A097I2B5	4	MEL_280	MEL_369	MEL_280-MEL_369
Q [K] GAGSAGTGSETNSQEVR	HAVGEMT [K] AVTR	116	95	A0A097I2D0	A0A097I2B5	1	MEL_368	MEL_369	MEL_368-MEL_369
V [K] AQQHGHLADHVSVGETQIPK	ATQ [K] ETTR	9	5	A0A097I2D0	A0A097I2B5	6	MEL_368	MEL_369	MEL_368-MEL_369
HAVGEMT [K] AVTR	V [K] GAVYDK	95	39	A0A097I2B5	A0A097I239	7	MEL_369	MEL_280	MEL_280-MEL_369
QVE [K] SAEEIQQEFER	[K] LGTAK	440	231	A0A097I239	A0A097I218	1	MEL_280	MEL_260	MEL_260-MEL_280
[K] DYEHLEGDIK	[Y] EKEQGMSPGY	195	259	A0A097I239	A0A097I2B5	1	MEL_280	MEL_369	MEL_280-MEL_369
[K] YEVEEEIR	[K] YGTAEK	343	213	A0A097I239	A0A097I218	2	MEL_280	MEL_260	MEL_260-MEL_280
VHVSGSVVA [K] NLK	[K] TPSPK	50	89	A0A097I218	A0A097I239	1	MEL_260	MEL_280	MEL_260-MEL_280
IEAP [K] QASPAIK	FFE [K] IVDK	356	32	A0A097I239	A0A097I218	1	MEL_280	MEL_260	MEL_260-MEL_280
YGTAE [K] MFSVAVEK	HAVGEM [T] KAVTR	219	94	A0A097I218	A0A097I2B5	8	MEL_260	MEL_369	MEL_260-MEL_369
LGSHADLP [K] SQR	DYEHLEGDI [K] K	1034	205	A0A097I1X2	A0A097I239	1	MEL_216	MEL_280	MEL_216-MEL_280
[K] DYEHLEGDIK	YGSA [K] ESK	195	104	A0A097I239	A0A097I2B5	6	MEL_280	MEL_369	MEL_280-MEL_369
TVTAQVNHLN [K] LSYEEIVGR	[K] SGSGR	189	418	A0A097I218	A0A097I239	1	MEL_260	MEL_280	MEL_260-MEL_280
DYEHLEGDI [K] K	NL [K] LLR	205	53	A0A097I239	A0A097I218	1	MEL_280	MEL_260	MEL_260-MEL_280
AETETLEAAG [K] VSK	[K] VSLPESESR	826	427	A0A097I1X2	A0A097I239	1	MEL_216	MEL_280	MEL_216-MEL_280
EKEEEEP [K] K	SLSD [K] ELAK	416	246	A0A097I239	A0A097I2B5	8	MEL_280	MEL_369	MEL_280-MEL_369
ISHGAVTLLPEG [T] KTIK	V [K] GAVYDK	65	39	A0A097I2B5	A0A097I239	1	MEL_369	MEL_280	MEL_280-MEL_369
V [K] AQQHGHLADHVSVGETQIPK	ELA [K] YEK	9	258	A0A097I2D0	A0A097I2B5	4	MEL_368	MEL_369	MEL_368-MEL_369
TIM [K] SDVK	D [K] SVNFR	81	13	A0A097I2D0	A0A097I2B5	23	MEL_368	MEL_369	MEL_368-MEL_369
QG [K] LCNVETAR	TTE [K] EASSPK	20	219	A0A097I239	A0A097I2B5	1	MEL_280	MEL_369	MEL_280-MEL_369
LGSHADLP [K] SQR	YADVS [K] AR	1034	340	A0A097I1X2	A0A097I239	4	MEL_216	MEL_280	MEL_216-MEL_280
GTCI [K] GSQK	SLSD [K] ELAK	164	246	A0A097I239	A0A097I2B5	2	MEL_280	MEL_369	MEL_280-MEL_369
YLAYEPGT [K] DVVAGNMDEFK	HAVGEMT [K] AVTR	240	95	A0A097I1T9	A0A097I2B5	2	MEL_181	MEL_369	MEL_181-MEL_369
SLYFPQGLLFEDEDGSQELVSP [K] K	TTE [K] EASSPK	70	219	A0A097I239	A0A097I2B5	2	MEL_280	MEL_369	MEL_280-MEL_369
LCQVSLP [K] FK	YADVS [K] AR	1273	340	A0A097I1X2	A0A097I239	2	MEL_216	MEL_280	MEL_216-MEL_280
GFVHM [K] LHK	SLSD [K] ELAK	59	246	A0A097I2D0	A0A097I2B5	3	MEL_368	MEL_369	MEL_368-MEL_369
SFPKPPGDPTE [K] AYR	[K] YADVSK	596	334	A0A097I1X2	A0A097I239	1	MEL_216	MEL_280	MEL_216-MEL_280
KYGTAE [K] MFSVAVEK	REE [K] GK	219	406	A0A097I218	A0A097I239	1	MEL_260	MEL_280	MEL_260-MEL_280
SLSD [K] ELAK	LH [K] LVQK	246	62	A0A097I2B5	A0A097I2D0	1	MEL_369	MEL_368	MEL_368-MEL_369
IEAP [K] QASPAIK	LA [K] SQHIDSFGK	356	815	A0A097I239	A0A097I233	2	MEL_280	MEL_275	MEL_275-MEL_280
GV [K] GNYGLSPALSK	YADVS [K] AR	873	340	A0A097I1X2	A0A097I239	2	MEL_216	MEL_280	MEL_216-MEL_280
HSGLTIVGSSEVL [K] K	GFE [K] FATK	191	865	A0A097I239	A0A097I1X2	3	MEL_280	MEL_216	MEL_216-MEL_280
AACFEEDGSCPTE [K] PICSVSEK	TTE [K] EASSPK	149	219	A0A097I239	A0A097I2B5	2	MEL_280	MEL_369	MEL_280-MEL_369
EG [K] VHVSGSVVAK	QASPAI [K] K	40	363	A0A097I218	A0A097I239	1	MEL_260	MEL_280	MEL_260-MEL_280
HAVGEMT [K] AVTR	A [K] DEAVLLR	95	378	A0A097I2B5	A0A097I1U9	8	MEL_369	MEL_202	MEL_202-MEL_369
TTE [K] EASSPK	EKEEEEP [K] K	219	416	A0A097I2B5	A0A097I239	9	MEL_369	MEL_280	MEL_280-MEL_369
KPY [K] LSSGASLPYPPK	HAVGEMT [K] AVTR	708	95	A0A097I1U9	A0A097I2B5	4	MEL_202	MEL_369	MEL_202-MEL_369
GQLGQNLSALLQDE [K] AK	REE [K] GK	289	406	A0A097I218	A0A097I239	2	MEL_260	MEL_280	MEL_260-MEL_280
SQM [K] STCLIIPK	A [K] LQISVAR	137	116	A0A097I2D0	A0A097I2B5	3	MEL_368	MEL_369	MEL_368-MEL_369
HAVGEMT [K] AVTR	[K] NLEYNNSIYK	95	303	A0A097I2B5	A0A097I1T9	12	MEL_369	MEL_181	MEL_181-MEL_369
TTE [K] EASSPK	[K] EFLEHVDK	219	678	A0A097I2B5	A0A097I1U9	2	MEL_369	MEL_202	MEL_202-MEL_369
HAVGEMT [K] AVTR	QG [K] LCNVETAR	95	20	A0A097I2B5	A0A097I239	5	MEL_369	MEL_280	MEL_280-MEL_369
WS [K] AIQENFSQGAR	E [K] EEEEPK	162	410	A0A097I218	A0A097I239	2	MEL_260	MEL_280	MEL_260-MEL_280
HAVGEMT [K] AVTR	TDTG [K] CTDK	95	6	A0A097I2B5	A0A097I239	7	MEL_369	MEL_280	MEL_280-MEL_369
[K] DYEHLEGDIK	SLSD [K] ELAK	195	246	A0A097I239	A0A097I2B5	4	MEL_280	MEL_369	MEL_280-MEL_369
HAVGEMT [K] AVTR	EKEEEEP [K] K	95	416	A0A097I2B5	A0A097I239	4	MEL_369	MEL_280	MEL_280-MEL_369
HAVGEMT [K] AVTR	ILDEV [K] EQK	95	277	A0A097I2B5	A0A097I1U9	7	MEL_369	MEL_202	MEL_202-MEL_369
GA [K] LLEEQLDISSK	TTE [K] EASSPK	458	219	A0A097I1U9	A0A097I2B5	1	MEL_202	MEL_369	MEL_202-MEL_369
TTE [K] EASSPK	LH [K] LVQK	219	62	A0A097I2B5	A0A097I2D0	4	MEL_369	MEL_368	MEL_368-MEL_369
HAVGEMT [K] AVTR	LPDAFV [K] K	95	780	A0A097I2B5	A0A097I1U9	4	MEL_369	MEL_202	MEL_202-MEL_369
LGTA [K] GDLSAAFK	E [K] EEEEPK	236	410	A0A097I218	A0A097I239	1	MEL_260	MEL_280	MEL_260-MEL_280
EVYGTELQF [K] NLSK	SLSD [K] ELAK	329	246	A0A097I239	A0A097I2B5	2	MEL_280	MEL_369	MEL_280-MEL_369
NPYASFE [K] LSK	EKEEEEP [K] K	1175	416	A0A097I1X2	A0A097I239	1	MEL_216	MEL_280	MEL_216-MEL_280
RSEDIQ [K] ILDEVK	TTE [K] EASSPK	271	219	A0A097I1U9	A0A097I2B5	2	MEL_202	MEL_369	MEL_202-MEL_369
HAVGEM [T] KAVTR	L [K] QCLVDIGAFK	94	106	A0A097I2B5	A0A097I2B9	3	MEL_369	MEL_358	MEL_358-MEL_369
DYEHLEGDI [K] K	SLSD [K] ELAK	205	246	A0A097I239	A0A097I2B5	5	MEL_280	MEL_369	MEL_280-MEL_369
HAVGEMT [K] AVTR	GTCI [K] GSQK	95	164	A0A097I2B5	A0A097I239	6	MEL_369	MEL_280	MEL_280-MEL_369
QVIVEGIEAALAEGH [K] EEK	TTE [K] EASSPK	399	219	A0A097I239	A0A097I2B5	3	MEL_280	MEL_369	MEL_280-MEL_369
[K] GQLGQNLSALLQDEK	REE [K] GK	274	406	A0A097I218	A0A097I239	1	MEL_260	MEL_280	MEL_260-MEL_280
WS [K] AIQENFSQGAR	HAVGEMT [K] AVTR	162	95	A0A097I218	A0A097I2B5	5	MEL_260	MEL_369	MEL_260-MEL_369
AACFEEDGSCPTE [K] PICSVSEK	SLSD [K] ELAK	149	246	A0A097I239	A0A097I2B5	3	MEL_280	MEL_369	MEL_280-MEL_369
GQLGQNLSALLQDE [K] AK	AIASC [K] K	289	16	A0A097I218	A0A097I239	2	MEL_260	MEL_280	MEL_260-MEL_280
TEAG [K] FLVSQMER	HAVGEMT [K] AVTR	339	95	A0A097I1U9	A0A097I2B5	8	MEL_202	MEL_369	MEL_202-MEL_369
LQLS [K] EEREEMNQLER	GAVYD [K] K	307	45	A0A097I1U9	A0A097I239	1	MEL_202	MEL_280	MEL_202-MEL_280
SQM [K] STCLIIPK	SLSD [K] ELAK	137	246	A0A097I2D0	A0A097I2B5	8	MEL_368	MEL_369	MEL_368-MEL_369
[K] DYEHLEGDIK	TTE [K] EASSPK	195	219	A0A097I239	A0A097I2B5	9	MEL_280	MEL_369	MEL_280-MEL_369
[K] EFLEHVDK	QASPAI [K] K	678	363	A0A097I1U9	A0A097I239	1	MEL_202	MEL_280	MEL_202-MEL_280
LGTA [K] GDLSAAFK	AIASC [K] K	236	16	A0A097I218	A0A097I239	2	MEL_260	MEL_280	MEL_260-MEL_280
EGIIS [K] DVDTTDISK	HAVGEMT [K] AVTR	687	95	A0A097I2B9	A0A097I2B5	6	MEL_358	MEL_369	MEL_358-MEL_369
EG [K] VHVSGSVVAK	EKEEEEPK [K] K	40	417	A0A097I218	A0A097I239	1	MEL_260	MEL_280	MEL_260-MEL_280
EVYGTELQF [K] NLSK	NL [K] LLR	329	53	A0A097I239	A0A097I218	1	MEL_280	MEL_260	MEL_260-MEL_280
[K] YEVEEEIR	GVN [K] PISR	343	224	A0A097I239	A0A097I1U9	1	MEL_280	MEL_202	MEL_202-MEL_280
GTCI [K] GSQK	[K] YGTAEK	164	213	A0A097I239	A0A097I218	1	MEL_280	MEL_260	MEL_260-MEL_280
YADVS [K] AR	DT [K] EVK	340	124	A0A097I239	A0A097I218	2	MEL_280	MEL_260	MEL_260-MEL_280
[K] VSLPESESR	TVYGA [K] R	427	176	A0A097I239	A0A097I1U9	1	MEL_280	MEL_202	MEL_202-MEL_280
ISHGAVTLLPEG [T] KTIK	[S] TCLIIPK	65	138	A0A097I2B5	A0A097I2D0	4	MEL_369	MEL_368	MEL_368-MEL_369
EKEEEEPK [K] K	LPDAFV [K] K	417	780	A0A097I239	A0A097I1U9	1	MEL_280	MEL_202	MEL_202-MEL_280
HSGLTIVGSSEVL [K] K	YE [K] EQGMSPGY	191	261	A0A097I239	A0A097I2B5	5	MEL_280	MEL_369	MEL_280-MEL_369
EKEEEEP [K] K	[K] GAILSR	416	325	A0A097I239	A0A097I218	1	MEL_280	MEL_260	MEL_260-MEL_280
EVYGTELQF [K] NLSK	TTE [K] EASSPK	329	219	A0A097I239	A0A097I2B5	2	MEL_280	MEL_369	MEL_280-MEL_369
YGTAE [K] MFSVAVEK	QASPAI [K] K	219	363	A0A097I218	A0A097I239	1	MEL_260	MEL_280	MEL_260-MEL_280
KDT [K] EVK	[K] YADVSK	124	334	A0A097I218	A0A097I239	1	MEL_260	MEL_280	MEL_260-MEL_280
CVSADP [K] R	FQNTDN [K] K	35	92	A0A097I239	A0A097I218	1	MEL_280	MEL_260	MEL_260-MEL_280
[K] DYEHLEGDIK	NPYASFE [K] LSK	195	1175	A0A097I239	A0A097I1X2	2	MEL_280	MEL_216	MEL_216-MEL_280
EKEEEEP [K] KK	[K] GAILSR	416	325	A0A097I239	A0A097I218	2	MEL_280	MEL_260	MEL_260-MEL_280
T [K] LASTMGIAPK	EKEEEEP [K] K	387	416	A0A097I1U9	A0A097I239	1	MEL_202	MEL_280	MEL_202-MEL_280
IEAP [K] QASPAIK	[K] SLAPR	356	329	A0A097I239	A0A097I1U9	1	MEL_280	MEL_202	MEL_202-MEL_280
YADVS [K] AR	[K] GAILSR	340	325	A0A097I239	A0A097I218	2	MEL_280	MEL_260	MEL_260-MEL_280
[K] ISHGAVTLLPEGTK	[S] TCLIIPK	52	138	A0A097I2B5	A0A097I2D0	8	MEL_369	MEL_368	MEL_368-MEL_369
HSGLTIVGSSEVL [K] K	FQNTDN [K] K	191	92	A0A097I239	A0A097I218	2	MEL_280	MEL_260	MEL_260-MEL_280
YADV [S] KAR	EI [K] TFIK	339	757	A0A097I239	A0A097I1U9	2	MEL_280	MEL_202	MEL_202-MEL_280
HAVGEMT [K] AVTR	T [K] LASTMGIAPK	95	387	A0A097I2B5	A0A097I1U9	9	MEL_369	MEL_202	MEL_202-MEL_369
[K] DYEHLEGDIK	[K] GAILSR	195	325	A0A097I239	A0A097I218	1	MEL_280	MEL_260	MEL_260-MEL_280
LLEEQLDISS [K] TTGDYIQK	E [K] EEEEPK	469	410	A0A097I1U9	A0A097I239	1	MEL_202	MEL_280	MEL_202-MEL_280
HSGLTIVGSSEVL [K] K	TTE [K] EASSPK	191	219	A0A097I239	A0A097I2B5	6	MEL_280	MEL_369	MEL_280-MEL_369
LHQAAVELLSE [K] HSSVLLR	E [K] EEEEPK	314	410	A0A097I218	A0A097I239	2	MEL_260	MEL_280	MEL_260-MEL_280
SMI [K] HSGLTIVGSSEVLK	FP [K] PEER	177	298	A0A097I239	A0A097I1U9	1	MEL_280	MEL_202	MEL_202-MEL_280
LGTA [K] GDLSAAFK	V [K] GAVYDK	236	39	A0A097I218	A0A097I239	1	MEL_260	MEL_280	MEL_260-MEL_280
HAVGEMT [K] AVTR	SEDIQ [K] ILDEVK	95	271	A0A097I2B5	A0A097I1U9	5	MEL_369	MEL_202	MEL_202-MEL_369
HSGLTIVGSSEVL [K] K	[K] YGTAEK	191	213	A0A097I239	A0A097I218	2	MEL_280	MEL_260	MEL_260-MEL_280
[K] DYEHLEGDIK	EI [K] TFIK	195	757	A0A097I239	A0A097I1U9	1	MEL_280	MEL_202	MEL_202-MEL_280
VG [K] VLTER	[K] IPLHGK	140	313	A0A097I1U9	A0A097I239	1	MEL_202	MEL_280	MEL_202-MEL_280
E [K] EEEEPK	VG [K] VLTER	410	140	A0A097I239	A0A097I1U9	1	MEL_280	MEL_202	MEL_202-MEL_280
HSGLTIVGSSEVL [K] K	E [K] LPEGGR	191	287	A0A097I239	A0A097I1U9	1	MEL_280	MEL_202	MEL_202-MEL_280
E [K] EEEEPK	TFI [K] TGK	410	761	A0A097I239	A0A097I1U9	1	MEL_280	MEL_202	MEL_202-MEL_280
FQNTDN [K] K	[K] YADVSK	92	334	A0A097I218	A0A097I239	1	MEL_260	MEL_280	MEL_260-MEL_280
[K] GQLGQNLSALLQDEK	HAVGEMT [K] AVTR	274	95	A0A097I218	A0A097I2B5	2	MEL_260	MEL_369	MEL_260-MEL_369
YGTAE [K] MFSVAVEK	EE [K] REEK	219	402	A0A097I218	A0A097I239	2	MEL_260	MEL_280	MEL_260-MEL_280
GLLGASEEQI [K] R	HAVGEMT [K] AVTR	23	95	A0A097I2B9	A0A097I2B5	2	MEL_358	MEL_369	MEL_358-MEL_369
VHVSGSVVA [K] NLK	EE [K] REEK	50	402	A0A097I218	A0A097I239	2	MEL_260	MEL_280	MEL_260-MEL_280
SMI [K] HSGLTIVGSSEVLK	HAVGEMT [K] AVTR	177	95	A0A097I239	A0A097I2B5	5	MEL_280	MEL_369	MEL_280-MEL_369
SMI [K] HSGLTIVGSSEVLK	DT [K] EVK	177	124	A0A097I239	A0A097I218	1	MEL_280	MEL_260	MEL_260-MEL_280
YADVS [K] AR	NL [K] LLR	340	53	A0A097I239	A0A097I218	2	MEL_280	MEL_260	MEL_260-MEL_280
ASFLS [K] FLDER	V [K] GAVYDK	99	39	A0A097I218	A0A097I239	1	MEL_260	MEL_280	MEL_260-MEL_280
IEAP [K] QASPAIK	KD [T] KEVK	356	123	A0A097I239	A0A097I218	1	MEL_280	MEL_260	MEL_260-MEL_280
HSGLTIVGSSEVL [K] K	DEE [K] SK	191	243	A0A097I239	A0A097I1U9	1	MEL_280	MEL_202	MEL_202-MEL_280
Q [K] GAGSAGTGSETNSQEVR	TTE [K] EASSPK	116	219	A0A097I2D0	A0A097I2B5	1	MEL_368	MEL_369	MEL_368-MEL_369
LR [K] DYEHLEGDIK	TTE [K] EASSPK	195	219	A0A097I239	A0A097I2B5	3	MEL_280	MEL_369	MEL_280-MEL_369
GQLGQNLSALLQDE [K] AK	EKEEEEPK [K] K	289	417	A0A097I218	A0A097I239	2	MEL_260	MEL_280	MEL_260-MEL_280
YGTAE [K] MFSVAVEK	[K] YADVSK	219	334	A0A097I218	A0A097I239	1	MEL_260	MEL_280	MEL_260-MEL_280
IEAP [K] QASPAIK	SLSD [K] ELAK	356	246	A0A097I239	A0A097I2B5	5	MEL_280	MEL_369	MEL_280-MEL_369
E [K] EEEEPK	[K] YGTAEK	410	213	A0A097I239	A0A097I218	1	MEL_280	MEL_260	MEL_260-MEL_280
HAVGEM [T] KAVTR	TG [K] FVDPSTK	94	764	A0A097I2B5	A0A097I1U9	3	MEL_369	MEL_202	MEL_202-MEL_369
HAVGEMT [K] AVTR	LASTMGIAP [K] K	95	397	A0A097I2B5	A0A097I1U9	4	MEL_369	MEL_202	MEL_202-MEL_369
HAVGEMT [K] AVTR	[K] YEVEEEIR	95	343	A0A097I2B5	A0A097I239	2	MEL_369	MEL_280	MEL_280-MEL_369
IEAP [K] QASPAIK	NL [K] LLR	356	53	A0A097I239	A0A097I218	4	MEL_280	MEL_260	MEL_260-MEL_280
SFPKPPGDPTE [K] AYR	IEAP [K] QASPAIK	596	356	A0A097I1X2	A0A097I239	4	MEL_216	MEL_280	MEL_216-MEL_280
GQLGQNLSALLQDE [K] AK	[K] IPLHGK	289	313	A0A097I218	A0A097I239	2	MEL_260	MEL_280	MEL_260-MEL_280
YE [K] EQGMSPGY	EKEEEEP [K] KK	261	416	A0A097I2B5	A0A097I239	1	MEL_369	MEL_280	MEL_280-MEL_369
FQNTDN [K] K	AIASC [K] K	92	16	A0A097I218	A0A097I239	1	MEL_260	MEL_280	MEL_260-MEL_280
V [K] AQQHGHLADHVSVGETQIPK	ELA [K] LTK	9	250	A0A097I2D0	A0A097I2B5	7	MEL_368	MEL_369	MEL_368-MEL_369
CTD [K] AIASCK	[K] GAILSR	10	325	A0A097I239	A0A097I218	1	MEL_280	MEL_260	MEL_260-MEL_280
LSSGASLPYPP [K] LQEK	REE [K] GK	720	406	A0A097I1U9	A0A097I239	1	MEL_202	MEL_280	MEL_202-MEL_280
AAELMHLPVFAIP [T] KDSGAK	[K] ISHGAVTLLPEGTK	100	52	A0A097I2D0	A0A097I2B5	1	MEL_368	MEL_369	MEL_368-MEL_369
YATE [K] GVNKPISR	TTE [K] EASSPK	220	219	A0A097I1U9	A0A097I2B5	7	MEL_202	MEL_369	MEL_202-MEL_369
YGTAE [K] MFSVAVEK	AIASC [K] K	219	16	A0A097I218	A0A097I239	1	MEL_260	MEL_280	MEL_260-MEL_280
V [K] AQQHGHLADHVSVGETQIPK	YGSA [K] ESK	9	104	A0A097I2D0	A0A097I2B5	5	MEL_368	MEL_369	MEL_368-MEL_369
SSAVLLAAGDLYG [K] DLGR	LSSGASLPYPP [K] LQEK	83	720	A0A097I2B5	A0A097I1U9	1	MEL_369	MEL_202	MEL_202-MEL_369
I [K] ENLGEYSSK	[K] DYEHLEGDIK	887	195	A0A097I1X2	A0A097I239	2	MEL_216	MEL_280	MEL_216-MEL_280
DYEHLEGDI [K] K	TTE [K] EASSPK	205	219	A0A097I239	A0A097I2B5	5	MEL_280	MEL_369	MEL_280-MEL_369
FFE [K] IVDK	YADVS [K] AR	32	340	A0A097I218	A0A097I239	1	MEL_260	MEL_280	MEL_260-MEL_280
ISHGAVTLLPEG [T] KTIK	LH [K] LVQK	65	62	A0A097I2B5	A0A097I2D0	2	MEL_369	MEL_368	MEL_368-MEL_369
VHVSGSVVA [K] NLK	AIASC [K] K	50	16	A0A097I218	A0A097I239	1	MEL_260	MEL_280	MEL_260-MEL_280
RSEDIQ [K] ILDEVK	[K] TPSPK	271	89	A0A097I1U9	A0A097I239	1	MEL_202	MEL_280	MEL_202-MEL_280
QVE [K] SAEEIQQEFER	VL [K] DEEK	440	239	A0A097I239	A0A097I1U9	1	MEL_280	MEL_202	MEL_202-MEL_280
EKEEEEP [K] K	[K] EFLEHVDK	416	678	A0A097I239	A0A097I1U9	1	MEL_280	MEL_202	MEL_202-MEL_280
LGSHADLP [K] SQR	[K] DYEHLEGDIK	1034	195	A0A097I1X2	A0A097I239	3	MEL_216	MEL_280	MEL_216-MEL_280
VTS [K] DIETAFMLEHGPL	SLSD [K] ELAK	203	246	A0A097I2D0	A0A097I2B5	6	MEL_368	MEL_369	MEL_368-MEL_369
EVYGTELQF [K] NLSK	DT [K] EVK	329	124	A0A097I239	A0A097I218	1	MEL_280	MEL_260	MEL_260-MEL_280
IEAP [K] QASPAIK	DT [K] EVK	356	124	A0A097I239	A0A097I218	2	MEL_280	MEL_260	MEL_260-MEL_280
QVE [K] SAEEIQQEFER	TTE [K] EASSPK	440	219	A0A097I239	A0A097I2B5	1	MEL_280	MEL_369	MEL_280-MEL_369
HAVGEMT [K] AVTR	LH [K] LVQK	95	62	A0A097I2B5	A0A097I2D0	5	MEL_369	MEL_368	MEL_368-MEL_369
HAVGEMT [K] AVTR	TMA [K] EISK	95	153	A0A097I2B5	A0A097I2D0	5	MEL_369	MEL_368	MEL_368-MEL_369
WS [K] AIQENFSQGAR	AIASC [K] K	162	16	A0A097I218	A0A097I239	2	MEL_260	MEL_280	MEL_260-MEL_280
E [K] EEEEPK	FQNTDN [K] K	410	92	A0A097I239	A0A097I218	2	MEL_280	MEL_260	MEL_260-MEL_280
SMI [K] HSGLTIVGSSEVLK	[K] GAILSR	177	325	A0A097I239	A0A097I218	2	MEL_280	MEL_260	MEL_260-MEL_280
LHQAAVELL [S] EKHSSVLLR	GTCI [K] GSQK	312	164	A0A097I218	A0A097I239	1	MEL_260	MEL_280	MEL_260-MEL_280
YADVS [K] AR	KDT [K] EVK	340	124	A0A097I239	A0A097I218	1	MEL_280	MEL_260	MEL_260-MEL_280
EKEEEEP [K] K	GFE [K] FATK	416	865	A0A097I239	A0A097I1X2	1	MEL_280	MEL_216	MEL_216-MEL_280
SLLAMQLA [K] R	TTE [K] EASSPK	75	219	A0A097I2D0	A0A097I2B5	2	MEL_368	MEL_369	MEL_368-MEL_369
AACFEEDGSCPTE [K] PICSVSEK	A [K] LQISVAR	149	116	A0A097I239	A0A097I2B5	3	MEL_280	MEL_369	MEL_280-MEL_369
VTS [K] DIETAFMLEHGPL	EASSP [K] K	203	225	A0A097I2D0	A0A097I2B5	2	MEL_368	MEL_369	MEL_368-MEL_369
I [K] ENLGEYSSK	[K] YADVSK	887	334	A0A097I1X2	A0A097I239	1	MEL_216	MEL_280	MEL_216-MEL_280
DYEHLEGDI [K] K	VPT [K] NSVTK	205	989	A0A097I239	A0A097I233	2	MEL_280	MEL_275	MEL_275-MEL_280
LGSHADLP [K] SQR	GAVYD [K] K	1034	45	A0A097I1X2	A0A097I239	1	MEL_216	MEL_280	MEL_216-MEL_280
IEAP [K] QASPAIK	A [K] LQISVAR	356	116	A0A097I239	A0A097I2B5	1	MEL_280	MEL_369	MEL_280-MEL_369
[Y] EKEQGMSPGY	[K] EFLEHVDK	259	678	A0A097I2B5	A0A097I1U9	1	MEL_369	MEL_202	MEL_202-MEL_369
GQLGQNLSALLQDE [K] AK	HAVGEMT [K] AVTR	289	95	A0A097I218	A0A097I2B5	3	MEL_260	MEL_369	MEL_260-MEL_369
T [K] LASTMGIAPK	TTE [K] EASSPK	387	219	A0A097I1U9	A0A097I2B5	2	MEL_202	MEL_369	MEL_202-MEL_369
TTE [K] EASSPK	VG [K] VLTER	219	140	A0A097I2B5	A0A097I1U9	3	MEL_369	MEL_202	MEL_202-MEL_369
SLLAMQLA [K] R	ELA [K] LTK	75	250	A0A097I2D0	A0A097I2B5	3	MEL_368	MEL_369	MEL_368-MEL_369
ISEESFSQLS [K] LLSQK	HAVGEMT [K] AVTR	56	95	A0A097I2B9	A0A097I2B5	6	MEL_358	MEL_369	MEL_358-MEL_369
ALVITYSG [K] R	[K] SLSDK	196	241	A0A097I2D0	A0A097I2B5	1	MEL_368	MEL_369	MEL_368-MEL_369
VHVSGSVVA [K] NLK	YE [K] EQGMSPGY	50	261	A0A097I218	A0A097I2B5	1	MEL_260	MEL_369	MEL_260-MEL_369
HSGLTIVGSSEVL [K] K	LS [K] TFGK	191	1178	A0A097I239	A0A097I1X2	2	MEL_280	MEL_216	MEL_216-MEL_280
GFE [K] FATK	YADVS [K] AR	865	340	A0A097I1X2	A0A097I239	2	MEL_216	MEL_280	MEL_216-MEL_280
A [K] LQISVAR	YADVS [K] AR	116	340	A0A097I2B5	A0A097I239	2	MEL_369	MEL_280	MEL_280-MEL_369
TG [K] FVDPSTK	YGSA [K] ESK	764	104	A0A097I1U9	A0A097I2B5	1	MEL_202	MEL_369	MEL_202-MEL_369
QVIVEGIEAALAEGH [K] EEK	YGSA [K] ESK	399	104	A0A097I239	A0A097I2B5	1	MEL_280	MEL_369	MEL_280-MEL_369
HSGLTIVGSSEVL [K] K	ELA [K] LTK	191	250	A0A097I239	A0A097I2B5	2	MEL_280	MEL_369	MEL_280-MEL_369
HSGLTIVGSSEVL [K] K	TNLSG [K] K	191	1423	A0A097I239	A0A097I1X2	1	MEL_280	MEL_216	MEL_216-MEL_280
ISEESFSQLS [K] LLSQK	TTE [K] EASSPK	56	219	A0A097I2B9	A0A097I2B5	2	MEL_358	MEL_369	MEL_358-MEL_369
LAEIQLLLDA [K] NSVSK	HAVGEMT [K] AVTR	488	95	A0A097I1U9	A0A097I2B5	1	MEL_202	MEL_369	MEL_202-MEL_369
SLLAMQLA [K] R	ES [K] EGSR	75	107	A0A097I2D0	A0A097I2B5	3	MEL_368	MEL_369	MEL_368-MEL_369
QG [K] LCNVETAR	YGSA [K] ESK	20	104	A0A097I239	A0A097I2B5	1	MEL_280	MEL_369	MEL_280-MEL_369
LLEEQLDISS [K] TTGDYIQK	TTE [K] EASSPK	469	219	A0A097I1U9	A0A097I2B5	2	MEL_202	MEL_369	MEL_202-MEL_369
DSGA [K] GSVFLSCR	[K] SLSDK	106	241	A0A097I2D0	A0A097I2B5	2	MEL_368	MEL_369	MEL_368-MEL_369
A [K] LQISVAR	EKEEEEP [K] K	116	416	A0A097I2B5	A0A097I239	2	MEL_369	MEL_280	MEL_280-MEL_369
EG [K] VHVSGSVVAK	T [K] LASTMGIAPK	40	387	A0A097I218	A0A097I1U9	1	MEL_260	MEL_202	MEL_202-MEL_260
AAELMHLPVFAIPT [K] DSGAK	D [K] SVNFR	101	13	A0A097I2D0	A0A097I2B5	4	MEL_368	MEL_369	MEL_368-MEL_369
FLALP [K] EEAFLR	TTE [K] EASSPK	569	219	A0A097I1U9	A0A097I2B5	1	MEL_202	MEL_369	MEL_202-MEL_369
VTS [K] DIETAFMLEHGPL	AAS [K] QK	203	238	A0A097I2D0	A0A097I2B5	4	MEL_368	MEL_369	MEL_368-MEL_369
EGIIS [K] DVDTTDISK	TTE [K] EASSPK	687	219	A0A097I2B9	A0A097I2B5	2	MEL_358	MEL_369	MEL_358-MEL_369
HAVGEMT [K] AVTR	[K] YADVSK	95	334	A0A097I2B5	A0A097I239	6	MEL_369	MEL_280	MEL_280-MEL_369
KNET [K] ISGNEQTK	TTE [K] EASSPK	579	219	A0A097I1T9	A0A097I2B5	3	MEL_181	MEL_369	MEL_181-MEL_369
G [K] NPYPGCPSVR	HAVGEMT [K] AVTR	670	95	A0A097I1T9	A0A097I2B5	2	MEL_181	MEL_369	MEL_181-MEL_369
NG [K] EGCAEGSEIR	TTE [K] EASSPK	688	219	A0A097I1T9	A0A097I2B5	1	MEL_181	MEL_369	MEL_181-MEL_369
HAVGEMT [K] AVTR	DS [K] DETLSR	95	246	A0A097I2B5	A0A097I2B9	6	MEL_369	MEL_358	MEL_358-MEL_369
TTE [K] EASSPK	K [Y] ADVSK	219	335	A0A097I2B5	A0A097I239	5	MEL_369	MEL_280	MEL_280-MEL_369
[K] VSLPESESR	ELA [K] YEK	427	258	A0A097I239	A0A097I2B5	4	MEL_280	MEL_369	MEL_280-MEL_369
VTS [K] DIETAFMLEHGPL	ELA [K] YEK	203	258	A0A097I2D0	A0A097I2B5	2	MEL_368	MEL_369	MEL_368-MEL_369
QVE [K] SAEEIQQEFER	ELA [K] LTK	440	250	A0A097I239	A0A097I2B5	1	MEL_280	MEL_369	MEL_280-MEL_369
SLSD [K] ELAK	[K] YADVSK	246	334	A0A097I2B5	A0A097I239	3	MEL_369	MEL_280	MEL_280-MEL_369
LH [K] LVQK	AAS [K] QK	62	238	A0A097I2D0	A0A097I2B5	1	MEL_368	MEL_369	MEL_368-MEL_369
EG [K] VHVSGSVVAK	TTE [K] EASSPK	40	219	A0A097I218	A0A097I2B5	2	MEL_260	MEL_369	MEL_260-MEL_369
GTCI [K] GSQK	YGSA [K] ESK	164	104	A0A097I239	A0A097I2B5	3	MEL_280	MEL_369	MEL_280-MEL_369
HAVGEMT [K] AVTR	LGQLNL [K] DK	95	80	A0A097I2B5	A0A097I2B9	2	MEL_369	MEL_358	MEL_358-MEL_369
YADVS [K] AR	SA [K] VLR	340	1077	A0A097I239	A0A097I1X2	1	MEL_280	MEL_216	MEL_216-MEL_280
[K] DLTMCASK	YADV [S] KAR	576	339	A0A097I1X2	A0A097I239	2	MEL_216	MEL_280	MEL_216-MEL_280
TMA [K] EISK	[K] SLSDK	153	241	A0A097I2D0	A0A097I2B5	1	MEL_368	MEL_369	MEL_368-MEL_369
VVEAVN [K] PMSEK	SLSD [K] ELAK	290	246	A0A097I2B9	A0A097I2B5	2	MEL_358	MEL_369	MEL_358-MEL_369
HAVGEMT [K] AVTR	[K] LGTSIATPK	95	718	A0A097I2B5	A0A097I1T9	3	MEL_369	MEL_181	MEL_181-MEL_369
HAVGEMT [K] AVTR	NFIHTV [K] IQGK	95	1326	A0A097I2B5	A0A097I1X2	2	MEL_369	MEL_216	MEL_216-MEL_369
[K] VSLPESESR	ELA [K] LTK	427	250	A0A097I239	A0A097I2B5	3	MEL_280	MEL_369	MEL_280-MEL_369
HAVGEMT [K] AVTR	VL [K] DEEK	95	239	A0A097I2B5	A0A097I1U9	3	MEL_369	MEL_202	MEL_202-MEL_369
HAVGEM [T] KAVTR	QASPAI [K] K	94	363	A0A097I2B5	A0A097I239	2	MEL_369	MEL_280	MEL_280-MEL_369
SQM [K] STCLIIPK	ES [K] EGSR	137	107	A0A097I2D0	A0A097I2B5	3	MEL_368	MEL_369	MEL_368-MEL_369
SLSD [K] ELAK	CVSADP [K] R	246	35	A0A097I2B5	A0A097I239	1	MEL_369	MEL_280	MEL_280-MEL_369
HSGLTIVGSSEVL [K] K	ELA [K] YEK	191	258	A0A097I239	A0A097I2B5	3	MEL_280	MEL_369	MEL_280-MEL_369
VVEAVN [K] PMSEK	TTE [K] EASSPK	290	219	A0A097I2B9	A0A097I2B5	2	MEL_358	MEL_369	MEL_358-MEL_369
SLSD [K] ELAK	GAVYD [K] K	246	45	A0A097I2B5	A0A097I239	4	MEL_369	MEL_280	MEL_280-MEL_369
A [K] LQISVAR	CVSADP [K] R	116	35	A0A097I2B5	A0A097I239	1	MEL_369	MEL_280	MEL_280-MEL_369
HAVGEMT [K] AVTR	FVDPS [T] KK	95	770	A0A097I2B5	A0A097I1U9	8	MEL_369	MEL_202	MEL_202-MEL_369
AL [K] EAAVDCELFGDK	SLSD [K] ELAK	529	246	A0A097I1T9	A0A097I2B5	4	MEL_181	MEL_369	MEL_181-MEL_369
CVSADP [K] RK	YGSA [K] ESK	35	104	A0A097I239	A0A097I2B5	1	MEL_280	MEL_369	MEL_280-MEL_369
A [K] LQISVAR	GSQ [K] TLASK	116	168	A0A097I2B5	A0A097I239	2	MEL_369	MEL_280	MEL_280-MEL_369
EEVPEEEESEAAPP [K] K	HAVGEMT [K] AVTR	91	95	A0A097I1V2	A0A097I2B5	2	MEL_196	MEL_369	MEL_196-MEL_369
TMA [K] EISK	AAS [K] QK	153	238	A0A097I2D0	A0A097I2B5	1	MEL_368	MEL_369	MEL_368-MEL_369
LGSHADLP [K] SQR	QASPAI [K] K	1034	363	A0A097I1X2	A0A097I239	1	MEL_216	MEL_280	MEL_216-MEL_280
A [K] LQISVAR	VG [K] VLTER	116	140	A0A097I2B5	A0A097I1U9	4	MEL_369	MEL_202	MEL_202-MEL_369
LR [K] DYEHLEGDIK	ATQ [K] ETTR	195	5	A0A097I239	A0A097I2B5	1	MEL_280	MEL_369	MEL_280-MEL_369
[K] DYEHLEGDIK	SA [K] VLR	195	1077	A0A097I239	A0A097I1X2	1	MEL_280	MEL_216	MEL_216-MEL_280
SSAVLLAAGDLYG [K] DLGR	[K] NLEYNNSIYK	83	303	A0A097I2B5	A0A097I1T9	1	MEL_369	MEL_181	MEL_181-MEL_369
LGTA [K] GDLSAAFK	TTE [K] EASSPK	236	219	A0A097I218	A0A097I2B5	2	MEL_260	MEL_369	MEL_260-MEL_369
YGSA [K] ESK	TPSP [K] K	104	94	A0A097I2B5	A0A097I239	2	MEL_369	MEL_280	MEL_280-MEL_369
QVE [K] SAEEIQQEFER	A [K] LQISVAR	440	116	A0A097I239	A0A097I2B5	1	MEL_280	MEL_369	MEL_280-MEL_369
VLACLSG [K] ISEESFSQLSK	IEAP [K] QASPAIK	45	356	A0A097I2B9	A0A097I239	3	MEL_358	MEL_280	MEL_280-MEL_358
[K] EFLEHVDK	YGSA [K] ESK	678	104	A0A097I1U9	A0A097I2B5	4	MEL_202	MEL_369	MEL_202-MEL_369
LSSGASLPYPP [K] LQEK	A [K] LQISVAR	720	116	A0A097I1U9	A0A097I2B5	2	MEL_202	MEL_369	MEL_202-MEL_369
HAVGEM [T] KAVTR	[K] LLGLPPVQK	94	127	A0A097I2B5	A0A097I1U9	7	MEL_369	MEL_202	MEL_202-MEL_369
HAVGEMT [K] AVTR	[K] LPDAFVK	95	773	A0A097I2B5	A0A097I1U9	2	MEL_369	MEL_202	MEL_202-MEL_369
[K] VSLPESESR	TTE [K] EASSPK	427	219	A0A097I239	A0A097I2B5	3	MEL_280	MEL_369	MEL_280-MEL_369
VHVSGSVVA [K] NLK	HAVGEMT [K] AVTR	50	95	A0A097I218	A0A097I2B5	1	MEL_260	MEL_369	MEL_260-MEL_369
YGSA [K] ESK	[K] YADVSK	104	334	A0A097I2B5	A0A097I239	2	MEL_369	MEL_280	MEL_280-MEL_369
A [K] LQISVAR	GVN [K] PISR	116	224	A0A097I2B5	A0A097I1U9	1	MEL_369	MEL_202	MEL_202-MEL_369
HEVLVAAGSLGVLN [K] PK	TTE [K] EASSPK	515	219	A0A097I2B9	A0A097I2B5	1	MEL_358	MEL_369	MEL_358-MEL_369
ILSQGVTL [K] NVR	YADVS [K] AR	999	340	A0A097I1X2	A0A097I239	1	MEL_216	MEL_280	MEL_216-MEL_280
[K] EFLEHVDK	SLSD [K] ELAK	678	246	A0A097I1U9	A0A097I2B5	3	MEL_202	MEL_369	MEL_202-MEL_369
IEAP [K] QASPAIK	Y [K] NFIHTVK	356	1319	A0A097I239	A0A097I1X2	1	MEL_280	MEL_216	MEL_216-MEL_280
EKEEEEP [K] K	ATQ [K] ETTR	416	5	A0A097I239	A0A097I2B5	3	MEL_280	MEL_369	MEL_280-MEL_369
SMI [K] HSGLTIVGSSEVLK	ELA [K] YEK	177	258	A0A097I239	A0A097I2B5	3	MEL_280	MEL_369	MEL_280-MEL_369
CVP [K] TTAFLR	SLSD [K] ELAK	303	246	A0A097I239	A0A097I2B5	1	MEL_280	MEL_369	MEL_280-MEL_369
EKEEEEP [K] K	LS [K] TFGK	416	1178	A0A097I239	A0A097I1X2	1	MEL_280	MEL_216	MEL_216-MEL_280
[K] VSLPESESR	YGSA [K] ESK	427	104	A0A097I239	A0A097I2B5	2	MEL_280	MEL_369	MEL_280-MEL_369
SLLAMQLA [K] R	AAS [K] QK	75	238	A0A097I2D0	A0A097I2B5	1	MEL_368	MEL_369	MEL_368-MEL_369
HAVGEMT [K] AVTR	SETEALG [K] K	95	617	A0A097I2B5	A0A097I1T9	6	MEL_369	MEL_181	MEL_181-MEL_369
HSGLTIVGSSEVL [K] K	VPT [K] NSVTK	191	989	A0A097I239	A0A097I233	1	MEL_280	MEL_275	MEL_275-MEL_280
GSQ [K] TLASK	YGSA [K] ESK	168	104	A0A097I239	A0A097I2B5	2	MEL_280	MEL_369	MEL_280-MEL_369
CVSADP [K] RK	SLSD [K] ELAK	35	246	A0A097I239	A0A097I2B5	3	MEL_280	MEL_369	MEL_280-MEL_369
HAVGEMT [K] AVTR	CVSADP [K] R	95	35	A0A097I2B5	A0A097I239	1	MEL_369	MEL_280	MEL_280-MEL_369
YE [K] EQGMSPGY	KLPDAFV [K] K	261	780	A0A097I2B5	A0A097I1U9	2	MEL_369	MEL_202	MEL_202-MEL_369
A [K] GYEDEDMLSAAHLIR	IEAP [K] QASPAIK	1486	356	A0A097I1X2	A0A097I239	1	MEL_216	MEL_280	MEL_216-MEL_280
HAVGEMT [K] AVTR	VVEAVN [K] PMSEK	95	290	A0A097I2B5	A0A097I2B9	5	MEL_369	MEL_358	MEL_358-MEL_369
[K] DYEHLEGDIK	GFE [K] FATK	195	865	A0A097I239	A0A097I1X2	2	MEL_280	MEL_216	MEL_216-MEL_280
A [K] GYEDEDMLSAAHLIR	[K] VSLPESESR	1486	427	A0A097I1X2	A0A097I239	1	MEL_216	MEL_280	MEL_216-MEL_280
V [K] AQQHGHLADHVSVGETQIPK	EASSP [K] K	9	225	A0A097I2D0	A0A097I2B5	9	MEL_368	MEL_369	MEL_368-MEL_369
V [K] GAVYDK	YGSA [K] ESK	39	104	A0A097I239	A0A097I2B5	3	MEL_280	MEL_369	MEL_280-MEL_369
NG [K] EGCAEGSEIR	HAVGEMT [K] AVTR	688	95	A0A097I1T9	A0A097I2B5	4	MEL_181	MEL_369	MEL_181-MEL_369
A [K] LQISVAR	LH [K] LVQK	116	62	A0A097I2B5	A0A097I2D0	2	MEL_369	MEL_368	MEL_368-MEL_369
TTE [K] EASSPK	GSQ [K] TLASK	219	168	A0A097I2B5	A0A097I239	2	MEL_369	MEL_280	MEL_280-MEL_369
IEAP [K] QASPAIK	[K] GLGVVCR	356	1424	A0A097I239	A0A097I1X2	2	MEL_280	MEL_216	MEL_216-MEL_280
LHQAAVELLSE [K] HSSVLLR	TTE [K] EASSPK	314	219	A0A097I218	A0A097I2B5	5	MEL_260	MEL_369	MEL_260-MEL_369
TTE [K] EASSPK	V [K] GAVYDK	219	39	A0A097I2B5	A0A097I239	4	MEL_369	MEL_280	MEL_280-MEL_369
HVAVNA [K] R	YADVS [K] AR	1050	340	A0A097I1X2	A0A097I239	1	MEL_216	MEL_280	MEL_216-MEL_280
TVTAQVNHLN [K] LSYEEIVGR	TTE [K] EASSPK	189	219	A0A097I218	A0A097I2B5	3	MEL_260	MEL_369	MEL_260-MEL_369
[K] VSLPESESR	SLSD [K] ELAK	427	246	A0A097I239	A0A097I2B5	5	MEL_280	MEL_369	MEL_280-MEL_369
DSGA [K] GSVFLSCR	AAS [K] QK	106	238	A0A097I2D0	A0A097I2B5	2	MEL_368	MEL_369	MEL_368-MEL_369
[K] YEVEEEIR	SLSD [K] ELAK	343	246	A0A097I239	A0A097I2B5	4	MEL_280	MEL_369	MEL_280-MEL_369
QVE [K] SAEEIQQEFER	SLSD [K] ELAK	440	246	A0A097I239	A0A097I2B5	4	MEL_280	MEL_369	MEL_280-MEL_369
SLSD [K] ELAK	YADVS [K] AR	246	340	A0A097I2B5	A0A097I239	2	MEL_369	MEL_280	MEL_280-MEL_369
HAVGEMT [K] AVTR	DFAVLQ [K] R	95	264	A0A097I2B5	A0A097I1U9	3	MEL_369	MEL_202	MEL_202-MEL_369
WS [K] AIQENFSQGAR	TTE [K] EASSPK	162	219	A0A097I218	A0A097I2B5	3	MEL_260	MEL_369	MEL_260-MEL_369
HAVGEMT [K] AVTR	FCSH [K] DLPEK	95	480	A0A097I2B5	A0A097I1T9	4	MEL_369	MEL_181	MEL_181-MEL_369
TTE [K] EASSPK	CVSADP [K] RK	219	35	A0A097I2B5	A0A097I239	4	MEL_369	MEL_280	MEL_280-MEL_369
HSGLTIVGSSEVL [K] K	YGSA [K] ESK	191	104	A0A097I239	A0A097I2B5	2	MEL_280	MEL_369	MEL_280-MEL_369
TG [K] FVDPSTK	TTE [K] EASSPK	764	219	A0A097I1U9	A0A097I2B5	5	MEL_202	MEL_369	MEL_202-MEL_369
TTE [K] EASSPK	TMA [K] EISK	219	153	A0A097I2B5	A0A097I2D0	2	MEL_369	MEL_368	MEL_368-MEL_369
EKEEEEPK [K] K	SLSD [K] ELAK	417	246	A0A097I239	A0A097I2B5	6	MEL_280	MEL_369	MEL_280-MEL_369
TMA [K] EISK	YGSA [K] ESK	153	104	A0A097I2D0	A0A097I2B5	1	MEL_368	MEL_369	MEL_368-MEL_369
TASGELEDGIVSDI [K] K	[K] VSLPESESR	1386	427	A0A097I1X2	A0A097I239	1	MEL_216	MEL_280	MEL_216-MEL_280
HAVGEMT [K] AVTR	TLAS [K] SMIK	95	173	A0A097I2B5	A0A097I239	1	MEL_369	MEL_280	MEL_280-MEL_369
V [K] AQQHGHLADHVSVGETQIPK	AAS [K] QK	9	238	A0A097I2D0	A0A097I2B5	2	MEL_368	MEL_369	MEL_368-MEL_369
NPYASFE [K] LSK	YADVS [K] AR	1175	340	A0A097I1X2	A0A097I239	2	MEL_216	MEL_280	MEL_216-MEL_280
GV [K] GNYGLSPALSK	HAVGEMT [K] AVTR	873	95	A0A097I1X2	A0A097I2B5	3	MEL_216	MEL_369	MEL_216-MEL_369
I [K] ENLGEYSSK	YADVS [K] AR	887	340	A0A097I1X2	A0A097I239	2	MEL_216	MEL_280	MEL_216-MEL_280
IEAP [K] QASPAIK	HVAVNA [K] R	356	1050	A0A097I239	A0A097I1X2	1	MEL_280	MEL_216	MEL_216-MEL_280
TTE [K] EASSPK	[K] YEVEEEIR	219	343	A0A097I2B5	A0A097I239	2	MEL_369	MEL_280	MEL_280-MEL_369
NFIHTV [K] IQGK	YADVS [K] AR	1326	340	A0A097I1X2	A0A097I239	3	MEL_216	MEL_280	MEL_216-MEL_280
YGSA [K] ESK	LH [K] LVQK	104	62	A0A097I2B5	A0A097I2D0	1	MEL_369	MEL_368	MEL_368-MEL_369
HAVGEM [T] KAVTR	KLPDAFV [K] K	94	780	A0A097I2B5	A0A097I1U9	7	MEL_369	MEL_202	MEL_202-MEL_369
RLPNDVMCIEG [K] DGK	HAVGEMT [K] AVTR	821	95	A0A097I2B9	A0A097I2B5	2	MEL_358	MEL_369	MEL_358-MEL_369
TTE [K] EASSPK	GTCI [K] GSQK	219	164	A0A097I2B5	A0A097I239	3	MEL_369	MEL_280	MEL_280-MEL_369
A [K] LQISVAR	TMA [K] EISK	116	153	A0A097I2B5	A0A097I2D0	1	MEL_369	MEL_368	MEL_368-MEL_369
DYEHLEGDI [K] K	LCQVSLP [K] FK	205	1273	A0A097I239	A0A097I1X2	1	MEL_280	MEL_216	MEL_216-MEL_280
CTD [K] AIASCK	YGSA [K] ESK	10	104	A0A097I239	A0A097I2B5	3	MEL_280	MEL_369	MEL_280-MEL_369
SLLAMQLA [K] R	ELA [K] YEK	75	258	A0A097I2D0	A0A097I2B5	1	MEL_368	MEL_369	MEL_368-MEL_369
RSEDIQ [K] ILDEVK	HAVGEMT [K] AVTR	271	95	A0A097I1U9	A0A097I2B5	3	MEL_202	MEL_369	MEL_202-MEL_369
ISHGAVTLLPEGT [K] TIK	[K] VSLPESESR	66	427	A0A097I2B5	A0A097I239	2	MEL_369	MEL_280	MEL_280-MEL_369
KLPDAFV [K] K	SLSD [K] ELAK	780	246	A0A097I1U9	A0A097I2B5	2	MEL_202	MEL_369	MEL_202-MEL_369
LCQVSLP [K] FK	EKEEEEP [K] K	1273	416	A0A097I1X2	A0A097I239	1	MEL_216	MEL_280	MEL_216-MEL_280
TVTAQVNHLN [K] LSYEEIVGR	[K] IPLHGK	189	313	A0A097I218	A0A097I239	1	MEL_260	MEL_280	MEL_260-MEL_280
SQM [K] STCLIIPK	ELA [K] LTK	137	250	A0A097I2D0	A0A097I2B5	7	MEL_368	MEL_369	MEL_368-MEL_369
AETETLEAAG [K] VSK	HAVGEMT [K] AVTR	826	95	A0A097I1X2	A0A097I2B5	1	MEL_216	MEL_369	MEL_216-MEL_369
HSGLTIVGSSEVL [K] K	ATQ [K] ETTR	191	5	A0A097I239	A0A097I2B5	3	MEL_280	MEL_369	MEL_280-MEL_369
SQM [K] STCLIIPK	ELA [K] YEK	137	258	A0A097I2D0	A0A097I2B5	2	MEL_368	MEL_369	MEL_368-MEL_369
LR [K] DYEHLEGDIK	YE [K] EQGMSPGY	195	261	A0A097I239	A0A097I2B5	1	MEL_280	MEL_369	MEL_280-MEL_369
HAVGEMT [K] AVTR	YADVS [K] AR	95	340	A0A097I2B5	A0A097I239	4	MEL_369	MEL_280	MEL_280-MEL_369
HAVGEMT [K] AVTR	GAVYD [K] K	95	45	A0A097I2B5	A0A097I239	4	MEL_369	MEL_280	MEL_280-MEL_369
CVSADP [K] R	YGSA [K] ESK	35	104	A0A097I239	A0A097I2B5	2	MEL_280	MEL_369	MEL_280-MEL_369
Y [K] NFIHTVK	YADVS [K] AR	1319	340	A0A097I1X2	A0A097I239	1	MEL_216	MEL_280	MEL_216-MEL_280
KNET [K] ISGNEQTK	HAVGEMT [K] AVTR	579	95	A0A097I1T9	A0A097I2B5	2	MEL_181	MEL_369	MEL_181-MEL_369
YGTAE [K] MFSVAVEK	TTE [K] EASSPK	219	219	A0A097I218	A0A097I2B5	3	MEL_260	MEL_369	MEL_260-MEL_369
HAVGEMT [K] AVTR	AYD [K] YETAPK	95	292	A0A097I2B5	A0A097I1T9	5	MEL_369	MEL_181	MEL_181-MEL_369
SLLAMQLA [K] R	SLSD [K] ELAK	75	246	A0A097I2D0	A0A097I2B5	3	MEL_368	MEL_369	MEL_368-MEL_369
SQM [K] STCLIIPK	[K] SLSDK	137	241	A0A097I2D0	A0A097I2B5	3	MEL_368	MEL_369	MEL_368-MEL_369
HAVGEMT [K] AVTR	SGG [K] PTVDDK	95	502	A0A097I2B5	A0A097I1T9	9	MEL_369	MEL_181	MEL_181-MEL_369
HAVGEMT [K] AVTR	AAEGFL [K] ALK	95	526	A0A097I2B5	A0A097I1T9	6	MEL_369	MEL_181	MEL_181-MEL_369
HAVGEMT [K] AVTR	V [K] EGALVVK	95	424	A0A097I2B5	A0A097I2B9	4	MEL_369	MEL_358	MEL_358-MEL_369
LGSHADLP [K] SQR	CTD [K] AIASCK	1034	10	A0A097I1X2	A0A097I239	1	MEL_216	MEL_280	MEL_216-MEL_280
HAVGEMT [K] AVTR	I [K] ENLGEYSSK	95	887	A0A097I2B5	A0A097I1X2	7	MEL_369	MEL_216	MEL_216-MEL_369
HAVGEMT [K] AVTR	E [K] EEEEPK	95	410	A0A097I2B5	A0A097I239	11	MEL_369	MEL_280	MEL_280-MEL_369
SMI [K] HSGLTIVGSSEVLK	VPT [K] NSVTK	177	989	A0A097I239	A0A097I233	5	MEL_280	MEL_275	MEL_275-MEL_280
EVYGTELQF [K] NLSK	YGSA [K] ESK	329	104	A0A097I239	A0A097I2B5	1	MEL_280	MEL_369	MEL_280-MEL_369
VTS [K] DIETAFMLEHGPL	A [K] LQISVAR	203	116	A0A097I2D0	A0A097I2B5	1	MEL_368	MEL_369	MEL_368-MEL_369
EKEEEEPK [K] K	ATQ [K] ETTR	417	5	A0A097I239	A0A097I2B5	4	MEL_280	MEL_369	MEL_280-MEL_369
ISHGAVTLLPEG [T] KTIK	SQM [K] STCLIIPK	65	137	A0A097I2B5	A0A097I2D0	1	MEL_369	MEL_368	MEL_368-MEL_369
TTE [K] EASSPK	KLPDAFV [K] K	219	780	A0A097I2B5	A0A097I1U9	5	MEL_369	MEL_202	MEL_202-MEL_369
TVTAQVNHLN [K] LSYEEIVGR	YE [K] EQGMSPGY	189	261	A0A097I218	A0A097I2B5	1	MEL_260	MEL_369	MEL_260-MEL_369
SLSD [K] ELAK	V [K] GAVYDK	246	39	A0A097I2B5	A0A097I239	4	MEL_369	MEL_280	MEL_280-MEL_369
EKEEEEP [K] K	YGSA [K] ESK	416	104	A0A097I239	A0A097I2B5	9	MEL_280	MEL_369	MEL_280-MEL_369
TTE [K] EASSPK	YADVS [K] AR	219	340	A0A097I2B5	A0A097I239	7	MEL_369	MEL_280	MEL_280-MEL_369
VTS [K] DIETAFMLEHGPL	[K] SLSDK	203	241	A0A097I2D0	A0A097I2B5	3	MEL_368	MEL_369	MEL_368-MEL_369
LGSHADLP [K] SQR	K [Y] ADVSK	1034	335	A0A097I1X2	A0A097I239	2	MEL_216	MEL_280	MEL_216-MEL_280
HAVGEMT [K] AVTR	VG [K] VLTER	95	140	A0A097I2B5	A0A097I1U9	5	MEL_369	MEL_202	MEL_202-MEL_369
YADVS [K] AR	YGSA [K] ESK	340	104	A0A097I239	A0A097I2B5	3	MEL_280	MEL_369	MEL_280-MEL_369
LAEIQLLLDA [K] NSVSK	TTE [K] EASSPK	488	219	A0A097I1U9	A0A097I2B5	1	MEL_202	MEL_369	MEL_202-MEL_369
E [K] EEEEPKK	EMIG [K] SER	410	167	A0A097I239	A0A097I1U9	2	MEL_280	MEL_202	MEL_202-MEL_280
SSAVLLAAGDLYG [K] DLGR	EEVPEEEESEAAPP [K] K	83	91	A0A097I2B5	A0A097I1V2	1	MEL_369	MEL_196	MEL_196-MEL_369
TVTAQVNHLN [K] LSYEEIVGR	HAVGEMT [K] AVTR	189	95	A0A097I218	A0A097I2B5	4	MEL_260	MEL_369	MEL_260-MEL_369
AACFEEDGSCPTE [K] PICSVSEK	Q [K] GAGSAGTGSETNSQEVR	149	116	A0A097I239	A0A097I2D0	1	MEL_280	MEL_368	MEL_280-MEL_368
HAVGEMT [K] AVTR	[K] GVWDQETAK	95	400	A0A097I2B5	A0A097I2B9	1	MEL_369	MEL_358	MEL_358-MEL_369
TTE [K] EASSPK	ILDEV [K] EQK	219	277	A0A097I2B5	A0A097I1U9	6	MEL_369	MEL_202	MEL_202-MEL_369
HAVGEMT [K] AVTR	[K] VSLPESESR	95	427	A0A097I2B5	A0A097I239	6	MEL_369	MEL_280	MEL_280-MEL_369
SQM [K] STCLIIPK	AAS [K] QK	137	238	A0A097I2D0	A0A097I2B5	1	MEL_368	MEL_369	MEL_368-MEL_369
[truncated: 6,098 more rows]

## Sheet: peptidePairs_Replicate2
Peptide1	Peptide2	Residue1	Residue2	Accesion1	Accesion2	CSMs	Protein1	Protein2	Dimer
DVDTTDI [S] KVAESINK	VVEAVN [K] PMSEK	695	290	A0A097I2B9	A0A097I2B9	1	MEL_358	MEL_358	MEL_358-MEL_358
SMI [K] HSGLTIVGSSEVLK	V [K] GAVYDK	177	39	A0A097I239	A0A097I239	1	MEL_280	MEL_280	MEL_280-MEL_280
DVDTTDIS [K] VAESINK	DK [K] EVQEK	696	189	A0A097I2B9	A0A097I2B9	1	MEL_358	MEL_358	MEL_358-MEL_358
SMI [K] HSGLTIVGSSEVLK	[K] VSLPESESR	177	427	A0A097I239	A0A097I239	4	MEL_280	MEL_280	MEL_280-MEL_280
QVIVEGIEAALAEGH [K] EEK	YADVS [K] AR	399	340	A0A097I239	A0A097I239	1	MEL_280	MEL_280	MEL_280-MEL_280
LG [K] YSCK	SGGV [K] QK	348	662	A0A097I1T9	A0A097I1T9	2	MEL_181	MEL_181	MEL_181-MEL_181
V [K] EGALVVK	RE [K] ETFEK	424	434	A0A097I2B9	A0A097I2B9	8	MEL_358	MEL_358	MEL_358-MEL_358
SMI [K] HSGLTIVGSSEVLK	GSQ [K] TLASK	177	168	A0A097I239	A0A097I239	6	MEL_280	MEL_280	MEL_280-MEL_280
EGIIS [K] DVDTTDISK	DK [K] EVQEK	687	189	A0A097I2B9	A0A097I2B9	5	MEL_358	MEL_358	MEL_358-MEL_358
KETLQEQETE [K] PFMVTSSPPK	E [K] ETFEK	750	434	A0A097I2B9	A0A097I2B9	2	MEL_358	MEL_358	MEL_358-MEL_358
KETLQEQETE [K] PFMVTSSPPK	EGALVV [K] R	750	431	A0A097I2B9	A0A097I2B9	1	MEL_358	MEL_358	MEL_358-MEL_358
SMIKH [S] GLTIVGSSEVLK	GAVYD [K] K	179	45	A0A097I239	A0A097I239	4	MEL_280	MEL_280	MEL_280-MEL_280
HSGLTIVGSSEVL [K] K	IEAP [K] QASPAIK	191	356	A0A097I239	A0A097I239	4	MEL_280	MEL_280	MEL_280-MEL_280
NTVQSVLGAFTSPEN [K] NGQK	LGSHADLPK [S] QR	978	1035	A0A097I1X2	A0A097I1X2	1	MEL_216	MEL_216	MEL_216-MEL_216
KVQKE [T] IDNIPSGLLALEK	Q [K] GYSSVSSK	668	375	A0A097I2B9	A0A097I2B9	1	MEL_358	MEL_358	MEL_358-MEL_358
W [K] EEESEEEPPK	DYEHLEGDI [K] K	208	205	A0A097I239	A0A097I239	1	MEL_280	MEL_280	MEL_280-MEL_280
SMI [K] HSGLTIVGSSEVLK	E [K] EEEEPK	177	410	A0A097I239	A0A097I239	2	MEL_280	MEL_280	MEL_280-MEL_280
IEAP [K] QASPAIK	DYEHLEGDI [K] K	356	205	A0A097I239	A0A097I239	6	MEL_280	MEL_280	MEL_280-MEL_280
IEAP [K] QASPAIK	[K] DYEHLEGDIK	356	195	A0A097I239	A0A097I239	9	MEL_280	MEL_280	MEL_280-MEL_280
LQEMSSTTATIERPAGAG [K] SGGVK	SGGV [K] QK	657	662	A0A097I1T9	A0A097I1T9	3	MEL_181	MEL_181	MEL_181-MEL_181
LQEMSSTTATIERPAGAGK [S] GGVK	NM [K] TGVK	658	701	A0A097I1T9	A0A097I1T9	1	MEL_181	MEL_181	MEL_181-MEL_181
LQEMSSTTATIERPAGAGK [S] GGVK	LG [K] YSCK	658	348	A0A097I1T9	A0A097I1T9	2	MEL_181	MEL_181	MEL_181-MEL_181
LQEMSSTTATIERPAGAG [K] SGGVK	Q [K] GIPR	657	664	A0A097I1T9	A0A097I1T9	2	MEL_181	MEL_181	MEL_181-MEL_181
YETAP [K] ELR	Q [K] GIPR	298	664	A0A097I1T9	A0A097I1T9	2	MEL_181	MEL_181	MEL_181-MEL_181
KETLQEQETE [K] PFMVTSSPPK	V [K] EGALVVK	750	424	A0A097I2B9	A0A097I2B9	2	MEL_358	MEL_358	MEL_358-MEL_358
EAAVDCELFGD [K] GIECFKPK	GADP [K] AYPK	541	267	A0A097I1T9	A0A097I1T9	4	MEL_181	MEL_181	MEL_181-MEL_181
QVIVEGIEAALAEGH [K] EEK	E [K] EEEEPK	399	410	A0A097I239	A0A097I239	2	MEL_280	MEL_280	MEL_280-MEL_280
QVIVEGIEAALAEGH [K] EEK	GSQ [K] TLASK	399	168	A0A097I239	A0A097I239	1	MEL_280	MEL_280	MEL_280-MEL_280
QVIVEGIEAALAEGH [K] EEK	K [Y] ADVSK	399	335	A0A097I239	A0A097I239	1	MEL_280	MEL_280	MEL_280-MEL_280
QVIVEGIEAALAEGH [K] EEK	[K] VSLPESESR	399	427	A0A097I239	A0A097I239	2	MEL_280	MEL_280	MEL_280-MEL_280
CAN [K] LQSK	[K] EVQEK	8	189	A0A097I2B9	A0A097I2B9	1	MEL_358	MEL_358	MEL_358-MEL_358
CAN [K] LQSK	D [K] ASVR	8	82	A0A097I2B9	A0A097I2B9	1	MEL_358	MEL_358	MEL_358-MEL_358
[K] DWDQEACK	CAN [K] LQSK	789	8	A0A097I2B9	A0A097I2B9	1	MEL_358	MEL_358	MEL_358-MEL_358
SMI [K] HSGLTIVGSSEVLK	W [K] EEESEEEPPK	177	208	A0A097I239	A0A097I239	1	MEL_280	MEL_280	MEL_280-MEL_280
[K] GVWDQETAK	KSPE [K] K	400	716	A0A097I2B9	A0A097I2B9	1	MEL_358	MEL_358	MEL_358-MEL_358
Q [K] GYSSVSSK	RE [K] ETFEK	375	434	A0A097I2B9	A0A097I2B9	1	MEL_358	MEL_358	MEL_358-MEL_358
FC [S] HKDLPEK	VV [K] AFNR	478	420	A0A097I1T9	A0A097I1T9	2	MEL_181	MEL_181	MEL_181-MEL_181
LRFP [K] PEER	E [K] LPEGGR	298	287	A0A097I1U9	A0A097I1U9	6	MEL_202	MEL_202	MEL_202-MEL_202
HSGLTIVGSSEVL [K] K	E [K] EEEEPK	191	410	A0A097I239	A0A097I239	4	MEL_280	MEL_280	MEL_280-MEL_280
[K] DYEHLEGDIK	[K] VSLPESESR	195	427	A0A097I239	A0A097I239	4	MEL_280	MEL_280	MEL_280-MEL_280
QVE [K] SAEEIQQEFER	EKEEEEP [K] K	440	416	A0A097I239	A0A097I239	4	MEL_280	MEL_280	MEL_280-MEL_280
TG [K] FVDPSTK	[K] EFLEHVDK	764	678	A0A097I1U9	A0A097I1U9	2	MEL_202	MEL_202	MEL_202-MEL_202
ILSQGVTL [K] NVR	LGSHADLP [K] SQR	999	1034	A0A097I1X2	A0A097I1X2	4	MEL_216	MEL_216	MEL_216-MEL_216
HSGLTIVGSSEVL [K] K	GSQ [K] TLASK	191	168	A0A097I239	A0A097I239	8	MEL_280	MEL_280	MEL_280-MEL_280
RDEGSLTMEELCSP [K] K	SISEGVTL [K] R	27	449	A0A097I1T9	A0A097I1T9	9	MEL_181	MEL_181	MEL_181-MEL_181
EVYGTELQF [K] NLSK	EKEEEEP [K] K	329	416	A0A097I239	A0A097I239	3	MEL_280	MEL_280	MEL_280-MEL_280
HSGLTIVGSSEVL [K] K	QASPAI [K] K	191	363	A0A097I239	A0A097I239	3	MEL_280	MEL_280	MEL_280-MEL_280
HSGLTIVGSSEVL [K] K	V [K] GAVYDK	191	39	A0A097I239	A0A097I239	3	MEL_280	MEL_280	MEL_280-MEL_280
HSGLTIVGSSEVL [K] K	TLAS [K] SMIK	191	173	A0A097I239	A0A097I239	1	MEL_280	MEL_280	MEL_280-MEL_280
HSGLTIVGSSEVL [K] K	[K] VSLPESESR	191	427	A0A097I239	A0A097I239	1	MEL_280	MEL_280	MEL_280-MEL_280
EVYGTELQF [K] NLSK	[K] IPLHGK	329	313	A0A097I239	A0A097I239	2	MEL_280	MEL_280	MEL_280-MEL_280
HEVLVAAGSLGVLN [K] PK	E [K] QLEK	515	363	A0A097I2B9	A0A097I2B9	2	MEL_358	MEL_358	MEL_358-MEL_358
[K] VSLPESESR	E [K] EEEEPKK	427	410	A0A097I239	A0A097I239	4	MEL_280	MEL_280	MEL_280-MEL_280
[K] DYEHLEGDIK	TLAS [K] SMIK	195	173	A0A097I239	A0A097I239	4	MEL_280	MEL_280	MEL_280-MEL_280
TGV [K] CCYK	LG [K] YSCK	705	348	A0A097I1T9	A0A097I1T9	1	MEL_181	MEL_181	MEL_181-MEL_181
DYEHLEGDI [K] K	V [K] GAVYDK	205	39	A0A097I239	A0A097I239	2	MEL_280	MEL_280	MEL_280-MEL_280
DYEHLEGDI [K] K	QASPAI [K] K	205	363	A0A097I239	A0A097I239	1	MEL_280	MEL_280	MEL_280-MEL_280
QVE [K] SAEEIQQEFER	REE [K] GK	440	406	A0A097I239	A0A097I239	2	MEL_280	MEL_280	MEL_280-MEL_280
LRFP [K] PEER	GVN [K] PISR	298	224	A0A097I1U9	A0A097I1U9	2	MEL_202	MEL_202	MEL_202-MEL_202
[K] GIHEGVR	[K] FLDELK	596	589	A0A097I1T9	A0A097I1T9	6	MEL_181	MEL_181	MEL_181-MEL_181
LRFP [K] PEER	LQLS [K] EER	298	307	A0A097I1U9	A0A097I1U9	3	MEL_202	MEL_202	MEL_202-MEL_202
YATE [K] GVNKPISR	VL [K] DEEK	220	239	A0A097I1U9	A0A097I1U9	13	MEL_202	MEL_202	MEL_202-MEL_202
KNET [K] ISGNEQTK	LGTSIATP [K] K	579	727	A0A097I1T9	A0A097I1T9	2	MEL_181	MEL_181	MEL_181-MEL_181
ED [K] EEDFYNHQK	[K] DLTMCASK	54	576	A0A097I1X2	A0A097I1X2	1	MEL_216	MEL_216	MEL_216-MEL_216
[K] DYEHLEGDIK	E [K] EEEEPK	195	410	A0A097I239	A0A097I239	2	MEL_280	MEL_280	MEL_280-MEL_280
AETETLEAAG [K] VSK	KAE [T] KALK	826	1070	A0A097I1X2	A0A097I1X2	2	MEL_216	MEL_216	MEL_216-MEL_216
IEAP [K] QASPAIK	[K] IPLHGK	356	313	A0A097I239	A0A097I239	2	MEL_280	MEL_280	MEL_280-MEL_280
AACFEEDGSCPTE [K] PICSVSEK	KTP [S] KK	149	133	A0A097I239	A0A097I239	1	MEL_280	MEL_280	MEL_280-MEL_280
[K] DYEHLEGDIK	QASPAI [K] K	195	363	A0A097I239	A0A097I239	2	MEL_280	MEL_280	MEL_280-MEL_280
DYEHLEGDI [K] K	GSQ [K] TLASK	205	168	A0A097I239	A0A097I239	1	MEL_280	MEL_280	MEL_280-MEL_280
DYEHLEGDI [K] K	K [Y] ADVSK	205	335	A0A097I239	A0A097I239	2	MEL_280	MEL_280	MEL_280-MEL_280
YALFTGDET [K] EER	VVTDA [K] KK	412	132	A0A097I1T9	A0A097I1T9	1	MEL_181	MEL_181	MEL_181-MEL_181
YALFTGDET [K] EERER	VVTDA [K] K	412	132	A0A097I1T9	A0A097I1T9	6	MEL_181	MEL_181	MEL_181-MEL_181
DYEHLEGDI [K] K	GTCI [K] GSQK	205	164	A0A097I239	A0A097I239	1	MEL_280	MEL_280	MEL_280-MEL_280
YEE [K] PYDR	T [K] ATAK	200	152	A0A097I1U9	A0A097I1U9	3	MEL_202	MEL_202	MEL_202-MEL_202
FATLL [K] K	LG [K] YSCK	358	348	A0A097I1T9	A0A097I1T9	1	MEL_181	MEL_181	MEL_181-MEL_181
EGALVV [K] R	VAESIN [K] R	431	703	A0A097I2B9	A0A097I2B9	1	MEL_358	MEL_358	MEL_358-MEL_358
[K] GLGVVCR	VK [T] NLSGK	1424	1418	A0A097I1X2	A0A097I1X2	3	MEL_216	MEL_216	MEL_216-MEL_216
VG [K] VLTER	YEE [K] PYDR	140	200	A0A097I1U9	A0A097I1U9	3	MEL_202	MEL_202	MEL_202-MEL_202
GVN [K] PISR	VG [K] VLTER	224	140	A0A097I1U9	A0A097I1U9	1	MEL_202	MEL_202	MEL_202-MEL_202
[K] GVWDQETAK	E [K] ETFEK	400	434	A0A097I2B9	A0A097I2B9	1	MEL_358	MEL_358	MEL_358-MEL_358
LQEMSSTTATIERPAGAG [K] SGGVK	ELQTSS [K] DLK	657	190	A0A097I1T9	A0A097I1T9	2	MEL_181	MEL_181	MEL_181-MEL_181
LQEMSSTTATIERPAGAG [K] SGGVK	SETEALG [K] K	657	617	A0A097I1T9	A0A097I1T9	5	MEL_181	MEL_181	MEL_181-MEL_181
ISGNEQ [T] KK	FLDEL [K] K	586	595	A0A097I1T9	A0A097I1T9	2	MEL_181	MEL_181	MEL_181-MEL_181
[K] YEVEEEIR	YADVS [K] AR	343	340	A0A097I239	A0A097I239	5	MEL_280	MEL_280	MEL_280-MEL_280
[K] GVWDQETAK	[K] DWDQEACK	400	789	A0A097I2B9	A0A097I2B9	4	MEL_358	MEL_358	MEL_358-MEL_358
[K] DWDQEACK	EGALVV [K] R	789	431	A0A097I2B9	A0A097I2B9	1	MEL_358	MEL_358	MEL_358-MEL_358
[K] NLEYNNSIYK	[K] FLDELK	303	589	A0A097I1T9	A0A097I1T9	1	MEL_181	MEL_181	MEL_181-MEL_181
EVQE [K] LASFSEVYGTVK	VVEAVNKPM [S] EKK	194	293	A0A097I2B9	A0A097I2B9	1	MEL_358	MEL_358	MEL_358-MEL_358
V [K] EGALVVK	FYWI [K] K	424	829	A0A097I2B9	A0A097I2B9	1	MEL_358	MEL_358	MEL_358-MEL_358
QLPEE [K] AFER	AL [K] SAK	726	1074	A0A097I1X2	A0A097I1X2	1	MEL_216	MEL_216	MEL_216-MEL_216
[K] GVWDQETAK	VAESIN [K] R	400	703	A0A097I2B9	A0A097I2B9	1	MEL_358	MEL_358	MEL_358-MEL_358
QG [K] LCNVETAR	GAVYD [K] K	20	45	A0A097I239	A0A097I239	1	MEL_280	MEL_280	MEL_280-MEL_280
[K] DWDQEACK	VLGSGE [K] PK	789	420	A0A097I2B9	A0A097I2B9	1	MEL_358	MEL_358	MEL_358-MEL_358
CTD [K] AIASCK	YADVS [K] AR	10	340	A0A097I239	A0A097I239	1	MEL_280	MEL_280	MEL_280-MEL_280
V [K] GAVYDK	YADVS [K] AR	39	340	A0A097I239	A0A097I239	1	MEL_280	MEL_280	MEL_280-MEL_280
SETEALG [K] K	TGV [K] CCYK	617	705	A0A097I1T9	A0A097I1T9	1	MEL_181	MEL_181	MEL_181-MEL_181
SETEALG [K] K	LG [K] YSCK	617	348	A0A097I1T9	A0A097I1T9	1	MEL_181	MEL_181	MEL_181-MEL_181
Q [K] GYSSVSSK	[K] DWDQEACK	375	789	A0A097I2B9	A0A097I2B9	1	MEL_358	MEL_358	MEL_358-MEL_358
VV [K] AFNR	VVTDA [K] K	420	132	A0A097I1T9	A0A097I1T9	2	MEL_181	MEL_181	MEL_181-MEL_181
QG [K] LCNVETAR	AIASC [K] K	20	16	A0A097I239	A0A097I239	1	MEL_280	MEL_280	MEL_280-MEL_280
A [K] AAEGFLK	SGGV [K] QK	519	662	A0A097I1T9	A0A097I1T9	1	MEL_181	MEL_181	MEL_181-MEL_181
ISGNEQ [T] KK	FYLD [S] KK	586	151	A0A097I1T9	A0A097I1T9	3	MEL_181	MEL_181	MEL_181-MEL_181
QG [K] LCNVETAR	CVSADP [K] R	20	35	A0A097I239	A0A097I239	1	MEL_280	MEL_280	MEL_280-MEL_280
DWDQEAC [K] K	AFM [K] TTK	797	803	A0A097I2B9	A0A097I2B9	2	MEL_358	MEL_358	MEL_358-MEL_358
QG [K] LCNVETAR	K [Y] ADVSK	20	335	A0A097I239	A0A097I239	1	MEL_280	MEL_280	MEL_280-MEL_280
VAESIN [K] R	AFM [K] TTK	703	803	A0A097I2B9	A0A097I2B9	1	MEL_358	MEL_358	MEL_358-MEL_358
[K] GVWDQETAK	E [K] QLEK	400	363	A0A097I2B9	A0A097I2B9	1	MEL_358	MEL_358	MEL_358-MEL_358
AFM [K] TTK	E [K] ETFEK	803	434	A0A097I2B9	A0A097I2B9	1	MEL_358	MEL_358	MEL_358-MEL_358
GIECF [K] PK	[K] FLDELK	547	589	A0A097I1T9	A0A097I1T9	1	MEL_181	MEL_181	MEL_181-MEL_181
FYLD [S] KK	[K] FLDELK	151	589	A0A097I1T9	A0A097I1T9	2	MEL_181	MEL_181	MEL_181-MEL_181
TPY [K] LEQFLR	VAESIN [K] R	120	703	A0A097I2B9	A0A097I2B9	2	MEL_358	MEL_358	MEL_358-MEL_358
TPY [K] LEQFLR	AFM [K] TTK	120	803	A0A097I2B9	A0A097I2B9	1	MEL_358	MEL_358	MEL_358-MEL_358
[K] AGIPSSGTK	LG [K] YSCK	753	348	A0A097I1T9	A0A097I1T9	1	MEL_181	MEL_181	MEL_181-MEL_181
VAESIN [K] R	VAESIN [K] R	703	703	A0A097I2B9	A0A097I2B9	3	MEL_358	MEL_358	MEL_358-MEL_358
[K] NLEYNNSIYK	SGGV [K] QK	303	662	A0A097I1T9	A0A097I1T9	3	MEL_181	MEL_181	MEL_181-MEL_181
LQEMSSTTATIERPAGAG [K] SGGVK	TGV [K] CCYK	657	705	A0A097I1T9	A0A097I1T9	3	MEL_181	MEL_181	MEL_181-MEL_181
[K] NLEYNNSIYK	NM [K] TGVK	303	701	A0A097I1T9	A0A097I1T9	2	MEL_181	MEL_181	MEL_181-MEL_181
GVN [K] PISR	FP [K] PEER	224	298	A0A097I1U9	A0A097I1U9	1	MEL_202	MEL_202	MEL_202-MEL_202
GVN [K] PISR	LQLS [K] EER	224	307	A0A097I1U9	A0A097I1U9	1	MEL_202	MEL_202	MEL_202-MEL_202
FLDEL [K] K	SGGV [K] QK	595	662	A0A097I1T9	A0A097I1T9	1	MEL_181	MEL_181	MEL_181-MEL_181
[K] NLEYNNSIYK	LG [K] YSCK	303	348	A0A097I1T9	A0A097I1T9	1	MEL_181	MEL_181	MEL_181-MEL_181
[K] FLDELK	SGGV [K] QK	589	662	A0A097I1T9	A0A097I1T9	1	MEL_181	MEL_181	MEL_181-MEL_181
I [K] GLVSYVR	SGGV [K] QK	255	662	A0A097I1T9	A0A097I1T9	1	MEL_181	MEL_181	MEL_181-MEL_181
GVN [K] PISR	FVELV [K] R	224	210	A0A097I1U9	A0A097I1U9	2	MEL_202	MEL_202	MEL_202-MEL_202
YEE [K] PYDR	FVELV [K] R	200	210	A0A097I1U9	A0A097I1U9	1	MEL_202	MEL_202	MEL_202-MEL_202
SMI [K] HSGLTIVGSSEVLK	EEESEEEPP [K] K	177	218	A0A097I239	A0A097I239	2	MEL_280	MEL_280	MEL_280-MEL_280
E [K] LPEGGR	GVN [K] PISR	287	224	A0A097I1U9	A0A097I1U9	2	MEL_202	MEL_202	MEL_202-MEL_202
SGG [K] PTVDDK	Q [K] GIPR	502	664	A0A097I1T9	A0A097I1T9	1	MEL_181	MEL_181	MEL_181-MEL_181
TGV [K] CCYK	SGGV [K] QK	705	662	A0A097I1T9	A0A097I1T9	3	MEL_181	MEL_181	MEL_181-MEL_181
NG [K] EGCAEGSEIR	LG [K] YSCK	688	348	A0A097I1T9	A0A097I1T9	1	MEL_181	MEL_181	MEL_181-MEL_181
YADVS [K] AR	GAVYD [K] K	340	45	A0A097I239	A0A097I239	1	MEL_280	MEL_280	MEL_280-MEL_280
EGALVV [K] R	S [K] VLEFIR	431	237	A0A097I2B9	A0A097I2B9	1	MEL_358	MEL_358	MEL_358-MEL_358
NG [K] EGCAEGSEIR	SGGV [K] QK	688	662	A0A097I1T9	A0A097I1T9	1	MEL_181	MEL_181	MEL_181-MEL_181
YEE [K] PYDR	DEE [K] SK	200	243	A0A097I1U9	A0A097I1U9	1	MEL_202	MEL_202	MEL_202-MEL_202
IAESNMG [K] K	LG [K] YSCK	75	348	A0A097I1T9	A0A097I1T9	2	MEL_181	MEL_181	MEL_181-MEL_181
VAESIN [K] R	[K] EVQEK	703	189	A0A097I2B9	A0A097I2B9	1	MEL_358	MEL_358	MEL_358-MEL_358
YADVS [K] AR	TPSP [K] K	340	94	A0A097I239	A0A097I239	1	MEL_280	MEL_280	MEL_280-MEL_280
V [K] GAVYDK	TPSP [K] K	39	94	A0A097I239	A0A097I239	1	MEL_280	MEL_280	MEL_280-MEL_280
AIASC [K] K	GAVYD [K] K	16	45	A0A097I239	A0A097I239	2	MEL_280	MEL_280	MEL_280-MEL_280
YADVS [K] AR	AIASC [K] K	340	16	A0A097I239	A0A097I239	1	MEL_280	MEL_280	MEL_280-MEL_280
Q [K] GYSSVSSK	CAN [K] LQSK	375	8	A0A097I2B9	A0A097I2B9	1	MEL_358	MEL_358	MEL_358-MEL_358
GTCI [K] GSQK	YADVS [K] AR	164	340	A0A097I239	A0A097I239	1	MEL_280	MEL_280	MEL_280-MEL_280
CAN [K] LQSK	AFM [K] TTK	8	803	A0A097I2B9	A0A097I2B9	1	MEL_358	MEL_358	MEL_358-MEL_358
VAESIN [K] R	E [K] QLEK	703	363	A0A097I2B9	A0A097I2B9	1	MEL_358	MEL_358	MEL_358-MEL_358
CAN [K] LQSK	VAESIN [K] R	8	703	A0A097I2B9	A0A097I2B9	1	MEL_358	MEL_358	MEL_358-MEL_358
YETAP [K] ELR	SGGV [K] QK	298	662	A0A097I1T9	A0A097I1T9	2	MEL_181	MEL_181	MEL_181-MEL_181
YADVS [K] AR	YADVS [K] AR	340	340	A0A097I239	A0A097I239	3	MEL_280	MEL_280	MEL_280-MEL_280
V [K] GAVYDK	GAVYD [K] K	39	45	A0A097I239	A0A097I239	1	MEL_280	MEL_280	MEL_280-MEL_280
E [K] EEEEPKK	QASPAI [K] K	410	363	A0A097I239	A0A097I239	5	MEL_280	MEL_280	MEL_280-MEL_280
YATE [K] GVNKPISR	DEE [K] SK	220	243	A0A097I1U9	A0A097I1U9	3	MEL_202	MEL_202	MEL_202-MEL_202
AL [K] EAAVDCELFGDK	RPVN [K] NGK	529	685	A0A097I1T9	A0A097I1T9	2	MEL_181	MEL_181	MEL_181-MEL_181
KLPDAFV [K] K	TFI [K] TGK	780	761	A0A097I1U9	A0A097I1U9	1	MEL_202	MEL_202	MEL_202-MEL_202
TG [K] FVDPSTK	LRFP [K] PEER	764	298	A0A097I1U9	A0A097I1U9	1	MEL_202	MEL_202	MEL_202-MEL_202
KLPDAFV [K] K	FVELV [K] R	780	210	A0A097I1U9	A0A097I1U9	1	MEL_202	MEL_202	MEL_202-MEL_202
SMI [K] HSGLTIVGSSEVLK	DYEHLEGDI [K] K	177	205	A0A097I239	A0A097I239	2	MEL_280	MEL_280	MEL_280-MEL_280
RSEDIQ [K] ILDEVK	VL [K] DEEK	271	239	A0A097I1U9	A0A097I1U9	1	MEL_202	MEL_202	MEL_202-MEL_202
DK [K] EVQEK	S [K] VLEFIR	189	237	A0A097I2B9	A0A097I2B9	1	MEL_358	MEL_358	MEL_358-MEL_358
KYADVS [K] AR	E [K] EEEEPK	340	410	A0A097I239	A0A097I239	1	MEL_280	MEL_280	MEL_280-MEL_280
IEAP [K] QASPAIK	REE [K] GK	356	406	A0A097I239	A0A097I239	1	MEL_280	MEL_280	MEL_280-MEL_280
R [S] GGKPTVDDK	YETAP [K] ELR	499	298	A0A097I1T9	A0A097I1T9	1	MEL_181	MEL_181	MEL_181-MEL_181
LQEMSSTTATIERPAGAG [K] SGGVK	[K] GIHEGVR	657	596	A0A097I1T9	A0A097I1T9	4	MEL_181	MEL_181	MEL_181-MEL_181
KYADVS [K] AR	[K] YEVEEEIR	340	343	A0A097I239	A0A097I239	1	MEL_280	MEL_280	MEL_280-MEL_280
HSGLTIVGSSEVL [K] K	[K] SGSGR	191	418	A0A097I239	A0A097I239	1	MEL_280	MEL_280	MEL_280-MEL_280
KLPDAFV [K] K	YEE [K] PYDR	780	200	A0A097I1U9	A0A097I1U9	2	MEL_202	MEL_202	MEL_202-MEL_202
[K] VSLPESESR	EE [K] REEK	427	402	A0A097I239	A0A097I239	1	MEL_280	MEL_280	MEL_280-MEL_280
CVP [K] TTAFLR	[K] IPLHGK	303	313	A0A097I239	A0A097I239	2	MEL_280	MEL_280	MEL_280-MEL_280
GA [K] LLEEQLDISSK	KSP [T] KK	458	420	A0A097I1U9	A0A097I1U9	1	MEL_202	MEL_202	MEL_202-MEL_202
KLPDAFV [K] K	GVN [K] PISR	780	224	A0A097I1U9	A0A097I1U9	3	MEL_202	MEL_202	MEL_202-MEL_202
DK [K] EVQEK	VAESIN [K] R	189	703	A0A097I2B9	A0A097I2B9	6	MEL_358	MEL_358	MEL_358-MEL_358
E [K] EEEEPK	[K] IPLHGK	410	313	A0A097I239	A0A097I239	1	MEL_280	MEL_280	MEL_280-MEL_280
KNET [K] ISGNEQTK	TGV [K] CCYK	579	705	A0A097I1T9	A0A097I1T9	1	MEL_181	MEL_181	MEL_181-MEL_181
CVSADP [K] RK	V [K] GAVYDK	35	39	A0A097I239	A0A097I239	2	MEL_280	MEL_280	MEL_280-MEL_280
QG [K] LCNVETAR	CVSADP [K] RK	20	35	A0A097I239	A0A097I239	1	MEL_280	MEL_280	MEL_280-MEL_280
ELQTSS [K] DLK	[K] GIHEGVR	190	596	A0A097I1T9	A0A097I1T9	2	MEL_181	MEL_181	MEL_181-MEL_181
AETETLEAAG [K] VSK	[K] GGGFHR	826	830	A0A097I1X2	A0A097I1X2	3	MEL_216	MEL_216	MEL_216-MEL_216
KLPDAFV [K] K	DEE [K] SK	780	243	A0A097I1U9	A0A097I1U9	1	MEL_202	MEL_202	MEL_202-MEL_202
[K] VSLPESESR	[K] IPLHGK	427	313	A0A097I239	A0A097I239	1	MEL_280	MEL_280	MEL_280-MEL_280
QLPEE [K] AFER	KAET [K] ALK	726	1071	A0A097I1X2	A0A097I1X2	1	MEL_216	MEL_216	MEL_216-MEL_216
[K] YEVEEEIR	[K] IPLHGK	343	313	A0A097I239	A0A097I239	3	MEL_280	MEL_280	MEL_280-MEL_280
KNET [K] ISGNEQTK	[K] AVESWLK	579	621	A0A097I1T9	A0A097I1T9	1	MEL_181	MEL_181	MEL_181-MEL_181
[K] EFLEHVDK	GVN [K] PISR	678	224	A0A097I1U9	A0A097I1U9	2	MEL_202	MEL_202	MEL_202-MEL_202
YALFTGDET [K] EER	RVVTDA [K] K	412	132	A0A097I1T9	A0A097I1T9	3	MEL_181	MEL_181	MEL_181-MEL_181
KLPDAFV [K] K	E [K] LPEGGR	780	287	A0A097I1U9	A0A097I1U9	2	MEL_202	MEL_202	MEL_202-MEL_202
EKEEEEPK [K] K	YADVS [K] AR	417	340	A0A097I239	A0A097I239	2	MEL_280	MEL_280	MEL_280-MEL_280
KNET [K] ISGNEQTK	KNET [K] ISGNEQTK	579	579	A0A097I1T9	A0A097I1T9	1	MEL_181	MEL_181	MEL_181-MEL_181
EKEEEEPK [K] K	[K] VSLPESESR	417	427	A0A097I239	A0A097I239	4	MEL_280	MEL_280	MEL_280-MEL_280
RYATE [K] GVNKPISR	VL [K] DEEK	220	239	A0A097I1U9	A0A097I1U9	3	MEL_202	MEL_202	MEL_202-MEL_202
RPVN [K] NGK	[K] FLDELK	685	589	A0A097I1T9	A0A097I1T9	2	MEL_181	MEL_181	MEL_181-MEL_181
KED [K] EEDFYNHQK	SFP [K] PPGDPTEK	54	588	A0A097I1X2	A0A097I1X2	4	MEL_216	MEL_216	MEL_216-MEL_216
QVE [K] SAEEIQQEFER	EKEEEEPK [K] K	440	417	A0A097I239	A0A097I239	2	MEL_280	MEL_280	MEL_280-MEL_280
SMI [K] HSGLTIVGSSEVLK	KTPP [K] K	177	246	A0A097I239	A0A097I239	1	MEL_280	MEL_280	MEL_280-MEL_280
EVYGTELQF [K] NLSK	EKEEEEP [K] KK	329	416	A0A097I239	A0A097I239	4	MEL_280	MEL_280	MEL_280-MEL_280
KED [K] EEDFYNHQK	ILSQGVTL [K] NVR	54	999	A0A097I1X2	A0A097I1X2	3	MEL_216	MEL_216	MEL_216-MEL_216
SGHD [K] ILLFHGLGSGK	ELQTSS [K] DLK	50	190	A0A097I1T9	A0A097I1T9	1	MEL_181	MEL_181	MEL_181-MEL_181
YADV [S] KAR	REE [K] GK	339	406	A0A097I239	A0A097I239	1	MEL_280	MEL_280	MEL_280-MEL_280
RYATE [K] GVNKPISR	[T] GKFVDPSTK	220	762	A0A097I1U9	A0A097I1U9	1	MEL_202	MEL_202	MEL_202-MEL_202
RDEGSLTMEELCSP [K] K	FCSH [K] DLPEK	27	480	A0A097I1T9	A0A097I1T9	4	MEL_181	MEL_181	MEL_181-MEL_181
HSGLTIVGSSEVL [K] K	CVSADP [K] RK	191	35	A0A097I239	A0A097I239	3	MEL_280	MEL_280	MEL_280-MEL_280
HSGLTIVGSSEVL [K] K	[K] IPLHGK	191	313	A0A097I239	A0A097I239	2	MEL_280	MEL_280	MEL_280-MEL_280
YEFVPCCYTEPSE [K] PR	SGQ [K] NR	539	486	A0A097I233	A0A097I233	1	MEL_275	MEL_275	MEL_275-MEL_275
VLEYP [K] GSGMFFGCK	EA [K] ELR	494	478	A0A097I233	A0A097I233	2	MEL_275	MEL_275	MEL_275-MEL_275
LA [K] SQHIDSFGK	SSV [K] PK	815	801	A0A097I233	A0A097I233	1	MEL_275	MEL_275	MEL_275-MEL_275
[K] NLEYNNSIYK	RPVN [K] NGK	303	685	A0A097I1T9	A0A097I1T9	1	MEL_181	MEL_181	MEL_181-MEL_181
CVSADP [K] RK	GSQ [K] TLASK	35	168	A0A097I239	A0A097I239	2	MEL_280	MEL_280	MEL_280-MEL_280
IEAP [K] QASPAIK	EKEEEEP [K] KK	356	416	A0A097I239	A0A097I239	2	MEL_280	MEL_280	MEL_280-MEL_280
AET [K] ALK	[K] GGGFHR	1071	830	A0A097I1X2	A0A097I1X2	1	MEL_216	MEL_216	MEL_216-MEL_216
EKEEEEP [K] KK	[K] YEVEEEIR	416	343	A0A097I239	A0A097I239	3	MEL_280	MEL_280	MEL_280-MEL_280
DYEHLEGDI [K] K	EE [K] REEK	205	402	A0A097I239	A0A097I239	2	MEL_280	MEL_280	MEL_280-MEL_280
KED [K] EEDFYNHQK	[K] DLTMCASK	54	576	A0A097I1X2	A0A097I1X2	4	MEL_216	MEL_216	MEL_216-MEL_216
[K] DYEHLEGDIK	KTPSP [K] K	195	94	A0A097I239	A0A097I239	1	MEL_280	MEL_280	MEL_280-MEL_280
LR [K] DYEHLEGDIK	E [K] EEEEPK	195	410	A0A097I239	A0A097I239	1	MEL_280	MEL_280	MEL_280-MEL_280
YALFTGDET [K] EERER	RVVTDA [K] K	412	132	A0A097I1T9	A0A097I1T9	1	MEL_181	MEL_181	MEL_181-MEL_181
[K] DYEHLEGDIK	[K] IPLHGK	195	313	A0A097I239	A0A097I239	1	MEL_280	MEL_280	MEL_280-MEL_280
HSGLTIVGSSEVL [K] K	KTPSP [K] K	191	94	A0A097I239	A0A097I239	1	MEL_280	MEL_280	MEL_280-MEL_280
YATE [K] GVNKPISR	LRFP [K] PEER	220	298	A0A097I1U9	A0A097I1U9	2	MEL_202	MEL_202	MEL_202-MEL_202
SMI [K] HSGLTIVGSSEVLK	REE [K] GK	177	406	A0A097I239	A0A097I239	1	MEL_280	MEL_280	MEL_280-MEL_280
SGHD [K] ILLFHGLGSGK	SGGV [K] QK	50	662	A0A097I1T9	A0A097I1T9	1	MEL_181	MEL_181	MEL_181-MEL_181
HVAVNA [K] R	VT [K] STVK	1050	784	A0A097I1X2	A0A097I1X2	2	MEL_216	MEL_216	MEL_216-MEL_216
SGGKPTVDD [K] IYDEIVRPK	SGGV [K] QK	508	662	A0A097I1T9	A0A097I1T9	2	MEL_181	MEL_181	MEL_181-MEL_181
[K] GIHEGVR	SGGV [K] QK	596	662	A0A097I1T9	A0A097I1T9	1	MEL_181	MEL_181	MEL_181-MEL_181
YEE [K] PYDR	KSP [T] KK	200	420	A0A097I1U9	A0A097I1U9	1	MEL_202	MEL_202	MEL_202-MEL_202
DQ [K] SNVYK	[K] GGGFHR	674	830	A0A097I1X2	A0A097I1X2	2	MEL_216	MEL_216	MEL_216-MEL_216
E [K] EEEEPKK	V [K] GAVYDK	410	39	A0A097I239	A0A097I239	5	MEL_280	MEL_280	MEL_280-MEL_280
G [K] EKEEEEPK	YADV [S] KAR	408	339	A0A097I239	A0A097I239	1	MEL_280	MEL_280	MEL_280-MEL_280
Q [K] GYSSVSSK	DK [K] EVQEK	375	189	A0A097I2B9	A0A097I2B9	1	MEL_358	MEL_358	MEL_358-MEL_358
HSGLTIVGSSEVL [K] K	K [Y] ADVSK	191	335	A0A097I239	A0A097I239	6	MEL_280	MEL_280	MEL_280-MEL_280
DLTMCAS [K] SFPKPPGDPTEK	EEDFYNHQ [K] TMAR	584	63	A0A097I1X2	A0A097I1X2	1	MEL_216	MEL_216	MEL_216-MEL_216
HSGLTIVGSSEVL [K] K	YADVS [K] AR	191	340	A0A097I239	A0A097I239	7	MEL_280	MEL_280	MEL_280-MEL_280
HSGLTIVGSSEVL [K] K	GAVYD [K] K	191	45	A0A097I239	A0A097I239	9	MEL_280	MEL_280	MEL_280-MEL_280
QVE [K] SAEEIQQEFER	[K] IPLHGK	440	313	A0A097I239	A0A097I239	2	MEL_280	MEL_280	MEL_280-MEL_280
QLE [K] CLLHLR	VLGSGE [K] PK	367	420	A0A097I2B9	A0A097I2B9	3	MEL_358	MEL_358	MEL_358-MEL_358
ELQTS [S] KDLK	[K] FLDELKK	189	589	A0A097I1T9	A0A097I1T9	2	MEL_181	MEL_181	MEL_181-MEL_181
AL [K] EAAVDCELFGDK	[K] GIHEGVR	529	596	A0A097I1T9	A0A097I1T9	1	MEL_181	MEL_181	MEL_181-MEL_181
QLE [K] CLLHLR	DIV [K] LK	367	104	A0A097I2B9	A0A097I2B9	1	MEL_358	MEL_358	MEL_358-MEL_358
E [K] EEEEPKK	[K] YEVEEEIR	410	343	A0A097I239	A0A097I239	2	MEL_280	MEL_280	MEL_280-MEL_280
DYEHLEGDI [K] K	[K] TPSPK	205	89	A0A097I239	A0A097I239	1	MEL_280	MEL_280	MEL_280-MEL_280
ILDEVKEQ [K] K	E [K] LPEGGR	280	287	A0A097I1U9	A0A097I1U9	1	MEL_202	MEL_202	MEL_202-MEL_202
[K] DYEHLEGDIK	GSQ [K] TLASK	195	168	A0A097I239	A0A097I239	2	MEL_280	MEL_280	MEL_280-MEL_280
[K] DYEHLEGDIK	CTD [K] AIASCK	195	10	A0A097I239	A0A097I239	1	MEL_280	MEL_280	MEL_280-MEL_280
QLE [K] CLLHLR	DS [K] DETLSR	367	246	A0A097I2B9	A0A097I2B9	6	MEL_358	MEL_358	MEL_358-MEL_358
[K] EFLEHVDK	AELLP [K] K	678	360	A0A097I1U9	A0A097I1U9	2	MEL_202	MEL_202	MEL_202-MEL_202
HSGLTIVGSSEVL [K] K	GTCI [K] GSQK	191	164	A0A097I239	A0A097I239	4	MEL_280	MEL_280	MEL_280-MEL_280
[truncated: 5,137 more rows]

## Sheet: peptidePairs_Replicate3
Peptide1	Peptide2	Residue1	Residue2	Accesion1	Accesion2	CSMs	Protein1	Protein2	Dimer
[truncated: 4,906 more rows]

[truncated: 2 more sheets: PPIs, Protein_Annotations]
