# Supplementary material for: Integrative structural interactomics reveals protein organization and structure in a giant virus
Source: Nat Commun. 2026 Jul 13;17:6139. doi: 10.1038/s41467-026-74973-2 (PMC13365592; doi:10.1038/s41467-026-74973-2)
Supplement: Supplementary file 4 — Supplementary Data 2 [file 41467_2026_74973_MOESM4_ESM.xlsx]

## Sheet: Sheet1
Supplementary Data 2: Annotation of cross-linked proteins to core and coat compartment based on PPI network clustering.
Protein	Cluster	Compartment
MEL_181	1	Core
MEL_216	1	Core
MEL_280	1	Core
MEL_202	1	Core
MEL_275	1	Core
MEL_196	1	Core
MEL_369	1	Core
MEL_231	1	Core
MEL_260	1	Core
MEL_368	1	Core
MEL_338	1	Core
MEL_173	1	Core
MEL_206	1	Core
MEL_219	1	Core
MEL_358	1	Core
MEL_282	1	Core
MEL_235	1	Core
MEL_207	2	Coat
MEL_149	1	Core
MEL_331	2	Coat
MEL_020	1	Core
MEL_247	2	Coat
MEL_097	2	Coat
MEL_278	2	Coat
MEL_214	1	Core
MEL_292	1	Core
MEL_284	1	Core
MEL_085	2	Coat
MEL_052	2	Coat
MEL_281	2	Coat
MEL_200	2	Coat
MEL_232	2	Coat
MEL_380	1	Core
MEL_342b	1	Core
MEL_371	1	Core
MEL_109	2	Coat
MEL_185	1	Core
MEL_228	2	Coat
MEL_249	2	Coat
MEL_146	2	Coat
MEL_284b	2	Coat
MEL_290	2	Coat
MEL_066	2	Coat
MEL_294	1	Core
MEL_183	2	Coat
MEL_234	2	Coat
MEL_296	2	Coat
MEL_261	1	Core
MEL_065	2	Coat
MEL_301	2	Coat
MEL_297	2	Coat
MEL_211	2	Coat
MEL_398	2	Coat
MEL_341	2	Coat
MEL_215	2	Coat
MEL_168	2	Coat
MEL_244	2	Coat
MEL_352	2	Coat
MEL_276	2	Coat
MEL_199	2	Coat
MEL_374	1	Core
MEL_274	2	Coat
MEL_096	1	Core
MEL_360	1	Core
MEL_305	2	Coat
MEL_332	2	Coat
MEL_269	2	Coat
MEL_385b	1	Core
MEL_397	2	Coat
MEL_177	2	Coat
MEL_252	2	Coat
MEL_259	2	Coat
MEL_223b	2	Coat
MEL_387	2	Coat
MEL_279	2	Coat
MEL_213b	2	Coat
MEL_255	2	Coat
MEL_231c	1	Core
MEL_251b	2	Coat
MEL_063b	2	Coat
MEL_245	2	Coat
MEL_246	2	Coat
MEL_354	2	Coat
MEL_365b	2	Coat
MEL_243	2	Coat
L8GTB3	1	Core
MEL_282b	2	Coat
MEL_129b	2	Coat
DN14946_c0_g1_i1.p1	2	Coat
L8HCZ7; L8GT00; L8GNK5	1	Core
DN3156_c0_g1_i2.p3	2	Coat
L8GQ45	2	Coat
L8GJE3	2	Coat
MEL_392b	2	Coat
L8H0Z3	2	Coat
DN2859_c2_g1_i1.p7	2	Coat
