# Supplementary material for: Integrative structural interactomics reveals protein organization and structure in a giant virus
Source: Nat Commun. 2026 Jul 13;17:6139. doi: 10.1038/s41467-026-74973-2 (PMC13365592; doi:10.1038/s41467-026-74973-2)
Supplement: Supplementary file 5 — Supplementary Data 3 [file 41467_2026_74973_MOESM5_ESM.xlsx]

## Sheet: predited TM domains
Protein	start residue	end residue	topology
MEL_063b	1	3	no cross-link
MEL_063b	4	16	predicted TM
MEL_063b	17	90	coat
MEL_105	1	4	no cross-link
MEL_105	5	22	predicted TM
MEL_105	23	33	no cross-link
MEL_105	34	54	predicted TM
MEL_105	55	61	no cross-link
MEL_105	62	81	predicted TM
MEL_105	82	91	no cross-link
MEL_105	92	105	predicted TM
MEL_105	106	106	no cross-link
MEL_106	1	10	no cross-link
MEL_106	11	29	predicted TM
MEL_106	30	38	no cross-link
MEL_106	39	59	predicted TM
MEL_106	60	66	no cross-link
MEL_106	67	86	predicted TM
MEL_106	87	96	no cross-link
MEL_106	97	111	predicted TM
MEL_106	112	112	no cross-link
MEL_107	1	715	no cross-link
MEL_107	716	741	predicted TM
MEL_107	742	1476	no cross-link
MEL_112	1	4	no cross-link
MEL_112	5	20	predicted TM
MEL_112	21	28	no cross-link
MEL_112	29	46	predicted TM
MEL_112	47	59	no cross-link
MEL_112	60	75	predicted TM
MEL_112	76	91	no cross-link
MEL_112	92	109	predicted TM
MEL_112	110	218	no cross-link
MEL_113	1	2	no cross-link
MEL_113	3	11	predicted TM
MEL_113	12	26	no cross-link
MEL_113	27	45	predicted TM
MEL_113	46	56	no cross-link
MEL_113	57	77	predicted TM
MEL_113	78	114	no cross-link
MEL_113	115	124	predicted TM
MEL_113	125	172	no cross-link
MEL_114	1	127	no cross-link
MEL_114	128	142	predicted TM
MEL_114	143	147	no cross-link
MEL_148b	1	1	no cross-link
MEL_148b	2	14	predicted TM
MEL_148b	15	20	no cross-link
MEL_148b	21	34	predicted TM
MEL_148b	35	69	no cross-link
MEL_168	1	6	no cross-link
MEL_168	7	19	predicted TM
MEL_168	20	298	coat
MEL_173	1	362	core
MEL_173	363	371	predicted TM
MEL_173	372	1297	core
MEL_183	1	4	no cross-link
MEL_183	5	25	predicted TM
MEL_183	26	194	coat
MEL_195	1	3	no cross-link
MEL_195	4	21	predicted TM
MEL_195	22	30	no cross-link
MEL_195	31	49	predicted TM
MEL_195	50	57	no cross-link
MEL_195	58	78	predicted TM
MEL_195	79	87	no cross-link
MEL_195	88	104	predicted TM
MEL_195	105	105	no cross-link
MEL_200	1	190	coat
MEL_200	191	213	predicted TM
MEL_200	214	248	core
MEL_205	1	292	no cross-link
MEL_205	293	302	predicted TM
MEL_205	303	376	no cross-link
MEL_210	1	7	no cross-link
MEL_210	8	26	predicted TM
MEL_210	27	38	no cross-link
MEL_210	39	58	predicted TM
MEL_210	59	66	no cross-link
MEL_210	67	86	predicted TM
MEL_210	87	104	no cross-link
MEL_210	105	123	predicted TM
MEL_210	124	146	no cross-link
MEL_210	147	164	predicted TM
MEL_210	165	176	no cross-link
MEL_210	177	196	predicted TM
MEL_210	197	205	no cross-link
MEL_211	1	35	no cross-link
MEL_211	36	54	predicted TM
MEL_211	55	81	coat
MEL_211	82	93	predicted TM
MEL_211	94	107	coat
MEL_223b	1	6	no cross-link
MEL_223b	7	20	predicted TM
MEL_223b	21	101	coat
MEL_225	1	474	no cross-link
MEL_225	475	501	predicted TM
MEL_225	502	546	no cross-link
MEL_228	1	4	no cross-link
MEL_228	5	22	predicted TM
MEL_228	23	50	coat
MEL_228	51	70	predicted TM
MEL_228	71	99	no cross-link
MEL_237	1	2	no cross-link
MEL_237	3	14	predicted TM
MEL_237	15	100	no cross-link
MEL_237	101	112	predicted TM
MEL_237	113	125	no cross-link
MEL_244	1	6	no cross-link
MEL_244	7	17	predicted TM
MEL_244	18	272	coat
MEL_245	1	375	coat
MEL_245	376	398	predicted TM
MEL_245	399	400	no cross-link
MEL_246	1	391	coat
MEL_246	392	415	predicted TM
MEL_246	416	417	no cross-link
MEL_247	1	2	no cross-link
MEL_247	3	22	predicted TM
MEL_247	23	516	coat
MEL_249	1	2	no cross-link
MEL_249	3	18	predicted TM
MEL_249	19	143	coat
MEL_251b	1	11	no cross-link
MEL_251b	12	26	predicted TM
MEL_251b	27	87	coat
MEL_251b	88	104	predicted TM
MEL_251b	105	110	no cross-link
MEL_251b	111	128	predicted TM
MEL_251b	129	159	coat
MEL_255	1	416	coat
MEL_255	417	432	predicted TM
MEL_255	433	438	no cross-link
MEL_266	1	40	no cross-link
MEL_266	41	52	predicted TM
MEL_266	53	209	no cross-link
MEL_268	1	47	no cross-link
MEL_268	48	68	predicted TM
MEL_268	69	79	no cross-link
MEL_268	80	98	predicted TM
MEL_268	99	102	no cross-link
MEL_269	1	48	no cross-link
MEL_269	49	64	predicted TM
MEL_269	65	262	coat
MEL_276	1	4	no cross-link
MEL_276	5	22	predicted TM
MEL_276	23	222	coat
MEL_282b	1	17	coat
MEL_282b	18	38	predicted TM
MEL_282b	39	58	no cross-link
MEL_282b	59	73	predicted TM
MEL_282b	74	78	no cross-link
MEL_284b	1	30	no cross-link
MEL_284b	31	48	predicted TM
MEL_284b	49	68	coat
MEL_284b	69	90	predicted TM
MEL_284b	91	94	no cross-link
MEL_300	1	5	no cross-link
MEL_300	6	23	predicted TM
MEL_300	24	31	no cross-link
MEL_300	32	52	predicted TM
MEL_300	53	63	no cross-link
MEL_300	64	77	predicted TM
MEL_300	78	93	no cross-link
MEL_300	94	109	predicted TM
MEL_300	110	136	no cross-link
MEL_300	137	152	predicted TM
MEL_300	153	157	no cross-link
MEL_300	158	172	predicted TM
MEL_300	173	183	no cross-link
MEL_300	184	195	predicted TM
MEL_300	196	198	no cross-link
MEL_301	1	3	no cross-link
MEL_301	4	19	predicted TM
MEL_301	20	106	coat
MEL_312	1	163	no cross-link
MEL_312	164	179	predicted TM
MEL_312	180	183	no cross-link
MEL_331	1	3	no cross-link
MEL_331	4	17	predicted TM
MEL_331	18	163	coat
MEL_332	1	38	no cross-link
MEL_332	39	55	predicted TM
MEL_332	56	135	coat
MEL_354	1	6	no cross-link
MEL_354	7	26	predicted TM
MEL_354	27	137	coat
MEL_373	1	140	no cross-link
MEL_373	141	150	predicted TM
MEL_373	151	151	no cross-link
MEL_373	152	160	predicted TM
MEL_373	161	176	no cross-link
MEL_373	177	195	predicted TM
MEL_373	196	208	no cross-link
MEL_393	1	16	no cross-link
MEL_393	17	39	predicted TM
MEL_393	40	77	no cross-link
MEL_393	78	97	predicted TM
MEL_393	98	102	no cross-link
MEL_393	103	117	predicted TM
MEL_393	118	119	no cross-link
MEL_397	1	2	no cross-link
MEL_397	3	15	predicted TM
MEL_397	16	112	coat
MEL_398	1	4	no cross-link
MEL_398	5	20	predicted TM
MEL_398	21	329	coat

## Sheet: cross-links from TM domains
Supplementary Data 3: Cross-links of predicted transmembrane proteins (sheet1) with leaflet-annotation. Results from prediction of TM domains from individual prediction software are given in sheet2-4.
Protein1	Protein2	Accession1	Accession2	Residue1	Residue2	Compartment1	Compartment2
MEL_331	MEL_398	A0A097I295	A0A097I2G2	85	150	Outside	Outside
MEL_331	MEL_398	A0A097I295	A0A097I2G2	140	149	Outside	Outside
MEL_331	MEL_398	A0A097I295	A0A097I2G2	98	150	Outside	Outside
MEL_331	MEL_398	A0A097I295	A0A097I2G2	71	150	Outside	Outside
MEL_398	MEL_331	A0A097I2G2	A0A097I295	312	47	Outside	Outside
MEL_398	MEL_331	A0A097I2G2	A0A097I295	150	47	Outside	Outside
MEL_331	MEL_398	A0A097I295	A0A097I2G2	98	107	Outside	Outside
MEL_398	MEL_331	A0A097I2G2	A0A097I295	284	98	Outside	Outside
MEL_331	MEL_398	A0A097I295	A0A097I2G2	98	45	Outside	Outside
MEL_331	MEL_398	A0A097I295	A0A097I2G2	98	63	Outside	Outside
MEL_331	MEL_398	A0A097I295	A0A097I2G2	71	168	Outside	Outside
MEL_331	MEL_398	A0A097I295	A0A097I2G2	98	85	Outside	Outside
MEL_331	MEL_398	A0A097I295	A0A097I2G2	140	155	Outside	Outside
MEL_247	MEL_398	A0A097I1Z2	A0A097I2G2	385	107	Outside	Outside
MEL_247	MEL_398	A0A097I1Z2	A0A097I2G2	385	63	Outside	Outside
MEL_247	MEL_398	A0A097I1Z2	A0A097I2G2	385	85	Outside	Outside
MEL_247	MEL_398	A0A097I1Z2	A0A097I2G2	385	150	Outside	Outside
MEL_247	MEL_398	A0A097I1Z2	A0A097I2G2	361	149	Outside	Outside
MEL_247	MEL_398	A0A097I1Z2	A0A097I2G2	153	150	Outside	Outside
MEL_247	MEL_398	A0A097I1Z2	A0A097I2G2	385	168	Outside	Outside
MEL_255	MEL_247	A0A097I211	A0A097I1Z2	27	385	Outside	Outside
MEL_398	MEL_247	A0A097I2G2	A0A097I1Z2	107	138	Outside	Outside
MEL_398	MEL_247	A0A097I2G2	A0A097I1Z2	166	138	Outside	Outside
MEL_247	MEL_398	A0A097I1Z2	A0A097I2G2	153	168	Outside	Outside
MEL_247	MEL_398	A0A097I1Z2	A0A097I2G2	385	155	Outside	Outside
MEL_398	MEL_247	A0A097I2G2	A0A097I1Z2	312	138	Outside	Outside
MEL_398	MEL_247	A0A097I2G2	A0A097I1Z2	112	138	Outside	Outside
MEL_398	MEL_247	A0A097I2G2	A0A097I1Z2	150	138	Outside	Outside
MEL_247	MEL_398	A0A097I1Z2	A0A097I2G2	385	166	Outside	Outside
MEL_247	MEL_398	A0A097I1Z2	A0A097I2G2	385	112	Outside	Outside
MEL_398	MEL_247	A0A097I2G2	A0A097I1Z2	284	138	Outside	Outside
MEL_398	MEL_247	A0A097I2G2	A0A097I1Z2	63	138	Outside	Outside
MEL_398	MEL_247	A0A097I2G2	A0A097I1Z2	142	138	Outside	Outside
MEL_398	MEL_247	A0A097I2G2	A0A097I1Z2	155	138	Outside	Outside
MEL_247	MEL_331	A0A097I1Z2	A0A097I295	385	71	Outside	Outside
MEL_398	MEL_247	A0A097I2G2	A0A097I1Z2	106	138	Outside	Outside
MEL_398	MEL_247	A0A097I2G2	A0A097I1Z2	85	138	Outside	Outside
MEL_398	MEL_247	A0A097I2G2	A0A097I1Z2	107	235	Outside	Outside
MEL_247	MEL_331	A0A097I1Z2	A0A097I295	385	98	Outside	Outside
MEL_247	MEL_331	A0A097I1Z2	A0A097I295	385	140	Outside	Outside
MEL_247	MEL_255	A0A097I1Z2	A0A097I211	385	338	Outside	Outside
MEL_331	MEL_247	A0A097I295	A0A097I1Z2	98	153	Outside	Outside
MEL_247	MEL_255	A0A097I1Z2	A0A097I211	385	92	Outside	Outside
MEL_247	MEL_331	A0A097I1Z2	A0A097I295	153	47	Outside	Outside
MEL_247	MEL_255	A0A097I1Z2	A0A097I211	385	190	Outside	Outside
MEL_247	MEL_331	A0A097I1Z2	A0A097I295	385	47	Outside	Outside
MEL_247	MEL_255	A0A097I1Z2	A0A097I211	385	126	Outside	Outside
MEL_255	MEL_247	A0A097I211	A0A097I1Z2	27	138	Outside	Outside
MEL_331	MEL_247	A0A097I295	A0A097I1Z2	54	138	Outside	Outside
MEL_331	MEL_247	A0A097I295	A0A097I1Z2	85	138	Outside	Outside
MEL_255	MEL_247	A0A097I211	A0A097I1Z2	361	138	Outside	Outside
MEL_331	MEL_247	A0A097I295	A0A097I1Z2	140	138	Outside	Outside
MEL_331	MEL_247	A0A097I295	A0A097I1Z2	47	138	Outside	Outside
MEL_331	MEL_247	A0A097I295	A0A097I1Z2	98	138	Outside	Outside
MEL_331	MEL_247	A0A097I295	A0A097I1Z2	71	138	Outside	Outside
MEL_255	MEL_247	A0A097I211	A0A097I1Z2	230	138	Outside	Outside
MEL_255	MEL_247	A0A097I211	A0A097I1Z2	338	138	Outside	Outside
MEL_255	MEL_247	A0A097I211	A0A097I1Z2	27	235	Outside	Outside
MEL_255	MEL_247	A0A097I211	A0A097I1Z2	190	138	Outside	Outside
MEL_255	MEL_247	A0A097I211	A0A097I1Z2	195	138	Outside	Outside
MEL_247	MEL_255	A0A097I1Z2	A0A097I211	385	195	Outside	Outside
MEL_247	MEL_255	A0A097I1Z2	A0A097I211	153	126	Outside	Outside
MEL_255	MEL_247	A0A097I211	A0A097I1Z2	92	138	Outside	Outside
MEL_255	MEL_247	A0A097I211	A0A097I1Z2	126	138	Outside	Outside
MEL_249	MEL_228	A0A097I208	A0A097I1Y0	120	44	Outside	Outside
MEL_284b	MEL_249	A0A161I3U9	A0A097I208	58	71	Outside	Outside
MEL_251b	MEL_284b	A0A167X3T4	A0A161I3U9	42	67	Outside	Outside
MEL_200	MEL_228	A0A097I1V1	A0A097I1Y0	230	44	Inside	Outside
MEL_284b	MEL_251b	A0A161I3U9	A0A167X3T4	58	42	Outside	Outside
MEL_247	MEL_063b	A0A097I1Z2	A0A167X4B8	385	72	Outside	Outside
MEL_228	MEL_200	A0A097I1Y0	A0A097I1V1	44	221	Outside	Inside
MEL_331	MEL_247	A0A097I295	A0A097I1Z2	71	235	Outside	Outside
MEL_228	MEL_249	A0A097I1Y0	A0A097I208	44	24	Outside	Outside
MEL_200	MEL_228	A0A097I1V1	A0A097I1Y0	123	44	Outside	Outside
MEL_228	MEL_249	A0A097I1Y0	A0A097I208	44	71	Outside	Outside
MEL_284b	MEL_228	A0A161I3U9	A0A097I1Y0	58	44	Outside	Outside
MEL_228	MEL_284b	A0A097I1Y0	A0A161I3U9	33	67	Outside	Outside
MEL_284b	MEL_251b	A0A161I3U9	A0A167X3T4	67	76	Outside	Outside
MEL_247	MEL_245	A0A097I1Z2	A0A097I201	385	68	Outside	Outside
MEL_284b	MEL_228	A0A161I3U9	A0A097I1Y0	58	33	Outside	Outside
MEL_249	MEL_247	A0A097I208	A0A097I1Z2	120	153	Outside	Outside
MEL_228	MEL_183	A0A097I1Y0	A0A097I1T3	44	43	Outside	Outside
MEL_228	MEL_284b	A0A097I1Y0	A0A161I3U9	44	67	Outside	Outside
MEL_249	MEL_228	A0A097I208	A0A097I1Y0	36	33	Outside	Outside
MEL_284b	MEL_249	A0A161I3U9	A0A097I208	58	36	Outside	Outside
MEL_228	MEL_249	A0A097I1Y0	A0A097I208	44	36	Outside	Outside
MEL_249	MEL_228	A0A097I208	A0A097I1Y0	120	33	Outside	Outside
MEL_284b	MEL_249	A0A161I3U9	A0A097I208	58	24	Outside	Outside
MEL_284b	MEL_228	A0A161I3U9	A0A097I1Y0	67	34	Outside	Outside
MEL_247	MEL_246	A0A097I1Z2	A0A097I204	385	62	Outside	Outside
MEL_284b	MEL_251b	A0A161I3U9	A0A167X3T4	58	77	Outside	Outside
MEL_247	MEL_246	A0A097I1Z2	A0A097I204	385	163	Outside	Outside
MEL_200	MEL_228	A0A097I1V1	A0A097I1Y0	221	33	Inside	Outside
MEL_249	MEL_331	A0A097I208	A0A097I295	120	98	Outside	Outside
MEL_200	MEL_228	A0A097I1V1	A0A097I1Y0	230	33	Inside	Outside
MEL_228	MEL_183	A0A097I1Y0	A0A097I1T3	33	31	Outside	Outside
MEL_284b	MEL_228	A0A161I3U9	A0A097I1Y0	58	34	Outside	Outside
MEL_284b	MEL_301	A0A161I3U9	A0A097I263	58	28	Outside	Outside
MEL_228	MEL_249	A0A097I1Y0	A0A097I208	44	63	Outside	Outside
MEL_228	MEL_249	A0A097I1Y0	A0A097I208	33	64	Outside	Outside
MEL_249	MEL_331	A0A097I208	A0A097I295	36	47	Outside	Outside
MEL_228	MEL_249	A0A097I1Y0	A0A097I208	34	63	Outside	Outside
MEL_228	MEL_183	A0A097I1Y0	A0A097I1T3	44	48	Outside	Outside
MEL_228	MEL_249	A0A097I1Y0	A0A097I208	44	44	Outside	Outside
MEL_249	MEL_228	A0A097I208	A0A097I1Y0	24	33	Outside	Outside
MEL_284b	MEL_249	A0A161I3U9	A0A097I208	67	44	Outside	Outside
MEL_228	MEL_249	A0A097I1Y0	A0A097I208	33	44	Outside	Outside
MEL_228	MEL_183	A0A097I1Y0	A0A097I1T3	44	31	Outside	Outside
MEL_331	MEL_249	A0A097I295	A0A097I208	22	44	Outside	Outside
MEL_284b	MEL_249	A0A161I3U9	A0A097I208	59	63	Outside	Outside
MEL_284b	MEL_301	A0A161I3U9	A0A097I263	67	28	Outside	Outside
MEL_249	MEL_284b	A0A097I208	A0A161I3U9	71	67	Outside	Outside
MEL_249	MEL_228	A0A097I208	A0A097I1Y0	36	34	Outside	Outside
MEL_284b	MEL_249	A0A161I3U9	A0A097I208	58	64	Outside	Outside
MEL_247	MEL_245	A0A097I1Z2	A0A097I201	138	146	Outside	Outside
MEL_249	MEL_247	A0A097I208	A0A097I1Z2	63	138	Outside	Outside
MEL_247	MEL_246	A0A097I1Z2	A0A097I204	153	62	Outside	Outside
MEL_249	MEL_284b	A0A097I208	A0A161I3U9	24	67	Outside	Outside
MEL_228	MEL_249	A0A097I1Y0	A0A097I208	44	64	Outside	Outside
MEL_284b	MEL_249	A0A161I3U9	A0A097I208	58	45	Outside	Outside
MEL_301	MEL_284b	A0A097I263	A0A161I3U9	63	58	Outside	Outside
MEL_247	MEL_249	A0A097I1Z2	A0A097I208	385	45	Outside	Outside
MEL_284b	MEL_249	A0A161I3U9	A0A097I208	58	44	Outside	Outside
MEL_247	MEL_063b	A0A097I1Z2	A0A167X4B8	138	34	Outside	Outside
MEL_247	MEL_063b	A0A097I1Z2	A0A167X4B8	385	85	Outside	Outside
MEL_284b	MEL_249	A0A161I3U9	A0A097I208	67	63	Outside	Outside
MEL_247	MEL_223b	A0A097I1Z2	A0A161I3U4	385	33	Outside	Outside
MEL_183	MEL_228	A0A097I1T3	A0A097I1Y0	43	33	Outside	Outside
MEL_284b	MEL_249	A0A161I3U9	A0A097I208	67	45	Outside	Outside
MEL_249	MEL_247	A0A097I208	A0A097I1Z2	120	138	Outside	Outside
MEL_247	MEL_245	A0A097I1Z2	A0A097I201	385	146	Outside	Outside
MEL_331	MEL_249	A0A097I295	A0A097I208	22	63	Outside	Outside
MEL_247	MEL_223b	A0A097I1Z2	A0A161I3U4	153	33	Outside	Outside
MEL_246	MEL_247	A0A097I204	A0A097I1Z2	163	138	Outside	Outside
MEL_228	MEL_183	A0A097I1Y0	A0A097I1T3	44	36	Outside	Outside
MEL_200	MEL_228	A0A097I1V1	A0A097I1Y0	123	33	Outside	Outside
MEL_249	MEL_331	A0A097I208	A0A097I295	71	22	Outside	Outside
MEL_247	MEL_245	A0A097I1Z2	A0A097I201	153	145	Outside	Outside
MEL_245	MEL_247	A0A097I201	A0A097I1Z2	147	138	Outside	Outside
MEL_247	MEL_246	A0A097I1Z2	A0A097I204	385	292	Outside	Outside
MEL_245	MEL_247	A0A097I201	A0A097I1Z2	284	138	Outside	Outside
MEL_247	MEL_246	A0A097I1Z2	A0A097I204	153	249	Outside	Outside
MEL_246	MEL_247	A0A097I204	A0A097I1Z2	198	138	Outside	Outside
MEL_247	MEL_063b	A0A097I1Z2	A0A167X4B8	385	34	Outside	Outside
MEL_247	MEL_223b	A0A097I1Z2	A0A161I3U4	138	33	Outside	Outside
MEL_245	MEL_247	A0A097I201	A0A097I1Z2	68	153	Outside	Outside
MEL_245	MEL_247	A0A097I201	A0A097I1Z2	98	138	Outside	Outside
MEL_247	MEL_063b	A0A097I1Z2	A0A167X4B8	153	34	Outside	Outside
MEL_223b	MEL_247	A0A161I3U4	A0A097I1Z2	68	138	Outside	Outside
MEL_228	MEL_249	A0A097I1Y0	A0A097I208	44	45	Outside	Outside
MEL_245	MEL_247	A0A097I201	A0A097I1Z2	68	138	Outside	Outside
MEL_063b	MEL_247	A0A167X4B8	A0A097I1Z2	72	138	Outside	Outside
MEL_246	MEL_247	A0A097I204	A0A097I1Z2	62	138	Outside	Outside
MEL_245	MEL_247	A0A097I201	A0A097I1Z2	61	138	Outside	Outside
MEL_228	MEL_200	A0A097I1Y0	A0A097I1V1	33	236	Outside	Inside
MEL_246	MEL_247	A0A097I204	A0A097I1Z2	292	138	Outside	Outside
MEL_247	MEL_228	A0A097I1Z2	A0A097I1Y0	385	44	Outside	Outside
MEL_247	MEL_223b	A0A097I1Z2	A0A161I3U4	385	65	Outside	Outside
MEL_247	MEL_063b	A0A097I1Z2	A0A167X4B8	385	64	Outside	Outside
MEL_249	MEL_247	A0A097I208	A0A097I1Z2	36	138	Outside	Outside
MEL_228	MEL_331	A0A097I1Y0	A0A097I295	44	98	Outside	Outside
MEL_228	MEL_200	A0A097I1Y0	A0A097I1V1	44	236	Outside	Inside
MEL_284b	MEL_331	A0A161I3U9	A0A097I295	58	98	Outside	Outside
MEL_247	MEL_245	A0A097I1Z2	A0A097I201	385	63	Outside	Outside
MEL_063b	MEL_247	A0A167X4B8	A0A097I1Z2	85	138	Outside	Outside
MEL_246	MEL_247	A0A097I204	A0A097I1Z2	96	138	Outside	Outside
MEL_249	MEL_331	A0A097I208	A0A097I295	120	47	Outside	Outside
MEL_354	MEL_228	A0A097I2A1	A0A097I1Y0	61	44	Outside	Outside
MEL_284b	MEL_211	A0A161I3U9	A0A097I1W7	58	74	Outside	Outside
MEL_246	MEL_247	A0A097I204	A0A097I1Z2	249	138	Outside	Outside
MEL_284b	MEL_398	A0A161I3U9	A0A097I2G2	58	45	Outside	Outside
MEL_228	MEL_211	A0A097I1Y0	A0A097I1W7	33	64	Outside	Outside
MEL_228	MEL_211	A0A097I1Y0	A0A097I1W7	44	64	Outside	Outside
MEL_284b	MEL_398	A0A161I3U9	A0A097I2G2	58	107	Outside	Outside
MEL_228	MEL_276	A0A097I1Y0	A0A097I236	33	35	Outside	Outside
MEL_284b	MEL_168	A0A161I3U9	A0A097I1R7	58	60	Outside	Outside
MEL_228	MEL_331	A0A097I1Y0	A0A097I295	33	22	Outside	Outside
MEL_244	MEL_331	A0A097I203	A0A097I295	30	22	Outside	Outside
MEL_249	MEL_211	A0A097I208	A0A097I1W7	36	64	Outside	Outside
MEL_354	MEL_228	A0A097I2A1	A0A097I1Y0	61	33	Outside	Outside
MEL_228	MEL_276	A0A097I1Y0	A0A097I236	44	35	Outside	Outside
MEL_211	MEL_228	A0A097I1W7	A0A097I1Y0	74	33	Outside	Outside
MEL_331	MEL_276	A0A097I295	A0A097I236	71	71	Outside	Outside
MEL_211	MEL_284b	A0A097I1W7	A0A161I3U9	74	67	Outside	Outside
MEL_284b	MEL_211	A0A161I3U9	A0A097I1W7	58	99	Outside	Outside
MEL_354	MEL_228	A0A097I2A1	A0A097I1Y0	35	33	Outside	Outside
MEL_284b	MEL_211	A0A161I3U9	A0A097I1W7	67	64	Outside	Outside
MEL_247	MEL_228	A0A097I1Z2	A0A097I1Y0	385	33	Outside	Outside
MEL_331	MEL_276	A0A097I295	A0A097I236	98	71	Outside	Outside
MEL_284b	MEL_331	A0A161I3U9	A0A097I295	58	140	Outside	Outside
MEL_284b	MEL_398	A0A161I3U9	A0A097I2G2	67	63	Outside	Outside
MEL_284b	MEL_398	A0A161I3U9	A0A097I2G2	58	63	Outside	Outside
MEL_331	MEL_276	A0A097I295	A0A097I236	140	71	Outside	Outside
MEL_168	MEL_228	A0A097I1R7	A0A097I1Y0	60	34	Outside	Outside
MEL_331	MEL_228	A0A097I295	A0A097I1Y0	140	33	Outside	Outside
MEL_284b	MEL_398	A0A161I3U9	A0A097I2G2	58	85	Outside	Outside
MEL_211	MEL_249	A0A097I1W7	A0A097I208	64	44	Outside	Outside
MEL_354	MEL_276	A0A097I2A1	A0A097I236	61	35	Outside	Outside
MEL_284b	MEL_211	A0A161I3U9	A0A097I1W7	58	64	Outside	Outside
MEL_398	MEL_223b	A0A097I2G2	A0A161I3U4	85	65	Outside	Outside
MEL_284b	MEL_331	A0A161I3U9	A0A097I295	58	22	Outside	Outside
MEL_284b	MEL_331	A0A161I3U9	A0A097I295	58	47	Outside	Outside
MEL_249	MEL_183	A0A097I208	A0A097I1T3	24	31	Outside	Outside
MEL_247	MEL_249	A0A097I1Z2	A0A097I208	153	44	Outside	Outside
MEL_398	MEL_063b	A0A097I2G2	A0A167X4B8	107	85	Outside	Outside
MEL_249	MEL_223b	A0A097I208	A0A161I3U4	44	33	Outside	Outside
MEL_211	MEL_249	A0A097I1W7	A0A097I208	74	44	Outside	Outside
MEL_332	MEL_247	A0A097I269	A0A097I1Z2	126	138	Outside	Outside
MEL_284b	MEL_276	A0A161I3U9	A0A097I236	58	35	Outside	Outside
MEL_331	MEL_223b	A0A097I295	A0A161I3U4	22	33	Outside	Outside
MEL_398	MEL_223b	A0A097I2G2	A0A161I3U4	149	33	Outside	Outside
MEL_249	MEL_183	A0A097I208	A0A097I1T3	36	31	Outside	Outside
MEL_244	MEL_331	A0A097I203	A0A097I295	47	47	Outside	Outside
MEL_211	MEL_301	A0A097I1W7	A0A097I263	74	28	Outside	Outside
MEL_284b	MEL_332	A0A161I3U9	A0A097I269	58	64	Outside	Outside
MEL_249	MEL_223b	A0A097I208	A0A161I3U4	63	33	Outside	Outside
MEL_354	MEL_276	A0A097I2A1	A0A097I236	98	35	Outside	Outside
MEL_284b	MEL_398	A0A161I3U9	A0A097I2G2	58	112	Outside	Outside
MEL_183	MEL_249	A0A097I1T3	A0A097I208	31	44	Outside	Outside
MEL_228	MEL_223b	A0A097I1Y0	A0A161I3U4	33	33	Outside	Outside
MEL_249	MEL_223b	A0A097I208	A0A161I3U4	24	33	Outside	Outside
MEL_211	MEL_301	A0A097I1W7	A0A097I263	64	27	Outside	Outside
MEL_331	MEL_063b	A0A097I295	A0A167X4B8	98	85	Outside	Outside
MEL_284b	MEL_276	A0A161I3U9	A0A097I236	59	32	Outside	Outside
MEL_398	MEL_223b	A0A097I2G2	A0A161I3U4	45	33	Outside	Outside
MEL_284b	MEL_398	A0A161I3U9	A0A097I2G2	58	166	Outside	Outside
MEL_331	MEL_063b	A0A097I295	A0A167X4B8	140	34	Outside	Outside
MEL_211	MEL_249	A0A097I1W7	A0A097I208	64	63	Outside	Outside
MEL_249	MEL_223b	A0A097I208	A0A161I3U4	45	33	Outside	Outside
MEL_284b	MEL_269	A0A161I3U9	A0A097I224	58	69	Outside	Outside
MEL_249	MEL_223b	A0A097I208	A0A161I3U4	36	33	Outside	Outside
MEL_247	MEL_332	A0A097I1Z2	A0A097I269	385	99	Outside	Outside
MEL_228	MEL_223b	A0A097I1Y0	A0A161I3U4	44	33	Outside	Outside
MEL_284b	MEL_269	A0A161I3U9	A0A097I224	67	69	Outside	Outside
MEL_331	MEL_063b	A0A097I295	A0A167X4B8	98	34	Outside	Outside
MEL_331	MEL_063b	A0A097I295	A0A167X4B8	71	85	Outside	Outside
MEL_249	MEL_223b	A0A097I208	A0A161I3U4	71	33	Outside	Outside
MEL_249	MEL_223b	A0A097I208	A0A161I3U4	120	33	Outside	Outside
MEL_398	MEL_223b	A0A097I2G2	A0A161I3U4	166	33	Outside	Outside
MEL_249	MEL_223b	A0A097I208	A0A161I3U4	120	65	Outside	Outside
MEL_331	MEL_223b	A0A097I295	A0A161I3U4	98	65	Outside	Outside
MEL_332	MEL_247	A0A097I269	A0A097I1Z2	99	138	Outside	Outside
MEL_183	MEL_249	A0A097I1T3	A0A097I208	43	45	Outside	Outside
MEL_398	MEL_223b	A0A097I2G2	A0A161I3U4	312	65	Outside	Outside
MEL_398	MEL_063b	A0A097I2G2	A0A167X4B8	107	34	Outside	Outside
MEL_398	MEL_223b	A0A097I2G2	A0A161I3U4	312	33	Outside	Outside
MEL_276	MEL_331	A0A097I236	A0A097I295	71	47	Outside	Outside
MEL_398	MEL_223b	A0A097I2G2	A0A161I3U4	107	65	Outside	Outside
MEL_228	MEL_247	A0A097I1Y0	A0A097I1Z2	44	138	Outside	Outside
MEL_331	MEL_276	A0A097I295	A0A097I236	54	111	Outside	Outside
MEL_228	MEL_276	A0A097I1Y0	A0A097I236	44	32	Outside	Outside
MEL_398	MEL_223b	A0A097I2G2	A0A161I3U4	112	33	Outside	Outside
MEL_398	MEL_223b	A0A097I2G2	A0A161I3U4	155	65	Outside	Outside
MEL_183	MEL_249	A0A097I1T3	A0A097I208	31	64	Outside	Outside
MEL_398	MEL_223b	A0A097I2G2	A0A161I3U4	166	65	Outside	Outside
MEL_398	MEL_223b	A0A097I2G2	A0A161I3U4	284	33	Outside	Outside
MEL_063b	MEL_331	A0A167X4B8	A0A097I295	85	47	Outside	Outside
MEL_228	MEL_168	A0A097I1Y0	A0A097I1R7	44	38	Outside	Outside
MEL_398	MEL_223b	A0A097I2G2	A0A161I3U4	63	33	Outside	Outside
MEL_331	MEL_223b	A0A097I295	A0A161I3U4	140	65	Outside	Outside
MEL_284b	MEL_398	A0A161I3U9	A0A097I2G2	67	85	Outside	Outside
MEL_332	MEL_247	A0A097I269	A0A097I1Z2	126	235	Outside	Outside
MEL_183	MEL_249	A0A097I1T3	A0A097I208	31	45	Outside	Outside
MEL_284b	MEL_168	A0A161I3U9	A0A097I1R7	58	38	Outside	Outside
MEL_398	MEL_223b	A0A097I2G2	A0A161I3U4	85	33	Outside	Outside
MEL_249	MEL_211	A0A097I208	A0A097I1W7	120	64	Outside	Outside
MEL_284b	MEL_200	A0A161I3U9	A0A097I1V1	58	230	Outside	Inside
MEL_331	MEL_223b	A0A097I295	A0A161I3U4	71	65	Outside	Outside
MEL_183	MEL_247	A0A097I1T3	A0A097I1Z2	62	153	Outside	Outside
MEL_331	MEL_063b	A0A097I295	A0A167X4B8	71	34	Outside	Outside
MEL_284b	MEL_200	A0A161I3U9	A0A097I1V1	58	221	Outside	Inside
MEL_183	MEL_249	A0A097I1T3	A0A097I208	31	63	Outside	Outside
MEL_398	MEL_063b	A0A097I2G2	A0A167X4B8	155	34	Outside	Outside
MEL_183	MEL_247	A0A097I1T3	A0A097I1Z2	62	385	Outside	Outside
MEL_228	MEL_223b	A0A097I1Y0	A0A161I3U4	33	65	Outside	Outside
MEL_354	MEL_276	A0A097I2A1	A0A097I236	61	32	Outside	Outside
MEL_284b	MEL_332	A0A161I3U9	A0A097I269	67	70	Outside	Outside
MEL_398	MEL_063b	A0A097I2G2	A0A167X4B8	150	34	Outside	Outside
MEL_331	MEL_223b	A0A097I295	A0A161I3U4	98	33	Outside	Outside
MEL_398	MEL_223b	A0A097I2G2	A0A161I3U4	63	65	Outside	Outside
MEL_398	MEL_063b	A0A097I2G2	A0A167X4B8	63	34	Outside	Outside
MEL_284b	MEL_282b	A0A161I3U9	A0A167X3W7	58	8	Outside	Outside
MEL_284b	MEL_332	A0A161I3U9	A0A097I269	67	64	Outside	Outside
MEL_247	MEL_276	A0A097I1Z2	A0A097I236	385	71	Outside	Outside
MEL_244	MEL_284b	A0A097I203	A0A161I3U9	30	58	Outside	Outside
MEL_284b	MEL_332	A0A161I3U9	A0A097I269	58	70	Outside	Outside
MEL_331	MEL_276	A0A097I295	A0A097I236	140	111	Outside	Outside
MEL_331	MEL_168	A0A097I295	A0A097I1R7	71	60	Outside	Outside
MEL_284b	MEL_168	A0A161I3U9	A0A097I1R7	67	38	Outside	Outside
MEL_398	MEL_063b	A0A097I2G2	A0A167X4B8	63	85	Outside	Outside
MEL_228	MEL_168	A0A097I1Y0	A0A097I1R7	34	38	Outside	Outside
MEL_228	MEL_276	A0A097I1Y0	A0A097I236	33	32	Outside	Outside
MEL_282b	MEL_284b	A0A167X3W7	A0A161I3U9	8	67	Outside	Outside
MEL_211	MEL_331	A0A097I1W7	A0A097I295	64	22	Outside	Outside
MEL_398	MEL_168	A0A097I2G2	A0A097I1R7	312	60	Outside	Outside
MEL_284b	MEL_247	A0A161I3U9	A0A097I1Z2	58	153	Outside	Outside
MEL_200	MEL_276	A0A097I1V1	A0A097I236	123	35	Outside	Outside
MEL_251b	MEL_211	A0A167X3T4	A0A097I1W7	42	64	Outside	Outside
MEL_284b	MEL_397	A0A161I3U9	A0A097I2C8	58	111	Outside	Outside
MEL_398	MEL_168	A0A097I2G2	A0A097I1R7	106	60	Outside	Outside
MEL_247	MEL_168	A0A097I1Z2	A0A097I1R7	385	60	Outside	Outside
MEL_247	MEL_168	A0A097I1Z2	A0A097I1R7	361	60	Outside	Outside
MEL_183	MEL_331	A0A097I1T3	A0A097I295	62	98	Outside	Outside
MEL_282b	MEL_211	A0A167X3W7	A0A097I1W7	8	64	Outside	Outside
MEL_168	MEL_398	A0A097I1R7	A0A097I2G2	60	63	Outside	Outside
MEL_249	MEL_251b	A0A097I208	A0A167X3T4	120	77	Outside	Outside
MEL_211	MEL_331	A0A097I1W7	A0A097I295	74	22	Outside	Outside
MEL_211	MEL_301	A0A097I1W7	A0A097I263	99	28	Outside	Outside
MEL_332	MEL_247	A0A097I269	A0A097I1Z2	70	138	Outside	Outside
MEL_249	MEL_398	A0A097I208	A0A097I2G2	120	63	Outside	Outside
MEL_249	MEL_398	A0A097I208	A0A097I2G2	120	150	Outside	Outside
MEL_284b	MEL_183	A0A161I3U9	A0A097I1T3	58	48	Outside	Outside
MEL_168	MEL_398	A0A097I1R7	A0A097I2G2	60	150	Outside	Outside
MEL_331	MEL_168	A0A097I295	A0A097I1R7	54	60	Outside	Outside
MEL_168	MEL_398	A0A097I1R7	A0A097I2G2	60	166	Outside	Outside
MEL_211	MEL_251b	A0A097I1W7	A0A167X3T4	64	77	Outside	Outside
MEL_211	MEL_269	A0A097I1W7	A0A097I224	64	69	Outside	Outside
MEL_247	MEL_168	A0A097I1Z2	A0A097I1R7	153	60	Outside	Outside
MEL_331	MEL_168	A0A097I295	A0A097I1R7	140	60	Outside	Outside
MEL_183	MEL_276	A0A097I1T3	A0A097I236	43	35	Outside	Outside
MEL_284b	MEL_397	A0A161I3U9	A0A097I2C8	58	49	Outside	Outside
MEL_168	MEL_331	A0A097I1R7	A0A097I295	60	47	Outside	Outside
MEL_284b	MEL_183	A0A161I3U9	A0A097I1T3	58	31	Outside	Outside
MEL_284b	MEL_269	A0A161I3U9	A0A097I224	58	76	Outside	Outside
MEL_244	MEL_284b	A0A097I203	A0A161I3U9	32	58	Outside	Outside
MEL_228	MEL_246	A0A097I1Y0	A0A097I204	44	249	Outside	Outside
MEL_211	MEL_269	A0A097I1W7	A0A097I224	74	69	Outside	Outside
MEL_200	MEL_183	A0A097I1V1	A0A097I1T3	123	48	Outside	Outside
MEL_398	MEL_223b	A0A097I2G2	A0A161I3U4	149	65	Outside	Outside
MEL_284b	MEL_397	A0A161I3U9	A0A097I2C8	58	103	Outside	Outside
MEL_331	MEL_269	A0A097I295	A0A097I224	22	69	Outside	Outside
MEL_249	MEL_398	A0A097I208	A0A097I2G2	120	168	Outside	Outside
MEL_168	MEL_332	A0A097I1R7	A0A097I269	60	99	Outside	Outside
MEL_249	MEL_282b	A0A097I208	A0A167X3W7	36	8	Outside	Outside
MEL_284b	MEL_183	A0A161I3U9	A0A097I1T3	58	43	Outside	Outside
MEL_211	MEL_223b	A0A097I1W7	A0A161I3U4	74	33	Outside	Outside
MEL_331	MEL_168	A0A097I295	A0A097I1R7	98	60	Outside	Outside
MEL_168	MEL_223b	A0A097I1R7	A0A161I3U4	60	33	Outside	Outside
MEL_249	MEL_269	A0A097I208	A0A097I224	36	69	Outside	Outside
MEL_284b	MEL_223b	A0A161I3U9	A0A161I3U4	59	33	Outside	Outside
MEL_276	MEL_247	A0A097I236	A0A097I1Z2	71	138	Outside	Outside
MEL_211	MEL_223b	A0A097I1W7	A0A161I3U4	64	33	Outside	Outside
MEL_251b	MEL_249	A0A167X3T4	A0A097I208	77	44	Outside	Outside
MEL_183	MEL_247	A0A097I1T3	A0A097I1Z2	62	138	Outside	Outside
MEL_200	MEL_276	A0A097I1V1	A0A097I236	123	32	Outside	Outside
MEL_284b	MEL_223b	A0A161I3U9	A0A161I3U4	67	33	Outside	Outside
MEL_211	MEL_168	A0A097I1W7	A0A097I1R7	74	38	Outside	Outside
MEL_228	MEL_269	A0A097I1Y0	A0A097I224	33	69	Outside	Outside
MEL_276	MEL_063b	A0A097I236	A0A167X4B8	71	85	Outside	Outside
MEL_168	MEL_398	A0A097I1R7	A0A097I2G2	60	112	Outside	Outside
MEL_301	MEL_223b	A0A097I263	A0A161I3U4	28	33	Outside	Outside
MEL_284b	MEL_223b	A0A161I3U9	A0A161I3U4	58	33	Outside	Outside
MEL_282b	MEL_301	A0A167X3W7	A0A097I263	8	28	Outside	Outside
MEL_251b	MEL_247	A0A167X3T4	A0A097I1Z2	42	138	Outside	Outside
MEL_276	MEL_398	A0A097I236	A0A097I2G2	71	63	Outside	Outside
MEL_284b	MEL_063b	A0A161I3U9	A0A167X4B8	58	34	Outside	Outside
MEL_228	MEL_332	A0A097I1Y0	A0A097I269	44	64	Outside	Outside
MEL_168	MEL_063b	A0A097I1R7	A0A167X4B8	60	85	Outside	Outside
MEL_168	MEL_398	A0A097I1R7	A0A097I2G2	60	168	Outside	Outside
MEL_168	MEL_223b	A0A097I1R7	A0A161I3U4	60	65	Outside	Outside
MEL_200	MEL_247	A0A097I1V1	A0A097I1Z2	123	138	Outside	Outside
MEL_228	MEL_269	A0A097I1Y0	A0A097I224	44	69	Outside	Outside
MEL_276	MEL_063b	A0A097I236	A0A167X4B8	71	34	Outside	Outside
MEL_284b	MEL_247	A0A161I3U9	A0A097I1Z2	58	138	Outside	Outside
MEL_284b	MEL_063b	A0A161I3U9	A0A167X4B8	58	85	Outside	Outside
MEL_284b	MEL_223b	A0A161I3U9	A0A161I3U4	58	65	Outside	Outside
MEL_301	MEL_223b	A0A097I263	A0A161I3U4	76	33	Outside	Outside
MEL_331	MEL_168	A0A097I295	A0A097I1R7	85	60	Outside	Outside
MEL_168	MEL_247	A0A097I1R7	A0A097I1Z2	60	138	Outside	Outside
MEL_331	MEL_168	A0A097I295	A0A097I1R7	22	38	Outside	Outside
MEL_228	MEL_063b	A0A097I1Y0	A0A167X4B8	44	34	Outside	Outside
MEL_168	MEL_398	A0A097I1R7	A0A097I2G2	60	155	Outside	Outside
MEL_228	MEL_332	A0A097I1Y0	A0A097I269	33	64	Outside	Outside
MEL_284b	MEL_200	A0A161I3U9	A0A097I1V1	58	236	Outside	Inside
MEL_247	MEL_276	A0A097I1Z2	A0A097I236	385	111	Outside	Outside
MEL_247	MEL_249	A0A097I1Z2	A0A097I208	385	120	Outside	Outside
MEL_331	MEL_228	A0A097I295	A0A097I1Y0	71	44	Outside	Outside
MEL_247	MEL_284b	A0A097I1Z2	A0A161I3U9	385	67	Outside	Outside
MEL_063b	MEL_168	A0A167X4B8	A0A097I1R7	72	60	Outside	Outside
MEL_244	MEL_284b	A0A097I203	A0A161I3U9	30	67	Outside	Outside
MEL_398	MEL_331	A0A097I2G2	A0A097I295	85	47	Outside	Outside
MEL_398	MEL_247	A0A097I2G2	A0A097I1Z2	45	138	Outside	Outside
MEL_331	MEL_398	A0A097I295	A0A097I2G2	71	63	Outside	Outside
MEL_398	MEL_247	A0A097I2G2	A0A097I1Z2	149	138	Outside	Outside
MEL_228	MEL_249	A0A097I1Y0	A0A097I208	34	64	Outside	Outside
MEL_228	MEL_276	A0A097I1Y0	A0A097I236	34	35	Outside	Outside
MEL_284b	MEL_228	A0A161I3U9	A0A097I1Y0	58	39	Outside	Outside
MEL_211	MEL_301	A0A097I1W7	A0A097I263	64	28	Outside	Outside
MEL_284b	MEL_331	A0A161I3U9	A0A097I295	67	47	Outside	Outside
MEL_228	MEL_249	A0A097I1Y0	A0A097I208	33	63	Outside	Outside
MEL_284b	MEL_247	A0A161I3U9	A0A097I1Z2	67	138	Outside	Outside
MEL_284b	MEL_269	A0A161I3U9	A0A097I224	58	70	Outside	Outside
MEL_398	MEL_168	A0A097I2G2	A0A097I1R7	107	60	Outside	Outside
MEL_331	MEL_249	A0A097I295	A0A097I208	98	64	Outside	Outside
MEL_247	MEL_249	A0A097I1Z2	A0A097I208	138	44	Outside	Outside
MEL_247	MEL_223b	A0A097I1Z2	A0A161I3U4	138	65	Outside	Outside
MEL_168	MEL_398	A0A097I1R7	A0A097I2G2	60	149	Outside	Outside
MEL_228	MEL_269	A0A097I1Y0	A0A097I224	34	69	Outside	Outside
MEL_168	MEL_398	A0A097I1R7	A0A097I2G2	89	149	Outside	Outside
MEL_284b	MEL_249	A0A161I3U9	A0A097I208	58	63	Outside	Outside
MEL_284b	MEL_251b	A0A161I3U9	A0A167X3T4	67	77	Outside	Outside
MEL_247	MEL_223b	A0A097I1Z2	A0A161I3U4	153	65	Outside	Outside
MEL_247	MEL_228	A0A097I1Z2	A0A097I1Y0	385	34	Outside	Outside
MEL_228	MEL_276	A0A097I1Y0	A0A097I236	44	71	Outside	Outside
MEL_228	MEL_223b	A0A097I1Y0	A0A161I3U4	44	65	Outside	Outside
MEL_331	MEL_276	A0A097I295	A0A097I236	92	35	Outside	Outside
MEL_247	MEL_246	A0A097I1Z2	A0A097I204	385	249	Outside	Outside
MEL_228	MEL_223b	A0A097I1Y0	A0A161I3U4	34	33	Outside	Outside
MEL_228	MEL_168	A0A097I1Y0	A0A097I1R7	44	60	Outside	Outside
MEL_228	MEL_331	A0A097I1Y0	A0A097I295	44	140	Outside	Outside
MEL_284b	MEL_276	A0A161I3U9	A0A097I236	58	32	Outside	Outside
MEL_168	MEL_063b	A0A097I1R7	A0A167X4B8	60	34	Outside	Outside
MEL_398	MEL_249	A0A097I2G2	A0A097I208	85	44	Outside	Outside
MEL_331	MEL_223b	A0A097I295	A0A161I3U4	47	65	Outside	Outside
MEL_301	MEL_223b	A0A097I263	A0A161I3U4	27	33	Outside	Outside
MEL_398	MEL_063b	A0A097I2G2	A0A167X4B8	149	34	Outside	Outside
MEL_247	MEL_251b	A0A097I1Z2	A0A167X3T4	385	156	Outside	Outside
MEL_211	MEL_168	A0A097I1W7	A0A097I1R7	64	38	Outside	Outside
MEL_249	MEL_223b	A0A097I208	A0A161I3U4	44	65	Outside	Outside
MEL_228	MEL_332	A0A097I1Y0	A0A097I269	44	70	Outside	Outside
MEL_247	MEL_168	A0A097I1Z2	A0A097I1R7	385	38	Outside	Outside
MEL_276	MEL_398	A0A097I236	A0A097I2G2	71	149	Outside	Outside
MEL_183	MEL_276	A0A097I1T3	A0A097I236	43	32	Outside	Outside
MEL_276	MEL_183	A0A097I236	A0A097I1T3	35	48	Outside	Outside
MEL_398	MEL_249	A0A097I2G2	A0A097I208	63	44	Outside	Outside
MEL_331	MEL_398	A0A097I295	A0A097I2G2	98	106	Outside	Outside
MEL_331	MEL_398	A0A097I295	A0A097I2G2	140	150	Outside	Outside
MEL_398	MEL_331	A0A097I2G2	A0A097I295	107	47	Outside	Outside
MEL_331	MEL_398	A0A097I295	A0A097I2G2	140	106	Outside	Outside
MEL_331	MEL_247	A0A097I295	A0A097I1Z2	71	383	Outside	Outside
MEL_247	MEL_284b	A0A097I1Z2	A0A161I3U9	385	58	Outside	Outside
MEL_284b	MEL_301	A0A161I3U9	A0A097I263	59	28	Outside	Outside
MEL_200	MEL_228	A0A097I1V1	A0A097I1Y0	221	34	Inside	Outside
MEL_247	MEL_276	A0A097I1Z2	A0A097I236	385	35	Outside	Outside
MEL_331	MEL_168	A0A097I295	A0A097I1R7	71	38	Outside	Outside
MEL_276	MEL_398	A0A097I236	A0A097I2G2	71	150	Outside	Outside
MEL_269	MEL_249	A0A097I224	A0A097I208	69	44	Outside	Outside
MEL_168	MEL_247	A0A097I1R7	A0A097I1Z2	38	138	Outside	Outside
MEL_282b	MEL_249	A0A167X3W7	A0A097I208	8	44	Outside	Outside
MEL_398	MEL_223b	A0A097I2G2	A0A161I3U4	107	66	Outside	Outside
MEL_398	MEL_063b	A0A097I2G2	A0A167X4B8	106	34	Outside	Outside
MEL_168	MEL_398	A0A097I1R7	A0A097I2G2	60	85	Outside	Outside
MEL_360	MEL_173	A0A097I2C3	A0A097I1S2	785	998	Inside	Inside
MEL_360	MEL_173	A0A097I2C3	A0A097I1S2	334	938	Inside	Inside
MEL_360	MEL_173	A0A097I2C3	A0A097I1S2	75	696	Inside	Inside
MEL_360	MEL_173	A0A097I2C3	A0A097I1S2	75	12	Inside	Inside
MEL_360	MEL_173	A0A097I2C3	A0A097I1S2	66	696	Inside	Inside
MEL_360	MEL_173	A0A097I2C3	A0A097I1S2	187	12	Inside	Inside
MEL_360	MEL_173	A0A097I2C3	A0A097I1S2	334	42	Inside	Inside
MEL_360	MEL_173	A0A097I2C3	A0A097I1S2	785	42	Inside	Inside
MEL_360	MEL_173	A0A097I2C3	A0A097I1S2	339	353	Inside	Inside
MEL_360	MEL_173	A0A097I2C3	A0A097I1S2	782	353	Inside	Inside
MEL_207	MEL_331	A0A097I1V4	A0A097I295	68	98	Outside	Outside
MEL_207	MEL_331	A0A097I1V4	A0A097I295	95	98	Outside	Outside
MEL_207	MEL_331	A0A097I1V4	A0A097I295	68	140	Outside	Outside
MEL_207	MEL_331	A0A097I1V4	A0A097I295	68	47	Outside	Outside
MEL_207	MEL_331	A0A097I1V4	A0A097I295	51	47	Outside	Outside
MEL_207	MEL_247	A0A097I1V4	A0A097I1Z2	95	138	Outside	Outside
MEL_207	MEL_247	A0A097I1V4	A0A097I1Z2	103	138	Outside	Outside
MEL_207	MEL_247	A0A097I1V4	A0A097I1Z2	51	138	Outside	Outside
MEL_207	MEL_247	A0A097I1V4	A0A097I1Z2	68	138	Outside	Outside
MEL_207	MEL_247	A0A097I1V4	A0A097I1Z2	51	235	Outside	Outside
MEL_207	MEL_398	A0A097I1V4	A0A097I2G2	51	150	Outside	Outside
MEL_097	MEL_331	A0A097I1J8	A0A097I295	128	47	Outside	Outside
MEL_097	MEL_331	A0A097I1J8	A0A097I295	136	47	Outside	Outside
MEL_207	MEL_398	A0A097I1V4	A0A097I2G2	51	63	Outside	Outside
MEL_207	MEL_398	A0A097I1V4	A0A097I2G2	68	155	Outside	Outside
MEL_232	MEL_331	A0A097I1X9	A0A097I295	250	140	Outside	Outside
MEL_085	MEL_247	A0A097I1J0	A0A097I1Z2	79	153	Outside	Outside
MEL_232	MEL_331	A0A097I1X9	A0A097I295	375	98	Outside	Outside
MEL_281	MEL_398	A0A097I241	A0A097I2G2	8	150	Outside	Outside
MEL_281	MEL_331	A0A097I241	A0A097I295	32	47	Outside	Outside
MEL_232	MEL_331	A0A097I1X9	A0A097I295	232	47	Outside	Outside
MEL_232	MEL_331	A0A097I1X9	A0A097I295	250	47	Outside	Outside
MEL_281	MEL_331	A0A097I241	A0A097I295	8	47	Outside	Outside
MEL_085	MEL_247	A0A097I1J0	A0A097I1Z2	252	138	Outside	Outside
MEL_281	MEL_331	A0A097I241	A0A097I295	71	47	Outside	Outside
MEL_281	MEL_398	A0A097I241	A0A097I2G2	32	168	Outside	Outside
MEL_109	MEL_247	A0A097I1M9	A0A097I1Z2	130	138	Outside	Outside
MEL_274	MEL_247	A0A097I230	A0A097I1Z2	59	385	Outside	Outside
MEL_278	MEL_247	A0A097I234	A0A097I1Z2	124	138	Outside	Outside
MEL_278	MEL_247	A0A097I234	A0A097I1Z2	87	138	Outside	Outside
MEL_109	MEL_247	A0A097I1M9	A0A097I1Z2	133	138	Outside	Outside
MEL_085	MEL_247	A0A097I1J0	A0A097I1Z2	246	138	Outside	Outside
MEL_109	MEL_247	A0A097I1M9	A0A097I1Z2	74	138	Outside	Outside
MEL_085	MEL_247	A0A097I1J0	A0A097I1Z2	109	138	Outside	Outside
MEL_085	MEL_247	A0A097I1J0	A0A097I1Z2	79	138	Outside	Outside
MEL_360	MEL_200	A0A097I2C3	A0A097I1V1	864	236	Inside	Inside
MEL_085	MEL_247	A0A097I1J0	A0A097I1Z2	152	138	Outside	Outside
MEL_278	MEL_247	A0A097I234	A0A097I1Z2	112	138	Outside	Outside
MEL_360	MEL_200	A0A097I2C3	A0A097I1V1	628	236	Inside	Inside
MEL_085	MEL_247	A0A097I1J0	A0A097I1Z2	370	138	Outside	Outside
MEL_109	MEL_247	A0A097I1M9	A0A097I1Z2	46	138	Outside	Outside
MEL_281	MEL_398	A0A097I241	A0A097I2G2	8	155	Outside	Outside
MEL_097	MEL_247	A0A097I1J8	A0A097I1Z2	128	385	Outside	Outside
MEL_085	MEL_247	A0A097I1J0	A0A097I1Z2	27	138	Outside	Outside
MEL_281	MEL_398	A0A097I241	A0A097I2G2	8	63	Outside	Outside
MEL_360	MEL_200	A0A097I2C3	A0A097I1V1	338	126	Inside	Outside
MEL_281	MEL_398	A0A097I241	A0A097I2G2	7	168	Outside	Outside
MEL_341	MEL_331	A0A097I2A5	A0A097I295	54	140	Outside	Outside
MEL_341	MEL_331	A0A097I2A5	A0A097I295	54	98	Outside	Outside
MEL_278	MEL_247	A0A097I234	A0A097I1Z2	124	231	Outside	Outside
MEL_066	MEL_331	A0A097I1G1	A0A097I295	66	140	Outside	Outside
MEL_352	MEL_228	A0A097I288	A0A097I1Y0	70	33	Outside	Outside
MEL_232	MEL_247	A0A097I1X9	A0A097I1Z2	375	153	Outside	Outside
MEL_341	MEL_331	A0A097I2A5	A0A097I295	244	47	Outside	Outside
MEL_352	MEL_228	A0A097I288	A0A097I1Y0	82	33	Outside	Outside
MEL_341	MEL_331	A0A097I2A5	A0A097I295	54	47	Outside	Outside
MEL_234	MEL_331	A0A097I1Z3	A0A097I295	82	47	Outside	Outside
MEL_297	MEL_331	A0A097I237	A0A097I295	32	47	Outside	Outside
MEL_278	MEL_331	A0A097I234	A0A097I295	124	47	Outside	Outside
MEL_207	MEL_245	A0A097I1V4	A0A097I201	68	68	Outside	Outside
MEL_213b	MEL_331	A0A167X3J7	A0A097I295	37	47	Outside	Outside
MEL_066	MEL_331	A0A097I1G1	A0A097I295	66	47	Outside	Outside
MEL_290	MEL_223b	A0A097I250	A0A161I3U4	263	33	Outside	Outside
MEL_352	MEL_247	A0A097I288	A0A097I1Z2	70	153	Outside	Outside
MEL_290	MEL_223b	A0A097I250	A0A161I3U4	245	33	Outside	Outside
MEL_207	MEL_249	A0A097I1V4	A0A097I208	51	63	Outside	Outside
MEL_252	MEL_247	A0A097I1Z7	A0A097I1Z2	75	138	Outside	Outside
MEL_290	MEL_223b	A0A097I250	A0A161I3U4	106	65	Outside	Outside
MEL_234	MEL_331	A0A097I1Z3	A0A097I295	74	47	Outside	Outside
MEL_296	MEL_247	A0A097I258	A0A097I1Z2	123	138	Outside	Outside
MEL_097	MEL_247	A0A097I1J8	A0A097I1Z2	128	138	Outside	Outside
MEL_232	MEL_247	A0A097I1X9	A0A097I1Z2	232	138	Outside	Outside
MEL_146	MEL_247	A0A097I1P9	A0A097I1Z2	75	138	Outside	Outside
MEL_232	MEL_247	A0A097I1X9	A0A097I1Z2	427	138	Outside	Outside
MEL_232	MEL_247	A0A097I1X9	A0A097I1Z2	195	138	Outside	Outside
MEL_146	MEL_247	A0A097I1P9	A0A097I1Z2	63	138	Outside	Outside
MEL_341	MEL_247	A0A097I2A5	A0A097I1Z2	54	138	Outside	Outside
MEL_352	MEL_247	A0A097I288	A0A097I1Z2	148	138	Outside	Outside
MEL_252	MEL_247	A0A097I1Z7	A0A097I1Z2	90	138	Outside	Outside
MEL_352	MEL_247	A0A097I288	A0A097I1Z2	82	138	Outside	Outside
MEL_290	MEL_063b	A0A097I250	A0A167X4B8	207	85	Outside	Outside
MEL_281	MEL_247	A0A097I241	A0A097I1Z2	8	138	Outside	Outside
MEL_296	MEL_247	A0A097I258	A0A097I1Z2	64	138	Outside	Outside
MEL_290	MEL_223b	A0A097I250	A0A161I3U4	207	65	Outside	Outside
MEL_146	MEL_247	A0A097I1P9	A0A097I1Z2	103	138	Outside	Outside
MEL_234	MEL_247	A0A097I1Z3	A0A097I1Z2	82	138	Outside	Outside
MEL_274	MEL_247	A0A097I230	A0A097I1Z2	58	138	Outside	Outside
MEL_097	MEL_247	A0A097I1J8	A0A097I1Z2	136	138	Outside	Outside
MEL_341	MEL_247	A0A097I2A5	A0A097I1Z2	165	138	Outside	Outside
MEL_066	MEL_331	A0A097I1G1	A0A097I295	15	47	Outside	Outside
MEL_369	MEL_173	A0A097I2B5	A0A097I1S2	95	486	Inside	Inside
MEL_290	MEL_223b	A0A097I250	A0A161I3U4	18	66	Outside	Outside
MEL_207	MEL_245	A0A097I1V4	A0A097I201	68	63	Outside	Outside
MEL_290	MEL_063b	A0A097I250	A0A167X4B8	56	34	Outside	Outside
MEL_369	MEL_173	A0A097I2B5	A0A097I1S2	95	42	Inside	Inside
MEL_207	MEL_063b	A0A097I1V4	A0A167X4B8	51	34	Outside	Outside
MEL_052	MEL_331	A0A097I1F1	A0A097I295	28	140	Outside	Outside
MEL_281	MEL_247	A0A097I241	A0A097I1Z2	32	138	Outside	Outside
MEL_234	MEL_247	A0A097I1Z3	A0A097I1Z2	74	138	Outside	Outside
MEL_296	MEL_247	A0A097I258	A0A097I1Z2	44	138	Outside	Outside
MEL_290	MEL_063b	A0A097I250	A0A167X4B8	207	34	Outside	Outside
MEL_296	MEL_247	A0A097I258	A0A097I1Z2	131	138	Outside	Outside
MEL_341	MEL_247	A0A097I2A5	A0A097I1Z2	244	138	Outside	Outside
MEL_341	MEL_247	A0A097I2A5	A0A097I1Z2	169	138	Outside	Outside
MEL_232	MEL_247	A0A097I1X9	A0A097I1Z2	250	138	Outside	Outside
MEL_290	MEL_223b	A0A097I250	A0A161I3U4	207	33	Outside	Outside
MEL_231	MEL_200	A0A097I1Y8	A0A097I1V1	455	236	Inside	Inside
MEL_232	MEL_247	A0A097I1X9	A0A097I1Z2	420	138	Outside	Outside
MEL_232	MEL_247	A0A097I1X9	A0A097I1Z2	375	138	Outside	Outside
MEL_369	MEL_173	A0A097I2B5	A0A097I1S2	246	696	Inside	Inside
MEL_231	MEL_200	A0A097I1Y8	A0A097I1V1	633	236	Inside	Inside
MEL_352	MEL_200	A0A097I288	A0A097I1V1	70	236	Outside	Inside
MEL_290	MEL_063b	A0A097I250	A0A167X4B8	17	34	Outside	Outside
MEL_352	MEL_247	A0A097I288	A0A097I1Z2	70	138	Outside	Outside
MEL_281	MEL_247	A0A097I241	A0A097I1Z2	155	138	Outside	Outside
MEL_207	MEL_245	A0A097I1V4	A0A097I201	62	63	Outside	Outside
MEL_341	MEL_247	A0A097I2A5	A0A097I1Z2	15	138	Outside	Outside
MEL_207	MEL_063b	A0A097I1V4	A0A167X4B8	51	85	Outside	Outside
MEL_231	MEL_200	A0A097I1Y8	A0A097I1V1	489	236	Inside	Inside
MEL_231	MEL_200	A0A097I1Y8	A0A097I1V1	794	236	Inside	Inside
MEL_232	MEL_247	A0A097I1X9	A0A097I1Z2	409	138	Outside	Outside
MEL_296	MEL_247	A0A097I258	A0A097I1Z2	50	138	Outside	Outside
MEL_231	MEL_200	A0A097I1Y8	A0A097I1V1	800	236	Inside	Inside
MEL_252	MEL_247	A0A097I1Z7	A0A097I1Z2	124	138	Outside	Outside
MEL_232	MEL_247	A0A097I1X9	A0A097I1Z2	65	138	Outside	Outside
MEL_207	MEL_255	A0A097I1V4	A0A097I211	51	126	Outside	Outside
MEL_207	MEL_245	A0A097I1V4	A0A097I201	51	63	Outside	Outside
MEL_097	MEL_276	A0A097I1J8	A0A097I236	135	71	Outside	Outside
MEL_052	MEL_331	A0A097I1F1	A0A097I295	93	140	Outside	Outside
MEL_065	MEL_331	A0A097I1H0	A0A097I295	42	140	Outside	Outside
MEL_207	MEL_276	A0A097I1V4	A0A097I236	68	71	Outside	Outside
MEL_234	MEL_398	A0A097I1Z3	A0A097I2G2	82	150	Outside	Outside
MEL_097	MEL_398	A0A097I1J8	A0A097I2G2	136	150	Outside	Outside
MEL_352	MEL_228	A0A097I288	A0A097I1Y0	46	33	Outside	Outside
MEL_352	MEL_276	A0A097I288	A0A097I236	70	35	Outside	Outside
MEL_207	MEL_168	A0A097I1V4	A0A097I1R7	68	60	Outside	Outside
MEL_232	MEL_398	A0A097I1X9	A0A097I2G2	375	106	Outside	Outside
MEL_207	MEL_168	A0A097I1V4	A0A097I1R7	51	60	Outside	Outside
MEL_052	MEL_331	A0A097I1F1	A0A097I295	93	47	Outside	Outside
MEL_052	MEL_331	A0A097I1F1	A0A097I295	93	98	Outside	Outside
MEL_352	MEL_284b	A0A097I288	A0A161I3U9	70	67	Outside	Outside
MEL_207	MEL_246	A0A097I1V4	A0A097I204	51	62	Outside	Outside
MEL_352	MEL_276	A0A097I288	A0A097I236	82	35	Outside	Outside
MEL_296	MEL_398	A0A097I258	A0A097I2G2	44	150	Outside	Outside
MEL_296	MEL_398	A0A097I258	A0A097I2G2	131	150	Outside	Outside
MEL_213b	MEL_247	A0A167X3J7	A0A097I1Z2	85	138	Outside	Outside
MEL_097	MEL_276	A0A097I1J8	A0A097I236	136	35	Outside	Outside
MEL_365b	MEL_331	A0A167X410	A0A097I295	96	140	Outside	Outside
MEL_352	MEL_276	A0A097I288	A0A097I236	189	35	Outside	Outside
MEL_065	MEL_331	A0A097I1H0	A0A097I295	42	47	Outside	Outside
MEL_243	MEL_247	A0A097I1Z5	A0A097I1Z2	94	138	Outside	Outside
MEL_232	MEL_398	A0A097I1X9	A0A097I2G2	250	149	Outside	Outside
MEL_365b	MEL_331	A0A167X410	A0A097I295	41	47	Outside	Outside
MEL_290	MEL_247	A0A097I250	A0A097I1Z2	207	138	Outside	Outside
MEL_065	MEL_331	A0A097I1H0	A0A097I295	42	71	Outside	Outside
MEL_066	MEL_247	A0A097I1G1	A0A097I1Z2	15	138	Outside	Outside
MEL_066	MEL_247	A0A097I1G1	A0A097I1Z2	66	138	Outside	Outside
MEL_365b	MEL_247	A0A167X410	A0A097I1Z2	41	138	Outside	Outside
MEL_065	MEL_247	A0A097I1H0	A0A097I1Z2	42	138	Outside	Outside
MEL_290	MEL_331	A0A097I250	A0A097I295	207	47	Outside	Outside
MEL_290	MEL_247	A0A097I250	A0A097I1Z2	55	138	Outside	Outside
MEL_207	MEL_223b	A0A097I1V4	A0A161I3U4	68	65	Outside	Outside
MEL_290	MEL_247	A0A097I250	A0A097I1Z2	19	138	Outside	Outside
MEL_207	MEL_223b	A0A097I1V4	A0A161I3U4	51	33	Outside	Outside
MEL_243	MEL_247	A0A097I1Z5	A0A097I1Z2	26	138	Outside	Outside
MEL_065	MEL_223b	A0A097I1H0	A0A161I3U4	42	66	Outside	Outside
MEL_213b	MEL_247	A0A167X3J7	A0A097I1Z2	37	138	Outside	Outside
MEL_234	MEL_398	A0A097I1Z3	A0A097I2G2	82	155	Outside	Outside
MEL_297	MEL_247	A0A097I237	A0A097I1Z2	110	138	Outside	Outside
MEL_278	MEL_063b	A0A097I234	A0A167X4B8	124	34	Outside	Outside
MEL_052	MEL_247	A0A097I1F1	A0A097I1Z2	121	138	Outside	Outside
MEL_297	MEL_247	A0A097I237	A0A097I1Z2	32	138	Outside	Outside
MEL_387	MEL_247	A0A097I2C1	A0A097I1Z2	50	138	Outside	Outside
MEL_243	MEL_247	A0A097I1Z5	A0A097I1Z2	74	138	Outside	Outside
MEL_097	MEL_398	A0A097I1J8	A0A097I2G2	136	85	Outside	Outside
MEL_052	MEL_247	A0A097I1F1	A0A097I1Z2	93	138	Outside	Outside
MEL_065	MEL_247	A0A097I1H0	A0A097I1Z2	103	138	Outside	Outside
MEL_232	MEL_063b	A0A097I1X9	A0A167X4B8	409	34	Outside	Outside
MEL_387	MEL_247	A0A097I2C1	A0A097I1Z2	47	138	Outside	Outside
MEL_199	MEL_247	A0A097I1W4	A0A097I1Z2	115	138	Outside	Outside
MEL_097	MEL_223b	A0A097I1J8	A0A161I3U4	136	65	Outside	Outside
MEL_352	MEL_284b	A0A097I288	A0A161I3U9	46	58	Outside	Outside
MEL_052	MEL_247	A0A097I1F1	A0A097I1Z2	90	138	Outside	Outside
MEL_296	MEL_331	A0A097I258	A0A097I295	131	47	Outside	Outside
MEL_065	MEL_223b	A0A097I1H0	A0A161I3U4	55	65	Outside	Outside
MEL_065	MEL_247	A0A097I1H0	A0A097I1Z2	55	138	Outside	Outside
MEL_234	MEL_063b	A0A097I1Z3	A0A167X4B8	82	34	Outside	Outside
MEL_052	MEL_247	A0A097I1F1	A0A097I1Z2	28	138	Outside	Outside
MEL_097	MEL_223b	A0A097I1J8	A0A161I3U4	128	65	Outside	Outside
MEL_232	MEL_228	A0A097I1X9	A0A097I1Y0	250	44	Outside	Outside
MEL_234	MEL_398	A0A097I1Z3	A0A097I2G2	82	112	Outside	Outside
MEL_290	MEL_247	A0A097I250	A0A097I1Z2	10	138	Outside	Outside
MEL_274	MEL_331	A0A097I230	A0A097I295	56	47	Outside	Outside
MEL_207	MEL_223b	A0A097I1V4	A0A161I3U4	103	65	Outside	Outside
MEL_066	MEL_247	A0A097I1G1	A0A097I1Z2	14	138	Outside	Outside
MEL_207	MEL_223b	A0A097I1V4	A0A161I3U4	51	65	Outside	Outside
MEL_290	MEL_247	A0A097I250	A0A097I1Z2	54	138	Outside	Outside
MEL_199	MEL_247	A0A097I1W4	A0A097I1Z2	317	138	Outside	Outside
MEL_297	MEL_247	A0A097I237	A0A097I1Z2	36	138	Outside	Outside
MEL_097	MEL_223b	A0A097I1J8	A0A161I3U4	136	33	Outside	Outside
MEL_066	MEL_247	A0A097I1G1	A0A097I1Z2	156	138	Outside	Outside
MEL_232	MEL_063b	A0A097I1X9	A0A167X4B8	250	34	Outside	Outside
MEL_234	MEL_398	A0A097I1Z3	A0A097I2G2	82	85	Outside	Outside
MEL_065	MEL_223b	A0A097I1H0	A0A161I3U4	27	33	Outside	Outside
MEL_341	MEL_168	A0A097I2A5	A0A097I1R7	54	60	Outside	Outside
MEL_352	MEL_276	A0A097I288	A0A097I236	82	32	Outside	Outside
MEL_278	MEL_063b	A0A097I234	A0A167X4B8	112	34	Outside	Outside
MEL_234	MEL_255	A0A097I1Z3	A0A097I211	82	195	Outside	Outside
MEL_232	MEL_228	A0A097I1X9	A0A097I1Y0	250	33	Outside	Outside
MEL_097	MEL_168	A0A097I1J8	A0A097I1R7	128	60	Outside	Outside
MEL_097	MEL_398	A0A097I1J8	A0A097I2G2	136	155	Outside	Outside
MEL_341	MEL_168	A0A097I2A5	A0A097I1R7	244	60	Outside	Outside
MEL_097	MEL_168	A0A097I1J8	A0A097I1R7	136	60	Outside	Outside
MEL_213b	MEL_276	A0A167X3J7	A0A097I236	37	71	Outside	Outside
MEL_374	MEL_173	A0A097I2C0	A0A097I1S2	53	19	Inside	Inside
MEL_281	MEL_168	A0A097I241	A0A097I1R7	8	60	Outside	Outside
MEL_207	MEL_246	A0A097I1V4	A0A097I204	68	249	Outside	Outside
MEL_234	MEL_332	A0A097I1Z3	A0A097I269	82	99	Outside	Outside
MEL_052	MEL_223b	A0A097I1F1	A0A161I3U4	28	65	Outside	Outside
MEL_232	MEL_223b	A0A097I1X9	A0A161I3U4	195	65	Outside	Outside
MEL_278	MEL_223b	A0A097I234	A0A161I3U4	124	33	Outside	Outside
MEL_296	MEL_223b	A0A097I258	A0A161I3U4	44	33	Outside	Outside
MEL_065	MEL_168	A0A097I1H0	A0A097I1R7	42	60	Outside	Outside
MEL_234	MEL_398	A0A097I1Z3	A0A097I2G2	72	150	Outside	Outside
MEL_296	MEL_223b	A0A097I258	A0A161I3U4	131	33	Outside	Outside
MEL_365b	MEL_223b	A0A167X410	A0A161I3U4	96	65	Outside	Outside
MEL_281	MEL_276	A0A097I241	A0A097I236	8	71	Outside	Outside
MEL_274	MEL_223b	A0A097I230	A0A161I3U4	58	65	Outside	Outside
MEL_066	MEL_223b	A0A097I1G1	A0A161I3U4	15	65	Outside	Outside
MEL_278	MEL_398	A0A097I234	A0A097I2G2	124	150	Outside	Outside
MEL_213b	MEL_332	A0A167X3J7	A0A097I269	37	99	Outside	Outside
MEL_232	MEL_223b	A0A097I1X9	A0A161I3U4	250	65	Outside	Outside
MEL_213b	MEL_223b	A0A167X3J7	A0A161I3U4	37	65	Outside	Outside
MEL_213b	MEL_223b	A0A167X3J7	A0A161I3U4	85	65	Outside	Outside
MEL_232	MEL_223b	A0A097I1X9	A0A161I3U4	232	65	Outside	Outside
MEL_232	MEL_223b	A0A097I1X9	A0A161I3U4	409	65	Outside	Outside
MEL_281	MEL_223b	A0A097I241	A0A161I3U4	8	65	Outside	Outside
MEL_341	MEL_223b	A0A097I2A5	A0A161I3U4	169	65	Outside	Outside
MEL_281	MEL_223b	A0A097I241	A0A161I3U4	71	65	Outside	Outside
MEL_278	MEL_223b	A0A097I234	A0A161I3U4	124	65	Outside	Outside
MEL_294	MEL_173	A0A097I248	A0A097I1S2	45	42	Inside	Inside
MEL_097	MEL_063b	A0A097I1J8	A0A167X4B8	136	34	Outside	Outside
MEL_213b	MEL_223b	A0A167X3J7	A0A161I3U4	81	65	Outside	Outside
MEL_259	MEL_247	A0A097I216	A0A097I1Z2	86	138	Outside	Outside
MEL_341	MEL_223b	A0A097I2A5	A0A161I3U4	54	65	Outside	Outside
MEL_052	MEL_223b	A0A097I1F1	A0A161I3U4	121	65	Outside	Outside
MEL_278	MEL_223b	A0A097I234	A0A161I3U4	112	65	Outside	Outside
MEL_296	MEL_063b	A0A097I258	A0A167X4B8	44	34	Outside	Outside
MEL_052	MEL_223b	A0A097I1F1	A0A161I3U4	47	65	Outside	Outside
MEL_341	MEL_269	A0A097I2A5	A0A097I224	54	175	Outside	Outside
MEL_052	MEL_223b	A0A097I1F1	A0A161I3U4	93	65	Outside	Outside
MEL_296	MEL_063b	A0A097I258	A0A167X4B8	123	34	Outside	Outside
MEL_207	MEL_332	A0A097I1V4	A0A097I269	51	99	Outside	Outside
MEL_232	MEL_168	A0A097I1X9	A0A097I1R7	375	60	Outside	Outside
MEL_342b	MEL_247	A0A161I9J6	A0A097I1Z2	49	138	Inside	Outside
MEL_365b	MEL_223b	A0A167X410	A0A161I3U4	41	65	Outside	Outside
MEL_374	MEL_173	A0A097I2C0	A0A097I1S2	53	12	Inside	Inside
MEL_234	MEL_223b	A0A097I1Z3	A0A161I3U4	82	65	Outside	Outside
MEL_097	MEL_269	A0A097I1J8	A0A097I224	136	175	Outside	Outside
MEL_213b	MEL_398	A0A167X3J7	A0A097I2G2	85	149	Outside	Outside
MEL_232	MEL_223b	A0A097I1X9	A0A161I3U4	375	65	Outside	Outside
MEL_181	MEL_223b	A0A097I1T9	A0A161I3U4	586	65	Inside	Outside
MEL_097	MEL_168	A0A097I1J8	A0A097I1R7	136	38	Outside	Outside
MEL_181	MEL_223b	A0A097I1T9	A0A161I3U4	586	33	Inside	Outside
MEL_387	MEL_223b	A0A097I2C1	A0A161I3U4	50	65	Outside	Outside
MEL_365b	MEL_331	A0A167X410	A0A097I295	96	98	Outside	Outside
MEL_207	MEL_331	A0A097I1V4	A0A097I295	51	98	Outside	Outside
MEL_360	MEL_200	A0A097I2C3	A0A097I1V1	339	126	Inside	Outside
MEL_207	MEL_398	A0A097I1V4	A0A097I2G2	68	150	Outside	Outside
MEL_232	MEL_331	A0A097I1X9	A0A097I295	232	98	Outside	Outside
MEL_207	MEL_398	A0A097I1V4	A0A097I2G2	51	149	Outside	Outside
MEL_281	MEL_331	A0A097I241	A0A097I295	34	47	Outside	Outside
MEL_360	MEL_173	A0A097I2C3	A0A097I1S2	785	357	Inside	Inside
MEL_214	MEL_200	A0A097I1X6	A0A097I1V1	142	236	Inside	Inside
MEL_252	MEL_331	A0A097I1Z7	A0A097I295	90	47	Outside	Outside
MEL_274	MEL_247	A0A097I230	A0A097I1Z2	56	138	Outside	Outside
MEL_294	MEL_173	A0A097I248	A0A097I1S2	36	353	Inside	Inside
MEL_207	MEL_063b	A0A097I1V4	A0A167X4B8	68	34	Outside	Outside
MEL_281	MEL_247	A0A097I241	A0A097I1Z2	34	138	Outside	Outside
MEL_294	MEL_173	A0A097I248	A0A097I1S2	45	353	Inside	Inside
MEL_215	MEL_247	A0A097I1W6	A0A097I1Z2	10	138	Outside	Outside
MEL_085	MEL_247	A0A097I1J0	A0A097I1Z2	124	138	Outside	Outside
MEL_214	MEL_200	A0A097I1X6	A0A097I1V1	193	221	Inside	Inside
MEL_296	MEL_398	A0A097I258	A0A097I2G2	123	150	Outside	Outside
MEL_290	MEL_247	A0A097I250	A0A097I1Z2	106	138	Outside	Outside
MEL_085	MEL_247	A0A097I1J0	A0A097I1Z2	378	138	Outside	Outside
MEL_290	MEL_247	A0A097I250	A0A097I1Z2	18	138	Outside	Outside
MEL_281	MEL_247	A0A097I241	A0A097I1Z2	7	138	Outside	Outside
MEL_213b	MEL_398	A0A167X3J7	A0A097I2G2	81	150	Outside	Outside
MEL_365b	MEL_247	A0A167X410	A0A097I1Z2	96	138	Outside	Outside
MEL_274	MEL_331	A0A097I230	A0A097I295	58	47	Outside	Outside
MEL_234	MEL_398	A0A097I1Z3	A0A097I2G2	82	149	Outside	Outside
MEL_296	MEL_398	A0A097I258	A0A097I2G2	131	149	Outside	Outside
MEL_369	MEL_173	A0A097I2B5	A0A097I1S2	95	685	Inside	Inside
MEL_342b	MEL_247	A0A161I9J6	A0A097I1Z2	48	138	Inside	Outside
MEL_097	MEL_276	A0A097I1J8	A0A097I236	136	71	Outside	Outside
MEL_215	MEL_168	A0A097I1W6	A0A097I1R7	10	60	Outside	Outside
MEL_232	MEL_398	A0A097I1X9	A0A097I2G2	250	150	Outside	Outside
MEL_296	MEL_223b	A0A097I258	A0A161I3U4	44	65	Outside	Outside
MEL_296	MEL_223b	A0A097I258	A0A161I3U4	123	65	Outside	Outside
MEL_232	MEL_223b	A0A097I1X9	A0A161I3U4	362	65	Outside	Outside
MEL_296	MEL_063b	A0A097I258	A0A167X4B8	131	34	Outside	Outside
MEL_213b	MEL_223b	A0A167X3J7	A0A161I3U4	32	65	Outside	Outside
MEL_296	MEL_063b	A0A097I258	A0A167X4B8	50	34	Outside	Outside
MEL_065	MEL_223b	A0A097I1H0	A0A161I3U4	42	65	Outside	Outside
MEL_097	MEL_269	A0A097I1J8	A0A097I224	128	175	Outside	Outside
MEL_097	MEL_223b	A0A097I1J8	A0A161I3U4	135	65	Outside	Outside
MEL_232	MEL_331	A0A097I1X9	A0A097I295	250	98	Outside	Outside
MEL_207	MEL_398	A0A097I1V4	A0A097I2G2	68	149	Outside	Outside
MEL_341	MEL_331	A0A097I2A5	A0A097I295	165	47	Outside	Outside
MEL_213b	MEL_223b	A0A167X3J7	A0A161I3U4	37	66	Outside	Outside
MEL_360	MEL_200	A0A097I2C3	A0A097I1V1	337	126	Inside	Outside
MEL_213b	MEL_398	A0A167X3J7	A0A097I2G2	37	150	Outside	Outside
MEL_213b	MEL_398	A0A167X3J7	A0A097I2G2	81	149	Outside	Outside
MEL_341	MEL_168	A0A097I2A5	A0A097I1R7	53	60	Outside	Outside
MEL_297	MEL_247	A0A097I237	A0A097I1Z2	31	138	Outside	Outside
MEL_234	MEL_063b	A0A097I1Z3	A0A167X4B8	82	85	Outside	Outside
MEL_213b	MEL_247	A0A167X3J7	A0A097I1Z2	81	138	Outside	Outside
MEL_281	MEL_168	A0A097I241	A0A097I1R7	7	60	Outside	Outside
MEL_199	MEL_247	A0A097I1W4	A0A097I1Z2	318	138	Outside	Outside
MEL_274	MEL_223b	A0A097I230	A0A161I3U4	56	65	Outside	Outside
MEL_365b	MEL_331	A0A167X410	A0A097I295	96	47	Outside	Outside
MEL_341	MEL_223b	A0A097I2A5	A0A161I3U4	164	65	Outside	Outside
MEL_290	MEL_223b	A0A097I250	A0A161I3U4	19	66	Outside	Outside
MEL_146	MEL_247	A0A097I1P9	A0A097I1Z2	258	138	Outside	Outside
MEL_207	MEL_332	A0A097I1V4	A0A097I269	68	99	Outside	Outside
MEL_387	MEL_223b	A0A097I2C1	A0A161I3U4	47	65	Outside	Outside
MEL_173	MEL_360	A0A097I1S2	A0A097I2C3	866	66	Inside	Inside
MEL_173	MEL_360	A0A097I1S2	A0A097I2C3	858	75	Inside	Inside
MEL_173	MEL_360	A0A097I1S2	A0A097I2C3	947	346	Inside	Inside
MEL_173	MEL_360	A0A097I1S2	A0A097I2C3	866	75	Inside	Inside
MEL_173	MEL_360	A0A097I1S2	A0A097I2C3	947	785	Inside	Inside
MEL_173	MEL_360	A0A097I1S2	A0A097I2C3	599	791	Inside	Inside
MEL_173	MEL_360	A0A097I1S2	A0A097I2C3	947	338	Inside	Inside
MEL_173	MEL_360	A0A097I1S2	A0A097I2C3	947	417	Inside	Inside
MEL_173	MEL_360	A0A097I1S2	A0A097I2C3	947	318	Inside	Inside
MEL_173	MEL_360	A0A097I1S2	A0A097I2C3	947	443	Inside	Inside
MEL_173	MEL_360	A0A097I1S2	A0A097I2C3	866	337	Inside	Inside
MEL_247	MEL_207	A0A097I1Z2	A0A097I1V4	385	68	Outside	Outside
MEL_331	MEL_207	A0A097I295	A0A097I1V4	71	68	Outside	Outside
MEL_331	MEL_207	A0A097I295	A0A097I1V4	71	51	Outside	Outside
MEL_247	MEL_207	A0A097I1Z2	A0A097I1V4	385	51	Outside	Outside
MEL_331	MEL_207	A0A097I295	A0A097I1V4	98	103	Outside	Outside
MEL_247	MEL_207	A0A097I1Z2	A0A097I1V4	385	103	Outside	Outside
MEL_331	MEL_207	A0A097I295	A0A097I1V4	85	62	Outside	Outside
MEL_331	MEL_207	A0A097I295	A0A097I1V4	85	80	Outside	Outside
MEL_247	MEL_207	A0A097I1Z2	A0A097I1V4	385	80	Outside	Outside
MEL_331	MEL_207	A0A097I295	A0A097I1V4	71	80	Outside	Outside
MEL_331	MEL_207	A0A097I295	A0A097I1V4	54	80	Outside	Outside
MEL_247	MEL_207	A0A097I1Z2	A0A097I1V4	361	62	Outside	Outside
MEL_331	MEL_207	A0A097I295	A0A097I1V4	71	103	Outside	Outside
MEL_247	MEL_207	A0A097I1Z2	A0A097I1V4	153	80	Outside	Outside
MEL_331	MEL_207	A0A097I295	A0A097I1V4	98	80	Outside	Outside
MEL_331	MEL_207	A0A097I295	A0A097I1V4	71	62	Outside	Outside
MEL_247	MEL_207	A0A097I1Z2	A0A097I1V4	361	103	Outside	Outside
MEL_331	MEL_207	A0A097I295	A0A097I1V4	140	80	Outside	Outside
MEL_247	MEL_207	A0A097I1Z2	A0A097I1V4	385	62	Outside	Outside
MEL_247	MEL_207	A0A097I1Z2	A0A097I1V4	290	62	Outside	Outside
MEL_247	MEL_207	A0A097I1Z2	A0A097I1V4	153	103	Outside	Outside
MEL_247	MEL_207	A0A097I1Z2	A0A097I1V4	138	62	Outside	Outside
MEL_247	MEL_207	A0A097I1Z2	A0A097I1V4	361	80	Outside	Outside
MEL_247	MEL_207	A0A097I1Z2	A0A097I1V4	138	80	Outside	Outside
MEL_331	MEL_207	A0A097I295	A0A097I1V4	140	62	Outside	Outside
MEL_247	MEL_207	A0A097I1Z2	A0A097I1V4	153	62	Outside	Outside
MEL_331	MEL_207	A0A097I295	A0A097I1V4	98	62	Outside	Outside
MEL_247	MEL_207	A0A097I1Z2	A0A097I1V4	290	80	Outside	Outside
MEL_331	MEL_207	A0A097I295	A0A097I1V4	22	80	Outside	Outside
MEL_331	MEL_207	A0A097I295	A0A097I1V4	47	103	Outside	Outside
MEL_331	MEL_097	A0A097I295	A0A097I1J8	71	136	Outside	Outside
MEL_331	MEL_097	A0A097I295	A0A097I1J8	140	136	Outside	Outside
MEL_331	MEL_097	A0A097I295	A0A097I1J8	98	136	Outside	Outside
MEL_398	MEL_207	A0A097I2G2	A0A097I1V4	150	103	Outside	Outside
MEL_398	MEL_207	A0A097I2G2	A0A097I1V4	312	80	Outside	Outside
MEL_398	MEL_207	A0A097I2G2	A0A097I1V4	85	80	Outside	Outside
MEL_398	MEL_207	A0A097I2G2	A0A097I1V4	107	62	Outside	Outside
MEL_398	MEL_207	A0A097I2G2	A0A097I1V4	45	80	Outside	Outside
MEL_398	MEL_207	A0A097I2G2	A0A097I1V4	150	62	Outside	Outside
MEL_398	MEL_207	A0A097I2G2	A0A097I1V4	85	62	Outside	Outside
MEL_398	MEL_207	A0A097I2G2	A0A097I1V4	150	80	Outside	Outside
MEL_398	MEL_207	A0A097I2G2	A0A097I1V4	284	62	Outside	Outside
MEL_398	MEL_207	A0A097I2G2	A0A097I1V4	312	62	Outside	Outside
MEL_398	MEL_207	A0A097I2G2	A0A097I1V4	155	80	Outside	Outside
MEL_398	MEL_207	A0A097I2G2	A0A097I1V4	63	80	Outside	Outside
MEL_398	MEL_207	A0A097I2G2	A0A097I1V4	155	62	Outside	Outside
MEL_398	MEL_207	A0A097I2G2	A0A097I1V4	107	80	Outside	Outside
MEL_331	MEL_097	A0A097I295	A0A097I1J8	140	84	Outside	Outside
MEL_247	MEL_085	A0A097I1Z2	A0A097I1J0	385	109	Outside	Outside
MEL_331	MEL_097	A0A097I295	A0A097I1J8	98	84	Outside	Outside
MEL_331	MEL_097	A0A097I295	A0A097I1J8	71	84	Outside	Outside
MEL_331	MEL_097	A0A097I295	A0A097I1J8	54	84	Outside	Outside
MEL_331	MEL_097	A0A097I295	A0A097I1J8	86	135	Outside	Outside
MEL_398	MEL_207	A0A097I2G2	A0A097I1V4	155	103	Outside	Outside
MEL_247	MEL_085	A0A097I1Z2	A0A097I1J0	385	79	Outside	Outside
MEL_247	MEL_085	A0A097I1Z2	A0A097I1J0	385	246	Outside	Outside
MEL_331	MEL_281	A0A097I295	A0A097I241	98	8	Outside	Outside
MEL_200	MEL_360	A0A097I1V1	A0A097I2C3	221	864	Inside	Inside
MEL_331	MEL_232	A0A097I295	A0A097I1X9	71	375	Outside	Outside
MEL_247	MEL_085	A0A097I1Z2	A0A097I1J0	385	350	Outside	Outside
MEL_247	MEL_278	A0A097I1Z2	A0A097I234	385	70	Outside	Outside
MEL_247	MEL_278	A0A097I1Z2	A0A097I234	153	124	Outside	Outside
MEL_398	MEL_281	A0A097I2G2	A0A097I241	150	71	Outside	Outside
MEL_247	MEL_278	A0A097I1Z2	A0A097I234	385	124	Outside	Outside
MEL_331	MEL_281	A0A097I295	A0A097I241	71	8	Outside	Outside
MEL_200	MEL_360	A0A097I1V1	A0A097I2C3	230	864	Inside	Inside
MEL_331	MEL_281	A0A097I295	A0A097I241	71	71	Outside	Outside
MEL_247	MEL_085	A0A097I1Z2	A0A097I1J0	153	27	Outside	Outside
MEL_200	MEL_360	A0A097I1V1	A0A097I2C3	221	628	Inside	Inside
MEL_247	MEL_109	A0A097I1Z2	A0A097I1M9	153	133	Outside	Outside
MEL_247	MEL_278	A0A097I1Z2	A0A097I234	385	101	Outside	Outside
MEL_247	MEL_278	A0A097I1Z2	A0A097I234	153	101	Outside	Outside
MEL_247	MEL_085	A0A097I1Z2	A0A097I1J0	385	27	Outside	Outside
MEL_247	MEL_109	A0A097I1Z2	A0A097I1M9	385	133	Outside	Outside
MEL_247	MEL_085	A0A097I1Z2	A0A097I1J0	385	370	Outside	Outside
MEL_398	MEL_281	A0A097I2G2	A0A097I241	149	31	Outside	Outside
MEL_247	MEL_085	A0A097I1Z2	A0A097I1J0	385	356	Outside	Outside
MEL_331	MEL_281	A0A097I295	A0A097I241	140	71	Outside	Outside
MEL_247	MEL_278	A0A097I1Z2	A0A097I234	385	112	Outside	Outside
MEL_331	MEL_232	A0A097I295	A0A097I1X9	140	362	Outside	Outside
MEL_247	MEL_085	A0A097I1Z2	A0A097I1J0	138	355	Outside	Outside
MEL_200	MEL_360	A0A097I1V1	A0A097I2C3	221	535	Inside	Inside
MEL_247	MEL_085	A0A097I1Z2	A0A097I1J0	385	378	Outside	Outside
MEL_247	MEL_085	A0A097I1Z2	A0A097I1J0	385	252	Outside	Outside
MEL_247	MEL_085	A0A097I1Z2	A0A097I1J0	385	66	Outside	Outside
MEL_247	MEL_085	A0A097I1Z2	A0A097I1J0	385	355	Outside	Outside
MEL_331	MEL_232	A0A097I295	A0A097I1X9	140	195	Outside	Outside
MEL_331	MEL_232	A0A097I295	A0A097I1X9	71	362	Outside	Outside
MEL_331	MEL_232	A0A097I295	A0A097I1X9	98	362	Outside	Outside
MEL_247	MEL_278	A0A097I1Z2	A0A097I234	153	112	Outside	Outside
MEL_331	MEL_232	A0A097I295	A0A097I1X9	140	65	Outside	Outside
MEL_331	MEL_232	A0A097I295	A0A097I1X9	140	76	Outside	Outside
MEL_247	MEL_278	A0A097I1Z2	A0A097I234	138	106	Outside	Outside
MEL_247	MEL_341	A0A097I1Z2	A0A097I2A5	385	54	Outside	Outside
MEL_398	MEL_281	A0A097I2G2	A0A097I241	107	71	Outside	Outside
MEL_331	MEL_281	A0A097I295	A0A097I241	71	31	Outside	Outside
MEL_331	MEL_232	A0A097I295	A0A097I1X9	71	195	Outside	Outside
MEL_331	MEL_232	A0A097I295	A0A097I1X9	98	195	Outside	Outside
MEL_247	MEL_278	A0A097I1Z2	A0A097I234	385	106	Outside	Outside
MEL_331	MEL_281	A0A097I295	A0A097I241	98	71	Outside	Outside
MEL_331	MEL_232	A0A097I295	A0A097I1X9	98	127	Outside	Outside
MEL_247	MEL_278	A0A097I1Z2	A0A097I234	153	106	Outside	Outside
MEL_331	MEL_232	A0A097I295	A0A097I1X9	140	127	Outside	Outside
MEL_331	MEL_232	A0A097I295	A0A097I1X9	71	127	Outside	Outside
MEL_398	MEL_281	A0A097I2G2	A0A097I241	85	71	Outside	Outside
MEL_247	MEL_146	A0A097I1Z2	A0A097I1P9	385	103	Outside	Outside
MEL_200	MEL_360	A0A097I1V1	A0A097I2C3	230	839	Inside	Inside
MEL_247	MEL_085	A0A097I1Z2	A0A097I1J0	385	406	Outside	Outside
MEL_200	MEL_360	A0A097I1V1	A0A097I2C3	221	531	Inside	Inside
MEL_247	MEL_252	A0A097I1Z2	A0A097I1Z7	385	75	Outside	Outside
MEL_247	MEL_232	A0A097I1Z2	A0A097I1X9	385	375	Outside	Outside
MEL_247	MEL_232	A0A097I1Z2	A0A097I1X9	385	250	Outside	Outside
MEL_247	MEL_281	A0A097I1Z2	A0A097I241	385	8	Outside	Outside
MEL_063b	MEL_290	A0A167X4B8	A0A097I250	72	17	Outside	Outside
MEL_331	MEL_213b	A0A097I295	A0A167X3J7	98	81	Outside	Outside
MEL_331	MEL_213b	A0A097I295	A0A167X3J7	71	81	Outside	Outside
MEL_331	MEL_213b	A0A097I295	A0A167X3J7	140	81	Outside	Outside
MEL_331	MEL_213b	A0A097I295	A0A167X3J7	140	37	Outside	Outside
MEL_247	MEL_232	A0A097I1Z2	A0A097I1X9	385	420	Outside	Outside
MEL_247	MEL_252	A0A097I1Z2	A0A097I1Z7	385	90	Outside	Outside
MEL_247	MEL_234	A0A097I1Z2	A0A097I1Z3	385	63	Outside	Outside
MEL_331	MEL_066	A0A097I295	A0A097I1G1	71	66	Outside	Outside
MEL_247	MEL_232	A0A097I1Z2	A0A097I1X9	385	232	Outside	Outside
MEL_331	MEL_278	A0A097I295	A0A097I234	71	124	Outside	Outside
MEL_247	MEL_097	A0A097I1Z2	A0A097I1J8	84	136	Outside	Outside
MEL_247	MEL_097	A0A097I1Z2	A0A097I1J8	153	136	Outside	Outside
MEL_247	MEL_146	A0A097I1Z2	A0A097I1P9	385	258	Outside	Outside
MEL_331	MEL_213b	A0A097I295	A0A167X3J7	98	37	Outside	Outside
MEL_331	MEL_278	A0A097I295	A0A097I234	98	124	Outside	Outside
MEL_247	MEL_274	A0A097I1Z2	A0A097I230	385	58	Outside	Outside
MEL_247	MEL_281	A0A097I1Z2	A0A097I241	385	31	Outside	Outside
MEL_331	MEL_213b	A0A097I295	A0A167X3J7	71	37	Outside	Outside
MEL_247	MEL_097	A0A097I1Z2	A0A097I1J8	385	136	Outside	Outside
MEL_331	MEL_234	A0A097I295	A0A097I1Z3	98	82	Outside	Outside
MEL_247	MEL_097	A0A097I1Z2	A0A097I1J8	361	136	Outside	Outside
MEL_284b	MEL_296	A0A161I3U9	A0A097I258	58	64	Outside	Outside
MEL_247	MEL_296	A0A097I1Z2	A0A097I258	385	131	Outside	Outside
MEL_200	MEL_231	A0A097I1V1	A0A097I1Y8	230	600	Inside	Inside
MEL_247	MEL_296	A0A097I1Z2	A0A097I258	153	123	Outside	Outside
MEL_247	MEL_352	A0A097I1Z2	A0A097I288	385	82	Outside	Outside
MEL_247	MEL_296	A0A097I1Z2	A0A097I258	385	64	Outside	Outside
MEL_247	MEL_352	A0A097I1Z2	A0A097I288	385	70	Outside	Outside
MEL_247	MEL_296	A0A097I1Z2	A0A097I258	385	123	Outside	Outside
MEL_200	MEL_352	A0A097I1V1	A0A097I288	123	70	Outside	Outside
MEL_247	MEL_146	A0A097I1Z2	A0A097I1P9	385	63	Outside	Outside
MEL_331	MEL_234	A0A097I295	A0A097I1Z3	140	82	Outside	Outside
MEL_228	MEL_352	A0A097I1Y0	A0A097I288	44	70	Outside	Outside
MEL_331	MEL_234	A0A097I295	A0A097I1Z3	71	82	Outside	Outside
MEL_284b	MEL_296	A0A161I3U9	A0A097I258	58	44	Outside	Outside
MEL_247	MEL_252	A0A097I1Z2	A0A097I1Z7	385	124	Outside	Outside
MEL_228	MEL_352	A0A097I1Y0	A0A097I288	44	82	Outside	Outside
MEL_331	MEL_066	A0A097I295	A0A097I1G1	98	66	Outside	Outside
MEL_247	MEL_281	A0A097I1Z2	A0A097I241	153	71	Outside	Outside
MEL_247	MEL_296	A0A097I1Z2	A0A097I258	385	44	Outside	Outside
MEL_247	MEL_281	A0A097I1Z2	A0A097I241	385	71	Outside	Outside
MEL_247	MEL_234	A0A097I1Z2	A0A097I1Z3	385	82	Outside	Outside
MEL_247	MEL_234	A0A097I1Z2	A0A097I1Z3	153	82	Outside	Outside
MEL_247	MEL_146	A0A097I1Z2	A0A097I1P9	385	164	Outside	Outside
MEL_245	MEL_207	A0A097I201	A0A097I1V4	284	62	Outside	Outside
MEL_249	MEL_207	A0A097I208	A0A097I1V4	120	80	Outside	Outside
MEL_247	MEL_252	A0A097I1Z2	A0A097I1Z7	152	90	Outside	Outside
MEL_245	MEL_207	A0A097I201	A0A097I1V4	98	80	Outside	Outside
MEL_255	MEL_207	A0A097I211	A0A097I1V4	190	80	Outside	Outside
MEL_063b	MEL_290	A0A167X4B8	A0A097I250	72	19	Outside	Outside
MEL_245	MEL_207	A0A097I201	A0A097I1V4	98	62	Outside	Outside
MEL_173	MEL_369	A0A097I1S2	A0A097I2B5	599	95	Inside	Inside
MEL_063b	MEL_290	A0A167X4B8	A0A097I250	85	245	Outside	Outside
MEL_247	MEL_232	A0A097I1Z2	A0A097I1X9	153	420	Outside	Outside
MEL_284b	MEL_296	A0A161I3U9	A0A097I258	58	123	Outside	Outside
MEL_247	MEL_232	A0A097I1Z2	A0A097I1X9	153	195	Outside	Outside
MEL_249	MEL_207	A0A097I208	A0A097I1V4	44	80	Outside	Outside
MEL_255	MEL_207	A0A097I211	A0A097I1V4	190	62	Outside	Outside
MEL_247	MEL_252	A0A097I1Z2	A0A097I1Z7	361	90	Outside	Outside
MEL_245	MEL_207	A0A097I201	A0A097I1V4	145	80	Outside	Outside
MEL_247	MEL_232	A0A097I1Z2	A0A097I1X9	385	404	Outside	Outside
MEL_063b	MEL_290	A0A167X4B8	A0A097I250	72	245	Outside	Outside
MEL_063b	MEL_207	A0A167X4B8	A0A097I1V4	72	80	Outside	Outside
MEL_247	MEL_296	A0A097I1Z2	A0A097I258	153	131	Outside	Outside
MEL_245	MEL_207	A0A097I201	A0A097I1V4	284	80	Outside	Outside
MEL_331	MEL_066	A0A097I295	A0A097I1G1	140	15	Outside	Outside
MEL_331	MEL_297	A0A097I295	A0A097I237	71	41	Outside	Outside
MEL_255	MEL_207	A0A097I211	A0A097I1V4	126	62	Outside	Outside
MEL_247	MEL_232	A0A097I1Z2	A0A097I1X9	385	195	Outside	Outside
MEL_284b	MEL_296	A0A161I3U9	A0A097I258	58	50	Outside	Outside
MEL_331	MEL_278	A0A097I295	A0A097I234	98	112	Outside	Outside
MEL_063b	MEL_207	A0A167X4B8	A0A097I1V4	85	103	Outside	Outside
MEL_247	MEL_341	A0A097I1Z2	A0A097I2A5	385	169	Outside	Outside
MEL_247	MEL_274	A0A097I1Z2	A0A097I230	153	58	Outside	Outside
MEL_063b	MEL_290	A0A167X4B8	A0A097I250	72	207	Outside	Outside
MEL_200	MEL_231	A0A097I1V1	A0A097I1Y8	230	455	Inside	Inside
MEL_063b	MEL_207	A0A167X4B8	A0A097I1V4	85	62	Outside	Outside
MEL_247	MEL_281	A0A097I1Z2	A0A097I241	385	155	Outside	Outside
MEL_255	MEL_207	A0A097I211	A0A097I1V4	126	80	Outside	Outside
MEL_247	MEL_232	A0A097I1Z2	A0A097I1X9	153	362	Outside	Outside
MEL_331	MEL_066	A0A097I295	A0A097I1G1	98	15	Outside	Outside
MEL_249	MEL_207	A0A097I208	A0A097I1V4	36	80	Outside	Outside
MEL_331	MEL_213b	A0A097I295	A0A167X3J7	98	85	Outside	Outside
MEL_247	MEL_146	A0A097I1Z2	A0A097I1P9	153	254	Outside	Outside
MEL_284b	MEL_296	A0A161I3U9	A0A097I258	58	131	Outside	Outside
MEL_200	MEL_352	A0A097I1V1	A0A097I288	123	148	Outside	Outside
MEL_247	MEL_232	A0A097I1Z2	A0A097I1X9	138	362	Outside	Outside
MEL_331	MEL_066	A0A097I295	A0A097I1G1	71	15	Outside	Outside
MEL_249	MEL_207	A0A097I208	A0A097I1V4	120	62	Outside	Outside
MEL_255	MEL_207	A0A097I211	A0A097I1V4	92	80	Outside	Outside
MEL_255	MEL_207	A0A097I211	A0A097I1V4	338	80	Outside	Outside
MEL_063b	MEL_207	A0A167X4B8	A0A097I1V4	72	62	Outside	Outside
MEL_063b	MEL_207	A0A167X4B8	A0A097I1V4	85	80	Outside	Outside
MEL_331	MEL_052	A0A097I295	A0A097I1F1	71	28	Outside	Outside
MEL_200	MEL_352	A0A097I1V1	A0A097I288	221	70	Inside	Outside
MEL_245	MEL_207	A0A097I201	A0A097I1V4	70	62	Outside	Outside
MEL_331	MEL_297	A0A097I295	A0A097I237	98	110	Outside	Outside
MEL_247	MEL_232	A0A097I1Z2	A0A097I1X9	385	362	Outside	Outside
MEL_200	MEL_231	A0A097I1V1	A0A097I1Y8	221	455	Inside	Inside
MEL_255	MEL_207	A0A097I211	A0A097I1V4	338	62	Outside	Outside
MEL_247	MEL_052	A0A097I1Z2	A0A097I1F1	385	28	Outside	Outside
MEL_331	MEL_341	A0A097I295	A0A097I2A5	140	169	Outside	Outside
MEL_284b	MEL_296	A0A161I3U9	A0A097I258	67	44	Outside	Outside
MEL_173	MEL_369	A0A097I1S2	A0A097I2B5	486	241	Inside	Inside
MEL_063b	MEL_290	A0A167X4B8	A0A097I250	85	250	Outside	Outside
MEL_331	MEL_234	A0A097I295	A0A097I1Z3	98	57	Outside	Outside
MEL_247	MEL_232	A0A097I1Z2	A0A097I1X9	153	127	Outside	Outside
MEL_331	MEL_341	A0A097I295	A0A097I2A5	140	165	Outside	Outside
MEL_247	MEL_234	A0A097I1Z2	A0A097I1Z3	138	57	Outside	Outside
MEL_200	MEL_231	A0A097I1V1	A0A097I1Y8	221	402	Inside	Inside
MEL_247	MEL_341	A0A097I1Z2	A0A097I2A5	153	169	Outside	Outside
MEL_247	MEL_146	A0A097I1Z2	A0A097I1P9	385	55	Outside	Outside
MEL_331	MEL_278	A0A097I295	A0A097I234	71	106	Outside	Outside
MEL_331	MEL_341	A0A097I295	A0A097I2A5	98	169	Outside	Outside
MEL_247	MEL_232	A0A097I1Z2	A0A097I1X9	385	409	Outside	Outside
MEL_247	MEL_234	A0A097I1Z2	A0A097I1Z3	153	57	Outside	Outside
MEL_247	MEL_097	A0A097I1Z2	A0A097I1J8	385	84	Outside	Outside
MEL_247	MEL_232	A0A097I1Z2	A0A097I1X9	385	127	Outside	Outside
MEL_247	MEL_232	A0A097I1Z2	A0A097I1X9	153	65	Outside	Outside
MEL_255	MEL_207	A0A097I211	A0A097I1V4	195	80	Outside	Outside
MEL_247	MEL_146	A0A097I1Z2	A0A097I1P9	138	55	Outside	Outside
MEL_331	MEL_341	A0A097I295	A0A097I2A5	68	169	Outside	Outside
MEL_247	MEL_290	A0A097I1Z2	A0A097I250	385	55	Outside	Outside
MEL_331	MEL_234	A0A097I295	A0A097I1Z3	140	57	Outside	Outside
MEL_200	MEL_214	A0A097I1V1	A0A097I1X6	230	193	Inside	Inside
MEL_331	MEL_234	A0A097I295	A0A097I1Z3	85	57	Outside	Outside
MEL_247	MEL_052	A0A097I1Z2	A0A097I1F1	385	121	Outside	Outside
MEL_247	MEL_066	A0A097I1Z2	A0A097I1G1	385	66	Outside	Outside
MEL_247	MEL_215	A0A097I1Z2	A0A097I1W6	385	10	Outside	Outside
MEL_247	MEL_234	A0A097I1Z2	A0A097I1Z3	385	57	Outside	Outside
MEL_247	MEL_365b	A0A097I1Z2	A0A167X410	385	41	Outside	Outside
MEL_331	MEL_278	A0A097I295	A0A097I234	71	112	Outside	Outside
MEL_284b	MEL_352	A0A161I3U9	A0A097I288	58	70	Outside	Outside
MEL_247	MEL_365b	A0A097I1Z2	A0A167X410	385	96	Outside	Outside
MEL_331	MEL_297	A0A097I295	A0A097I237	98	122	Outside	Outside
MEL_331	MEL_215	A0A097I295	A0A097I1W6	140	10	Outside	Outside
MEL_247	MEL_387	A0A097I1Z2	A0A097I2C1	385	47	Outside	Outside
MEL_284b	MEL_352	A0A161I3U9	A0A097I288	58	82	Outside	Outside
MEL_247	MEL_065	A0A097I1Z2	A0A097I1H0	385	42	Outside	Outside
MEL_200	MEL_214	A0A097I1V1	A0A097I1X6	221	142	Inside	Inside
MEL_331	MEL_352	A0A097I295	A0A097I288	71	70	Outside	Outside
MEL_247	MEL_290	A0A097I1Z2	A0A097I250	385	106	Outside	Outside
MEL_247	MEL_199	A0A097I1Z2	A0A097I1W4	385	317	Outside	Outside
MEL_247	MEL_213b	A0A097I1Z2	A0A167X3J7	385	37	Outside	Outside
MEL_063b	MEL_234	A0A167X4B8	A0A097I1Z3	72	82	Outside	Outside
MEL_247	MEL_052	A0A097I1Z2	A0A097I1F1	385	93	Outside	Outside
MEL_331	MEL_065	A0A097I295	A0A097I1H0	71	103	Outside	Outside
MEL_247	MEL_066	A0A097I1Z2	A0A097I1G1	385	15	Outside	Outside
MEL_331	MEL_274	A0A097I295	A0A097I230	71	58	Outside	Outside
MEL_331	MEL_352	A0A097I295	A0A097I288	98	148	Outside	Outside
MEL_247	MEL_297	A0A097I1Z2	A0A097I237	385	110	Outside	Outside
MEL_247	MEL_065	A0A097I1Z2	A0A097I1H0	385	103	Outside	Outside
MEL_247	MEL_243	A0A097I1Z2	A0A097I1Z5	385	4	Outside	Outside
MEL_247	MEL_199	A0A097I1Z2	A0A097I1W4	385	3	Outside	Outside
MEL_398	MEL_234	A0A097I2G2	A0A097I1Z3	312	82	Outside	Outside
MEL_228	MEL_207	A0A097I1Y0	A0A097I1V4	33	80	Outside	Outside
MEL_398	MEL_274	A0A097I2G2	A0A097I230	150	58	Outside	Outside
MEL_331	MEL_274	A0A097I295	A0A097I230	98	58	Outside	Outside
MEL_255	MEL_234	A0A097I211	A0A097I1Z3	92	82	Outside	Outside
MEL_247	MEL_290	A0A097I1Z2	A0A097I250	385	207	Outside	Outside
MEL_331	MEL_296	A0A097I295	A0A097I258	71	123	Outside	Outside
MEL_398	MEL_234	A0A097I2G2	A0A097I1Z3	142	82	Outside	Outside
MEL_398	MEL_274	A0A097I2G2	A0A097I230	312	58	Outside	Outside
MEL_246	MEL_207	A0A097I204	A0A097I1V4	62	80	Outside	Outside
MEL_246	MEL_207	A0A097I204	A0A097I1V4	163	80	Outside	Outside
MEL_331	MEL_305	A0A097I295	A0A097I267	140	287	Outside	Outside
MEL_247	MEL_215	A0A097I1Z2	A0A097I1W6	153	130	Outside	Outside
MEL_247	MEL_297	A0A097I1Z2	A0A097I237	385	36	Outside	Outside
MEL_331	MEL_215	A0A097I295	A0A097I1W6	140	130	Outside	Outside
MEL_247	MEL_215	A0A097I1Z2	A0A097I1W6	385	130	Outside	Outside
MEL_063b	MEL_232	A0A167X4B8	A0A097I1X9	85	195	Outside	Outside
MEL_284b	MEL_207	A0A161I3U9	A0A097I1V4	58	80	Outside	Outside
MEL_276	MEL_207	A0A097I236	A0A097I1V4	71	80	Outside	Outside
MEL_284b	MEL_290	A0A161I3U9	A0A097I250	58	263	Outside	Outside
MEL_284b	MEL_290	A0A161I3U9	A0A097I250	67	263	Outside	Outside
MEL_331	MEL_274	A0A097I295	A0A097I230	140	58	Outside	Outside
MEL_276	MEL_207	A0A097I236	A0A097I1V4	35	62	Outside	Outside
MEL_223b	MEL_207	A0A161I3U4	A0A097I1V4	33	80	Outside	Outside
MEL_228	MEL_207	A0A097I1Y0	A0A097I1V4	44	80	Outside	Outside
MEL_247	MEL_290	A0A097I1Z2	A0A097I250	385	19	Outside	Outside
MEL_284b	MEL_290	A0A161I3U9	A0A097I250	58	18	Outside	Outside
MEL_247	MEL_297	A0A097I1Z2	A0A097I237	385	41	Outside	Outside
MEL_247	MEL_052	A0A097I1Z2	A0A097I1F1	385	90	Outside	Outside
MEL_331	MEL_215	A0A097I295	A0A097I1W6	71	130	Outside	Outside
MEL_284b	MEL_290	A0A161I3U9	A0A097I250	58	207	Outside	Outside
MEL_246	MEL_207	A0A097I204	A0A097I1V4	62	62	Outside	Outside
MEL_247	MEL_199	A0A097I1Z2	A0A097I1W4	385	115	Outside	Outside
MEL_168	MEL_207	A0A097I1R7	A0A097I1V4	60	62	Outside	Outside
MEL_247	MEL_199	A0A097I1Z2	A0A097I1W4	385	110	Outside	Outside
MEL_168	MEL_207	A0A097I1R7	A0A097I1V4	60	80	Outside	Outside
MEL_398	MEL_274	A0A097I2G2	A0A097I230	106	58	Outside	Outside
MEL_168	MEL_207	A0A097I1R7	A0A097I1V4	60	103	Outside	Outside
MEL_276	MEL_207	A0A097I236	A0A097I1V4	71	103	Outside	Outside
MEL_284b	MEL_207	A0A161I3U9	A0A097I1V4	58	62	Outside	Outside
MEL_276	MEL_207	A0A097I236	A0A097I1V4	71	62	Outside	Outside
MEL_063b	MEL_278	A0A167X4B8	A0A097I234	72	112	Outside	Outside
MEL_255	MEL_234	A0A097I211	A0A097I1Z3	190	82	Outside	Outside
MEL_331	MEL_352	A0A097I295	A0A097I288	98	70	Outside	Outside
MEL_247	MEL_290	A0A097I1Z2	A0A097I250	385	108	Outside	Outside
MEL_168	MEL_207	A0A097I1R7	A0A097I1V4	214	80	Outside	Outside
MEL_063b	MEL_278	A0A167X4B8	A0A097I234	85	112	Outside	Outside
MEL_063b	MEL_234	A0A167X4B8	A0A097I1Z3	85	57	Outside	Outside
MEL_398	MEL_234	A0A097I2G2	A0A097I1Z3	312	57	Outside	Outside
MEL_247	MEL_213b	A0A097I1Z2	A0A167X3J7	385	85	Outside	Outside
MEL_247	MEL_297	A0A097I1Z2	A0A097I237	385	122	Outside	Outside
MEL_398	MEL_234	A0A097I2G2	A0A097I1Z3	106	82	Outside	Outside
MEL_247	MEL_215	A0A097I1Z2	A0A097I1W6	138	130	Outside	Outside
MEL_284b	MEL_207	A0A161I3U9	A0A097I1V4	67	80	Outside	Outside
MEL_276	MEL_207	A0A097I236	A0A097I1V4	35	80	Outside	Outside
MEL_247	MEL_290	A0A097I1Z2	A0A097I250	385	245	Outside	Outside
MEL_247	MEL_387	A0A097I1Z2	A0A097I2C1	385	50	Outside	Outside
MEL_228	MEL_207	A0A097I1Y0	A0A097I1V4	44	62	Outside	Outside
MEL_284b	MEL_290	A0A161I3U9	A0A097I250	58	255	Outside	Outside
MEL_331	MEL_290	A0A097I295	A0A097I250	71	108	Outside	Outside
MEL_398	MEL_234	A0A097I2G2	A0A097I1Z3	63	82	Outside	Outside
MEL_063b	MEL_234	A0A167X4B8	A0A097I1Z3	72	57	Outside	Outside
MEL_331	MEL_305	A0A097I295	A0A097I267	71	279	Outside	Outside
MEL_398	MEL_097	A0A097I2G2	A0A097I1J8	312	135	Outside	Outside
MEL_331	MEL_290	A0A097I295	A0A097I250	140	108	Outside	Outside
MEL_247	MEL_129b	A0A097I1Z2	A0A161I1D6	385	5	Outside	Outside
MEL_247	MEL_387	A0A097I1Z2	A0A097I2C1	152	50	Outside	Outside
MEL_331	MEL_305	A0A097I295	A0A097I267	140	279	Outside	Outside
MEL_284b	MEL_207	A0A161I3U9	A0A097I1V4	58	103	Outside	Outside
MEL_276	MEL_213b	A0A097I236	A0A167X3J7	71	81	Outside	Outside
MEL_284b	MEL_290	A0A161I3U9	A0A097I250	58	250	Outside	Outside
MEL_168	MEL_252	A0A097I1R7	A0A097I1Z7	60	90	Outside	Outside
MEL_284b	MEL_146	A0A161I3U9	A0A097I1P9	58	258	Outside	Outside
MEL_331	MEL_252	A0A097I295	A0A097I1Z7	71	90	Outside	Outside
MEL_284b	MEL_259	A0A161I3U9	A0A097I216	58	41	Outside	Outside
MEL_168	MEL_234	A0A097I1R7	A0A097I1Z3	60	82	Outside	Outside
MEL_168	MEL_278	A0A097I1R7	A0A097I234	60	70	Outside	Outside
MEL_255	MEL_234	A0A097I211	A0A097I1Z3	338	57	Outside	Outside
MEL_276	MEL_234	A0A097I236	A0A097I1Z3	71	82	Outside	Outside
MEL_168	MEL_252	A0A097I1R7	A0A097I1Z7	60	124	Outside	Outside
MEL_276	MEL_281	A0A097I236	A0A097I241	71	71	Outside	Outside
MEL_168	MEL_278	A0A097I1R7	A0A097I234	60	124	Outside	Outside
MEL_276	MEL_215	A0A097I236	A0A097I1W6	71	130	Outside	Outside
MEL_168	MEL_341	A0A097I1R7	A0A097I2A5	60	165	Outside	Outside
MEL_168	MEL_290	A0A097I1R7	A0A097I250	60	19	Outside	Outside
MEL_168	MEL_065	A0A097I1R7	A0A097I1H0	60	103	Outside	Outside
MEL_168	MEL_296	A0A097I1R7	A0A097I258	60	123	Outside	Outside
MEL_168	MEL_278	A0A097I1R7	A0A097I234	60	101	Outside	Outside
MEL_168	MEL_199	A0A097I1R7	A0A097I1W4	60	317	Outside	Outside
MEL_200	MEL_207	A0A097I1V1	A0A097I1V4	123	62	Outside	Outside
MEL_168	MEL_215	A0A097I1R7	A0A097I1W6	60	130	Outside	Outside
MEL_183	MEL_207	A0A097I1T3	A0A097I1V4	62	80	Outside	Outside
MEL_284b	MEL_259	A0A161I3U9	A0A097I216	58	124	Outside	Outside
MEL_249	MEL_296	A0A097I208	A0A097I258	120	44	Outside	Outside
MEL_168	MEL_296	A0A097I1R7	A0A097I258	60	44	Outside	Outside
MEL_168	MEL_066	A0A097I1R7	A0A097I1G1	60	15	Outside	Outside
MEL_183	MEL_207	A0A097I1T3	A0A097I1V4	62	62	Outside	Outside
MEL_398	MEL_290	A0A097I2G2	A0A097I250	149	19	Outside	Outside
MEL_284b	MEL_259	A0A161I3U9	A0A097I216	58	48	Outside	Outside
MEL_276	MEL_274	A0A097I236	A0A097I230	71	58	Outside	Outside
MEL_168	MEL_290	A0A097I1R7	A0A097I250	60	207	Outside	Outside
MEL_331	MEL_252	A0A097I295	A0A097I1Z7	98	90	Outside	Outside
MEL_168	MEL_296	A0A097I1R7	A0A097I258	60	131	Outside	Outside
MEL_168	MEL_259	A0A097I1R7	A0A097I216	60	124	Outside	Outside
MEL_398	MEL_387	A0A097I2G2	A0A097I2C1	150	50	Outside	Outside
MEL_200	MEL_207	A0A097I1V1	A0A097I1V4	123	80	Outside	Outside
MEL_398	MEL_278	A0A097I2G2	A0A097I234	150	112	Outside	Outside
MEL_276	MEL_234	A0A097I236	A0A097I1Z3	71	57	Outside	Outside
MEL_168	MEL_278	A0A097I1R7	A0A097I234	60	112	Outside	Outside
MEL_168	MEL_296	A0A097I1R7	A0A097I258	60	64	Outside	Outside
MEL_168	MEL_278	A0A097I1R7	A0A097I234	60	106	Outside	Outside
MEL_332	MEL_207	A0A097I269	A0A097I1V4	99	80	Outside	Outside
MEL_284b	MEL_279	A0A161I3U9	A0A097I235	58	26	Outside	Outside
MEL_284b	MEL_259	A0A161I3U9	A0A097I216	58	31	Outside	Outside
MEL_168	MEL_232	A0A097I1R7	A0A097I1X9	60	362	Outside	Outside
MEL_284b	MEL_279	A0A161I3U9	A0A097I235	58	31	Outside	Outside
MEL_247	MEL_392b	A0A097I1Z2	A0A167X452	385	42	Outside	Outside
MEL_168	MEL_341	A0A097I1R7	A0A097I2A5	60	169	Outside	Outside
MEL_200	MEL_146	A0A097I1V1	A0A097I1P9	123	254	Outside	Outside
MEL_284b	MEL_146	A0A161I3U9	A0A097I1P9	58	254	Outside	Outside
MEL_168	MEL_232	A0A097I1R7	A0A097I1X9	60	65	Outside	Outside
MEL_168	MEL_387	A0A097I1R7	A0A097I2C1	60	50	Outside	Outside
MEL_168	MEL_232	A0A097I1R7	A0A097I1X9	60	404	Outside	Outside
MEL_247	MEL_305	A0A097I1Z2	A0A097I267	138	279	Outside	Outside
MEL_168	MEL_274	A0A097I1R7	A0A097I230	60	58	Outside	Outside
MEL_398	MEL_278	A0A097I2G2	A0A097I234	150	101	Outside	Outside
MEL_398	MEL_278	A0A097I2G2	A0A097I234	149	106	Outside	Outside
MEL_247	MEL_259	A0A097I1Z2	A0A097I216	385	171	Outside	Outside
MEL_168	MEL_232	A0A097I1R7	A0A097I1X9	60	409	Outside	Outside
MEL_247	MEL_305	A0A097I1Z2	A0A097I267	385	279	Outside	Outside
MEL_282b	MEL_207	A0A167X3W7	A0A097I1V4	8	80	Outside	Outside
MEL_247	MEL_129b	A0A097I1Z2	A0A161I1D6	385	37	Outside	Outside
MEL_168	MEL_259	A0A097I1R7	A0A097I216	60	89	Outside	Outside
MEL_168	MEL_232	A0A097I1R7	A0A097I1X9	60	420	Outside	Outside
MEL_247	MEL_305	A0A097I1Z2	A0A097I267	153	279	Outside	Outside
MEL_247	MEL_259	A0A097I1Z2	A0A097I216	385	89	Outside	Outside
MEL_398	MEL_278	A0A097I2G2	A0A097I234	155	106	Outside	Outside
MEL_168	MEL_234	A0A097I1R7	A0A097I1Z3	60	57	Outside	Outside
MEL_398	MEL_387	A0A097I2G2	A0A097I2C1	155	50	Outside	Outside
MEL_331	MEL_341	A0A097I295	A0A097I2A5	71	54	Outside	Outside
MEL_173	MEL_360	A0A097I1S2	A0A097I2C3	947	418	Inside	Inside
MEL_398	MEL_207	A0A097I2G2	A0A097I1V4	312	103	Outside	Outside
MEL_331	MEL_207	A0A097I295	A0A097I1V4	140	103	Outside	Outside
MEL_331	MEL_097	A0A097I295	A0A097I1J8	98	135	Outside	Outside
MEL_200	MEL_360	A0A097I1V1	A0A097I2C3	230	844	Inside	Inside
MEL_200	MEL_360	A0A097I1V1	A0A097I2C3	230	535	Inside	Inside
MEL_331	MEL_213b	A0A097I295	A0A167X3J7	140	32	Outside	Outside
MEL_331	MEL_066	A0A097I295	A0A097I1G1	98	14	Outside	Outside
MEL_331	MEL_296	A0A097I295	A0A097I258	68	123	Outside	Outside
MEL_331	MEL_207	A0A097I295	A0A097I1V4	86	80	Outside	Outside
MEL_398	MEL_278	A0A097I2G2	A0A097I234	106	124	Outside	Outside
MEL_247	MEL_234	A0A097I1Z2	A0A097I1Z3	386	82	Outside	Outside
MEL_331	MEL_066	A0A097I295	A0A097I1G1	140	14	Outside	Outside
MEL_331	MEL_296	A0A097I295	A0A097I258	71	129	Outside	Outside
MEL_200	MEL_231	A0A097I1V1	A0A097I1Y8	221	800	Inside	Inside
MEL_200	MEL_231	A0A097I1V1	A0A097I1Y8	221	726	Inside	Inside
MEL_331	MEL_065	A0A097I295	A0A097I1H0	98	103	Outside	Outside
MEL_247	MEL_296	A0A097I1Z2	A0A097I258	383	64	Outside	Outside
MEL_398	MEL_278	A0A097I2G2	A0A097I234	150	106	Outside	Outside
MEL_247	MEL_274	A0A097I1Z2	A0A097I230	153	56	Outside	Outside
MEL_200	MEL_231	A0A097I1V1	A0A097I1Y8	221	522	Inside	Inside
MEL_200	MEL_214	A0A097I1V1	A0A097I1X6	230	232	Inside	Inside
MEL_200	MEL_360	A0A097I1V1	A0A097I2C3	230	628	Inside	Inside
MEL_247	MEL_290	A0A097I1Z2	A0A097I250	385	56	Outside	Outside
MEL_332	MEL_207	A0A097I269	A0A097I1V4	70	80	Outside	Outside
MEL_331	MEL_341	A0A097I295	A0A097I2A5	71	165	Outside	Outside
MEL_398	MEL_278	A0A097I2G2	A0A097I234	149	112	Outside	Outside
MEL_398	MEL_097	A0A097I2G2	A0A097I1J8	312	84	Outside	Outside
MEL_247	MEL_297	A0A097I1Z2	A0A097I237	385	90	Outside	Outside
MEL_228	MEL_207	A0A097I1Y0	A0A097I1V4	44	103	Outside	Outside
MEL_247	MEL_066	A0A097I1Z2	A0A097I1G1	385	14	Outside	Outside
MEL_398	MEL_234	A0A097I2G2	A0A097I1Z3	63	57	Outside	Outside
MEL_200	MEL_231	A0A097I1V1	A0A097I1Y8	230	800	Inside	Inside
MEL_168	MEL_387	A0A097I1R7	A0A097I2C1	60	47	Outside	Outside
MEL_173	MEL_369	A0A097I1S2	A0A097I2B5	486	107	Inside	Inside
MEL_284b	MEL_207	A0A161I3U9	A0A097I1V4	67	62	Outside	Outside
MEL_255	MEL_207	A0A097I211	A0A097I1V4	92	62	Outside	Outside
MEL_398	MEL_281	A0A097I2G2	A0A097I241	150	31	Outside	Outside
MEL_247	MEL_290	A0A097I1Z2	A0A097I250	385	18	Outside	Outside
MEL_247	MEL_290	A0A097I1Z2	A0A097I250	385	17	Outside	Outside
MEL_398	MEL_274	A0A097I2G2	A0A097I230	107	58	Outside	Outside
MEL_331	MEL_052	A0A097I295	A0A097I1F1	140	90	Outside	Outside
MEL_247	MEL_341	A0A097I1Z2	A0A097I2A5	385	165	Outside	Outside
MEL_332	MEL_207	A0A097I269	A0A097I1V4	99	103	Outside	Outside
MEL_200	MEL_214	A0A097I1V1	A0A097I1X6	221	232	Inside	Inside
MEL_063b	MEL_232	A0A167X4B8	A0A097I1X9	34	362	Outside	Outside
MEL_168	MEL_199	A0A097I1R7	A0A097I1W4	60	3	Outside	Outside
MEL_331	MEL_252	A0A097I295	A0A097I1Z7	140	90	Outside	Outside
MEL_398	MEL_274	A0A097I2G2	A0A097I230	149	58	Outside	Outside
MEL_168	MEL_232	A0A097I1R7	A0A097I1X9	60	195	Outside	Outside
MEL_247	MEL_243	A0A097I1Z2	A0A097I1Z5	385	9	Outside	Outside
MEL_247	MEL_243	A0A097I1Z2	A0A097I1Z5	385	26	Outside	Outside
MEL_331	MEL_290	A0A097I295	A0A097I250	68	108	Outside	Outside
MEL_331	MEL_297	A0A097I295	A0A097I237	47	41	Outside	Outside
MEL_168	MEL_290	A0A097I1R7	A0A097I250	60	18	Outside	Outside
MEL_246	MEL_207	A0A097I204	A0A097I1V4	249	62	Outside	Outside
MEL_276	MEL_097	A0A097I236	A0A097I1J8	71	84	Outside	Outside
MEL_168	MEL_199	A0A097I1R7	A0A097I1W4	60	115	Outside	Outside
MEL_331	MEL_305	A0A097I295	A0A097I267	98	279	Outside	Outside
MEL_398	MEL_290	A0A097I2G2	A0A097I250	150	19	Outside	Outside
MEL_246	MEL_207	A0A097I204	A0A097I1V4	249	80	Outside	Outside
MEL_398	MEL_387	A0A097I2G2	A0A097I2C1	149	50	Outside	Outside
MEL_331	MEL_290	A0A097I295	A0A097I250	68	18	Outside	Outside
MEL_173	MEL_360	A0A097I1S2	A0A097I2C3	858	339	Inside	Inside
MEL_173	MEL_360	A0A097I1S2	A0A097I2C3	866	785	Inside	Inside
MEL_173	MEL_360	A0A097I1S2	A0A097I2C3	1107	785	Inside	Inside
MEL_173	MEL_360	A0A097I1S2	A0A097I2C3	872	339	Inside	Inside
MEL_331	MEL_232	A0A097I295	A0A097I1X9	47	195	Outside	Outside
MEL_331	MEL_232	A0A097I295	A0A097I1X9	68	127	Outside	Outside
MEL_331	MEL_232	A0A097I295	A0A097I1X9	68	65	Outside	Outside
MEL_398	MEL_207	A0A097I2G2	A0A097I1V4	284	80	Outside	Outside
MEL_398	MEL_207	A0A097I2G2	A0A097I1V4	63	62	Outside	Outside
MEL_200	MEL_360	A0A097I1V1	A0A097I2C3	230	841	Inside	Inside
MEL_398	MEL_232	A0A097I2G2	A0A097I1X9	149	195	Outside	Outside
MEL_331	MEL_215	A0A097I295	A0A097I1W6	98	130	Outside	Outside
MEL_331	MEL_352	A0A097I295	A0A097I288	140	70	Outside	Outside
MEL_247	MEL_109	A0A097I1Z2	A0A097I1M9	385	74	Outside	Outside
MEL_398	MEL_232	A0A097I2G2	A0A097I1X9	150	127	Outside	Outside
MEL_398	MEL_274	A0A097I2G2	A0A097I230	63	58	Outside	Outside
MEL_247	MEL_213b	A0A097I1Z2	A0A167X3J7	385	81	Outside	Outside
MEL_331	MEL_341	A0A097I295	A0A097I2A5	98	165	Outside	Outside
MEL_398	MEL_097	A0A097I2G2	A0A097I1J8	284	84	Outside	Outside
MEL_331	MEL_297	A0A097I295	A0A097I237	68	110	Outside	Outside
MEL_168	MEL_290	A0A097I1R7	A0A097I250	60	15	Outside	Outside
MEL_063b	MEL_207	A0A167X4B8	A0A097I1V4	72	103	Outside	Outside
MEL_063b	MEL_097	A0A167X4B8	A0A097I1J8	85	84	Outside	Outside
MEL_200	MEL_231	A0A097I1V1	A0A097I1Y8	230	402	Inside	Inside
MEL_247	MEL_297	A0A097I1Z2	A0A097I237	383	110	Outside	Outside
MEL_332	MEL_234	A0A097I269	A0A097I1Z3	99	57	Outside	Outside
MEL_332	MEL_207	A0A097I269	A0A097I1V4	99	62	Outside	Outside
MEL_247	MEL_146	A0A097I1Z2	A0A097I1P9	385	254	Outside	Outside
MEL_398	MEL_234	A0A097I2G2	A0A097I1Z3	107	57	Outside	Outside
MEL_331	MEL_296	A0A097I295	A0A097I258	71	131	Outside	Outside

## Sheet: TMbed predicted TM domains
Protein	start residue	end residue
MEL_063b	1	18
MEL_065	4	17
MEL_105	5	25
MEL_105	33	54
MEL_105	61	81
MEL_105	89	106
MEL_106	8	31
MEL_106	38	59
MEL_106	66	86
MEL_106	95	112
MEL_107	716	742
MEL_112	5	20
MEL_112	28	46
MEL_112	59	75
MEL_112	90	110
MEL_112	163	179
MEL_112	199	207
MEL_113	1	15
MEL_113	27	46
MEL_113	56	77
MEL_113	112	128
MEL_113	133	147
MEL_113	159	172
MEL_114	126	145
MEL_148b	1	14
MEL_148b	18	35
MEL_168	7	22
MEL_173	184	205
MEL_173	214	228
MEL_173	363	377
MEL_183	4	26
MEL_195	3	24
MEL_195	30	51
MEL_195	57	78
MEL_195	86	105
MEL_200	191	213
MEL_210	9	26
MEL_210	39	58
MEL_210	66	86
MEL_210	103	123
MEL_210	146	165
MEL_210	176	196
MEL_211	34	54
MEL_223b	7	23
MEL_225	475	501
MEL_228	3	22
MEL_228	51	71
MEL_237	1	16
MEL_237	97	114
MEL_244	7	19
MEL_245	374	398
MEL_246	392	415
MEL_247	2	22
MEL_249	3	18
MEL_251b	9	28
MEL_251b	85	105
MEL_251b	109	129
MEL_255	417	431
MEL_266	35	52
MEL_268	46	70
MEL_268	80	100
MEL_269	49	66
MEL_276	4	22
MEL_282b	15	38
MEL_282b	58	76
MEL_284b	30	48
MEL_284b	69	90
MEL_300	6	23
MEL_300	32	52
MEL_300	63	85
MEL_300	90	110
MEL_300	137	152
MEL_300	156	172
MEL_300	181	197
MEL_301	4	22
MEL_312	163	181
MEL_331	1	19
MEL_332	39	58
MEL_352	21	39
MEL_354	7	26
MEL_373	139	160
MEL_373	176	197
MEL_393	14	39
MEL_393	78	97
MEL_393	101	117
MEL_397	1	18
MEL_398	4	20

## Sheet: DeepTMHMM predicted TM domains
Protein	start residue	end residue
MEL_105	4	20
MEL_105	34	54
MEL_105	62	83
MEL_105	92	105
MEL_106	11	29
MEL_106	39	59
MEL_106	67	87
MEL_106	98	111
MEL_107	726	741
MEL_112	4	20
MEL_112	29	44
MEL_112	60	78
MEL_112	92	109
MEL_113	29	45
MEL_113	57	77
MEL_113	115	124
MEL_114	128	142
MEL_148b	2	14
MEL_148b	21	34
MEL_173	898	907
MEL_183	5	25
MEL_195	5	21
MEL_195	31	46
MEL_195	58	78
MEL_195	88	104
MEL_200	191	214
MEL_205	235	253
MEL_205	290	306
MEL_210	6	26
MEL_210	38	58
MEL_210	67	87
MEL_210	105	126
MEL_210	147	164
MEL_210	177	198
MEL_211	36	55
MEL_211	75	95
MEL_225	474	502
MEL_228	5	25
MEL_228	50	70
MEL_237	3	14
MEL_237	101	112
MEL_245	377	399
MEL_246	394	416
MEL_247	4	22
MEL_249	12	21
MEL_251b	12	26
MEL_251b	88	104
MEL_251b	111	128
MEL_255	417	434
MEL_266	41	52
MEL_266	59	71
MEL_268	48	68
MEL_268	80	98
MEL_276	5	25
MEL_279	13	22
MEL_282b	18	38
MEL_282b	59	73
MEL_284b	31	52
MEL_284b	68	90
MEL_300	3	23
MEL_300	32	52
MEL_300	66	77
MEL_300	94	109
MEL_300	137	152
MEL_300	158	173
MEL_300	184	194
MEL_312	164	179
MEL_354	7	27
MEL_360	576	585
MEL_373	141	150
MEL_373	152	161
MEL_373	177	195
MEL_393	17	41
MEL_393	78	98
MEL_393	103	117
MEL_400b	42	55

## Sheet: DeepTMpred predicted TM domains
Protein	start residue	end residue
MEL_019	5	15
MEL_030	21	34
MEL_030	194	206
MEL_063b	4	16
MEL_095b	37	49
MEL_105	6	22
MEL_105	37	53
MEL_105	66	78
MEL_105	92	104
MEL_106	12	28
MEL_106	42	59
MEL_106	69	84
MEL_106	97	110
MEL_107	716	738
MEL_112	7	19
MEL_112	31	47
MEL_112	62	73
MEL_112	98	109
MEL_113	3	11
MEL_113	27	40
MEL_113	60	75
MEL_114	132	140
MEL_146	3	18
MEL_148b	21	30
MEL_168	5	19
MEL_173	134	147
MEL_173	362	371
MEL_183	5	22
MEL_187	4	12
MEL_195	4	21
MEL_195	33	49
MEL_195	62	76
MEL_195	88	102
MEL_200	191	210
MEL_205	293	302
MEL_210	8	25
MEL_210	41	56
MEL_210	69	82
MEL_210	106	119
MEL_210	182	192
MEL_211	41	52
MEL_211	82	93
MEL_223b	7	20
MEL_225	475	498
MEL_228	7	22
MEL_228	52	69
MEL_244	3	17
MEL_245	376	394
MEL_246	392	411
MEL_247	3	18
MEL_249	3	17
MEL_251b	12	22
MEL_251b	116	124
MEL_255	418	432
MEL_259	13	25
MEL_268	49	59
MEL_268	85	97
MEL_269	49	64
MEL_276	5	22
MEL_279	6	20
MEL_282b	18	34
MEL_282b	62	73
MEL_284b	33	48
MEL_284b	76	90
MEL_290	273	286
MEL_292	464	473
MEL_300	10	24
MEL_300	38	53
MEL_300	64	76
MEL_300	94	109
MEL_300	140	149
MEL_300	186	195
MEL_301	4	19
MEL_312	164	179
MEL_313	17	30
MEL_313	193	206
MEL_331	4	17
MEL_332	39	55
MEL_354	7	15
MEL_359	245	254
MEL_359	283	291
MEL_372	5	21
MEL_373	180	195
MEL_382	211	222
MEL_393	17	36
MEL_393	83	96
MEL_393	104	115
MEL_397	3	15
MEL_398	5	20
MEL_400b	11	20
MEL_400c	11	23
