# Supplementary material for: Integrative structural interactomics reveals protein organization and structure in a giant virus
Source: Nat Commun. 2026 Jul 13;17:6139. doi: 10.1038/s41467-026-74973-2 (PMC13365592; doi:10.1038/s41467-026-74973-2)
Supplement: Supplementary file 6 — Supplementary Data 4 [file 41467_2026_74973_MOESM6_ESM.xlsx]

## Sheet: AF3 monomer models
Supplementary Data 4: Best predicted monomeric AlphaFold model of viral proteins with cross-link agreement (sheet1) and corresponding mapped intra-links (sheet2). Best predicted dimeric AlphaFold models of viral proteins derived by the PPI data with cross-link agreement (sheet3) and corresponding mapped inter-links (sheet4).
Protein	model	pTM score	fraction satisfied links	fraction satisfied links [pLDDT>50]
MEL_013	sample-2	0.54	1	1
MEL_020	sample-0	0.85	1	1
MEL_052	sample-2	0.21	0.8	1
MEL_066	sample-0	0.23	1	#N/A
MEL_085	sample-0	0.95	1	1
MEL_096	sample-0	0.9	1	1
MEL_097	sample-0	0.53	1	1
MEL_146	sample-0	0.89	1	1
MEL_149	sample-0	0.91	1	1
MEL_168	sample-0	0.82	0	0
MEL_173	sample-0	0.29	0.894737	0.833333
MEL_181	sample-1	0.71	0.436123	0.401163
MEL_196	sample-0	0.5	0.333333	1
MEL_197	sample-4	0.32	0.625	0.6
MEL_199	sample-2	0.82	0.666667	0.333333
MEL_200	sample-1	0.31	1	1
MEL_202	sample-1	0.42	0.371069	0.4
MEL_206	sample-2	0.81	0.705882	0.705882
MEL_207	sample-0	0.85	1	1
MEL_213b	sample-0	0.85	1	1
MEL_214	sample-1	0.37	0	0
MEL_216	sample-3	0.54	0.963636	0.962963
MEL_219	sample-1	0.77	0.608696	0.608696
MEL_228	sample-0	0.46	1	1
MEL_231	sample-0	0.85	0.608696	0.608696
MEL_232	sample-1	0.1	0.290323	0.6
MEL_234	sample-1	0.65	1	1
MEL_243	sample-0	0.78	1	1
MEL_247	sample-3	0.64	0.714286	0.875
MEL_249	sample-3	0.8	1	1
MEL_251b	sample-4	0.79	1	1
MEL_252	sample-0	0.91	1	1
MEL_255	sample-0	0.87	0.8	0.8
MEL_259	sample-1	0.64	0.909091	1
MEL_260	sample-0	0.75	0.694444	0.694444
MEL_261	sample-0	0.55	0.545455	0.818182
MEL_262	sample-2	0.34	1	1
MEL_275	sample-1	0.64	0.866667	0.860465
MEL_276	sample-0	0.67	0.5	#N/A
MEL_278	sample-0	0.78	1	1
MEL_279	sample-2	0.44	1	1
MEL_280	sample-4	0.25	0.359862	0.43
MEL_281	sample-0	0.63	0.8	1
MEL_282	sample-2	0.87	1	1
MEL_284	sample-3	0.66	0.9	1
MEL_284b	sample-1	0.6	1	1
MEL_290	sample-1	0.78	0.666667	0.692308
MEL_293	sample-2	0.92	1	1
MEL_296	sample-4	0.55	0.9	0.9
MEL_297	sample-0	0.4	0.75	0.75
MEL_331	sample-0	0.45	0.833333	0.666667
MEL_338	sample-0	0.6	0.782609	0.782609
MEL_341	sample-3	0.47	1	1
MEL_342b	sample-0	0.35	0.9375	1
MEL_352	sample-1	0.68	1	1
MEL_358	sample-0	0.39	0.380952	0.338843
MEL_360	sample-2	0.48	0.553571	0.529412
MEL_368	sample-0	0.79	0.871795	1
MEL_369	sample-2	0.68	0.36	0.547619
MEL_371	sample-0	0.72	1	1
MEL_376	sample-3	0.33	1	1
MEL_380	sample-0	0.86	1	1
MEL_398	sample-4	0.87	0.909091	0.909091
MEL_403	sample-0	0.71	1	1
MEL_107	sample-0	0.33	0.5	0.5
MEL_192	sample-3	0.81	1	1
MEL_238	sample-2	0.68	1	1
MEL_348	sample-0	0.76	1	1
MEL_355	sample-0	0.59	0.875	1

## Sheet: intra-protein cross-links 
Protein1	Protein2	Residue1	Residue2	pLDDT1	pLDDT2	distance [A]	model	pTM score
MEL_013	MEL_013	74	67	81.7	87.01	10.5792	sample-2	0.54
MEL_013	MEL_013	74	67	81.7	87.01	10.5792	sample-2	0.54
MEL_013	MEL_013	74	67	81.7	87.01	10.5792	sample-2	0.54
MEL_020	MEL_020	92	14	86.92	97.93	33.1047	sample-0	0.85
MEL_020	MEL_020	92	9	86.92	97.95	34.6401	sample-0	0.85
MEL_020	MEL_020	9	73	97.95	97.7	30.046	sample-0	0.85
MEL_020	MEL_020	2	96	91.87	87.57	15.3006	sample-0	0.85
MEL_020	MEL_020	50	91	97.12	91.55	27.0766	sample-0	0.85
MEL_052	MEL_052	28	90	36.2	59.96	11.8951	sample-2	0.21
MEL_052	MEL_052	121	90	37.21	59.96	37.1346	sample-2	0.21
MEL_052	MEL_052	93	28	67.33	36.2	18.6642	sample-2	0.21
MEL_052	MEL_052	93	90	67.33	59.96	8.1156	sample-2	0.21
MEL_052	MEL_052	93	121	67.33	37.21	34.9457	sample-2	0.21
MEL_052	MEL_052	28	90	36.2	59.96	11.8951	sample-2	0.21
MEL_052	MEL_052	121	90	37.21	59.96	37.1346	sample-2	0.21
MEL_052	MEL_052	93	28	67.33	36.2	18.6642	sample-2	0.21
MEL_052	MEL_052	93	121	67.33	37.21	34.9457	sample-2	0.21
MEL_066	MEL_066	66	15	36.13	37.24	22.7012	sample-0	0.23
MEL_085	MEL_085	350	356	97.11	97.91	12.6483	sample-0	0.95
MEL_085	MEL_085	438	406	96.31	90.84	10.9581	sample-0	0.95
MEL_085	MEL_085	438	27	96.31	96.93	15.5545	sample-0	0.95
MEL_085	MEL_085	357	345	98.23	94.84	10.6887	sample-0	0.95
MEL_096	MEL_096	178	169	98.1	97.06	14.5879	sample-0	0.9
MEL_096	MEL_096	187	173	93	97.07	10.0147	sample-0	0.9
MEL_096	MEL_096	186	173	95.81	97.07	10.0589	sample-0	0.9
MEL_097	MEL_097	128	84	63.77	76.45	23.0739	sample-0	0.53
MEL_097	MEL_097	136	84	50.98	76.45	34.5639	sample-0	0.53
MEL_097	MEL_097	128	136	63.77	50.98	11.7625	sample-0	0.53
MEL_097	MEL_097	127	84	69.28	76.45	21.518	sample-0	0.53
MEL_146	MEL_146	258	274	80.72	94.09	9.23743	sample-0	0.89
MEL_146	MEL_146	258	254	80.72	82.45	8.17176	sample-0	0.89
MEL_146	MEL_146	63	164	97.47	97.72	6.454	sample-0	0.89
MEL_146	MEL_146	268	254	94.29	82.45	12.2505	sample-0	0.89
MEL_146	MEL_146	244	164	94.93	97.72	8.38232	sample-0	0.89
MEL_149	MEL_149	6	100	84.94	93.54	13.9497	sample-0	0.91
MEL_149	MEL_149	162	42	63.48	94.92	19.1423	sample-0	0.91
MEL_149	MEL_149	17	12	90	92.27	8.97716	sample-0	0.91
MEL_168	MEL_168	60	38	90.33	51.56	46.1974	sample-0	0.82
MEL_173	MEL_173	866	756	46.33	82.4	32.6382	sample-0	0.29
MEL_173	MEL_173	756	850	82.4	61.11	12.0955	sample-0	0.29
MEL_173	MEL_173	866	850	46.33	61.11	24.0995	sample-0	0.29
MEL_173	MEL_173	858	850	46.41	61.11	12.4687	sample-0	0.29
MEL_173	MEL_173	841	850	84.03	61.11	14.2348	sample-0	0.29
MEL_173	MEL_173	34	43	57.42	48.8	14.8365	sample-0	0.29
MEL_173	MEL_173	841	858	84.03	46.41	23.8998	sample-0	0.29
MEL_173	MEL_173	756	320	82.4	45.79	78.9305	sample-0	0.29
MEL_173	MEL_173	762	716	84.98	78.59	14.7126	sample-0	0.29
MEL_173	MEL_173	47	83	44.92	52.25	28.5996	sample-0	0.29
MEL_173	MEL_173	858	845	46.41	77.49	21.1369	sample-0	0.29
MEL_173	MEL_173	762	845	84.98	77.49	12.7748	sample-0	0.29
MEL_173	MEL_173	696	42	79.09	55.65	94.7516	sample-0	0.29
MEL_173	MEL_173	858	756	46.41	82.4	20.6721	sample-0	0.29
MEL_173	MEL_173	762	850	84.98	61.11	16.8814	sample-0	0.29
MEL_173	MEL_173	872	858	46.63	46.41	21.4984	sample-0	0.29
MEL_173	MEL_173	1124	1093	31.31	27.4	33.4861	sample-0	0.29
MEL_173	MEL_173	947	1107	47.15	35.1	27.9713	sample-0	0.29
MEL_173	MEL_173	866	845	46.33	77.49	31.9074	sample-0	0.29
MEL_181	MEL_181	50	662	93.14	30.9	40.0548	sample-1	0.71
MEL_181	MEL_181	27	480	84.92	93.65	15.5635	sample-1	0.71
MEL_181	MEL_181	412	132	86.84	93.52	20.7403	sample-1	0.71
MEL_181	MEL_181	657	596	39.38	81.43	20.7581	sample-1	0.71
MEL_181	MEL_181	502	298	88.95	72.05	22.3017	sample-1	0.71
MEL_181	MEL_181	725	685	63.29	72.07	55.1292	sample-1	0.71
MEL_181	MEL_181	596	662	81.43	30.9	30.5377	sample-1	0.71
MEL_181	MEL_181	617	685	87.87	72.07	30.1115	sample-1	0.71
MEL_181	MEL_181	685	589	72.07	85.14	50.1979	sample-1	0.71
MEL_181	MEL_181	50	190	93.14	85.38	11.5098	sample-1	0.71
MEL_181	MEL_181	508	662	88.67	30.9	25.9532	sample-1	0.71
MEL_181	MEL_181	596	705	81.43	81.96	44.3347	sample-1	0.71
MEL_181	MEL_181	579	348	87.39	96.04	64.3357	sample-1	0.71
MEL_181	MEL_181	579	303	87.39	70.75	36.087	sample-1	0.71
MEL_181	MEL_181	727	596	68.89	81.43	64.3511	sample-1	0.71
MEL_181	MEL_181	480	267	93.65	88	9.88524	sample-1	0.71
MEL_181	MEL_181	579	502	87.39	88.95	60.4608	sample-1	0.71
MEL_181	MEL_181	123	617	91.89	87.87	79.95	sample-1	0.71
MEL_181	MEL_181	579	753	87.39	81.45	33.2352	sample-1	0.71
MEL_181	MEL_181	480	449	93.65	95.97	9.08443	sample-1	0.71
MEL_181	MEL_181	529	685	93.51	72.07	64.9361	sample-1	0.71
MEL_181	MEL_181	579	589	87.39	85.14	17.5481	sample-1	0.71
MEL_181	MEL_181	579	621	87.39	89.24	10.4696	sample-1	0.71
MEL_181	MEL_181	579	151	87.39	89.56	36.1758	sample-1	0.71
MEL_181	MEL_181	190	596	85.38	81.43	36.7851	sample-1	0.71
MEL_181	MEL_181	579	586	87.39	82.04	14.386	sample-1	0.71
MEL_181	MEL_181	579	71	87.39	90.72	62.0777	sample-1	0.71
MEL_181	MEL_181	688	705	77.18	81.96	13.2398	sample-1	0.71
MEL_181	MEL_181	190	662	85.38	30.9	43.0257	sample-1	0.71
MEL_181	MEL_181	75	586	67.87	82.04	52.102	sample-1	0.71
MEL_181	MEL_181	298	662	72.05	30.9	21.6694	sample-1	0.71
MEL_181	MEL_181	27	478	84.92	94.58	18.433	sample-1	0.71
MEL_181	MEL_181	342	358	96.54	95.38	12.2154	sample-1	0.71
MEL_181	MEL_181	727	621	68.89	89.24	48.917	sample-1	0.71
MEL_181	MEL_181	27	727	84.92	68.89	90.303	sample-1	0.71
MEL_181	MEL_181	753	348	81.45	96.04	65.4749	sample-1	0.71
MEL_181	MEL_181	657	670	39.38	57.89	24.9504	sample-1	0.71
MEL_181	MEL_181	303	705	70.75	81.96	25.2161	sample-1	0.71
MEL_181	MEL_181	657	190	39.38	85.38	36.0894	sample-1	0.71
MEL_181	MEL_181	718	701	41.52	73.33	13.7011	sample-1	0.71
MEL_181	MEL_181	617	705	87.87	81.96	19.5415	sample-1	0.71
MEL_181	MEL_181	190	348	85.38	96.04	64.5615	sample-1	0.71
MEL_181	MEL_181	519	662	86.71	30.9	26.4696	sample-1	0.71
MEL_181	MEL_181	420	132	93.68	93.52	24.2102	sample-1	0.71
MEL_181	MEL_181	688	526	77.18	92.44	64.8037	sample-1	0.71
MEL_181	MEL_181	303	718	70.75	41.52	31.46	sample-1	0.71
MEL_181	MEL_181	303	190	70.75	85.38	52.8725	sample-1	0.71
MEL_181	MEL_181	727	255	68.89	87.12	82.4134	sample-1	0.71
MEL_181	MEL_181	608	298	76.78	72.05	22.796	sample-1	0.71
MEL_181	MEL_181	688	727	77.18	68.89	57.7449	sample-1	0.71
MEL_181	MEL_181	727	75	68.89	67.87	78.585	sample-1	0.71
MEL_181	MEL_181	579	189	87.39	87.48	45.641	sample-1	0.71
MEL_181	MEL_181	727	132	68.89	93.52	67.3088	sample-1	0.71
MEL_181	MEL_181	688	718	77.18	41.52	34.1446	sample-1	0.71
MEL_181	MEL_181	718	75	41.52	67.87	78.1785	sample-1	0.71
MEL_181	MEL_181	688	190	77.18	85.38	72.5048	sample-1	0.71
MEL_181	MEL_181	727	586	68.89	82.04	49.7708	sample-1	0.71
MEL_181	MEL_181	727	589	68.89	85.14	54.6884	sample-1	0.71
MEL_181	MEL_181	727	358	68.89	95.38	76.9862	sample-1	0.71
MEL_181	MEL_181	529	662	93.51	30.9	37.065	sample-1	0.71
MEL_181	MEL_181	303	727	70.75	68.89	48.2223	sample-1	0.71
MEL_181	MEL_181	718	502	41.52	88.95	59.8847	sample-1	0.71
MEL_181	MEL_181	189	753	87.48	81.45	59.3492	sample-1	0.71
MEL_181	MEL_181	657	617	39.38	87.87	28.3892	sample-1	0.71
MEL_181	MEL_181	255	662	87.12	30.9	36.8623	sample-1	0.71
MEL_181	MEL_181	27	449	84.92	95.97	21.7393	sample-1	0.71
MEL_181	MEL_181	579	727	87.39	68.89	41.0328	sample-1	0.71
MEL_181	MEL_181	579	190	87.39	85.38	47.2163	sample-1	0.71
MEL_181	MEL_181	529	596	93.51	81.43	49.7061	sample-1	0.71
MEL_181	MEL_181	412	420	86.84	93.68	12.149	sample-1	0.71
MEL_181	MEL_181	190	589	85.38	85.14	33.1224	sample-1	0.71
MEL_181	MEL_181	727	753	68.89	81.45	9.80245	sample-1	0.71
MEL_181	MEL_181	596	589	81.43	85.14	11.0567	sample-1	0.71
MEL_181	MEL_181	502	664	88.95	31.36	32.6821	sample-1	0.71
MEL_181	MEL_181	118	420	89.01	93.68	17.3453	sample-1	0.71
MEL_181	MEL_181	688	348	77.18	96.04	53.3195	sample-1	0.71
MEL_181	MEL_181	586	345	82.04	95.63	68.2597	sample-1	0.71
MEL_181	MEL_181	586	348	82.04	96.04	64.8286	sample-1	0.71
MEL_181	MEL_181	449	420	95.97	93.68	9.88123	sample-1	0.71
MEL_181	MEL_181	358	348	95.38	96.04	14.6561	sample-1	0.71
MEL_181	MEL_181	657	298	39.38	72.05	31.5117	sample-1	0.71
MEL_181	MEL_181	705	358	81.96	95.38	63.8197	sample-1	0.71
MEL_181	MEL_181	586	589	82.04	85.14	5.11763	sample-1	0.71
MEL_181	MEL_181	586	151	82.04	89.56	26.4668	sample-1	0.71
MEL_181	MEL_181	303	662	70.75	30.9	27.0032	sample-1	0.71
MEL_181	MEL_181	348	662	96.04	30.9	46.0321	sample-1	0.71
MEL_181	MEL_181	541	267	81.31	88	16.1191	sample-1	0.71
MEL_181	MEL_181	298	664	72.05	31.36	19.5186	sample-1	0.71
MEL_181	MEL_181	657	701	39.38	73.33	41.4495	sample-1	0.71
MEL_181	MEL_181	657	662	39.38	30.9	11.2985	sample-1	0.71
MEL_181	MEL_181	705	348	81.96	96.04	52.583	sample-1	0.71
MEL_181	MEL_181	705	662	81.96	30.9	32.9115	sample-1	0.71
MEL_181	MEL_181	589	348	85.14	96.04	67.4047	sample-1	0.71
MEL_181	MEL_181	589	662	85.14	30.9	31.765	sample-1	0.71
MEL_181	MEL_181	303	348	70.75	96.04	29.2536	sample-1	0.71
MEL_181	MEL_181	480	420	93.65	93.68	16.7419	sample-1	0.71
MEL_181	MEL_181	190	727	85.38	68.89	72.1205	sample-1	0.71
MEL_181	MEL_181	303	292	70.75	88.56	15.3851	sample-1	0.71
MEL_181	MEL_181	303	617	70.75	87.87	33.5511	sample-1	0.71
MEL_181	MEL_181	190	586	85.38	82.04	33.784	sample-1	0.71
MEL_181	MEL_181	688	662	77.18	30.9	33.9273	sample-1	0.71
MEL_181	MEL_181	529	688	93.51	77.18	68.79	sample-1	0.71
MEL_181	MEL_181	251	526	90.13	92.44	9.82338	sample-1	0.71
MEL_181	MEL_181	610	662	78.75	30.9	27.0495	sample-1	0.71
MEL_181	MEL_181	303	753	70.75	81.45	43.1787	sample-1	0.71
MEL_181	MEL_181	727	348	68.89	96.04	69.2161	sample-1	0.71
MEL_181	MEL_181	255	586	87.12	82.04	43.5322	sample-1	0.71
MEL_181	MEL_181	298	132	72.05	93.52	55.9071	sample-1	0.71
MEL_181	MEL_181	688	617	77.18	87.87	28.1972	sample-1	0.71
MEL_181	MEL_181	727	662	68.89	30.9	65.9339	sample-1	0.71
MEL_181	MEL_181	688	753	77.18	81.45	54.8712	sample-1	0.71
MEL_181	MEL_181	303	298	70.75	72.05	8.91898	sample-1	0.71
MEL_181	MEL_181	688	595	77.18	83.35	49.5849	sample-1	0.71
MEL_181	MEL_181	688	358	77.18	95.38	65.4112	sample-1	0.71
MEL_181	MEL_181	586	595	82.04	83.35	14.3394	sample-1	0.71
MEL_181	MEL_181	688	303	77.18	70.75	30.3393	sample-1	0.71
MEL_181	MEL_181	658	701	38.03	73.33	41.0883	sample-1	0.71
MEL_181	MEL_181	658	348	38.03	96.04	52.0305	sample-1	0.71
MEL_181	MEL_181	657	664	39.38	31.36	16.2821	sample-1	0.71
MEL_181	MEL_181	478	420	94.58	93.68	13.3706	sample-1	0.71
MEL_181	MEL_181	303	589	70.75	85.14	42.7806	sample-1	0.71
MEL_181	MEL_181	617	348	87.87	96.04	62.2856	sample-1	0.71
MEL_181	MEL_181	547	589	80.47	85.14	50.261	sample-1	0.71
MEL_181	MEL_181	151	589	89.56	85.14	28.8393	sample-1	0.71
MEL_181	MEL_181	657	705	39.38	81.96	38.7159	sample-1	0.71
MEL_181	MEL_181	303	701	70.75	73.33	27.8042	sample-1	0.71
MEL_181	MEL_181	595	662	83.35	30.9	32.1216	sample-1	0.71
MEL_181	MEL_181	75	348	67.87	96.04	67.0502	sample-1	0.71
MEL_181	MEL_181	499	298	89.92	72.05	25.0734	sample-1	0.71
MEL_181	MEL_181	579	705	87.39	81.96	27.8444	sample-1	0.71
MEL_181	MEL_181	303	685	70.75	72.07	27.081	sample-1	0.71
MEL_181	MEL_181	189	589	87.48	85.14	32.3055	sample-1	0.71
MEL_181	MEL_181	575	190	81.15	85.38	46.9418	sample-1	0.71
MEL_181	MEL_181	579	75	87.39	67.87	64.0484	sample-1	0.71
MEL_181	MEL_181	502	705	88.95	81.96	49.3053	sample-1	0.71
MEL_181	MEL_181	609	662	76.75	30.9	23.7612	sample-1	0.71
MEL_181	MEL_181	670	298	57.89	72.05	23.7385	sample-1	0.71
MEL_181	MEL_181	657	727	39.38	68.89	67.5235	sample-1	0.71
MEL_181	MEL_181	670	303	57.89	70.75	24.9775	sample-1	0.71
MEL_181	MEL_181	727	705	68.89	81.96	45.3051	sample-1	0.71
MEL_181	MEL_181	313	298	87.53	72.05	14.2749	sample-1	0.71
MEL_181	MEL_181	75	595	67.87	83.35	60.0735	sample-1	0.71
MEL_181	MEL_181	75	589	67.87	85.14	52.8051	sample-1	0.71
MEL_181	MEL_181	190	705	85.38	81.96	65.2282	sample-1	0.71
MEL_181	MEL_181	255	547	87.12	80.47	10.0222	sample-1	0.71
MEL_181	MEL_181	727	701	68.89	73.33	36.5136	sample-1	0.71
MEL_181	MEL_181	727	345	68.89	95.63	70.065	sample-1	0.71
MEL_181	MEL_181	753	499	81.45	89.92	71.3231	sample-1	0.71
MEL_181	MEL_181	688	75	77.18	67.87	88.0818	sample-1	0.71
MEL_181	MEL_181	75	617	67.87	87.87	71.4702	sample-1	0.71
MEL_181	MEL_181	617	132	87.87	93.52	67.0911	sample-1	0.71
MEL_181	MEL_181	688	499	77.18	89.92	49.6833	sample-1	0.71
MEL_181	MEL_181	190	595	85.38	83.35	38.9741	sample-1	0.71
MEL_181	MEL_181	303	189	70.75	87.48	51.6841	sample-1	0.71
MEL_181	MEL_181	670	190	57.89	85.38	55.7313	sample-1	0.71
MEL_181	MEL_181	608	303	76.78	70.75	20.6371	sample-1	0.71
MEL_181	MEL_181	255	589	87.12	85.14	42.2759	sample-1	0.71
MEL_181	MEL_181	586	705	82.04	81.96	38.9067	sample-1	0.71
MEL_181	MEL_181	617	662	87.87	30.9	28.7722	sample-1	0.71
MEL_181	MEL_181	240	596	77.95	81.43	46.3117	sample-1	0.71
MEL_181	MEL_181	609	727	76.75	68.89	43.1555	sample-1	0.71
MEL_181	MEL_181	529	753	93.51	81.45	74.4521	sample-1	0.71
MEL_181	MEL_181	240	662	77.95	30.9	19.6399	sample-1	0.71
MEL_181	MEL_181	670	727	57.89	68.89	54.6978	sample-1	0.71
MEL_181	MEL_181	529	701	93.51	73.33	67.6632	sample-1	0.71
MEL_181	MEL_181	190	358	85.38	95.38	60.7204	sample-1	0.71
MEL_181	MEL_181	628	190	88.61	85.38	49.4363	sample-1	0.71
MEL_181	MEL_181	628	718	88.61	41.52	41.6728	sample-1	0.71
MEL_181	MEL_181	753	586	81.45	82.04	40.5878	sample-1	0.71
MEL_181	MEL_181	586	617	82.04	87.87	22.7786	sample-1	0.71
MEL_181	MEL_181	688	132	77.18	93.52	80.9913	sample-1	0.71
MEL_181	MEL_181	662	664	30.9	31.36	5.60551	sample-1	0.71
MEL_181	MEL_181	541	271	81.31	92.61	18.9984	sample-1	0.71
MEL_181	MEL_181	240	189	77.95	87.48	45.9573	sample-1	0.71
MEL_181	MEL_181	240	727	77.95	68.89	78.2716	sample-1	0.71
MEL_181	MEL_181	727	502	68.89	88.95	75.6012	sample-1	0.71
MEL_181	MEL_181	529	727	93.51	68.89	82.9359	sample-1	0.71
MEL_181	MEL_181	529	718	93.51	41.52	72.7129	sample-1	0.71
MEL_181	MEL_181	240	519	77.95	86.71	11.687	sample-1	0.71
MEL_181	MEL_181	75	662	67.87	30.9	60.2226	sample-1	0.71
MEL_181	MEL_181	586	547	82.04	80.47	51.9452	sample-1	0.71
MEL_181	MEL_181	502	348	88.95	96.04	17.5793	sample-1	0.71
MEL_181	MEL_181	303	586	70.75	82.04	39.7807	sample-1	0.71
MEL_181	MEL_181	657	688	39.38	77.18	41.6121	sample-1	0.71
MEL_181	MEL_181	298	348	72.05	96.04	27.9222	sample-1	0.71
MEL_181	MEL_181	657	303	39.38	70.75	35.1516	sample-1	0.71
MEL_181	MEL_181	586	701	82.04	73.33	35.2979	sample-1	0.71
MEL_181	MEL_181	298	705	72.05	81.96	27.7698	sample-1	0.71
MEL_181	MEL_181	657	753	39.38	81.45	59.2906	sample-1	0.71
MEL_181	MEL_181	753	662	81.45	30.9	58.622	sample-1	0.71
MEL_181	MEL_181	579	662	87.39	30.9	34.2549	sample-1	0.71
MEL_181	MEL_181	502	662	88.95	30.9	34.1232	sample-1	0.71
MEL_181	MEL_181	688	586	77.18	82.04	48.5013	sample-1	0.71
MEL_181	MEL_181	267	255	88	87.12	31.4115	sample-1	0.71
MEL_181	MEL_181	688	519	77.18	86.71	55.6221	sample-1	0.71
MEL_181	MEL_181	727	420	68.89	93.68	70.582	sample-1	0.71
MEL_181	MEL_181	718	348	41.52	96.04	57.2886	sample-1	0.71
MEL_181	MEL_181	718	662	41.52	30.9	47.6471	sample-1	0.71
MEL_181	MEL_181	688	670	77.18	57.89	17.6434	sample-1	0.71
MEL_181	MEL_181	705	595	81.96	83.35	42.7328	sample-1	0.71
MEL_181	MEL_181	190	502	85.38	88.95	58.8475	sample-1	0.71
MEL_181	MEL_181	579	718	87.39	41.52	28.3572	sample-1	0.71
MEL_181	MEL_181	276	485	90.45	92.31	19.7217	sample-1	0.71
MEL_181	MEL_181	529	670	93.51	57.89	54.9946	sample-1	0.71
MEL_181	MEL_181	529	519	93.51	86.71	15.7948	sample-1	0.71
MEL_181	MEL_181	240	589	77.95	85.14	47.1262	sample-1	0.71
MEL_181	MEL_181	609	298	76.75	72.05	21.1214	sample-1	0.71
MEL_181	MEL_181	426	420	93.94	93.68	11.4867	sample-1	0.71
MEL_181	MEL_181	529	705	93.51	81.96	65.6628	sample-1	0.71
MEL_181	MEL_181	190	718	85.38	41.52	66.9413	sample-1	0.71
MEL_181	MEL_181	480	727	93.65	68.89	85.2427	sample-1	0.71
MEL_181	MEL_181	123	132	91.89	93.52	14.3809	sample-1	0.71
MEL_181	MEL_181	579	132	87.39	93.52	59.648	sample-1	0.71
MEL_181	MEL_181	123	586	91.89	82.04	64.1854	sample-1	0.71
MEL_181	MEL_181	657	589	39.38	85.14	23.8631	sample-1	0.71
MEL_181	MEL_181	595	151	83.35	89.56	37.7636	sample-1	0.71
MEL_181	MEL_181	657	345	39.38	95.63	59.6637	sample-1	0.71
MEL_181	MEL_181	255	217	87.12	90.08	11.2477	sample-1	0.71
MEL_181	MEL_181	45	75	79.72	67.87	15.8088	sample-1	0.71
MEL_181	MEL_181	303	480	70.75	93.65	53.9587	sample-1	0.71
MEL_181	MEL_181	727	685	68.89	72.07	59.4447	sample-1	0.71
MEL_181	MEL_181	579	701	87.39	73.33	22.6093	sample-1	0.71
MEL_181	MEL_181	27	348	84.92	96.04	55.641	sample-1	0.71
MEL_181	MEL_181	240	685	77.95	72.07	43.0122	sample-1	0.71
MEL_181	MEL_181	586	596	82.04	81.43	15.9016	sample-1	0.71
MEL_181	MEL_181	508	298	88.67	72.05	17.8688	sample-1	0.71
MEL_181	MEL_181	229	662	84.78	30.9	17.4641	sample-1	0.71
MEL_196	MEL_196	208	160	97.25	96.56	11.4842	sample-0	0.5
MEL_196	MEL_196	104	58	77.91	32.49	61.5176	sample-0	0.5
MEL_196	MEL_196	185	160	94.67	96.56	12.1127	sample-0	0.5
MEL_196	MEL_196	185	154	94.67	93.04	14.789	sample-0	0.5
MEL_196	MEL_196	91	99	37.55	53.53	20.5836	sample-0	0.5
MEL_196	MEL_196	91	72	37.55	35.25	38.8024	sample-0	0.5
MEL_196	MEL_196	76	104	25.97	77.91	46.9418	sample-0	0.5
MEL_196	MEL_196	208	214	97.25	72.03	18.1123	sample-0	0.5
MEL_196	MEL_196	98	52	52.72	27.94	72.2579	sample-0	0.5
MEL_196	MEL_196	76	98	25.97	52.72	41.7926	sample-0	0.5
MEL_196	MEL_196	91	98	37.55	52.72	18.8032	sample-0	0.5
MEL_196	MEL_196	154	52	93.04	27.94	64.358	sample-0	0.5
MEL_196	MEL_196	76	58	25.97	32.49	58.2555	sample-0	0.5
MEL_196	MEL_196	154	72	93.04	35.25	57.4213	sample-0	0.5
MEL_196	MEL_196	76	52	25.97	27.94	72.7654	sample-0	0.5
MEL_196	MEL_196	208	154	97.25	93.04	20.5636	sample-0	0.5
MEL_196	MEL_196	91	52	37.55	27.94	82.9586	sample-0	0.5
MEL_196	MEL_196	91	46	37.55	33.83	92.7016	sample-0	0.5
MEL_196	MEL_196	104	46	77.91	33.83	67.4169	sample-0	0.5
MEL_196	MEL_196	104	52	77.91	27.94	62.6795	sample-0	0.5
MEL_196	MEL_196	59	72	39.27	35.25	42.0368	sample-0	0.5
MEL_196	MEL_196	174	52	94.73	27.94	74.8597	sample-0	0.5
MEL_196	MEL_196	104	154	77.91	93.04	29.8916	sample-0	0.5
MEL_196	MEL_196	91	174	37.55	94.73	43.5553	sample-0	0.5
MEL_197	MEL_197	142	69	86.08	95.76	61.0797	sample-4	0.32
MEL_197	MEL_197	142	158	86.08	88.22	27.5533	sample-4	0.32
MEL_197	MEL_197	158	69	88.22	95.76	53.3381	sample-4	0.32
MEL_197	MEL_197	142	94	86.08	64.17	35.2117	sample-4	0.32
MEL_197	MEL_197	158	134	88.22	88.67	14.3336	sample-4	0.32
MEL_197	MEL_197	96	105	48.4	35.57	22.3357	sample-4	0.32
MEL_197	MEL_197	158	105	88.22	35.57	12.3846	sample-4	0.32
MEL_197	MEL_197	75	105	96.85	35.57	40.8989	sample-4	0.32
MEL_197	MEL_197	150	134	88.64	88.67	15.5899	sample-4	0.32
MEL_197	MEL_197	94	134	64.17	88.67	18.2612	sample-4	0.32
MEL_197	MEL_197	142	105	86.08	35.57	33.587	sample-4	0.32
MEL_197	MEL_197	69	105	95.76	35.57	43.6736	sample-4	0.32
MEL_197	MEL_197	141	94	84.04	64.17	34.0291	sample-4	0.32
MEL_197	MEL_197	158	75	88.22	96.85	49.9915	sample-4	0.32
MEL_197	MEL_197	83	75	94.45	96.85	12.4622	sample-4	0.32
MEL_197	MEL_197	134	105	88.67	35.57	20.8929	sample-4	0.32
MEL_199	MEL_199	115	110	87.08	96.52	11.1332	sample-2	0.82
MEL_199	MEL_199	267	3	92.41	47.91	29.9106	sample-2	0.82
MEL_199	MEL_199	317	115	74.41	87.08	39.3838	sample-2	0.82
MEL_199	MEL_199	53	115	52.61	87.08	41.2956	sample-2	0.82
MEL_199	MEL_199	318	3	69.49	47.91	23.1573	sample-2	0.82
MEL_199	MEL_199	115	3	87.08	47.91	30.5611	sample-2	0.82
MEL_200	MEL_200	230	221	78.74	81.21	13.3526	sample-1	0.31
MEL_200	MEL_200	221	236	81.21	75.95	12.6048	sample-1	0.31
MEL_200	MEL_200	230	236	78.74	75.95	6.22038	sample-1	0.31
MEL_200	MEL_200	230	217	78.74	74.49	14.3012	sample-1	0.31
MEL_202	MEL_202	220	761	67.53	65.19	101.63	sample-1	0.42
MEL_202	MEL_202	140	152	31.41	45.97	32.2786	sample-1	0.42
MEL_202	MEL_202	243	210	62.89	80.36	38.9923	sample-1	0.42
MEL_202	MEL_202	220	492	67.53	91.1	77.8771	sample-1	0.42
MEL_202	MEL_202	200	420	67.37	51.53	44.4464	sample-1	0.42
MEL_202	MEL_202	678	287	88.69	58.13	76.6902	sample-1	0.42
MEL_202	MEL_202	764	298	56.01	69.08	116.675	sample-1	0.42
MEL_202	MEL_202	167	152	47.15	45.97	23.5285	sample-1	0.42
MEL_202	MEL_202	678	360	88.69	92.72	66.9738	sample-1	0.42
MEL_202	MEL_202	764	761	56.01	65.19	8.58136	sample-1	0.42
MEL_202	MEL_202	397	167	37.13	47.15	14.6525	sample-1	0.42
MEL_202	MEL_202	387	167	55.66	47.15	26.762	sample-1	0.42
MEL_202	MEL_202	298	287	69.08	58.13	10.7638	sample-1	0.42
MEL_202	MEL_202	780	210	70.14	80.36	80.962	sample-1	0.42
MEL_202	MEL_202	287	307	58.13	81.93	18.1893	sample-1	0.42
MEL_202	MEL_202	780	287	70.14	58.13	93.757	sample-1	0.42
MEL_202	MEL_202	761	329	65.19	64.62	71.9211	sample-1	0.42
MEL_202	MEL_202	780	239	70.14	59.21	48.5282	sample-1	0.42
MEL_202	MEL_202	780	761	70.14	65.19	12.7639	sample-1	0.42
MEL_202	MEL_202	224	298	70.42	69.08	23.4492	sample-1	0.42
MEL_202	MEL_202	277	780	85.64	70.14	82.7841	sample-1	0.42
MEL_202	MEL_202	220	298	67.53	69.08	18.6836	sample-1	0.42
MEL_202	MEL_202	277	287	85.64	58.13	12.7608	sample-1	0.42
MEL_202	MEL_202	307	298	81.93	69.08	19.0956	sample-1	0.42
MEL_202	MEL_202	167	200	47.15	67.37	35.8498	sample-1	0.42
MEL_202	MEL_202	678	239	88.69	59.21	48.2262	sample-1	0.42
MEL_202	MEL_202	770	780	55.97	70.14	19.6232	sample-1	0.42
MEL_202	MEL_202	770	761	55.97	65.19	21.2556	sample-1	0.42
MEL_202	MEL_202	560	492	90.35	91.1	12.3266	sample-1	0.42
MEL_202	MEL_202	397	176	37.13	26.23	15.159	sample-1	0.42
MEL_202	MEL_202	200	152	67.37	45.97	36.598	sample-1	0.42
MEL_202	MEL_202	387	140	55.66	31.41	46.5585	sample-1	0.42
MEL_202	MEL_202	387	761	55.66	65.19	57.1104	sample-1	0.42
MEL_202	MEL_202	678	224	88.69	70.42	74.4867	sample-1	0.42
MEL_202	MEL_202	220	287	67.53	58.13	18.0984	sample-1	0.42
MEL_202	MEL_202	220	243	67.53	62.89	52.9659	sample-1	0.42
MEL_202	MEL_202	780	243	70.14	62.89	44.6389	sample-1	0.42
MEL_202	MEL_202	339	140	62.55	31.41	41.8185	sample-1	0.42
MEL_202	MEL_202	387	360	55.66	92.72	40.2479	sample-1	0.42
MEL_202	MEL_202	339	387	62.55	55.66	15.147	sample-1	0.42
MEL_202	MEL_202	224	140	70.42	31.41	38.7504	sample-1	0.42
MEL_202	MEL_202	287	140	58.13	31.41	55.1471	sample-1	0.42
MEL_202	MEL_202	397	152	37.13	45.97	34.6677	sample-1	0.42
MEL_202	MEL_202	210	239	80.36	59.21	33.0265	sample-1	0.42
MEL_202	MEL_202	127	140	67.74	31.41	24.8767	sample-1	0.42
MEL_202	MEL_202	780	298	70.14	69.08	104.051	sample-1	0.42
MEL_202	MEL_202	780	307	70.14	81.93	95.7441	sample-1	0.42
MEL_202	MEL_202	224	210	70.42	80.36	13.7599	sample-1	0.42
MEL_202	MEL_202	780	200	70.14	67.37	65.0768	sample-1	0.42
MEL_202	MEL_202	678	264	88.69	63.22	53.0452	sample-1	0.42
MEL_202	MEL_202	678	140	88.69	31.41	63.8801	sample-1	0.42
MEL_202	MEL_202	780	140	70.14	31.41	62.6769	sample-1	0.42
MEL_202	MEL_202	140	360	31.41	92.72	71.8865	sample-1	0.42
MEL_202	MEL_202	220	762	67.53	64.32	104.896	sample-1	0.42
MEL_202	MEL_202	397	329	37.13	64.62	24.8665	sample-1	0.42
MEL_202	MEL_202	387	176	55.66	26.23	15.6509	sample-1	0.42
MEL_202	MEL_202	780	224	70.14	70.42	87.1533	sample-1	0.42
MEL_202	MEL_202	387	136	55.66	51.93	53.3059	sample-1	0.42
MEL_202	MEL_202	397	200	37.13	67.37	35.8397	sample-1	0.42
MEL_202	MEL_202	220	210	67.53	80.36	14.5924	sample-1	0.42
MEL_202	MEL_202	220	239	67.53	59.21	47.1188	sample-1	0.42
MEL_202	MEL_202	764	769	56.01	53.78	14.905	sample-1	0.42
MEL_202	MEL_202	387	127	55.66	67.74	65.8238	sample-1	0.42
MEL_202	MEL_202	220	764	67.53	56.01	106.627	sample-1	0.42
MEL_202	MEL_202	386	780	53.04	70.14	49.5843	sample-1	0.42
MEL_202	MEL_202	378	140	76.05	31.41	51.5663	sample-1	0.42
MEL_202	MEL_202	136	140	51.93	31.41	9.96041	sample-1	0.42
MEL_202	MEL_202	764	780	56.01	70.14	14.8458	sample-1	0.42
MEL_202	MEL_202	397	277	37.13	85.64	36.3004	sample-1	0.42
MEL_202	MEL_202	764	678	56.01	88.69	41.2446	sample-1	0.42
MEL_202	MEL_202	387	678	55.66	88.69	31.1347	sample-1	0.42
MEL_202	MEL_202	397	140	37.13	31.41	47.1845	sample-1	0.42
MEL_202	MEL_202	764	773	56.01	64.27	8.84698	sample-1	0.42
MEL_202	MEL_202	140	200	31.41	67.37	20.3664	sample-1	0.42
MEL_202	MEL_202	271	264	86.39	63.22	10.4926	sample-1	0.42
MEL_202	MEL_202	220	780	67.53	70.14	94.2682	sample-1	0.42
MEL_202	MEL_202	339	397	62.55	37.13	21.9753	sample-1	0.42
MEL_202	MEL_202	277	140	85.64	31.41	43.1857	sample-1	0.42
MEL_202	MEL_202	409	277	30.62	85.64	48.0306	sample-1	0.42
MEL_202	MEL_202	224	307	70.42	81.93	24.7241	sample-1	0.42
MEL_202	MEL_202	200	210	67.37	80.36	16.6997	sample-1	0.42
MEL_202	MEL_202	287	224	58.13	70.42	18.9779	sample-1	0.42
MEL_202	MEL_202	200	243	67.37	62.89	22.3329	sample-1	0.42
MEL_202	MEL_202	271	239	86.39	59.21	31.7897	sample-1	0.42
MEL_202	MEL_202	458	420	92.73	51.53	37.5601	sample-1	0.42
MEL_202	MEL_202	280	287	82.63	58.13	11.0672	sample-1	0.42
MEL_202	MEL_202	678	769	88.69	53.78	31.2729	sample-1	0.42
MEL_202	MEL_202	339	780	62.55	70.14	56.0418	sample-1	0.42
MEL_202	MEL_202	780	360	70.14	92.72	81.8924	sample-1	0.42
MEL_202	MEL_202	780	264	70.14	63.22	65.8364	sample-1	0.42
MEL_202	MEL_202	678	243	88.69	62.89	46.9794	sample-1	0.42
MEL_202	MEL_202	277	761	85.64	65.19	91.2003	sample-1	0.42
MEL_202	MEL_202	762	287	64.32	58.13	105.521	sample-1	0.42
MEL_202	MEL_202	769	140	53.78	31.41	72.7694	sample-1	0.42
MEL_202	MEL_202	127	176	67.74	26.23	52.3117	sample-1	0.42
MEL_202	MEL_202	136	176	51.93	26.23	40.8081	sample-1	0.42
MEL_202	MEL_202	764	224	56.01	70.42	98.8376	sample-1	0.42
MEL_202	MEL_202	112	140	28.13	31.41	25.7669	sample-1	0.42
MEL_202	MEL_202	458	329	92.73	64.62	62.794	sample-1	0.42
MEL_202	MEL_202	387	492	55.66	91.1	48.2129	sample-1	0.42
MEL_202	MEL_202	387	152	55.66	45.97	41.939	sample-1	0.42
MEL_202	MEL_202	127	678	67.74	88.69	83.1066	sample-1	0.42
MEL_202	MEL_202	307	764	81.93	56.01	109.234	sample-1	0.42
MEL_202	MEL_202	387	764	55.66	56.01	59.664	sample-1	0.42
MEL_202	MEL_202	70	360	48.95	92.72	91.7024	sample-1	0.42
MEL_202	MEL_202	378	360	76.05	92.72	26.8874	sample-1	0.42
MEL_202	MEL_202	458	243	92.73	62.89	68.6535	sample-1	0.42
MEL_202	MEL_202	764	306	56.01	79.41	110.813	sample-1	0.42
MEL_202	MEL_202	112	378	28.13	76.05	73.6104	sample-1	0.42
MEL_202	MEL_202	468	140	91.19	31.41	58.3414	sample-1	0.42
MEL_202	MEL_202	469	277	91.58	85.64	45.7865	sample-1	0.42
MEL_202	MEL_202	397	764	37.13	56.01	66.5101	sample-1	0.42
MEL_202	MEL_202	409	397	30.62	37.13	25.1992	sample-1	0.42
MEL_202	MEL_202	764	176	56.01	26.23	58.4776	sample-1	0.42
MEL_202	MEL_202	569	492	79.5	91.1	13.2749	sample-1	0.42
MEL_202	MEL_202	770	200	55.97	67.37	78.1198	sample-1	0.42
MEL_202	MEL_202	136	200	51.93	67.37	22.5299	sample-1	0.42
MEL_202	MEL_202	264	239	63.22	59.21	24.0804	sample-1	0.42
MEL_202	MEL_202	277	298	85.64	69.08	21.6225	sample-1	0.42
MEL_202	MEL_202	70	176	48.95	26.23	40.7339	sample-1	0.42
MEL_202	MEL_202	764	200	56.01	67.37	77.1289	sample-1	0.42
MEL_202	MEL_202	468	387	91.19	55.66	42.4827	sample-1	0.42
MEL_202	MEL_202	764	329	56.01	64.62	76.4095	sample-1	0.42
MEL_202	MEL_202	764	770	56.01	55.97	14.2877	sample-1	0.42
MEL_202	MEL_202	762	140	64.32	31.41	69.1263	sample-1	0.42
MEL_202	MEL_202	458	360	92.73	92.72	78.6361	sample-1	0.42
MEL_202	MEL_202	70	140	48.95	31.41	36.5706	sample-1	0.42
MEL_202	MEL_202	127	378	67.74	76.05	68.0782	sample-1	0.42
MEL_202	MEL_202	397	422	37.13	65.07	30.6179	sample-1	0.42
MEL_202	MEL_202	764	421	56.01	63.41	94.3906	sample-1	0.42
MEL_202	MEL_202	569	298	79.5	69.08	82.6413	sample-1	0.42
MEL_202	MEL_202	720	287	55.74	58.13	92.5208	sample-1	0.42
MEL_202	MEL_202	271	152	86.39	45.97	35.9093	sample-1	0.42
MEL_202	MEL_202	277	678	85.64	88.69	68.644	sample-1	0.42
MEL_202	MEL_202	397	780	37.13	70.14	54.6026	sample-1	0.42
MEL_202	MEL_202	70	780	48.95	70.14	55.9528	sample-1	0.42
MEL_202	MEL_202	271	762	86.39	64.32	86.2661	sample-1	0.42
MEL_202	MEL_202	127	780	67.74	70.14	85.9379	sample-1	0.42
MEL_202	MEL_202	422	140	65.07	31.41	59.0741	sample-1	0.42
MEL_202	MEL_202	140	176	31.41	26.23	33.9153	sample-1	0.42
MEL_202	MEL_202	780	167	70.14	47.15	61.7952	sample-1	0.42
MEL_202	MEL_202	720	780	55.74	70.14	23.2444	sample-1	0.42
MEL_202	MEL_202	422	167	65.07	47.15	23.792	sample-1	0.42
MEL_202	MEL_202	277	224	85.64	70.42	12.7568	sample-1	0.42
MEL_202	MEL_202	762	761	64.32	65.19	3.83863	sample-1	0.42
MEL_202	MEL_202	339	152	62.55	45.97	45.7034	sample-1	0.42
MEL_202	MEL_202	458	176	92.73	26.23	51.1765	sample-1	0.42
MEL_202	MEL_202	387	329	55.66	64.62	23.4497	sample-1	0.42
MEL_202	MEL_202	167	140	47.15	31.41	43.7413	sample-1	0.42
MEL_202	MEL_202	397	127	37.13	67.74	62.4145	sample-1	0.42
MEL_202	MEL_202	458	239	92.73	59.21	68.902	sample-1	0.42
MEL_202	MEL_202	307	239	81.93	59.21	50.5221	sample-1	0.42
MEL_202	MEL_202	678	761	88.69	65.19	43.1472	sample-1	0.42
MEL_202	MEL_202	678	780	88.69	70.14	33.1007	sample-1	0.42
MEL_202	MEL_202	780	176	70.14	26.23	46.7695	sample-1	0.42
MEL_202	MEL_202	224	200	70.42	67.37	25.867	sample-1	0.42
MEL_202	MEL_202	678	298	88.69	69.08	87.3816	sample-1	0.42
MEL_202	MEL_202	780	757	70.14	63.26	12.8096	sample-1	0.42
MEL_202	MEL_202	271	224	86.39	70.42	13.3968	sample-1	0.42
MEL_206	MEL_206	145	359	76.29	81.13	35.857	sample-2	0.81
MEL_206	MEL_206	246	145	80.25	76.29	20.0501	sample-2	0.81
MEL_206	MEL_206	17	9	59.04	54.77	12.0746	sample-2	0.81
MEL_206	MEL_206	17	12	59.04	58.05	8.54108	sample-2	0.81
MEL_206	MEL_206	236	17	93.18	59.04	33.0397	sample-2	0.81
MEL_206	MEL_206	69	61	92.82	87.47	16.1452	sample-2	0.81
MEL_206	MEL_206	375	250	77.88	85.38	35.7586	sample-2	0.81
MEL_206	MEL_206	236	61	93.18	87.47	24.0781	sample-2	0.81
MEL_206	MEL_206	194	265	91.4	95.95	12.6922	sample-2	0.81
MEL_206	MEL_206	236	9	93.18	54.77	38.576	sample-2	0.81
MEL_206	MEL_206	374	145	78.17	76.29	33.2798	sample-2	0.81
MEL_206	MEL_206	77	61	85.34	87.47	20.4759	sample-2	0.81
MEL_206	MEL_206	69	359	92.82	81.13	53.7483	sample-2	0.81
MEL_206	MEL_206	9	61	54.77	87.47	31.6294	sample-2	0.81
MEL_206	MEL_206	69	17	92.82	59.04	36.061	sample-2	0.81
MEL_206	MEL_206	189	250	93.48	85.38	13.566	sample-2	0.81
MEL_206	MEL_206	373	359	80.51	81.13	15.4377	sample-2	0.81
MEL_207	MEL_207	68	103	97.36	96.18	14.3681	sample-0	0.85
MEL_207	MEL_207	68	80	97.36	96.02	11.8988	sample-0	0.85
MEL_207	MEL_207	51	80	95.71	96.02	21.9013	sample-0	0.85
MEL_207	MEL_207	51	62	95.71	90.86	19.512	sample-0	0.85
MEL_207	MEL_207	68	62	97.36	90.86	17.5805	sample-0	0.85
MEL_207	MEL_207	51	103	95.71	96.18	14.9658	sample-0	0.85
MEL_207	MEL_207	68	51	97.36	95.71	12.3683	sample-0	0.85
MEL_207	MEL_207	84	103	96.34	96.18	12.648	sample-0	0.85
MEL_207	MEL_207	95	80	95.87	96.02	19.049	sample-0	0.85
MEL_213b	MEL_213b	37	32	86.69	94.81	4.95738	sample-0	0.85
MEL_213b	MEL_213b	37	27	86.69	97.81	13.7034	sample-0	0.85
MEL_213b	MEL_213b	37	81	86.69	96.75	25.3223	sample-0	0.85
MEL_214	MEL_214	193	62	60.45	29.69	49.8434	sample-1	0.37
MEL_214	MEL_214	193	133	60.45	79.78	39.2204	sample-1	0.37
MEL_216	MEL_216	54	576	66.89	75.07	20.0675	sample-3	0.54
MEL_216	MEL_216	54	999	66.89	85.21	26.4561	sample-3	0.54
MEL_216	MEL_216	811	1050	89.88	82.87	13.5298	sample-3	0.54
MEL_216	MEL_216	978	948	85.01	59.65	13.5218	sample-3	0.54
MEL_216	MEL_216	999	576	85.21	75.07	27.4713	sample-3	0.54
MEL_216	MEL_216	999	1034	85.21	80.47	14.3732	sample-3	0.54
MEL_216	MEL_216	1486	1424	79.08	58.97	19.758	sample-3	0.54
MEL_216	MEL_216	826	1070	62.33	88.56	31.7227	sample-3	0.54
MEL_216	MEL_216	1386	1352	80.97	49.47	11.3655	sample-3	0.54
MEL_216	MEL_216	588	576	75.72	75.07	8.24966	sample-3	0.54
MEL_216	MEL_216	884	887	90.06	91.16	5.17582	sample-3	0.54
MEL_216	MEL_216	1397	1424	68.16	58.97	10.8611	sample-3	0.54
MEL_216	MEL_216	54	588	66.89	75.72	22.2182	sample-3	0.54
MEL_216	MEL_216	1486	1423	79.08	57.56	17.778	sample-3	0.54
MEL_216	MEL_216	826	830	62.33	57.1	12.4902	sample-3	0.54
MEL_216	MEL_216	674	830	66.04	57.1	32.4278	sample-3	0.54
MEL_216	MEL_216	873	865	70.11	87.9	18.9817	sample-3	0.54
MEL_216	MEL_216	1424	1417	58.97	77.76	8.81916	sample-3	0.54
MEL_216	MEL_216	726	1071	88.82	88.56	13.3715	sample-3	0.54
MEL_216	MEL_216	865	830	87.9	57.1	22.7596	sample-3	0.54
MEL_216	MEL_216	726	1074	88.82	89.22	12.9698	sample-3	0.54
MEL_216	MEL_216	726	830	88.82	57.1	25.3733	sample-3	0.54
MEL_216	MEL_216	1050	784	82.87	82.31	10.2827	sample-3	0.54
MEL_216	MEL_216	1071	830	88.56	57.1	23.7764	sample-3	0.54
MEL_216	MEL_216	1386	1423	80.97	57.56	24.5933	sample-3	0.54
MEL_216	MEL_216	1386	1417	80.97	77.76	22.9545	sample-3	0.54
MEL_216	MEL_216	594	576	54.36	75.07	11.805	sample-3	0.54
MEL_216	MEL_216	1273	1276	89.99	89.1	5.25477	sample-3	0.54
MEL_216	MEL_216	978	1035	85.01	82.86	14.5678	sample-3	0.54
MEL_216	MEL_216	1424	1418	58.97	76.72	8.81229	sample-3	0.54
MEL_216	MEL_216	584	63	74.36	85.18	16.6115	sample-3	0.54
MEL_216	MEL_216	1399	1417	66.79	77.76	11.867	sample-3	0.54
MEL_216	MEL_216	143	152	69.9	74.31	24.4066	sample-3	0.54
MEL_216	MEL_216	1397	1423	68.16	57.56	13.9545	sample-3	0.54
MEL_216	MEL_216	826	671	62.33	57.52	24.0074	sample-3	0.54
MEL_216	MEL_216	132	152	76.4	74.31	10.2303	sample-3	0.54
MEL_216	MEL_216	898	887	94.86	91.16	9.82876	sample-3	0.54
MEL_216	MEL_216	1486	1417	79.08	77.76	18.5597	sample-3	0.54
MEL_216	MEL_216	826	726	62.33	88.82	28.9436	sample-3	0.54
MEL_216	MEL_216	826	1074	62.33	89.22	35.1943	sample-3	0.54
MEL_216	MEL_216	118	152	65.11	74.31	9.77294	sample-3	0.54
MEL_216	MEL_216	726	671	88.82	57.52	20.328	sample-3	0.54
MEL_216	MEL_216	486	201	69.86	61.03	33.622	sample-3	0.54
MEL_216	MEL_216	1394	1424	71.22	58.97	13.1237	sample-3	0.54
MEL_216	MEL_216	1394	1417	71.22	77.76	13.9392	sample-3	0.54
MEL_216	MEL_216	201	152	61.03	74.31	26.5772	sample-3	0.54
MEL_216	MEL_216	1284	1359	84.47	81.36	12.2602	sample-3	0.54
MEL_216	MEL_216	1486	1386	79.08	80.97	38.6193	sample-3	0.54
MEL_216	MEL_216	596	576	70.22	75.07	14.1889	sample-3	0.54
MEL_216	MEL_216	679	671	88.24	57.52	12.7783	sample-3	0.54
MEL_216	MEL_216	687	674	91.23	66.04	19.8443	sample-3	0.54
MEL_216	MEL_216	1399	1424	66.79	58.97	13.9083	sample-3	0.54
MEL_216	MEL_216	1324	1273	88.82	89.99	32.0425	sample-3	0.54
MEL_216	MEL_216	1319	1423	83.16	57.56	30.6454	sample-3	0.54
MEL_216	MEL_216	1319	1424	83.16	58.97	27.8211	sample-3	0.54
MEL_219	MEL_219	156	41	88.9	92.23	17.1967	sample-1	0.77
MEL_219	MEL_219	156	287	88.9	94.06	19.7297	sample-1	0.77
MEL_219	MEL_219	156	125	88.9	64.3	11.8067	sample-1	0.77
MEL_219	MEL_219	300	271	91.44	90.76	16.3174	sample-1	0.77
MEL_219	MEL_219	234	271	88.59	90.76	19.0893	sample-1	0.77
MEL_219	MEL_219	41	125	92.23	64.3	16.2051	sample-1	0.77
MEL_219	MEL_219	156	284	88.9	92.41	15.5832	sample-1	0.77
MEL_219	MEL_219	287	219	94.06	89.48	11.8887	sample-1	0.77
MEL_219	MEL_219	156	219	88.9	89.48	27.0023	sample-1	0.77
MEL_219	MEL_219	281	125	92.76	64.3	18.2228	sample-1	0.77
MEL_219	MEL_219	72	284	90.13	92.41	33.7602	sample-1	0.77
MEL_219	MEL_219	41	307	92.23	73.32	43.8217	sample-1	0.77
MEL_219	MEL_219	156	234	88.9	88.59	43.9895	sample-1	0.77
MEL_219	MEL_219	41	284	92.23	92.41	31.0434	sample-1	0.77
MEL_219	MEL_219	73	307	85.29	73.32	20.0982	sample-1	0.77
MEL_219	MEL_219	156	252	88.9	94.01	20.1249	sample-1	0.77
MEL_219	MEL_219	156	307	88.9	73.32	30.4415	sample-1	0.77
MEL_219	MEL_219	265	307	89.74	73.32	20.6732	sample-1	0.77
MEL_219	MEL_219	293	252	92.86	94.01	18.1487	sample-1	0.77
MEL_219	MEL_219	234	307	88.59	73.32	23.0342	sample-1	0.77
MEL_219	MEL_219	41	234	92.23	88.59	56.2784	sample-1	0.77
MEL_219	MEL_219	234	87	88.59	88.01	35.1885	sample-1	0.77
MEL_219	MEL_219	156	265	88.9	89.74	41.2759	sample-1	0.77
MEL_219	MEL_219	29	234	96.72	88.59	69.0768	sample-1	0.77
MEL_219	MEL_219	144	234	92.08	88.59	59.6136	sample-1	0.77
MEL_219	MEL_219	156	224	88.9	87.68	35.5372	sample-1	0.77
MEL_219	MEL_219	234	265	88.59	89.74	11.4755	sample-1	0.77
MEL_219	MEL_219	73	234	85.29	88.59	40.7971	sample-1	0.77
MEL_219	MEL_219	20	24	97.16	97.52	6.71043	sample-1	0.77
MEL_219	MEL_219	125	234	64.3	88.59	49.4984	sample-1	0.77
MEL_219	MEL_219	41	280	92.23	94.23	33.9075	sample-1	0.77
MEL_219	MEL_219	156	281	88.9	92.76	15.7557	sample-1	0.77
MEL_219	MEL_219	234	224	88.59	87.68	11.6625	sample-1	0.77
MEL_219	MEL_219	293	307	92.86	73.32	16.2997	sample-1	0.77
MEL_219	MEL_219	280	29	94.23	96.72	50.4756	sample-1	0.77
MEL_219	MEL_219	287	271	94.06	90.76	22.1796	sample-1	0.77
MEL_219	MEL_219	219	284	89.48	92.41	14.5623	sample-1	0.77
MEL_219	MEL_219	73	284	85.29	92.41	32.0548	sample-1	0.77
MEL_219	MEL_219	156	271	88.9	90.76	41.8991	sample-1	0.77
MEL_219	MEL_219	144	125	92.08	64.3	19.3655	sample-1	0.77
MEL_219	MEL_219	41	224	92.23	87.68	48.9034	sample-1	0.77
MEL_219	MEL_219	73	287	85.29	94.06	32.3648	sample-1	0.77
MEL_219	MEL_219	29	265	96.72	89.74	69.4608	sample-1	0.77
MEL_219	MEL_219	73	293	85.29	92.86	30.972	sample-1	0.77
MEL_219	MEL_219	156	293	88.9	92.86	25.5958	sample-1	0.77
MEL_219	MEL_219	41	287	92.23	94.06	35.7181	sample-1	0.77
MEL_219	MEL_219	41	281	92.23	92.76	31.5036	sample-1	0.77
MEL_219	MEL_219	307	224	73.32	87.68	11.5107	sample-1	0.77
MEL_219	MEL_219	41	231	92.23	89.6	62.7746	sample-1	0.77
MEL_219	MEL_219	281	234	92.76	88.59	38.1615	sample-1	0.77
MEL_219	MEL_219	125	252	64.3	94.01	21.2723	sample-1	0.77
MEL_219	MEL_219	300	29	91.44	96.72	65.5709	sample-1	0.77
MEL_219	MEL_219	41	219	92.23	89.48	40.946	sample-1	0.77
MEL_219	MEL_219	281	252	92.76	94.01	4.45747	sample-1	0.77
MEL_219	MEL_219	287	29	94.06	96.72	51.3535	sample-1	0.77
MEL_219	MEL_219	300	33	91.44	97.02	59.1346	sample-1	0.77
MEL_219	MEL_219	29	284	96.72	92.41	47.5109	sample-1	0.77
MEL_219	MEL_219	29	219	96.72	89.48	54.0095	sample-1	0.77
MEL_219	MEL_219	144	139	92.08	91.4	8.71239	sample-1	0.77
MEL_219	MEL_219	234	219	88.59	89.48	17.7473	sample-1	0.77
MEL_219	MEL_219	281	284	92.76	92.41	9.07902	sample-1	0.77
MEL_219	MEL_219	307	271	73.32	90.76	27.4172	sample-1	0.77
MEL_219	MEL_219	29	307	96.72	73.32	52.5844	sample-1	0.77
MEL_219	MEL_219	293	29	92.86	96.72	55.4097	sample-1	0.77
MEL_219	MEL_219	280	125	94.23	64.3	21.5915	sample-1	0.77
MEL_219	MEL_219	125	284	64.3	92.41	20.7919	sample-1	0.77
MEL_219	MEL_219	281	29	92.76	96.72	49.0084	sample-1	0.77
MEL_219	MEL_219	234	284	88.59	92.41	30.5492	sample-1	0.77
MEL_219	MEL_219	293	33	92.86	97.02	48.7869	sample-1	0.77
MEL_228	MEL_228	44	33	63.19	65.15	14.2807	sample-0	0.46
MEL_228	MEL_228	44	34	63.19	58.67	10.5932	sample-0	0.46
MEL_231	MEL_231	600	800	82.1	92.94	14.3346	sample-0	0.85
MEL_231	MEL_231	488	496	84.72	87.74	12.2886	sample-0	0.85
MEL_231	MEL_231	499	522	86.85	82.08	16.3462	sample-0	0.85
MEL_231	MEL_231	455	445	92.98	97.62	13.0645	sample-0	0.85
MEL_231	MEL_231	600	626	82.1	97.23	42.4011	sample-0	0.85
MEL_231	MEL_231	391	402	89.15	89.34	14.8832	sample-0	0.85
MEL_231	MEL_231	726	723	97.01	97.12	7.82034	sample-0	0.85
MEL_231	MEL_231	489	300	82.39	76.97	24.4931	sample-0	0.85
MEL_231	MEL_231	600	723	82.1	97.12	41.1105	sample-0	0.85
MEL_231	MEL_231	623	633	96.17	81.3	25.2792	sample-0	0.85
MEL_231	MEL_231	489	496	82.39	87.74	10.655	sample-0	0.85
MEL_231	MEL_231	455	397	92.98	89.38	39.802	sample-0	0.85
MEL_231	MEL_231	633	522	81.3	82.08	19.3592	sample-0	0.85
MEL_231	MEL_231	623	600	96.17	82.1	43.0144	sample-0	0.85
MEL_231	MEL_231	489	499	82.39	86.85	15.6205	sample-0	0.85
MEL_231	MEL_231	623	605	96.17	82.37	47.1141	sample-0	0.85
MEL_231	MEL_231	600	726	82.1	97.01	44.3284	sample-0	0.85
MEL_231	MEL_231	518	522	87.34	82.08	8.86281	sample-0	0.85
MEL_231	MEL_231	726	800	97.01	92.94	35.9807	sample-0	0.85
MEL_231	MEL_231	626	800	97.23	92.94	43.3235	sample-0	0.85
MEL_231	MEL_231	622	800	96.76	92.94	44.4269	sample-0	0.85
MEL_231	MEL_231	622	633	96.76	81.3	23.6609	sample-0	0.85
MEL_231	MEL_231	489	26	82.39	79.82	13.4549	sample-0	0.85
MEL_232	MEL_232	232	250	24.75	30.3	24.1451	sample-1	0.1
MEL_232	MEL_232	232	195	24.75	43.51	41.6573	sample-1	0.1
MEL_232	MEL_232	420	409	46.3	42.59	34.1585	sample-1	0.1
MEL_232	MEL_232	375	420	39.84	46.3	27.3104	sample-1	0.1
MEL_232	MEL_232	420	404	46.3	39.39	48.247	sample-1	0.1
MEL_232	MEL_232	375	362	39.84	36.32	35.5971	sample-1	0.1
MEL_232	MEL_232	420	362	46.3	36.32	28.2865	sample-1	0.1
MEL_232	MEL_232	195	76	43.51	59.6	68.6349	sample-1	0.1
MEL_232	MEL_232	65	127	70.13	55.63	32.4902	sample-1	0.1
MEL_232	MEL_232	21	65	52.2	70.13	51.2987	sample-1	0.1
MEL_232	MEL_232	65	76	70.13	59.6	20.2727	sample-1	0.1
MEL_232	MEL_232	250	195	30.3	43.51	58.7744	sample-1	0.1
MEL_232	MEL_232	375	409	39.84	42.59	45.5177	sample-1	0.1
MEL_232	MEL_232	409	362	42.59	36.32	36.2352	sample-1	0.1
MEL_232	MEL_232	375	404	39.84	39.39	53.4998	sample-1	0.1
MEL_232	MEL_232	250	127	30.3	55.63	67.1687	sample-1	0.1
MEL_232	MEL_232	250	65	30.3	70.13	78.6537	sample-1	0.1
MEL_232	MEL_232	195	65	43.51	70.13	78.5308	sample-1	0.1
MEL_232	MEL_232	79	65	66.62	70.13	27.2852	sample-1	0.1
MEL_232	MEL_232	375	250	39.84	30.3	78.5779	sample-1	0.1
MEL_232	MEL_232	76	127	59.6	55.63	38.9431	sample-1	0.1
MEL_232	MEL_232	362	404	36.32	39.39	48.1653	sample-1	0.1
MEL_232	MEL_232	431	409	40.32	42.59	64.1641	sample-1	0.1
MEL_232	MEL_232	157	195	53.07	43.51	48.698	sample-1	0.1
MEL_232	MEL_232	167	195	35.08	43.51	32.4901	sample-1	0.1
MEL_232	MEL_232	232	127	24.75	55.63	52.28	sample-1	0.1
MEL_232	MEL_232	195	127	43.51	55.63	80.4343	sample-1	0.1
MEL_232	MEL_232	167	127	35.08	55.63	80.5755	sample-1	0.1
MEL_232	MEL_232	138	65	49.86	70.13	53.4627	sample-1	0.1
MEL_232	MEL_232	185	195	39.49	43.51	27.6931	sample-1	0.1
MEL_232	MEL_232	232	65	24.75	70.13	60.9143	sample-1	0.1
MEL_234	MEL_234	82	57	87.38	92.29	16.0748	sample-1	0.65
MEL_243	MEL_243	74	26	95.33	78.98	8.79239	sample-0	0.78
MEL_243	MEL_243	94	9	78.15	75.47	14.8161	sample-0	0.78
MEL_243	MEL_243	94	4	78.15	73.9	29.1074	sample-0	0.78
MEL_247	MEL_247	385	138	38.91	89.07	43.0664	sample-3	0.64
MEL_247	MEL_247	385	235	38.91	91.03	35.511	sample-3	0.64
MEL_247	MEL_247	361	138	79.64	89.07	15.4549	sample-3	0.64
MEL_247	MEL_247	153	138	86.89	89.07	22.6493	sample-3	0.64
MEL_247	MEL_247	362	138	69.97	89.07	13.3412	sample-3	0.64
MEL_247	MEL_247	361	235	79.64	91.03	16.3795	sample-3	0.64
MEL_247	MEL_247	385	231	38.91	81.48	30.429	sample-3	0.64
MEL_247	MEL_247	385	383	38.91	38.46	6.24114	sample-3	0.64
MEL_247	MEL_247	385	153	38.91	86.89	33.7779	sample-3	0.64
MEL_247	MEL_247	361	385	79.64	38.91	44.0704	sample-3	0.64
MEL_247	MEL_247	236	138	92.47	89.07	13.6612	sample-3	0.64
MEL_247	MEL_247	153	235	86.89	91.03	25.4802	sample-3	0.64
MEL_247	MEL_247	290	138	95.21	89.07	35.7278	sample-3	0.64
MEL_247	MEL_247	138	235	89.07	91.03	11.815	sample-3	0.64
MEL_249	MEL_249	120	44	97.93	96.69	13.1772	sample-3	0.8
MEL_249	MEL_249	24	44	73.91	96.69	27.8054	sample-3	0.8
MEL_249	MEL_249	36	63	97.19	88.5	16.7921	sample-3	0.8
MEL_249	MEL_249	120	45	97.93	95.72	15.7015	sample-3	0.8
MEL_249	MEL_249	36	44	97.19	96.69	9.10373	sample-3	0.8
MEL_249	MEL_249	63	45	88.5	95.72	14.6723	sample-3	0.8
MEL_249	MEL_249	63	44	88.5	96.69	18.0849	sample-3	0.8
MEL_249	MEL_249	71	63	96.63	88.5	22.9749	sample-3	0.8
MEL_249	MEL_249	71	44	96.63	96.69	25.766	sample-3	0.8
MEL_249	MEL_249	24	63	73.91	88.5	25.4855	sample-3	0.8
MEL_249	MEL_249	24	45	73.91	95.72	26.0755	sample-3	0.8
MEL_249	MEL_249	64	44	90.34	96.69	16.3163	sample-3	0.8
MEL_249	MEL_249	36	64	97.19	90.34	14.7991	sample-3	0.8
MEL_251b	MEL_251b	42	77	78.15	82.83	25.1264	sample-4	0.79
MEL_252	MEL_252	90	124	57.82	90.47	30.769	sample-0	0.91
MEL_252	MEL_252	77	90	97.12	57.82	33.3284	sample-0	0.91
MEL_255	MEL_255	388	92	84.87	93.06	12.9036	sample-0	0.87
MEL_255	MEL_255	190	92	94.22	93.06	14.9754	sample-0	0.87
MEL_255	MEL_255	190	195	94.22	89.56	15.7614	sample-0	0.87
MEL_255	MEL_255	231	126	94.03	89.38	30.0422	sample-0	0.87
MEL_255	MEL_255	92	126	93.06	89.38	38.2564	sample-0	0.87
MEL_259	MEL_259	116	124	90.73	88.57	14.6257	sample-1	0.64
MEL_259	MEL_259	116	89	90.73	93.46	21.963	sample-1	0.64
MEL_259	MEL_259	171	139	98.2	97.18	22.0678	sample-1	0.64
MEL_259	MEL_259	124	119	88.57	89.94	8.17023	sample-1	0.64
MEL_259	MEL_259	124	89	88.57	93.46	17.2823	sample-1	0.64
MEL_259	MEL_259	124	48	88.57	42.95	40.3791	sample-1	0.64
MEL_259	MEL_259	124	139	88.57	97.18	22.18	sample-1	0.64
MEL_259	MEL_259	86	171	96.45	98.2	29.4897	sample-1	0.64
MEL_259	MEL_259	86	124	96.45	88.57	22.8684	sample-1	0.64
MEL_259	MEL_259	86	145	96.45	97.26	13.4814	sample-1	0.64
MEL_259	MEL_259	86	60	96.45	88.56	26.3429	sample-1	0.64
MEL_260	MEL_260	99	92	86.84	81.71	10.6823	sample-0	0.75
MEL_260	MEL_260	162	124	93.59	80.64	15.1026	sample-0	0.75
MEL_260	MEL_260	50	32	81.64	86.14	15.7215	sample-0	0.75
MEL_260	MEL_260	50	159	81.64	94.39	31.8973	sample-0	0.75
MEL_260	MEL_260	236	325	86.89	69.71	33.6355	sample-0	0.75
MEL_260	MEL_260	78	92	83.19	81.71	21.3231	sample-0	0.75
MEL_260	MEL_260	32	92	86.14	81.71	22.065	sample-0	0.75
MEL_260	MEL_260	50	92	81.64	81.71	15.6691	sample-0	0.75
MEL_260	MEL_260	92	325	81.71	69.71	25.7109	sample-0	0.75
MEL_260	MEL_260	50	93	81.64	84.46	13.9081	sample-0	0.75
MEL_260	MEL_260	227	213	93	90.9	14.9416	sample-0	0.75
MEL_260	MEL_260	50	325	81.64	69.71	38.2723	sample-0	0.75
MEL_260	MEL_260	236	123	86.89	74.94	18.6813	sample-0	0.75
MEL_260	MEL_260	40	92	89.65	81.71	30.0989	sample-0	0.75
MEL_260	MEL_260	236	92	86.89	81.71	49.5037	sample-0	0.75
MEL_260	MEL_260	50	213	81.64	90.9	43.1115	sample-0	0.75
MEL_260	MEL_260	236	124	86.89	80.64	22.3035	sample-0	0.75
MEL_260	MEL_260	92	53	81.71	82.94	21.2038	sample-0	0.75
MEL_260	MEL_260	189	93	82.92	84.46	10.8288	sample-0	0.75
MEL_260	MEL_260	32	159	86.14	94.39	36.7891	sample-0	0.75
MEL_260	MEL_260	78	159	83.19	94.39	42.2599	sample-0	0.75
MEL_260	MEL_260	189	124	82.92	80.64	39.1886	sample-0	0.75
MEL_260	MEL_260	274	92	87.44	81.71	53.8171	sample-0	0.75
MEL_260	MEL_260	314	213	85.06	90.9	22.1209	sample-0	0.75
MEL_260	MEL_260	189	53	82.92	82.94	17.0448	sample-0	0.75
MEL_260	MEL_260	99	325	86.84	69.71	20.2973	sample-0	0.75
MEL_260	MEL_260	312	325	89.96	69.71	15.1193	sample-0	0.75
MEL_260	MEL_260	314	92	85.06	81.71	38.231	sample-0	0.75
MEL_260	MEL_260	162	123	93.59	74.94	16.7255	sample-0	0.75
MEL_260	MEL_260	289	219	85.62	90.22	18.7626	sample-0	0.75
MEL_260	MEL_260	219	53	90.22	82.94	50.3594	sample-0	0.75
MEL_260	MEL_260	189	231	82.92	92.35	32.3202	sample-0	0.75
MEL_260	MEL_260	161	325	93.74	69.71	27.9724	sample-0	0.75
MEL_260	MEL_260	236	213	86.89	90.9	31.8011	sample-0	0.75
MEL_260	MEL_260	299	325	87.43	69.71	35.8608	sample-0	0.75
MEL_260	MEL_260	159	53	94.39	82.94	39.6671	sample-0	0.75
MEL_261	MEL_261	199	145	84.1	85.12	29.1997	sample-0	0.55
MEL_261	MEL_261	199	137	84.1	81.81	30.7391	sample-0	0.55
MEL_261	MEL_261	199	168	84.1	92.94	24.497	sample-0	0.55
MEL_261	MEL_261	137	168	81.81	92.94	15.6382	sample-0	0.55
MEL_261	MEL_261	145	168	85.12	92.94	22.7157	sample-0	0.55
MEL_261	MEL_261	78	94	76.45	47.47	33.3867	sample-0	0.55
MEL_261	MEL_261	199	189	84.1	95.37	18.612	sample-0	0.55
MEL_261	MEL_261	145	189	85.12	95.37	34.2769	sample-0	0.55
MEL_261	MEL_261	21	3	52.59	32.37	52.8427	sample-0	0.55
MEL_261	MEL_261	21	68	52.59	82.75	43.584	sample-0	0.55
MEL_261	MEL_261	7	68	29.83	82.75	79.0624	sample-0	0.55
MEL_261	MEL_261	7	94	29.83	47.47	83.9853	sample-0	0.55
MEL_261	MEL_261	20	3	57.31	32.37	50.0909	sample-0	0.55
MEL_261	MEL_261	7	168	29.83	92.94	92.3759	sample-0	0.55
MEL_261	MEL_261	7	54	29.83	80.92	77.0499	sample-0	0.55
MEL_261	MEL_261	145	170	85.12	93.64	18.6264	sample-0	0.55
MEL_261	MEL_261	199	94	84.1	47.47	26.1852	sample-0	0.55
MEL_261	MEL_261	7	78	29.83	76.45	79.7236	sample-0	0.55
MEL_261	MEL_261	78	54	76.45	80.92	26.443	sample-0	0.55
MEL_261	MEL_261	145	195	85.12	92.23	35.2807	sample-0	0.55
MEL_261	MEL_261	104	94	94.62	47.47	21.9428	sample-0	0.55
MEL_261	MEL_261	7	137	29.83	81.81	80.214	sample-0	0.55
MEL_262	MEL_262	208	166	34.2	45.28	34.2225	sample-2	0.34
MEL_262	MEL_262	55	48	60.16	83.44	23.317	sample-2	0.34
MEL_262	MEL_262	253	208	29.62	34.2	21.4834	sample-2	0.34
MEL_262	MEL_262	168	166	39.88	45.28	5.48324	sample-2	0.34
MEL_262	MEL_262	123	138	51.84	62.99	25.4156	sample-2	0.34
MEL_262	MEL_262	123	116	51.84	73.71	13.4764	sample-2	0.34
MEL_275	MEL_275	633	625	94.95	90.26	12.9358	sample-1	0.64
MEL_275	MEL_275	504	511	83.71	89.29	8.36311	sample-1	0.64
MEL_275	MEL_275	494	478	75.58	88.09	14.872	sample-1	0.64
MEL_275	MEL_275	537	754	77.63	51.84	21.9732	sample-1	0.64
MEL_275	MEL_275	377	458	47.66	77.13	23.9999	sample-1	0.64
MEL_275	MEL_275	609	712	84.44	94.83	15.0557	sample-1	0.64
MEL_275	MEL_275	989	486	92.73	85.23	102.61	sample-1	0.64
MEL_275	MEL_275	376	436	50.93	51.76	9.7869	sample-1	0.64
MEL_275	MEL_275	436	383	51.76	81.38	17.7852	sample-1	0.64
MEL_275	MEL_275	511	556	89.29	70.27	29.2214	sample-1	0.64
MEL_275	MEL_275	463	625	75.05	90.26	29.6752	sample-1	0.64
MEL_275	MEL_275	463	436	75.05	51.76	20.8209	sample-1	0.64
MEL_275	MEL_275	539	486	68.15	85.23	14.5604	sample-1	0.64
MEL_275	MEL_275	867	815	93.09	95.1	15.8788	sample-1	0.64
MEL_275	MEL_275	463	556	75.05	70.27	16.71	sample-1	0.64
MEL_275	MEL_275	494	486	75.58	85.23	14.3447	sample-1	0.64
MEL_275	MEL_275	815	806	95.1	85.86	12.4136	sample-1	0.64
MEL_275	MEL_275	983	989	93.56	92.73	13.9335	sample-1	0.64
MEL_275	MEL_275	377	436	47.66	51.76	10.5622	sample-1	0.64
MEL_275	MEL_275	475	436	85.31	51.76	33.917	sample-1	0.64
MEL_275	MEL_275	815	801	95.1	83.18	21.9355	sample-1	0.64
MEL_275	MEL_275	494	625	75.58	90.26	29.3535	sample-1	0.64
MEL_275	MEL_275	475	504	85.31	83.71	19.438	sample-1	0.64
MEL_275	MEL_275	382	511	81.71	89.29	30.5608	sample-1	0.64
MEL_275	MEL_275	319	436	82.8	51.76	19.2869	sample-1	0.64
MEL_275	MEL_275	376	511	50.93	89.29	26.7974	sample-1	0.64
MEL_275	MEL_275	378	436	50.39	51.76	12.7035	sample-1	0.64
MEL_275	MEL_275	475	989	85.31	92.73	100.668	sample-1	0.64
MEL_275	MEL_275	309	383	83.23	81.38	13.3587	sample-1	0.64
MEL_275	MEL_275	494	556	75.58	70.27	35.8152	sample-1	0.64
MEL_275	MEL_275	376	458	50.93	77.13	20.3724	sample-1	0.64
MEL_275	MEL_275	989	712	92.73	94.83	73.8748	sample-1	0.64
MEL_275	MEL_275	50	991	86.81	91.99	62.273	sample-1	0.64
MEL_275	MEL_275	504	486	83.71	85.23	18.0056	sample-1	0.64
MEL_275	MEL_275	539	754	68.15	51.84	23.6004	sample-1	0.64
MEL_275	MEL_275	463	458	75.05	77.13	9.71081	sample-1	0.64
MEL_275	MEL_275	754	556	51.84	70.27	20.6797	sample-1	0.64
MEL_275	MEL_275	762	712	68.85	94.83	14.7294	sample-1	0.64
MEL_275	MEL_275	746	556	56.94	70.27	16.5876	sample-1	0.64
MEL_275	MEL_275	463	486	75.05	85.23	26.775	sample-1	0.64
MEL_275	MEL_275	504	556	83.71	70.27	29.1662	sample-1	0.64
MEL_275	MEL_275	556	486	70.27	85.23	37.3682	sample-1	0.64
MEL_275	MEL_275	746	754	56.94	51.84	11.8147	sample-1	0.64
MEL_275	MEL_275	463	459	75.05	73.61	9.00888	sample-1	0.64
MEL_275	MEL_275	378	511	50.39	89.29	24.9354	sample-1	0.64
MEL_276	MEL_276	71	35	84.06	45.08	44.1382	sample-0	0.67
MEL_276	MEL_276	35	32	45.08	55.07	5.30573	sample-0	0.67
MEL_278	MEL_278	124	112	74.5	97.67	18.2539	sample-0	0.78
MEL_278	MEL_278	106	101	98.07	98	6.63919	sample-0	0.78
MEL_278	MEL_278	22	124	92.88	74.5	33.3774	sample-0	0.78
MEL_278	MEL_278	124	101	74.5	98	33.9816	sample-0	0.78
MEL_278	MEL_278	124	106	74.5	98.07	30.481	sample-0	0.78
MEL_279	MEL_279	56	43	97.88	98.65	19.8228	sample-2	0.44
MEL_279	MEL_279	49	43	98.34	98.65	9.85095	sample-2	0.44
MEL_279	MEL_279	31	26	98.68	98.72	8.56458	sample-2	0.44
MEL_279	MEL_279	56	65	97.88	90.65	14.2146	sample-2	0.44
MEL_279	MEL_279	43	31	98.65	98.68	18.3452	sample-2	0.44
MEL_280	MEL_280	195	39	85.64	77.66	42.2091	sample-4	0.25
MEL_280	MEL_280	191	242	88.76	35.25	49.2972	sample-4	0.25
MEL_280	MEL_280	195	410	85.64	36.21	54.6909	sample-4	0.25
MEL_280	MEL_280	195	35	85.64	76.43	32.1813	sample-4	0.25
MEL_280	MEL_280	340	402	87.88	59.85	51.1345	sample-4	0.25
MEL_280	MEL_280	205	242	87.1	35.25	50.1114	sample-4	0.25
MEL_280	MEL_280	417	427	37.55	52.14	24.6438	sample-4	0.25
MEL_280	MEL_280	417	339	37.55	86.69	76.7886	sample-4	0.25
MEL_280	MEL_280	416	39	36.6	77.66	54.4207	sample-4	0.25
MEL_280	MEL_280	340	343	87.88	82.24	9.14443	sample-4	0.25
MEL_280	MEL_280	416	343	36.6	82.24	68.078	sample-4	0.25
MEL_280	MEL_280	195	416	85.64	36.6	56.352	sample-4	0.25
MEL_280	MEL_280	208	168	70.71	78.08	11.9077	sample-4	0.25
MEL_280	MEL_280	191	206	88.76	84.47	12.7573	sample-4	0.25
MEL_280	MEL_280	329	416	90.16	36.6	69.0823	sample-4	0.25
MEL_280	MEL_280	191	416	88.76	36.6	55.4986	sample-4	0.25
MEL_280	MEL_280	218	205	24.32	87.1	33.004	sample-4	0.25
MEL_280	MEL_280	205	416	87.1	36.6	61.3685	sample-4	0.25
MEL_280	MEL_280	356	417	76.3	37.55	38.7033	sample-4	0.25
MEL_280	MEL_280	440	417	70.23	37.55	39.263	sample-4	0.25
MEL_280	MEL_280	35	45	76.43	86.79	15.1693	sample-4	0.25
MEL_280	MEL_280	195	45	85.64	86.79	40.4519	sample-4	0.25
MEL_280	MEL_280	195	340	85.64	87.88	62.4029	sample-4	0.25
MEL_280	MEL_280	195	16	85.64	95.1	36.1746	sample-4	0.25
MEL_280	MEL_280	195	6	85.64	93.04	46.7255	sample-4	0.25
MEL_280	MEL_280	410	340	36.21	87.88	62.6115	sample-4	0.25
MEL_280	MEL_280	416	363	36.6	84.62	39.7573	sample-4	0.25
MEL_280	MEL_280	410	335	36.21	89.36	64.2332	sample-4	0.25
MEL_280	MEL_280	329	339	90.16	86.69	7.99439	sample-4	0.25
MEL_280	MEL_280	20	35	94.33	76.43	14.3588	sample-4	0.25
MEL_280	MEL_280	408	340	43.24	87.88	61.2848	sample-4	0.25
MEL_280	MEL_280	416	340	36.6	87.88	76.6377	sample-4	0.25
MEL_280	MEL_280	410	402	36.21	59.85	12.8691	sample-4	0.25
MEL_280	MEL_280	303	313	91.53	91.11	12.3224	sample-4	0.25
MEL_280	MEL_280	427	313	52.14	91.11	54.2797	sample-4	0.25
MEL_280	MEL_280	35	168	76.43	78.08	29.6215	sample-4	0.25
MEL_280	MEL_280	416	45	36.6	86.79	58.3894	sample-4	0.25
MEL_280	MEL_280	416	410	36.6	36.21	15.497	sample-4	0.25
MEL_280	MEL_280	191	89	88.76	45.74	65.2618	sample-4	0.25
MEL_280	MEL_280	205	335	87.1	89.36	42.6811	sample-4	0.25
MEL_280	MEL_280	205	16	87.1	95.1	40.8072	sample-4	0.25
MEL_280	MEL_280	205	94	87.1	34.03	66.9667	sample-4	0.25
MEL_280	MEL_280	427	416	52.14	36.6	24.0959	sample-4	0.25
MEL_280	MEL_280	35	39	76.43	77.66	11.5371	sample-4	0.25
MEL_280	MEL_280	343	313	82.24	91.11	5.86049	sample-4	0.25
MEL_280	MEL_280	399	416	66.17	36.6	31.8129	sample-4	0.25
MEL_280	MEL_280	191	313	88.76	91.11	46.3797	sample-4	0.25
MEL_280	MEL_280	191	35	88.76	76.43	27.2204	sample-4	0.25
MEL_280	MEL_280	177	402	86.05	59.85	50.0763	sample-4	0.25
MEL_280	MEL_280	340	257	87.88	35.77	64.0662	sample-4	0.25
MEL_280	MEL_280	340	242	87.88	35.25	83.8888	sample-4	0.25
MEL_280	MEL_280	340	133	87.88	47.1	71.7141	sample-4	0.25
MEL_280	MEL_280	195	168	85.64	78.08	27.7036	sample-4	0.25
MEL_280	MEL_280	195	164	85.64	88.3	26.1756	sample-4	0.25
MEL_280	MEL_280	205	402	87.1	59.85	48.1536	sample-4	0.25
MEL_280	MEL_280	191	173	88.76	84.98	12.5877	sample-4	0.25
MEL_280	MEL_280	191	410	88.76	36.21	52.0858	sample-4	0.25
MEL_280	MEL_280	195	363	85.64	84.62	45.5737	sample-4	0.25
MEL_280	MEL_280	356	335	76.3	89.36	42.071	sample-4	0.25
MEL_280	MEL_280	427	164	52.14	88.3	31.4163	sample-4	0.25
MEL_280	MEL_280	20	164	94.33	88.3	45.8041	sample-4	0.25
MEL_280	MEL_280	205	173	87.1	84.98	9.00806	sample-4	0.25
MEL_280	MEL_280	164	45	88.3	86.79	52.1966	sample-4	0.25
MEL_280	MEL_280	340	16	87.88	95.1	57.8361	sample-4	0.25
MEL_280	MEL_280	343	335	82.24	89.36	14.6559	sample-4	0.25
MEL_280	MEL_280	343	16	82.24	95.1	54.2461	sample-4	0.25
MEL_280	MEL_280	39	340	77.66	87.88	36.0164	sample-4	0.25
MEL_280	MEL_280	363	340	84.62	87.88	43.1455	sample-4	0.25
MEL_280	MEL_280	39	16	77.66	95.1	22.7239	sample-4	0.25
MEL_280	MEL_280	205	363	87.1	84.62	38.8338	sample-4	0.25
MEL_280	MEL_280	416	168	36.6	78.08	51.519	sample-4	0.25
MEL_280	MEL_280	10	164	95.09	88.3	56.085	sample-4	0.25
MEL_280	MEL_280	177	340	86.05	87.88	55.8361	sample-4	0.25
MEL_280	MEL_280	191	427	88.76	52.14	42.7069	sample-4	0.25
MEL_280	MEL_280	205	427	87.1	52.14	45.876	sample-4	0.25
MEL_280	MEL_280	356	416	76.3	36.6	36.8894	sample-4	0.25
MEL_280	MEL_280	39	45	77.66	86.79	16.7761	sample-4	0.25
MEL_280	MEL_280	427	340	52.14	87.88	67.0848	sample-4	0.25
MEL_280	MEL_280	20	340	94.33	87.88	53.1332	sample-4	0.25
MEL_280	MEL_280	329	39	90.16	77.66	24.5314	sample-4	0.25
MEL_280	MEL_280	440	427	70.23	52.14	25.4534	sample-4	0.25
MEL_280	MEL_280	329	335	90.16	89.36	10.0084	sample-4	0.25
MEL_280	MEL_280	329	168	90.16	78.08	35.397	sample-4	0.25
MEL_280	MEL_280	440	363	70.23	84.62	15.1098	sample-4	0.25
MEL_280	MEL_280	356	340	76.3	87.88	41.2153	sample-4	0.25
MEL_280	MEL_280	191	363	88.76	84.62	40.9441	sample-4	0.25
MEL_280	MEL_280	191	168	88.76	78.08	22.1545	sample-4	0.25
MEL_280	MEL_280	440	416	70.23	36.6	36.4259	sample-4	0.25
MEL_280	MEL_280	195	427	85.64	52.14	44.0358	sample-4	0.25
MEL_280	MEL_280	195	173	85.64	84.98	18.5164	sample-4	0.25
MEL_280	MEL_280	205	168	87.1	78.08	17.0127	sample-4	0.25
MEL_280	MEL_280	205	164	87.1	88.3	19.0027	sample-4	0.25
MEL_280	MEL_280	356	313	76.3	91.11	29.08	sample-4	0.25
MEL_280	MEL_280	205	39	87.1	77.66	37.8233	sample-4	0.25
MEL_280	MEL_280	356	402	76.3	59.85	13.094	sample-4	0.25
MEL_280	MEL_280	206	168	84.47	78.08	13.8163	sample-4	0.25
MEL_280	MEL_280	191	39	88.76	77.66	37.098	sample-4	0.25
MEL_280	MEL_280	191	45	88.76	86.79	37.2747	sample-4	0.25
MEL_280	MEL_280	191	340	88.76	87.88	55.9073	sample-4	0.25
MEL_280	MEL_280	191	335	88.76	89.36	49.9057	sample-4	0.25
MEL_280	MEL_280	195	343	85.64	82.24	57.7879	sample-4	0.25
MEL_280	MEL_280	191	164	88.76	88.3	22.7285	sample-4	0.25
MEL_280	MEL_280	191	16	88.76	95.1	34.2241	sample-4	0.25
MEL_280	MEL_280	205	340	87.1	87.88	48.8524	sample-4	0.25
MEL_280	MEL_280	195	10	85.64	95.09	42.6695	sample-4	0.25
MEL_280	MEL_280	208	164	70.71	88.3	15.4911	sample-4	0.25
MEL_280	MEL_280	164	340	88.3	87.88	51.7226	sample-4	0.25
MEL_280	MEL_280	39	94	77.66	34.03	57.4522	sample-4	0.25
MEL_280	MEL_280	191	356	88.76	76.3	37.3845	sample-4	0.25
MEL_280	MEL_280	208	205	70.71	87.1	8.25045	sample-4	0.25
MEL_280	MEL_280	177	168	86.05	78.08	19.5844	sample-4	0.25
MEL_280	MEL_280	356	205	76.3	87.1	36.7052	sample-4	0.25
MEL_280	MEL_280	356	195	76.3	85.64	42.1788	sample-4	0.25
MEL_280	MEL_280	329	363	90.16	84.62	39.2778	sample-4	0.25
MEL_280	MEL_280	218	340	24.32	87.88	52.6642	sample-4	0.25
MEL_280	MEL_280	20	417	94.33	37.55	50.7353	sample-4	0.25
MEL_280	MEL_280	402	334	59.85	87.8	53.2687	sample-4	0.25
MEL_280	MEL_280	410	406	36.21	54.88	6.60865	sample-4	0.25
MEL_280	MEL_280	35	335	76.43	89.36	34.3824	sample-4	0.25
MEL_280	MEL_280	329	313	90.16	91.11	13.0158	sample-4	0.25
MEL_280	MEL_280	329	402	90.16	59.85	45.2653	sample-4	0.25
MEL_280	MEL_280	177	410	86.05	36.21	57.1059	sample-4	0.25
MEL_280	MEL_280	20	406	94.33	54.88	43.8526	sample-4	0.25
MEL_280	MEL_280	177	406	86.05	54.88	53.0422	sample-4	0.25
MEL_280	MEL_280	440	418	70.23	39.66	40.1978	sample-4	0.25
MEL_280	MEL_280	191	418	88.76	39.66	52.0552	sample-4	0.25
MEL_280	MEL_280	39	335	77.66	89.36	32.4632	sample-4	0.25
MEL_280	MEL_280	205	313	87.1	91.11	39.6401	sample-4	0.25
MEL_280	MEL_280	440	410	70.23	36.21	25.2823	sample-4	0.25
MEL_280	MEL_280	417	335	37.55	89.36	78.7866	sample-4	0.25
MEL_280	MEL_280	149	133	88.59	47.1	20.4183	sample-4	0.25
MEL_280	MEL_280	427	402	52.14	59.85	23.5241	sample-4	0.25
MEL_280	MEL_280	10	94	95.09	34.03	32.5457	sample-4	0.25
MEL_280	MEL_280	191	402	88.76	59.85	46.8676	sample-4	0.25
MEL_280	MEL_280	191	246	88.76	30.66	50.8932	sample-4	0.25
MEL_280	MEL_280	356	406	76.3	54.88	18.3776	sample-4	0.25
MEL_280	MEL_280	191	94	88.76	34.03	56.6624	sample-4	0.25
MEL_280	MEL_280	417	6	37.55	93.04	45.6155	sample-4	0.25
MEL_280	MEL_280	440	313	70.23	91.11	41.6892	sample-4	0.25
MEL_280	MEL_280	149	406	88.59	54.88	44.0895	sample-4	0.25
MEL_280	MEL_280	20	45	94.33	86.79	9.07298	sample-4	0.25
MEL_280	MEL_280	20	16	94.33	95.1	5.48867	sample-4	0.25
MEL_280	MEL_280	10	335	95.09	89.36	59.7292	sample-4	0.25
MEL_280	MEL_280	340	406	87.88	54.88	56.4606	sample-4	0.25
MEL_280	MEL_280	343	410	82.24	36.21	53.9813	sample-4	0.25
MEL_280	MEL_280	177	246	86.05	30.66	57.2051	sample-4	0.25
MEL_280	MEL_280	20	402	94.33	59.85	43.8367	sample-4	0.25
MEL_280	MEL_280	205	45	87.1	86.79	41.5395	sample-4	0.25
MEL_280	MEL_280	440	406	70.23	54.88	20.5417	sample-4	0.25
MEL_280	MEL_280	177	208	86.05	70.71	12.4083	sample-4	0.25
MEL_280	MEL_280	205	410	87.1	36.21	55.7612	sample-4	0.25
MEL_280	MEL_280	356	410	76.3	36.21	24.6749	sample-4	0.25
MEL_280	MEL_280	10	417	95.09	37.55	48.4248	sample-4	0.25
MEL_280	MEL_280	440	6	70.23	93.04	56.5531	sample-4	0.25
MEL_280	MEL_280	191	6	88.76	93.04	44.0769	sample-4	0.25
MEL_280	MEL_280	427	343	52.14	82.24	58.3765	sample-4	0.25
MEL_280	MEL_280	440	340	70.23	87.88	53.3266	sample-4	0.25
MEL_280	MEL_280	356	427	76.3	52.14	26.7116	sample-4	0.25
MEL_280	MEL_280	356	343	76.3	82.24	32.4726	sample-4	0.25
MEL_280	MEL_280	149	164	88.59	88.3	4.08115	sample-4	0.25
MEL_280	MEL_280	440	356	70.23	76.3	20.6475	sample-4	0.25
MEL_280	MEL_280	356	39	76.3	77.66	30.8656	sample-4	0.25
MEL_280	MEL_280	329	427	90.16	52.14	61.246	sample-4	0.25
MEL_280	MEL_280	329	410	90.16	36.21	55.731	sample-4	0.25
MEL_280	MEL_280	149	168	88.59	78.08	15.6538	sample-4	0.25
MEL_280	MEL_280	164	173	88.3	84.98	14.3912	sample-4	0.25
MEL_280	MEL_280	427	363	52.14	84.62	25.1628	sample-4	0.25
MEL_280	MEL_280	329	340	90.16	87.88	11.5803	sample-4	0.25
MEL_280	MEL_280	343	339	82.24	86.69	9.42168	sample-4	0.25
MEL_280	MEL_280	177	39	86.05	77.66	45.5463	sample-4	0.25
MEL_280	MEL_280	177	427	86.05	52.14	43.499	sample-4	0.25
MEL_280	MEL_280	399	340	66.17	87.88	47.0816	sample-4	0.25
MEL_280	MEL_280	179	45	84.37	86.79	54.4425	sample-4	0.25
MEL_280	MEL_280	399	410	66.17	36.21	17.1165	sample-4	0.25
MEL_280	MEL_280	399	168	66.17	78.08	33.7429	sample-4	0.25
MEL_280	MEL_280	399	335	66.17	89.36	49.7912	sample-4	0.25
MEL_280	MEL_280	399	427	66.17	52.14	27.7855	sample-4	0.25
MEL_280	MEL_280	427	410	52.14	36.21	24.0339	sample-4	0.25
MEL_280	MEL_280	10	340	95.09	87.88	63.8565	sample-4	0.25
MEL_280	MEL_280	20	335	94.33	89.36	48.1399	sample-4	0.25
MEL_280	MEL_280	177	218	86.05	24.32	31.4495	sample-4	0.25
MEL_280	MEL_280	340	45	87.88	86.79	51.0394	sample-4	0.25
MEL_280	MEL_280	340	94	87.88	34.03	91.9381	sample-4	0.25
MEL_280	MEL_280	16	45	95.1	86.79	9.36659	sample-4	0.25
MEL_280	MEL_280	410	363	36.21	84.62	28.3212	sample-4	0.25
MEL_280	MEL_280	177	205	86.05	87.1	9.03309	sample-4	0.25
MEL_280	MEL_280	410	313	36.21	91.11	51.9592	sample-4	0.25
MEL_280	MEL_280	417	340	37.55	87.88	78.5573	sample-4	0.25
MEL_280	MEL_280	339	406	86.69	54.88	55.1397	sample-4	0.25
MEL_280	MEL_280	195	94	85.64	34.03	54.7439	sample-4	0.25
MEL_280	MEL_280	195	313	85.64	91.11	52.8327	sample-4	0.25
MEL_280	MEL_280	410	39	36.21	77.66	44.0171	sample-4	0.25
MEL_280	MEL_280	408	339	43.24	86.69	60.102	sample-4	0.25
MEL_280	MEL_280	205	89	87.1	45.74	74.2948	sample-4	0.25
MEL_280	MEL_280	440	402	70.23	59.85	16.3476	sample-4	0.25
MEL_280	MEL_280	343	363	82.24	84.62	34.2133	sample-4	0.25
MEL_280	MEL_280	164	343	88.3	82.24	45.316	sample-4	0.25
MEL_280	MEL_280	168	39	78.08	77.66	34.2158	sample-4	0.25
MEL_280	MEL_280	427	335	52.14	89.36	67.2013	sample-4	0.25
MEL_280	MEL_280	399	356	66.17	76.3	12.2802	sample-4	0.25
MEL_280	MEL_280	440	335	70.23	89.36	56.8972	sample-4	0.25
MEL_280	MEL_280	329	16	90.16	95.1	46.3187	sample-4	0.25
MEL_280	MEL_280	10	89	95.09	45.74	35.3861	sample-4	0.25
MEL_280	MEL_280	168	164	78.08	88.3	11.7333	sample-4	0.25
MEL_280	MEL_280	177	339	86.05	86.69	54.0821	sample-4	0.25
MEL_280	MEL_280	356	94	76.3	34.03	61.839	sample-4	0.25
MEL_280	MEL_280	356	344	76.3	82.81	29.9595	sample-4	0.25
MEL_280	MEL_280	329	334	90.16	87.8	9.40486	sample-4	0.25
MEL_280	MEL_280	319	356	89.23	76.3	35.8509	sample-4	0.25
MEL_280	MEL_280	177	164	86.05	88.3	15.6507	sample-4	0.25
MEL_280	MEL_280	177	363	86.05	84.62	40.1848	sample-4	0.25
MEL_280	MEL_280	356	20	76.3	94.33	38.4021	sample-4	0.25
MEL_280	MEL_280	149	39	88.59	77.66	48.0245	sample-4	0.25
MEL_280	MEL_280	149	20	88.59	94.33	47.8665	sample-4	0.25
MEL_280	MEL_280	329	356	90.16	76.3	35.1887	sample-4	0.25
MEL_280	MEL_280	149	334	88.59	87.8	52.6606	sample-4	0.25
MEL_280	MEL_280	356	168	76.3	78.08	21.5866	sample-4	0.25
MEL_280	MEL_280	149	340	88.59	87.88	55.6974	sample-4	0.25
MEL_280	MEL_280	168	16	78.08	95.1	43.6517	sample-4	0.25
MEL_280	MEL_280	164	39	88.3	77.66	44.7609	sample-4	0.25
MEL_280	MEL_280	168	340	78.08	87.88	40.9478	sample-4	0.25
MEL_280	MEL_280	164	16	88.3	95.1	50.5234	sample-4	0.25
MEL_280	MEL_280	164	334	88.3	87.8	48.8988	sample-4	0.25
MEL_280	MEL_280	164	339	88.3	86.69	50.5895	sample-4	0.25
MEL_280	MEL_280	39	334	77.66	87.8	29.8512	sample-4	0.25
MEL_280	MEL_280	343	334	82.24	87.8	16.8756	sample-4	0.25
MEL_280	MEL_280	35	6	76.43	93.04	25.7452	sample-4	0.25
MEL_280	MEL_280	303	427	91.53	52.14	45.1867	sample-4	0.25
MEL_280	MEL_280	164	410	88.3	36.21	46.4744	sample-4	0.25
MEL_280	MEL_280	168	334	78.08	87.8	37.8398	sample-4	0.25
MEL_280	MEL_280	10	16	95.09	95.1	9.79824	sample-4	0.25
MEL_280	MEL_280	164	363	88.3	84.62	26.5613	sample-4	0.25
MEL_280	MEL_280	303	410	91.53	36.21	47.5954	sample-4	0.25
MEL_280	MEL_280	10	39	95.09	77.66	27.8586	sample-4	0.25
MEL_280	MEL_280	427	16	52.14	95.1	55.2209	sample-4	0.25
MEL_280	MEL_280	427	45	52.14	86.79	59.317	sample-4	0.25
MEL_280	MEL_280	168	343	78.08	82.24	34.5697	sample-4	0.25
MEL_280	MEL_280	218	164	24.32	88.3	32.5495	sample-4	0.25
MEL_280	MEL_280	356	16	76.3	95.1	43.4476	sample-4	0.25
MEL_280	MEL_280	329	10	90.16	95.09	52.3608	sample-4	0.25
MEL_280	MEL_280	329	343	90.16	82.24	11.322	sample-4	0.25
MEL_280	MEL_280	356	164	76.3	88.3	28.3553	sample-4	0.25
MEL_280	MEL_280	356	303	76.3	91.53	22.9918	sample-4	0.25
MEL_280	MEL_280	344	416	82.81	36.6	65.787	sample-4	0.25
MEL_280	MEL_280	205	334	87.1	87.8	41.6404	sample-4	0.25
MEL_280	MEL_280	410	16	36.21	95.1	48.9738	sample-4	0.25
MEL_280	MEL_280	410	334	36.21	87.8	63.8893	sample-4	0.25
MEL_280	MEL_280	10	416	95.09	36.6	49.2543	sample-4	0.25
MEL_280	MEL_280	20	416	94.33	36.6	51.2007	sample-4	0.25
MEL_280	MEL_280	416	164	36.6	88.3	51.7867	sample-4	0.25
MEL_280	MEL_280	191	334	88.76	87.8	48.357	sample-4	0.25
MEL_280	MEL_280	191	10	88.76	95.09	41.3106	sample-4	0.25
MEL_280	MEL_280	191	20	88.76	94.33	30.7827	sample-4	0.25
MEL_280	MEL_280	319	334	89.23	87.8	17.5434	sample-4	0.25
MEL_280	MEL_280	179	218	84.37	24.32	32.7919	sample-4	0.25
MEL_280	MEL_280	177	356	86.05	76.3	39.5202	sample-4	0.25
MEL_280	MEL_280	340	89	87.88	45.74	90.5592	sample-4	0.25
MEL_280	MEL_280	35	340	76.43	87.88	40.1427	sample-4	0.25
MEL_280	MEL_280	339	334	86.69	87.8	9.56896	sample-4	0.25
MEL_280	MEL_280	195	339	85.64	86.69	59.8862	sample-4	0.25
MEL_280	MEL_280	191	218	88.76	24.32	43.3732	sample-4	0.25
MEL_280	MEL_280	177	16	86.05	95.1	46.9439	sample-4	0.25
MEL_280	MEL_280	177	334	86.05	87.8	49.6306	sample-4	0.25
MEL_280	MEL_280	177	45	86.05	86.79	48.8998	sample-4	0.25
MEL_280	MEL_280	363	402	84.62	59.85	16.2792	sample-4	0.25
MEL_280	MEL_280	399	94	66.17	34.03	62.6538	sample-4	0.25
MEL_280	MEL_280	356	418	76.3	39.66	38.6415	sample-4	0.25
MEL_280	MEL_280	173	335	84.98	89.36	40.9847	sample-4	0.25
MEL_280	MEL_280	344	39	82.81	77.66	33.386	sample-4	0.25
MEL_280	MEL_280	399	417	66.17	37.55	34.5624	sample-4	0.25
MEL_280	MEL_280	416	313	36.6	91.11	65.4845	sample-4	0.25
MEL_280	MEL_280	195	89	85.64	45.74	64.7929	sample-4	0.25
MEL_280	MEL_280	399	313	66.17	91.11	36.2445	sample-4	0.25
MEL_280	MEL_280	195	402	85.64	59.85	50.6668	sample-4	0.25
MEL_280	MEL_280	205	406	87.1	54.88	51.3538	sample-4	0.25
MEL_280	MEL_280	191	406	88.76	54.88	48.7686	sample-4	0.25
MEL_280	MEL_280	410	94	36.21	34.03	50.5915	sample-4	0.25
MEL_280	MEL_280	410	89	36.21	45.74	44.5748	sample-4	0.25
MEL_280	MEL_280	399	363	66.17	84.62	15.1532	sample-4	0.25
MEL_280	MEL_280	417	45	37.55	86.79	58.1969	sample-4	0.25
MEL_280	MEL_280	416	334	36.6	87.8	76.6568	sample-4	0.25
MEL_280	MEL_280	195	334	85.64	87.8	54.6937	sample-4	0.25
MEL_280	MEL_280	195	303	85.64	91.53	42.799	sample-4	0.25
MEL_280	MEL_280	39	402	77.66	59.85	38.1217	sample-4	0.25
MEL_280	MEL_280	191	195	88.76	85.64	6.50322	sample-4	0.25
MEL_280	MEL_280	441	417	77.43	37.55	39.3395	sample-4	0.25
MEL_280	MEL_280	177	313	86.05	91.11	45.7393	sample-4	0.25
MEL_280	MEL_280	191	208	88.76	70.71	18.3379	sample-4	0.25
MEL_280	MEL_280	417	343	37.55	82.24	70.092	sample-4	0.25
MEL_281	MEL_281	8	71	98.22	98.4	10.6631	sample-0	0.63
MEL_281	MEL_281	31	71	98.35	98.4	15.6269	sample-0	0.63
MEL_281	MEL_281	34	31	95.2	98.35	8.7582	sample-0	0.63
MEL_281	MEL_281	7	31	98.22	98.35	13.367	sample-0	0.63
MEL_281	MEL_281	155	71	25.63	98.4	65.1633	sample-0	0.63
MEL_282	MEL_282	643	629	97.3	97.58	12.1598	sample-2	0.87
MEL_282	MEL_282	248	433	92.37	94.36	7.73239	sample-2	0.87
MEL_282	MEL_282	514	487	92.3	94.65	13.3247	sample-2	0.87
MEL_282	MEL_282	618	479	96.37	83.67	17.7048	sample-2	0.87
MEL_282	MEL_282	155	64	78.1	89.88	17.0709	sample-2	0.87
MEL_282	MEL_282	396	391	75.32	66.2	4.84122	sample-2	0.87
MEL_282	MEL_282	248	268	92.37	96.12	12.9551	sample-2	0.87
MEL_282	MEL_282	715	702	96.43	90.7	10.1646	sample-2	0.87
MEL_284	MEL_284	225	365	84.95	86.66	19.9179	sample-3	0.66
MEL_284	MEL_284	95	82	71.65	61.75	13.0798	sample-3	0.66
MEL_284	MEL_284	225	253	84.95	82.25	11.548	sample-3	0.66
MEL_284	MEL_284	24	657	60.9	43.39	70.2425	sample-3	0.66
MEL_284	MEL_284	225	250	84.95	76.09	19.4081	sample-3	0.66
MEL_284	MEL_284	218	180	89.03	74.45	17.6797	sample-3	0.66
MEL_284	MEL_284	378	503	89.17	84.71	11.6688	sample-3	0.66
MEL_284	MEL_284	378	495	89.17	87.94	19.0605	sample-3	0.66
MEL_284	MEL_284	102	95	77.14	71.65	11.3433	sample-3	0.66
MEL_284	MEL_284	218	179	89.03	65.03	19.7529	sample-3	0.66
MEL_284b	MEL_284b	58	67	82.83	88.05	7.82957	sample-1	0.6
MEL_284b	MEL_284b	67	59	88.05	85.26	8.81543	sample-1	0.6
MEL_290	MEL_290	255	263	47.74	40.22	19.7247	sample-1	0.78
MEL_290	MEL_290	18	245	88.02	50.67	27.1433	sample-1	0.78
MEL_290	MEL_290	207	245	89.33	50.67	16.5161	sample-1	0.78
MEL_290	MEL_290	17	245	88.91	50.67	27.8606	sample-1	0.78
MEL_290	MEL_290	207	255	89.33	47.74	23.0186	sample-1	0.78
MEL_290	MEL_290	18	253	88.02	53.16	38.0556	sample-1	0.78
MEL_290	MEL_290	245	250	50.67	56.81	8.67916	sample-1	0.78
MEL_290	MEL_290	207	18	89.33	88.02	27.2704	sample-1	0.78
MEL_290	MEL_290	18	263	88.02	40.22	46.0941	sample-1	0.78
MEL_290	MEL_290	69	245	89	50.67	36.9438	sample-1	0.78
MEL_290	MEL_290	56	108	98.67	96.5	19.4777	sample-1	0.78
MEL_290	MEL_290	18	254	88.02	51.67	38.5249	sample-1	0.78
MEL_290	MEL_290	54	19	98.76	90.41	22.1406	sample-1	0.78
MEL_290	MEL_290	54	245	98.76	50.67	39.9247	sample-1	0.78
MEL_290	MEL_290	207	106	89.33	93.75	31.1676	sample-1	0.78
MEL_290	MEL_290	263	250	40.22	56.81	24.3837	sample-1	0.78
MEL_290	MEL_290	18	255	88.02	47.74	39.5841	sample-1	0.78
MEL_290	MEL_290	207	108	89.33	96.5	31.3049	sample-1	0.78
MEL_293	MEL_293	98	169	93.53	96.82	6.5024	sample-2	0.92
MEL_293	MEL_293	41	124	90.41	92.22	8.77312	sample-2	0.92
MEL_296	MEL_296	64	44	82.84	80.24	22.5121	sample-4	0.55
MEL_296	MEL_296	64	131	82.84	87.28	22.4058	sample-4	0.55
MEL_296	MEL_296	64	50	82.84	79.22	17.3885	sample-4	0.55
MEL_296	MEL_296	64	123	82.84	79.61	39.9644	sample-4	0.55
MEL_296	MEL_296	123	44	79.61	80.24	25.6543	sample-4	0.55
MEL_296	MEL_296	44	50	80.24	79.22	7.45998	sample-4	0.55
MEL_296	MEL_296	131	50	87.28	79.22	20.1263	sample-4	0.55
MEL_296	MEL_296	123	50	79.61	79.22	31.6957	sample-4	0.55
MEL_296	MEL_296	123	131	79.61	87.28	19.6985	sample-4	0.55
MEL_296	MEL_296	131	44	87.28	80.24	16.722	sample-4	0.55
MEL_297	MEL_297	110	41	51.95	75.85	33.2031	sample-0	0.4
MEL_297	MEL_297	32	41	84.57	75.85	11.984	sample-0	0.4
MEL_297	MEL_297	110	36	51.95	83.55	36.812	sample-0	0.4
MEL_297	MEL_297	110	90	51.95	64.95	21.1275	sample-0	0.4
MEL_331	MEL_331	71	140	71.26	31.51	19.9575	sample-0	0.45
MEL_331	MEL_331	71	98	71.26	54.35	37.9584	sample-0	0.45
MEL_331	MEL_331	98	140	54.35	31.51	33.7439	sample-0	0.45
MEL_331	MEL_331	98	47	54.35	81.98	21.2084	sample-0	0.45
MEL_331	MEL_331	140	47	31.51	81.98	24.5735	sample-0	0.45
MEL_331	MEL_331	71	47	71.26	81.98	24.2251	sample-0	0.45
MEL_338	MEL_338	33	4	77.11	81.92	16.2734	sample-0	0.6
MEL_338	MEL_338	28	42	93.89	71.55	34.2935	sample-0	0.6
MEL_338	MEL_338	28	4	93.89	81.92	20.7488	sample-0	0.6
MEL_338	MEL_338	42	4	71.55	81.92	29.3248	sample-0	0.6
MEL_338	MEL_338	33	103	77.11	95.86	32.086	sample-0	0.6
MEL_338	MEL_338	10	103	95.38	95.86	37.4385	sample-0	0.6
MEL_338	MEL_338	33	10	77.11	95.38	16.2127	sample-0	0.6
MEL_338	MEL_338	28	10	93.89	95.38	11.6023	sample-0	0.6
MEL_338	MEL_338	40	10	74	95.38	35.4488	sample-0	0.6
MEL_338	MEL_338	42	10	71.55	95.38	39.7645	sample-0	0.6
MEL_338	MEL_338	40	97	74	96.34	21.2597	sample-0	0.6
MEL_338	MEL_338	40	4	74	81.92	26.8708	sample-0	0.6
MEL_338	MEL_338	40	103	74	95.86	27.9043	sample-0	0.6
MEL_338	MEL_338	44	40	78.28	74	5.34265	sample-0	0.6
MEL_338	MEL_338	10	97	95.38	96.34	32.0699	sample-0	0.6
MEL_338	MEL_338	60	42	89.91	71.55	25.8725	sample-0	0.6
MEL_338	MEL_338	42	103	71.55	95.86	29.7684	sample-0	0.6
MEL_338	MEL_338	28	97	93.89	96.34	32.7794	sample-0	0.6
MEL_338	MEL_338	33	41	77.11	65.87	23.0194	sample-0	0.6
MEL_338	MEL_338	28	103	93.89	95.86	40.2088	sample-0	0.6
MEL_338	MEL_338	60	10	89.91	95.38	40.215	sample-0	0.6
MEL_338	MEL_338	42	41	71.55	65.87	3.88087	sample-0	0.6
MEL_338	MEL_338	28	40	93.89	74	29.8635	sample-0	0.6
MEL_341	MEL_341	54	165	30.5	52.02	19.5043	sample-3	0.47
MEL_341	MEL_341	165	169	52.02	64.83	12.0028	sample-3	0.47
MEL_341	MEL_341	54	169	30.5	64.83	7.85084	sample-3	0.47
MEL_341	MEL_341	149	169	76.17	64.83	19.2124	sample-3	0.47
MEL_341	MEL_341	146	165	44.49	52.02	31.9645	sample-3	0.47
MEL_341	MEL_341	149	165	76.17	52.02	27.519	sample-3	0.47
MEL_341	MEL_341	244	169	86.01	64.83	22.7159	sample-3	0.47
MEL_341	MEL_341	54	149	30.5	76.17	19.1013	sample-3	0.47
MEL_341	MEL_341	244	165	86.01	52.02	25.2402	sample-3	0.47
MEL_341	MEL_341	15	165	31.49	52.02	32.373	sample-3	0.47
MEL_342b	MEL_342b	27	49	89.34	60.14	30.679	sample-0	0.35
MEL_342b	MEL_342b	49	48	60.14	59.06	3.85277	sample-0	0.35
MEL_342b	MEL_342b	27	48	89.34	59.06	28.7045	sample-0	0.35
MEL_342b	MEL_342b	27	41	89.34	51.93	25.5294	sample-0	0.35
MEL_342b	MEL_342b	48	41	59.06	51.93	11.0703	sample-0	0.35
MEL_342b	MEL_342b	48	40	59.06	48.8	9.78791	sample-0	0.35
MEL_342b	MEL_342b	41	62	51.93	49.96	34.4267	sample-0	0.35
MEL_342b	MEL_342b	49	40	60.14	48.8	12.0249	sample-0	0.35
MEL_342b	MEL_342b	27	40	89.34	48.8	22.5108	sample-0	0.35
MEL_342b	MEL_342b	41	40	51.93	48.8	3.78434	sample-0	0.35
MEL_342b	MEL_342b	26	27	91.63	89.34	3.8567	sample-0	0.35
MEL_342b	MEL_342b	48	58	59.06	57.77	15.5238	sample-0	0.35
MEL_342b	MEL_342b	1	41	61.9	51.93	25.0489	sample-0	0.35
MEL_342b	MEL_342b	49	41	60.14	51.93	12.9131	sample-0	0.35
MEL_342b	MEL_342b	27	62	89.34	49.96	42.1231	sample-0	0.35
MEL_342b	MEL_342b	49	62	60.14	49.96	22.5085	sample-0	0.35
MEL_352	MEL_352	189	70	86.31	77.99	15.8847	sample-1	0.68
MEL_352	MEL_352	82	70	89.91	77.99	23.0674	sample-1	0.68
MEL_352	MEL_352	69	70	79.09	77.99	3.83816	sample-1	0.68
MEL_352	MEL_352	148	70	90.82	77.99	21.4577	sample-1	0.68
MEL_352	MEL_352	69	82	79.09	89.91	19.6207	sample-1	0.68
MEL_358	MEL_358	375	434	79.05	58.93	25.4039	sample-0	0.39
MEL_358	MEL_358	375	246	79.05	80.69	78.6308	sample-0	0.39
MEL_358	MEL_358	789	189	49.65	83.1	104.876	sample-0	0.39
MEL_358	MEL_358	80	189	86.11	83.1	27.5428	sample-0	0.39
MEL_358	MEL_358	246	189	80.69	83.1	44.8651	sample-0	0.39
MEL_358	MEL_358	375	367	79.05	85.07	12.3258	sample-0	0.39
MEL_358	MEL_358	424	434	51.38	58.93	15.293	sample-0	0.39
MEL_358	MEL_358	189	703	83.1	78.01	56.3923	sample-0	0.39
MEL_358	MEL_358	375	189	79.05	83.1	89.1302	sample-0	0.39
MEL_358	MEL_358	367	431	85.07	46.5	28.3108	sample-0	0.39
MEL_358	MEL_358	120	189	70.29	83.1	22.8879	sample-0	0.39
MEL_358	MEL_358	246	803	80.69	35.96	107.59	sample-0	0.39
MEL_358	MEL_358	424	803	51.38	35.96	29.2014	sample-0	0.39
MEL_358	MEL_358	80	420	86.11	57.76	76.7151	sample-0	0.39
MEL_358	MEL_358	409	420	80.97	57.76	8.63232	sample-0	0.39
MEL_358	MEL_358	189	104	83.1	81.9	35.9891	sample-0	0.39
MEL_358	MEL_358	761	716	53.75	84.07	28.368	sample-0	0.39
MEL_358	MEL_358	367	424	85.07	51.38	22.6927	sample-0	0.39
MEL_358	MEL_358	367	420	85.07	57.76	18.8088	sample-0	0.39
MEL_358	MEL_358	367	104	85.07	81.9	66.7293	sample-0	0.39
MEL_358	MEL_358	56	431	86.75	46.5	64.1335	sample-0	0.39
MEL_358	MEL_358	116	80	74.37	86.11	13.464	sample-0	0.39
MEL_358	MEL_358	687	363	81.51	85.08	50.7383	sample-0	0.39
MEL_358	MEL_358	400	803	66.15	35.96	36.3766	sample-0	0.39
MEL_358	MEL_358	400	375	66.15	79.05	13.9839	sample-0	0.39
MEL_358	MEL_358	80	803	86.11	35.96	99.7578	sample-0	0.39
MEL_358	MEL_358	797	80	60.6	86.11	95.6883	sample-0	0.39
MEL_358	MEL_358	789	434	49.65	58.93	33.6656	sample-0	0.39
MEL_358	MEL_358	23	431	87.81	46.5	61.9003	sample-0	0.39
MEL_358	MEL_358	23	420	87.81	57.76	70.491	sample-0	0.39
MEL_358	MEL_358	246	591	80.69	71.19	43.5938	sample-0	0.39
MEL_358	MEL_358	375	424	79.05	51.38	15.1165	sample-0	0.39
MEL_358	MEL_358	383	363	71.8	85.08	14.4568	sample-0	0.39
MEL_358	MEL_358	290	803	54.98	35.96	79.8484	sample-0	0.39
MEL_358	MEL_358	295	189	76.86	83.1	68.8225	sample-0	0.39
MEL_358	MEL_358	12	80	82.86	86.11	36.2245	sample-0	0.39
MEL_358	MEL_358	750	420	38.56	57.76	26.5395	sample-0	0.39
MEL_358	MEL_358	409	363	80.97	85.08	15.0368	sample-0	0.39
MEL_358	MEL_358	400	797	66.15	60.6	37.389	sample-0	0.39
MEL_358	MEL_358	420	803	57.76	35.96	41.0977	sample-0	0.39
MEL_358	MEL_358	290	104	54.98	81.9	65.5219	sample-0	0.39
MEL_358	MEL_358	750	434	38.56	58.93	19.4071	sample-0	0.39
MEL_358	MEL_358	750	424	38.56	51.38	25.848	sample-0	0.39
MEL_358	MEL_358	803	829	35.96	68.86	17.4437	sample-0	0.39
MEL_358	MEL_358	8	237	79.23	86.06	70.0347	sample-0	0.39
MEL_358	MEL_358	8	104	79.23	81.9	21.9119	sample-0	0.39
MEL_358	MEL_358	375	797	79.05	60.6	31.9304	sample-0	0.39
MEL_358	MEL_358	540	189	86.18	83.1	46.9184	sample-0	0.39
MEL_358	MEL_358	515	375	81.28	79.05	63.332	sample-0	0.39
MEL_358	MEL_358	355	363	79.88	85.08	12.2841	sample-0	0.39
MEL_358	MEL_358	367	246	85.07	80.69	68.5134	sample-0	0.39
MEL_358	MEL_358	515	420	81.28	57.76	47.4044	sample-0	0.39
MEL_358	MEL_358	383	189	71.8	83.1	89.7728	sample-0	0.39
MEL_358	MEL_358	106	703	83.95	78.01	31.5668	sample-0	0.39
MEL_358	MEL_358	23	400	87.81	66.15	79.0357	sample-0	0.39
MEL_358	MEL_358	400	434	66.15	58.93	23.3241	sample-0	0.39
MEL_358	MEL_358	431	703	46.5	78.01	36.6276	sample-0	0.39
MEL_358	MEL_358	400	703	66.15	78.01	52.0072	sample-0	0.39
MEL_358	MEL_358	400	8	66.15	79.23	64.6247	sample-0	0.39
MEL_358	MEL_358	797	703	60.6	78.01	51.1204	sample-0	0.39
MEL_358	MEL_358	797	803	60.6	35.96	10.6305	sample-0	0.39
MEL_358	MEL_358	420	703	57.76	78.01	42.3356	sample-0	0.39
MEL_358	MEL_358	290	237	54.98	86.06	29.5484	sample-0	0.39
MEL_358	MEL_358	761	246	53.75	80.69	95.391	sample-0	0.39
MEL_358	MEL_358	246	424	80.69	51.38	81.7903	sample-0	0.39
MEL_358	MEL_358	56	703	86.75	78.01	43.8773	sample-0	0.39
MEL_358	MEL_358	186	189	77.79	83.1	8.3052	sample-0	0.39
MEL_358	MEL_358	797	424	60.6	51.38	29.6926	sample-0	0.39
MEL_358	MEL_358	761	797	53.75	60.6	13.0608	sample-0	0.39
MEL_358	MEL_358	23	80	87.81	86.11	30.9357	sample-0	0.39
MEL_358	MEL_358	246	80	80.69	86.11	68.0699	sample-0	0.39
MEL_358	MEL_358	290	789	54.98	49.65	68.3179	sample-0	0.39
MEL_358	MEL_358	424	420	51.38	57.76	12.4163	sample-0	0.39
MEL_358	MEL_358	290	703	54.98	78.01	53.3421	sample-0	0.39
MEL_358	MEL_358	400	789	66.15	49.65	34.8234	sample-0	0.39
MEL_358	MEL_358	789	431	49.65	46.5	31.6584	sample-0	0.39
MEL_358	MEL_358	424	189	51.38	83.1	84.8962	sample-0	0.39
MEL_358	MEL_358	367	80	85.07	86.11	83.7078	sample-0	0.39
MEL_358	MEL_358	375	789	79.05	49.65	25.3911	sample-0	0.39
MEL_358	MEL_358	375	8	79.05	79.23	68.0399	sample-0	0.39
MEL_358	MEL_358	789	703	49.65	78.01	54.84	sample-0	0.39
MEL_358	MEL_358	687	189	81.51	83.1	61.724	sample-0	0.39
MEL_358	MEL_358	56	803	86.75	35.96	87.4514	sample-0	0.39
MEL_358	MEL_358	290	375	54.98	79.05	48.5424	sample-0	0.39
MEL_358	MEL_358	80	424	86.11	51.38	83.5246	sample-0	0.39
MEL_358	MEL_358	116	82	74.37	80.85	10.5926	sample-0	0.39
MEL_358	MEL_358	80	363	86.11	85.08	81.106	sample-0	0.39
MEL_358	MEL_358	246	8	80.69	79.23	82.2443	sample-0	0.39
MEL_358	MEL_358	55	375	84.62	79.05	80.2659	sample-0	0.39
MEL_358	MEL_358	750	803	38.56	35.96	35.764	sample-0	0.39
MEL_358	MEL_358	56	363	86.75	85.08	78.2899	sample-0	0.39
MEL_358	MEL_358	375	803	79.05	35.96	34.2256	sample-0	0.39
MEL_358	MEL_358	80	434	86.11	58.93	70.6511	sample-0	0.39
MEL_358	MEL_358	515	363	81.28	85.08	60.8041	sample-0	0.39
MEL_358	MEL_358	8	703	79.23	78.01	28.6174	sample-0	0.39
MEL_358	MEL_358	797	434	60.6	58.93	29.842	sample-0	0.39
MEL_358	MEL_358	789	420	49.65	57.76	38.4033	sample-0	0.39
MEL_358	MEL_358	189	237	83.1	86.06	38.0284	sample-0	0.39
MEL_358	MEL_358	400	189	66.15	83.1	85.8534	sample-0	0.39
MEL_358	MEL_358	750	716	38.56	84.07	19.2191	sample-0	0.39
MEL_358	MEL_358	120	82	70.29	80.85	12.6897	sample-0	0.39
MEL_358	MEL_358	375	703	79.05	78.01	50.083	sample-0	0.39
MEL_358	MEL_358	355	189	79.88	83.1	69.2135	sample-0	0.39
MEL_358	MEL_358	290	120	54.98	70.29	61.4482	sample-0	0.39
MEL_358	MEL_358	750	400	38.56	66.15	31.8355	sample-0	0.39
MEL_358	MEL_358	750	246	38.56	80.69	75.4619	sample-0	0.39
MEL_358	MEL_358	687	290	81.51	54.98	65.767	sample-0	0.39
MEL_358	MEL_358	687	12	81.51	82.86	22.2949	sample-0	0.39
MEL_358	MEL_358	750	761	38.56	53.75	20.1141	sample-0	0.39
MEL_358	MEL_358	696	290	74.78	54.98	58.6051	sample-0	0.39
MEL_358	MEL_358	150	290	75.21	54.98	47.1399	sample-0	0.39
MEL_358	MEL_358	750	375	38.56	79.05	24.1349	sample-0	0.39
MEL_358	MEL_358	355	290	79.88	54.98	21.8525	sample-0	0.39
MEL_358	MEL_358	400	80	66.15	86.11	87.3338	sample-0	0.39
MEL_358	MEL_358	400	424	66.15	51.38	9.47803	sample-0	0.39
MEL_358	MEL_358	23	703	87.81	78.01	43.3915	sample-0	0.39
MEL_358	MEL_358	400	431	66.15	46.5	21.6469	sample-0	0.39
MEL_358	MEL_358	750	431	38.56	46.5	22.1994	sample-0	0.39
MEL_358	MEL_358	400	420	66.15	57.76	11.2926	sample-0	0.39
MEL_358	MEL_358	246	420	80.69	57.76	69.7244	sample-0	0.39
MEL_358	MEL_358	80	431	86.11	46.5	74.8953	sample-0	0.39
MEL_358	MEL_358	409	431	80.97	46.5	18.3585	sample-0	0.39
MEL_358	MEL_358	290	246	54.98	80.69	33.1325	sample-0	0.39
MEL_358	MEL_358	56	23	86.75	87.81	12.351	sample-0	0.39
MEL_358	MEL_358	56	424	86.75	51.38	73.987	sample-0	0.39
MEL_358	MEL_358	56	246	86.75	80.69	79.632	sample-0	0.39
MEL_358	MEL_358	666	375	74.39	79.05	50.5286	sample-0	0.39
MEL_358	MEL_358	45	375	81.28	79.05	74.1629	sample-0	0.39
MEL_358	MEL_358	687	797	81.51	60.6	50.1207	sample-0	0.39
MEL_358	MEL_358	687	80	81.51	86.11	47.4457	sample-0	0.39
MEL_358	MEL_358	687	104	81.51	81.9	28.6332	sample-0	0.39
MEL_358	MEL_358	687	424	81.51	51.38	47.8639	sample-0	0.39
MEL_358	MEL_358	687	420	81.51	57.76	46.8174	sample-0	0.39
MEL_358	MEL_358	687	703	81.51	78.01	13.8218	sample-0	0.39
MEL_358	MEL_358	687	803	81.51	35.96	55.2214	sample-0	0.39
MEL_358	MEL_358	687	789	81.51	49.65	56.9686	sample-0	0.39
MEL_358	MEL_358	290	400	54.98	66.15	52.1772	sample-0	0.39
MEL_358	MEL_358	55	420	84.62	57.76	66.0709	sample-0	0.39
MEL_358	MEL_358	687	8	81.51	79.23	18.7107	sample-0	0.39
MEL_358	MEL_358	290	80	54.98	86.11	76.4482	sample-0	0.39
MEL_358	MEL_358	56	80	86.75	86.11	20.6627	sample-0	0.39
MEL_358	MEL_358	540	104	86.18	81.9	52.2018	sample-0	0.39
MEL_358	MEL_358	687	237	81.51	86.06	67.9066	sample-0	0.39
MEL_358	MEL_358	687	431	81.51	46.5	36.2412	sample-0	0.39
MEL_358	MEL_358	687	400	81.51	66.15	55.2592	sample-0	0.39
MEL_358	MEL_358	591	420	71.19	57.76	28.3258	sample-0	0.39
MEL_358	MEL_358	789	424	49.65	51.38	29.6391	sample-0	0.39
MEL_358	MEL_358	120	246	70.29	80.69	56.3645	sample-0	0.39
MEL_358	MEL_358	246	703	80.69	78.01	67.433	sample-0	0.39
MEL_358	MEL_358	789	80	49.65	86.11	100.662	sample-0	0.39
MEL_358	MEL_358	80	703	86.11	78.01	47.603	sample-0	0.39
MEL_358	MEL_358	797	431	60.6	46.5	27.1302	sample-0	0.39
MEL_358	MEL_358	420	431	57.76	46.5	18.7635	sample-0	0.39
MEL_358	MEL_358	797	420	60.6	57.76	39.9678	sample-0	0.39
MEL_358	MEL_358	375	431	79.05	46.5	24.7527	sample-0	0.39
MEL_358	MEL_358	246	789	80.69	49.65	98.5665	sample-0	0.39
MEL_358	MEL_358	400	591	66.15	71.19	38.7493	sample-0	0.39
MEL_358	MEL_358	23	789	87.81	49.65	88.5445	sample-0	0.39
MEL_358	MEL_358	687	246	81.51	80.69	78.9883	sample-0	0.39
MEL_358	MEL_358	695	290	71.11	54.98	56.6109	sample-0	0.39
MEL_358	MEL_358	696	189	74.78	83.1	50.5294	sample-0	0.39
MEL_358	MEL_358	668	375	73.86	79.05	48.0908	sample-0	0.39
MEL_358	MEL_358	8	189	79.23	83.1	55.2502	sample-0	0.39
MEL_358	MEL_358	8	82	79.23	80.85	36.7467	sample-0	0.39
MEL_358	MEL_358	789	8	49.65	79.23	72.5017	sample-0	0.39
MEL_358	MEL_358	400	716	66.15	84.07	36.1555	sample-0	0.39
MEL_358	MEL_358	194	293	78.4	69.86	61.9647	sample-0	0.39
MEL_358	MEL_358	424	829	51.38	68.86	16.1381	sample-0	0.39
MEL_358	MEL_358	703	803	78.01	35.96	57.6122	sample-0	0.39
MEL_358	MEL_358	400	363	66.15	85.08	27.0952	sample-0	0.39
MEL_358	MEL_358	803	434	35.96	58.93	32.1639	sample-0	0.39
MEL_358	MEL_358	120	703	70.29	78.01	38.3636	sample-0	0.39
MEL_358	MEL_358	120	803	70.29	35.96	88.0566	sample-0	0.39
MEL_358	MEL_358	431	237	46.5	86.06	69.9453	sample-0	0.39
MEL_358	MEL_358	8	803	79.23	35.96	67.5287	sample-0	0.39
MEL_358	MEL_358	703	363	78.01	85.08	41.4891	sample-0	0.39
MEL_358	MEL_358	687	716	81.51	84.07	19.6047	sample-0	0.39
MEL_358	MEL_358	420	189	57.76	83.1	74.9708	sample-0	0.39
MEL_358	MEL_358	821	803	70.27	35.96	11.9406	sample-0	0.39
MEL_358	MEL_358	120	363	70.29	85.08	66.1361	sample-0	0.39
MEL_358	MEL_358	23	8	87.81	79.23	16.2965	sample-0	0.39
MEL_358	MEL_358	424	703	51.38	78.01	45.961	sample-0	0.39
MEL_358	MEL_358	375	80	79.05	86.11	90.5241	sample-0	0.39
MEL_358	MEL_358	424	8	51.38	79.23	58.0728	sample-0	0.39
MEL_358	MEL_358	420	824	57.76	75.93	33.9988	sample-0	0.39
MEL_358	MEL_358	375	120	79.05	70.29	75.3909	sample-0	0.39
MEL_358	MEL_358	120	420	70.29	57.76	60.8995	sample-0	0.39
MEL_358	MEL_358	237	104	86.06	81.9	55.5387	sample-0	0.39
MEL_358	MEL_358	711	703	80.21	78.01	14.5878	sample-0	0.39
MEL_358	MEL_358	687	761	81.51	53.75	40.9264	sample-0	0.39
MEL_358	MEL_358	696	246	74.78	80.69	68.4794	sample-0	0.39
MEL_358	MEL_358	666	424	74.39	51.38	39.52	sample-0	0.39
MEL_358	MEL_358	354	290	77.35	54.98	21.2796	sample-0	0.39
MEL_358	MEL_358	246	237	80.69	86.06	15.6304	sample-0	0.39
MEL_358	MEL_358	120	80	70.29	86.11	17.3673	sample-0	0.39
MEL_358	MEL_358	246	363	80.69	85.08	63.2928	sample-0	0.39
MEL_358	MEL_358	375	420	79.05	57.76	17.2891	sample-0	0.39
MEL_358	MEL_358	23	700	87.81	79.43	38.3607	sample-0	0.39
MEL_358	MEL_358	400	104	66.15	81.9	71.3363	sample-0	0.39
MEL_358	MEL_358	400	237	66.15	86.06	66.804	sample-0	0.39
MEL_358	MEL_358	420	237	57.76	86.06	57.2209	sample-0	0.39
MEL_358	MEL_358	375	363	79.05	85.08	18.2546	sample-0	0.39
MEL_358	MEL_358	681	716	80.99	84.07	11.9815	sample-0	0.39
MEL_358	MEL_358	515	104	81.28	81.9	29.8787	sample-0	0.39
MEL_358	MEL_358	56	189	86.75	83.1	42.8862	sample-0	0.39
MEL_358	MEL_358	55	23	84.62	87.81	11.2028	sample-0	0.39
MEL_358	MEL_358	55	246	84.62	80.69	79.1715	sample-0	0.39
MEL_358	MEL_358	687	375	81.51	79.05	55.2778	sample-0	0.39
MEL_358	MEL_358	290	189	54.98	83.1	62.2981	sample-0	0.39
MEL_358	MEL_358	56	375	86.75	79.05	83.759	sample-0	0.39
MEL_358	MEL_358	293	120	69.86	70.29	63.7432	sample-0	0.39
MEL_358	MEL_358	375	829	79.05	68.86	20.0902	sample-0	0.39
MEL_358	MEL_358	420	829	57.76	68.86	27.9298	sample-0	0.39
MEL_358	MEL_358	375	781	79.05	63.98	21.4243	sample-0	0.39
MEL_358	MEL_358	400	829	66.15	68.86	20.4175	sample-0	0.39
MEL_358	MEL_358	540	420	86.18	57.76	50.5282	sample-0	0.39
MEL_358	MEL_358	45	803	81.28	35.96	73.607	sample-0	0.39
MEL_358	MEL_358	687	120	81.51	70.29	40.6077	sample-0	0.39
MEL_358	MEL_358	56	104	86.75	81.9	20.1703	sample-0	0.39
MEL_358	MEL_358	431	781	46.5	63.98	12.9201	sample-0	0.39
MEL_358	MEL_358	431	829	46.5	68.86	22.6868	sample-0	0.39
MEL_358	MEL_358	703	829	78.01	68.86	56.8757	sample-0	0.39
MEL_358	MEL_358	687	106	81.51	83.95	32.96	sample-0	0.39
MEL_358	MEL_358	687	116	81.51	74.37	41.5859	sample-0	0.39
MEL_358	MEL_358	535	246	84.48	80.69	54.7229	sample-0	0.39
MEL_358	MEL_358	45	424	81.28	51.38	62.529	sample-0	0.39
MEL_358	MEL_358	45	290	81.28	54.98	81.4579	sample-0	0.39
MEL_358	MEL_358	45	246	81.28	80.69	86.108	sample-0	0.39
MEL_358	MEL_358	696	104	74.78	81.9	19.3632	sample-0	0.39
MEL_358	MEL_358	56	687	86.75	81.51	38.3211	sample-0	0.39
MEL_358	MEL_358	681	246	80.99	80.69	79.0248	sample-0	0.39
MEL_358	MEL_358	681	424	80.99	51.38	39.4023	sample-0	0.39
MEL_358	MEL_358	194	290	78.4	54.98	57.2693	sample-0	0.39
MEL_358	MEL_358	383	687	71.8	81.51	63.278	sample-0	0.39
MEL_358	MEL_358	681	420	80.99	57.76	39.1649	sample-0	0.39
MEL_358	MEL_358	290	424	54.98	51.38	55.4714	sample-0	0.39
MEL_358	MEL_358	687	82	81.51	80.85	46.3547	sample-0	0.39
MEL_358	MEL_358	116	246	74.37	80.69	62.4255	sample-0	0.39
MEL_358	MEL_358	540	424	86.18	51.38	59.4177	sample-0	0.39
MEL_358	MEL_358	45	431	81.28	46.5	52.0727	sample-0	0.39
MEL_358	MEL_358	535	189	84.48	83.1	33.683	sample-0	0.39
MEL_358	MEL_358	681	431	80.99	46.5	27.5773	sample-0	0.39
MEL_358	MEL_358	750	789	38.56	49.65	26.8715	sample-0	0.39
MEL_358	MEL_358	750	8	38.56	79.23	52.0951	sample-0	0.39
MEL_358	MEL_358	750	703	38.56	78.01	29.6892	sample-0	0.39
MEL_358	MEL_358	383	290	71.8	54.98	39.6723	sample-0	0.39
MEL_358	MEL_358	45	420	81.28	57.76	60.2847	sample-0	0.39
MEL_358	MEL_358	666	420	74.39	57.76	35.6677	sample-0	0.39
MEL_358	MEL_358	55	290	84.62	54.98	79.2663	sample-0	0.39
MEL_358	MEL_358	681	434	80.99	58.93	24.1133	sample-0	0.39
MEL_358	MEL_358	431	803	46.5	35.96	28.0568	sample-0	0.39
MEL_358	MEL_358	591	237	71.19	86.06	29.8313	sample-0	0.39
MEL_358	MEL_358	591	189	71.19	83.1	49.1203	sample-0	0.39
MEL_358	MEL_358	375	82	79.05	80.85	86.6582	sample-0	0.39
MEL_358	MEL_358	789	803	49.65	35.96	19.5055	sample-0	0.39
MEL_358	MEL_358	120	431	70.29	46.5	61.5475	sample-0	0.39
MEL_358	MEL_358	400	824	66.15	75.93	29.7343	sample-0	0.39
MEL_358	MEL_358	400	120	66.15	70.29	71.6321	sample-0	0.39
MEL_358	MEL_358	106	189	83.95	83.1	30.6034	sample-0	0.39
MEL_358	MEL_358	120	424	70.29	51.38	68.7745	sample-0	0.39
MEL_358	MEL_358	23	189	87.81	83.1	54.5769	sample-0	0.39
MEL_358	MEL_358	23	803	87.81	35.96	82.4146	sample-0	0.39
MEL_358	MEL_358	703	104	78.01	81.9	28.532	sample-0	0.39
MEL_358	MEL_358	400	340	66.15	83.3	24.2748	sample-0	0.39
MEL_358	MEL_358	375	591	79.05	71.19	41.8353	sample-0	0.39
MEL_358	MEL_358	420	434	57.76	58.93	17.8405	sample-0	0.39
MEL_358	MEL_358	431	434	46.5	58.93	5.21392	sample-0	0.39
MEL_358	MEL_358	116	189	74.37	83.1	25.7733	sample-0	0.39
MEL_358	MEL_358	56	434	86.75	58.93	60.8145	sample-0	0.39
MEL_358	MEL_358	55	400	84.62	66.15	75.3274	sample-0	0.39
MEL_358	MEL_358	535	8	84.48	79.23	51.1684	sample-0	0.39
MEL_358	MEL_358	56	420	86.75	57.76	69.4923	sample-0	0.39
MEL_358	MEL_358	56	82	86.75	80.85	22.9595	sample-0	0.39
MEL_358	MEL_358	821	431	70.27	46.5	21.0236	sample-0	0.39
MEL_358	MEL_358	45	703	81.28	78.01	40.8536	sample-0	0.39
MEL_358	MEL_358	540	400	86.18	66.15	57.8362	sample-0	0.39
MEL_358	MEL_358	540	431	86.18	46.5	58.2294	sample-0	0.39
MEL_358	MEL_358	761	431	53.75	46.5	27.118	sample-0	0.39
MEL_358	MEL_358	381	189	75.06	83.1	91.7121	sample-0	0.39
MEL_358	MEL_358	106	375	83.95	79.05	74.2432	sample-0	0.39
MEL_358	MEL_358	821	400	70.27	66.15	34.4528	sample-0	0.39
MEL_358	MEL_358	540	363	86.18	85.08	64.526	sample-0	0.39
MEL_358	MEL_358	540	703	86.18	78.01	59.7993	sample-0	0.39
MEL_358	MEL_358	116	420	74.37	57.76	64.8645	sample-0	0.39
MEL_358	MEL_358	73	104	88.46	81.9	10.3604	sample-0	0.39
MEL_358	MEL_358	23	246	87.81	80.69	89.1211	sample-0	0.39
MEL_358	MEL_358	237	703	86.06	78.01	57.5212	sample-0	0.39
MEL_358	MEL_358	821	246	70.27	80.69	103.437	sample-0	0.39
MEL_358	MEL_358	367	434	85.07	58.93	26.591	sample-0	0.39
MEL_358	MEL_358	383	367	71.8	85.07	12.2424	sample-0	0.39
MEL_358	MEL_358	821	420	70.27	57.76	37.2592	sample-0	0.39
MEL_358	MEL_358	821	424	70.27	51.38	26.0043	sample-0	0.39
MEL_358	MEL_358	367	703	85.07	78.01	43.1713	sample-0	0.39
MEL_358	MEL_358	367	803	85.07	35.96	42.5509	sample-0	0.39
MEL_358	MEL_358	367	8	85.07	79.23	64.7221	sample-0	0.39
MEL_358	MEL_358	246	829	80.69	68.86	96.3685	sample-0	0.39
MEL_358	MEL_358	355	295	79.88	76.86	16.3371	sample-0	0.39
MEL_358	MEL_358	424	781	51.38	63.98	17.6493	sample-0	0.39
MEL_358	MEL_358	824	703	75.93	78.01	54.0579	sample-0	0.39
MEL_358	MEL_358	824	803	75.93	35.96	14.6582	sample-0	0.39
MEL_358	MEL_358	824	431	75.93	46.5	20.098	sample-0	0.39
MEL_358	MEL_358	119	237	65.47	86.06	45.2064	sample-0	0.39
MEL_358	MEL_358	420	781	57.76	63.98	23.8618	sample-0	0.39
MEL_358	MEL_358	80	829	86.11	68.86	97.4105	sample-0	0.39
MEL_358	MEL_358	687	821	81.51	70.27	47.0702	sample-0	0.39
MEL_358	MEL_358	668	420	73.86	57.76	33.4545	sample-0	0.39
MEL_358	MEL_358	246	716	80.69	84.07	75.106	sample-0	0.39
MEL_358	MEL_358	189	82	83.1	80.85	22.8005	sample-0	0.39
MEL_358	MEL_358	821	189	70.27	83.1	98.9674	sample-0	0.39
MEL_358	MEL_358	821	8	70.27	79.23	57.3761	sample-0	0.39
MEL_358	MEL_358	821	703	70.27	78.01	51.2401	sample-0	0.39
MEL_358	MEL_358	821	434	70.27	58.93	25.4229	sample-0	0.39
MEL_358	MEL_358	821	789	70.27	49.65	27.7847	sample-0	0.39
MEL_358	MEL_358	821	80	70.27	86.11	90.3904	sample-0	0.39
MEL_358	MEL_358	711	803	80.21	35.96	43.5244	sample-0	0.39
MEL_360	MEL_360	334	75	48.84	74.57	42.5774	sample-2	0.48
MEL_360	MEL_360	297	628	91.84	52.84	70.6632	sample-2	0.48
MEL_360	MEL_360	864	839	41.78	81.6	25.8164	sample-2	0.48
MEL_360	MEL_360	844	628	83.91	52.84	75.9809	sample-2	0.48
MEL_360	MEL_360	418	785	28.43	65.27	29.7118	sample-2	0.48
MEL_360	MEL_360	339	75	38.21	74.57	42.5832	sample-2	0.48
MEL_360	MEL_360	66	346	88.34	73.25	66.3651	sample-2	0.48
MEL_360	MEL_360	864	628	41.78	52.84	90.5111	sample-2	0.48
MEL_360	MEL_360	93	337	80.37	34.14	10.7992	sample-2	0.48
MEL_360	MEL_360	66	418	88.34	28.43	77.4521	sample-2	0.48
MEL_360	MEL_360	864	630	41.78	54.29	87.0461	sample-2	0.48
MEL_360	MEL_360	418	443	28.43	34.06	46.9784	sample-2	0.48
MEL_360	MEL_360	628	635	52.84	45.41	9.58339	sample-2	0.48
MEL_360	MEL_360	791	443	54.74	34.06	68.8835	sample-2	0.48
MEL_360	MEL_360	844	864	83.91	41.78	16.2601	sample-2	0.48
MEL_360	MEL_360	381	839	84.64	81.6	12.1873	sample-2	0.48
MEL_360	MEL_360	791	808	54.74	43.62	26.1895	sample-2	0.48
MEL_360	MEL_360	136	318	78.75	45.55	46.5646	sample-2	0.48
MEL_360	MEL_360	628	839	52.84	81.6	66.5165	sample-2	0.48
MEL_360	MEL_360	346	418	73.25	28.43	33.6492	sample-2	0.48
MEL_360	MEL_360	334	346	48.84	73.25	22.5176	sample-2	0.48
MEL_360	MEL_360	381	535	84.64	49.78	63.4523	sample-2	0.48
MEL_360	MEL_360	66	187	88.34	78.92	30.5183	sample-2	0.48
MEL_360	MEL_360	371	535	62.5	49.78	49.104	sample-2	0.48
MEL_360	MEL_360	839	835	81.6	77.38	6.5588	sample-2	0.48
MEL_360	MEL_360	808	443	43.62	34.06	45.2032	sample-2	0.48
MEL_360	MEL_360	334	339	48.84	38.21	9.79167	sample-2	0.48
MEL_360	MEL_360	334	318	48.84	45.55	25.0519	sample-2	0.48
MEL_360	MEL_360	339	318	38.21	45.55	28.9622	sample-2	0.48
MEL_360	MEL_360	346	785	73.25	65.27	35.0562	sample-2	0.48
MEL_360	MEL_360	334	187	48.84	78.92	30.5282	sample-2	0.48
MEL_360	MEL_360	808	785	43.62	65.27	25.0759	sample-2	0.48
MEL_360	MEL_360	381	844	84.64	83.91	10.1406	sample-2	0.48
MEL_360	MEL_360	339	66	38.21	88.34	56.7406	sample-2	0.48
MEL_360	MEL_360	346	75	73.25	74.57	52.2488	sample-2	0.48
MEL_360	MEL_360	66	75	88.34	74.57	14.2929	sample-2	0.48
MEL_360	MEL_360	334	66	48.84	88.34	56.3187	sample-2	0.48
MEL_360	MEL_360	418	318	28.43	45.55	19.2635	sample-2	0.48
MEL_360	MEL_360	187	75	78.92	74.57	19.2539	sample-2	0.48
MEL_360	MEL_360	460	443	29.08	34.06	35.0504	sample-2	0.48
MEL_360	MEL_360	791	418	54.74	28.43	35.6296	sample-2	0.48
MEL_360	MEL_360	628	535	52.84	49.78	35.6826	sample-2	0.48
MEL_360	MEL_360	122	628	91.27	52.84	84.2723	sample-2	0.48
MEL_360	MEL_360	339	187	38.21	78.92	33.9278	sample-2	0.48
MEL_360	MEL_360	615	628	45.14	52.84	9.41163	sample-2	0.48
MEL_360	MEL_360	381	835	84.64	77.38	13.3874	sample-2	0.48
MEL_360	MEL_360	66	785	88.34	65.27	93.9605	sample-2	0.48
MEL_360	MEL_360	808	418	43.62	28.43	29.3905	sample-2	0.48
MEL_360	MEL_360	93	339	80.37	38.21	15.6551	sample-2	0.48
MEL_360	MEL_360	205	339	85.85	38.21	18.3229	sample-2	0.48
MEL_360	MEL_360	346	417	73.25	28.01	32.8813	sample-2	0.48
MEL_360	MEL_360	194	187	86.61	78.92	11.9371	sample-2	0.48
MEL_360	MEL_360	93	334	80.37	48.84	15.6328	sample-2	0.48
MEL_360	MEL_360	766	346	64.92	73.25	31.437	sample-2	0.48
MEL_360	MEL_360	334	419	48.84	29.99	23.64	sample-2	0.48
MEL_360	MEL_360	615	371	45.14	62.5	52.3949	sample-2	0.48
MEL_368	MEL_368	9	137	34.46	74.64	39.6115	sample-0	0.79
MEL_368	MEL_368	9	139	34.46	72.76	39.9092	sample-0	0.79
MEL_368	MEL_368	116	62	39.33	94.44	30.0001	sample-0	0.79
MEL_368	MEL_368	106	82	44.91	93.43	18.853	sample-0	0.79
MEL_368	MEL_368	9	3	34.46	40.88	17.5767	sample-0	0.79
MEL_368	MEL_368	187	62	93.72	94.44	21.0641	sample-0	0.79
MEL_368	MEL_368	120	187	32.73	93.72	30.3453	sample-0	0.79
MEL_368	MEL_368	75	62	92.74	94.44	20.1692	sample-0	0.79
MEL_368	MEL_368	9	153	34.46	93.94	34.8625	sample-0	0.79
MEL_368	MEL_368	137	153	74.64	93.94	30.1092	sample-0	0.79
MEL_368	MEL_368	137	62	74.64	94.44	28.1986	sample-0	0.79
MEL_368	MEL_368	106	62	44.91	94.44	26.6789	sample-0	0.79
MEL_368	MEL_368	137	81	74.64	92.76	25.5429	sample-0	0.79
MEL_368	MEL_368	116	38	39.33	87.44	14.4125	sample-0	0.79
MEL_368	MEL_368	116	106	39.33	44.91	25.8789	sample-0	0.79
MEL_368	MEL_368	106	137	44.91	74.64	26.1944	sample-0	0.79
MEL_368	MEL_368	116	137	39.33	74.64	17.2712	sample-0	0.79
MEL_368	MEL_368	125	62	48.61	94.44	38.1654	sample-0	0.79
MEL_368	MEL_368	86	82	94.04	93.43	6.26317	sample-0	0.79
MEL_368	MEL_368	43	62	81.89	94.44	29.5474	sample-0	0.79
MEL_368	MEL_368	106	81	44.91	92.76	15.3798	sample-0	0.79
MEL_368	MEL_368	9	75	34.46	92.74	50.3865	sample-0	0.79
MEL_368	MEL_368	100	81	53.48	92.76	9.91058	sample-0	0.79
MEL_368	MEL_368	81	62	92.76	94.44	15.6722	sample-0	0.79
MEL_368	MEL_368	66	62	95.42	94.44	6.33041	sample-0	0.79
MEL_368	MEL_368	9	196	34.46	92.25	26.3391	sample-0	0.79
MEL_368	MEL_368	153	62	93.94	94.44	13.3807	sample-0	0.79
MEL_368	MEL_368	38	62	87.44	94.44	23.2594	sample-0	0.79
MEL_368	MEL_368	116	187	39.33	93.72	25.2698	sample-0	0.79
MEL_368	MEL_368	9	138	34.46	71.58	38.9291	sample-0	0.79
MEL_368	MEL_368	66	59	95.42	94.28	10.901	sample-0	0.79
MEL_368	MEL_368	86	81	94.04	92.76	8.81448	sample-0	0.79
MEL_368	MEL_368	120	59	32.73	94.28	31.1154	sample-0	0.79
MEL_368	MEL_368	138	62	71.58	94.44	26.4115	sample-0	0.79
MEL_368	MEL_368	116	203	39.33	92.29	26.181	sample-0	0.79
MEL_368	MEL_368	101	81	50.5	92.76	12.6272	sample-0	0.79
MEL_368	MEL_368	116	66	39.33	95.42	34.1011	sample-0	0.79
MEL_368	MEL_368	86	62	94.04	94.44	12.4366	sample-0	0.79
MEL_368	MEL_368	59	153	94.28	93.94	14.3459	sample-0	0.79
MEL_369	MEL_369	95	104	97.98	90.6	13.9837	sample-2	0.68
MEL_369	MEL_369	52	5	91.72	42.81	41.6514	sample-2	0.68
MEL_369	MEL_369	95	116	97.98	96.95	9.69811	sample-2	0.68
MEL_369	MEL_369	219	246	29.46	67.49	50.4851	sample-2	0.68
MEL_369	MEL_369	95	246	97.98	67.49	68.9361	sample-2	0.68
MEL_369	MEL_369	83	219	91.69	29.46	83.8326	sample-2	0.68
MEL_369	MEL_369	95	5	97.98	42.81	49.3804	sample-2	0.68
MEL_369	MEL_369	52	246	91.72	67.49	70.3625	sample-2	0.68
MEL_369	MEL_369	83	5	91.69	42.81	56.5072	sample-2	0.68
MEL_369	MEL_369	246	241	67.49	47.5	14.3351	sample-2	0.68
MEL_369	MEL_369	246	225	67.49	29.22	52.1768	sample-2	0.68
MEL_369	MEL_369	66	13	89.91	71.03	24.9979	sample-2	0.68
MEL_369	MEL_369	95	107	97.98	89.47	20.6826	sample-2	0.68
MEL_369	MEL_369	259	219	50.77	29.46	57.0465	sample-2	0.68
MEL_369	MEL_369	95	241	97.98	47.5	62.7928	sample-2	0.68
MEL_369	MEL_369	104	241	90.6	47.5	70.7198	sample-2	0.68
MEL_369	MEL_369	259	246	50.77	67.49	14.5851	sample-2	0.68
MEL_369	MEL_369	246	104	67.49	90.6	75.2095	sample-2	0.68
MEL_369	MEL_369	259	250	50.77	68.65	12.649	sample-2	0.68
MEL_369	MEL_369	65	107	89.15	89.47	30.7346	sample-2	0.68
MEL_369	MEL_369	65	219	89.15	29.46	94.9802	sample-2	0.68
MEL_369	MEL_369	52	258	91.72	69.55	64.4828	sample-2	0.68
MEL_369	MEL_369	95	225	97.98	29.22	91.4117	sample-2	0.68
MEL_369	MEL_369	259	238	50.77	34.15	18.0326	sample-2	0.68
MEL_369	MEL_369	52	13	91.72	71.03	19.2793	sample-2	0.68
MEL_369	MEL_369	104	250	90.6	68.65	71.6352	sample-2	0.68
MEL_369	MEL_369	52	107	91.72	89.47	32.6175	sample-2	0.68
MEL_369	MEL_369	219	250	29.46	68.65	56.7807	sample-2	0.68
MEL_369	MEL_369	219	258	29.46	69.55	60.8119	sample-2	0.68
MEL_369	MEL_369	116	107	96.95	89.47	15.4061	sample-2	0.68
MEL_369	MEL_369	219	241	29.46	47.5	45.2894	sample-2	0.68
MEL_369	MEL_369	246	250	67.49	68.65	7.05554	sample-2	0.68
MEL_369	MEL_369	219	13	29.46	71.03	71.7803	sample-2	0.68
MEL_369	MEL_369	246	238	67.49	34.15	23.5077	sample-2	0.68
MEL_369	MEL_369	246	258	67.49	69.55	17.3105	sample-2	0.68
MEL_369	MEL_369	95	238	97.98	34.15	62.0113	sample-2	0.68
MEL_369	MEL_369	66	5	89.91	42.81	44.2813	sample-2	0.68
MEL_369	MEL_369	83	246	91.69	67.49	68.8551	sample-2	0.68
MEL_369	MEL_369	52	104	91.72	90.6	27.3905	sample-2	0.68
MEL_369	MEL_369	52	238	91.72	34.15	58.2304	sample-2	0.68
MEL_369	MEL_369	83	250	91.69	68.65	66.2457	sample-2	0.68
MEL_369	MEL_369	95	250	97.98	68.65	65.297	sample-2	0.68
MEL_369	MEL_369	95	258	97.98	69.55	60.8928	sample-2	0.68
MEL_369	MEL_369	83	261	91.69	70.37	60.104	sample-2	0.68
MEL_369	MEL_369	94	219	98.23	29.46	89.4789	sample-2	0.68
MEL_369	MEL_369	95	261	97.98	70.37	63.4175	sample-2	0.68
MEL_369	MEL_369	52	95	91.72	97.98	21.7434	sample-2	0.68
MEL_369	MEL_369	65	246	89.15	67.49	87.3955	sample-2	0.68
MEL_369	MEL_369	94	107	98.23	89.47	22.3664	sample-2	0.68
MEL_369	MEL_369	95	13	97.98	71.03	30.2778	sample-2	0.68
MEL_369	MEL_369	246	107	67.49	89.47	74.4872	sample-2	0.68
MEL_369	MEL_369	65	13	89.15	71.03	27.8093	sample-2	0.68
MEL_369	MEL_369	246	242	67.49	60.24	11.6426	sample-2	0.68
MEL_369	MEL_369	94	116	98.23	96.95	12.3854	sample-2	0.68
MEL_369	MEL_369	52	116	91.72	96.95	23.4459	sample-2	0.68
MEL_369	MEL_369	5	13	42.81	71.03	22.4504	sample-2	0.68
MEL_369	MEL_369	65	5	89.15	42.81	47.746	sample-2	0.68
MEL_369	MEL_369	95	219	97.98	29.46	89.1028	sample-2	0.68
MEL_369	MEL_369	116	104	96.95	90.6	12.1457	sample-2	0.68
MEL_369	MEL_369	52	219	91.72	29.46	77.3856	sample-2	0.68
MEL_369	MEL_369	66	246	89.91	67.49	86.3576	sample-2	0.68
MEL_369	MEL_369	66	95	89.91	97.98	25.3278	sample-2	0.68
MEL_369	MEL_369	219	116	29.46	96.95	83.8776	sample-2	0.68
MEL_369	MEL_369	219	104	29.46	90.6	93.6229	sample-2	0.68
MEL_369	MEL_369	116	258	96.95	69.55	57.661	sample-2	0.68
MEL_369	MEL_369	116	250	96.95	68.65	60.1315	sample-2	0.68
MEL_369	MEL_369	66	219	89.91	29.46	93.6295	sample-2	0.68
MEL_369	MEL_369	66	116	89.91	96.95	28.1262	sample-2	0.68
MEL_369	MEL_369	52	241	91.72	47.5	61.3237	sample-2	0.68
MEL_369	MEL_369	69	250	95.53	68.65	76.8796	sample-2	0.68
MEL_369	MEL_369	67	241	94.14	47.5	76.1093	sample-2	0.68
MEL_369	MEL_369	52	250	91.72	68.65	68.7759	sample-2	0.68
MEL_369	MEL_369	107	241	89.47	47.5	71.2994	sample-2	0.68
MEL_369	MEL_369	83	107	91.69	89.47	37.9124	sample-2	0.68
MEL_369	MEL_369	65	225	89.15	29.22	97.9802	sample-2	0.68
MEL_371	MEL_371	126	37	91.84	80.72	13.0968	sample-0	0.72
MEL_371	MEL_371	126	155	91.84	94.14	15.4157	sample-0	0.72
MEL_371	MEL_371	160	182	96.19	92.98	25.4644	sample-0	0.72
MEL_371	MEL_371	160	129	96.19	91.82	19.4514	sample-0	0.72
MEL_371	MEL_371	126	160	91.84	96.19	19.2214	sample-0	0.72
MEL_371	MEL_371	126	150	91.84	95.5	14.228	sample-0	0.72
MEL_371	MEL_371	126	142	91.84	95.43	9.05121	sample-0	0.72
MEL_371	MEL_371	169	182	93.7	92.98	20.3087	sample-0	0.72
MEL_371	MEL_371	142	129	95.43	91.82	5.48715	sample-0	0.72
MEL_376	MEL_376	64	35	56.03	74.73	26.2067	sample-3	0.33
MEL_376	MEL_376	40	35	65.27	74.73	8.84588	sample-3	0.33
MEL_380	MEL_380	227	213	86.11	74.85	16.4683	sample-0	0.86
MEL_398	MEL_398	106	150	83.72	73.06	21.9185	sample-4	0.87
MEL_398	MEL_398	142	106	75.51	83.72	9.23982	sample-4	0.87
MEL_398	MEL_398	107	63	87.23	95.95	38.3113	sample-4	0.87
MEL_398	MEL_398	312	150	89.27	73.06	27.0585	sample-4	0.87
MEL_398	MEL_398	63	150	95.95	73.06	40.2634	sample-4	0.87
MEL_398	MEL_398	45	63	74.13	95.95	25.1852	sample-4	0.87
MEL_398	MEL_398	149	166	71.39	91.98	26.5607	sample-4	0.87
MEL_398	MEL_398	85	150	92.18	73.06	33.9291	sample-4	0.87
MEL_398	MEL_398	150	168	73.06	91.27	25.719	sample-4	0.87
MEL_398	MEL_398	284	168	88.36	91.27	10.7514	sample-4	0.87
MEL_398	MEL_398	106	155	83.72	81.66	15.0067	sample-4	0.87
MEL_398	MEL_398	150	155	73.06	81.66	8.41347	sample-4	0.87
MEL_398	MEL_398	107	155	87.23	81.66	17.9907	sample-4	0.87
MEL_398	MEL_398	149	112	71.39	91.41	30.193	sample-4	0.87
MEL_398	MEL_398	155	168	81.66	91.27	19.9599	sample-4	0.87
MEL_398	MEL_398	150	112	73.06	91.41	30.4334	sample-4	0.87
MEL_398	MEL_398	142	155	75.51	81.66	9.8069	sample-4	0.87
MEL_398	MEL_398	312	168	89.27	91.27	20.3185	sample-4	0.87
MEL_398	MEL_398	149	168	71.39	91.27	28.0756	sample-4	0.87
MEL_398	MEL_398	85	149	92.18	71.39	33.0313	sample-4	0.87
MEL_398	MEL_398	312	149	89.27	71.39	28.2436	sample-4	0.87
MEL_398	MEL_398	106	63	83.72	95.95	35.1719	sample-4	0.87
MEL_398	MEL_398	284	150	88.36	73.06	27.6779	sample-4	0.87
MEL_398	MEL_398	142	107	75.51	87.23	10.6046	sample-4	0.87
MEL_398	MEL_398	252	149	54.14	71.39	23.8626	sample-4	0.87
MEL_398	MEL_398	150	166	73.06	91.98	24.5564	sample-4	0.87
MEL_398	MEL_398	155	166	81.66	91.98	17.5052	sample-4	0.87
MEL_398	MEL_398	142	166	75.51	91.98	23.6344	sample-4	0.87
MEL_398	MEL_398	107	168	87.23	91.27	29.8733	sample-4	0.87
MEL_398	MEL_398	284	155	88.36	81.66	24.8806	sample-4	0.87
MEL_398	MEL_398	63	155	95.95	81.66	34.9695	sample-4	0.87
MEL_398	MEL_398	204	150	93.83	73.06	34.9357	sample-4	0.87
MEL_398	MEL_398	312	155	89.27	81.66	26.621	sample-4	0.87
MEL_403	MEL_403	140	128	79.75	91.47	18.0002	sample-0	0.71
MEL_403	MEL_403	150	140	74.64	79.75	9.7128	sample-0	0.71
MEL_403	MEL_403	91	119	92.66	92.84	26.4063	sample-0	0.71
MEL_403	MEL_403	119	114	92.84	91.42	8.63666	sample-0	0.71
MEL_403	MEL_403	157	146	84.46	68.02	16.2978	sample-0	0.71
MEL_403	MEL_403	128	114	91.47	91.42	20.8666	sample-0	0.71
MEL_107	MEL_107	790	797	75	73.66	17.0392	sample-0	0.33
MEL_107	MEL_107	1263	1414	70.74	90.17	38.361	sample-0	0.33
MEL_192	MEL_192	102	109	86.82	93.87	9.62002	sample-3	0.81
MEL_192	MEL_192	34	50	94.57	93.95	11.0839	sample-3	0.81
MEL_192	MEL_192	58	48	95.03	93.87	15.6485	sample-3	0.81
MEL_238	MEL_238	117	92	67.17	89.33	19.72	sample-2	0.68
MEL_348	MEL_348	46	90	88.72	89.14	34.9685	sample-0	0.76
MEL_348	MEL_348	26	103	88.03	97.41	25.402	sample-0	0.76
MEL_348	MEL_348	90	115	89.14	88.03	17.9467	sample-0	0.76
MEL_348	MEL_348	103	115	97.41	88.03	18.7334	sample-0	0.76
MEL_348	MEL_348	90	103	89.14	97.41	15.481	sample-0	0.76
MEL_355	MEL_355	67	76	39.68	60.55	12.7031	sample-0	0.59
MEL_355	MEL_355	67	96	39.68	33.39	15.1534	sample-0	0.59
MEL_355	MEL_355	67	100	39.68	38.56	24.1694	sample-0	0.59
MEL_355	MEL_355	214	222	92.8	92.09	14.1917	sample-0	0.59
MEL_355	MEL_355	67	361	39.68	92.73	49.6432	sample-0	0.59
MEL_355	MEL_355	119	96	49.58	33.39	17.0075	sample-0	0.59
MEL_355	MEL_355	100	95	38.56	30.87	8.73708	sample-0	0.59
MEL_355	MEL_355	100	96	38.56	33.39	9.27322	sample-0	0.59

## Sheet: AF3 heterodimer models
Protein1	Protein2	model	pTM score	ipTM score	AF3 confidence score	fraction satisfied links	fraction satisfied links [pLDDT>50]
MEL_020	MEL_181	sample-0	0.6	0.7	0.68	0.269231	0.142857
MEL_020	MEL_196	sample-2	0.32	0.22	0.24	0.2	0.333333
MEL_020	MEL_202	sample-4	0.37	0.19	0.226	0.296296	0.318182
MEL_020	MEL_280	sample-0	0.26	0.79	0.684	0.184211	0.21875
MEL_020	MEL_342b	sample-4	0.52	0.16	0.232	0.636364	0.833333
MEL_020	MEL_368	sample-3	0.55	0.08	0.174	0.428571	0.75
MEL_020	MEL_369	sample-4	0.52	0.09	0.176	0.264706	0.391304
MEL_052	MEL_097	sample-4	0.37	0.1	0.154	0.666667	0.5
MEL_052	MEL_207	sample-2	0.47	0.29	0.326	0.533333	0.75
MEL_052	MEL_223b	sample-0	0.17	0.1	0.114	0.5	0
MEL_052	MEL_232	sample-4	0.16	0.14	0.144	0.272727	0
MEL_052	MEL_247	sample-0	0.52	0.28	0.328	0.125	0
MEL_052	MEL_331	sample-3	0.36	0.19	0.224	0.833333	#N/A
MEL_063b	MEL_207	sample-1	0.55	0.14	0.222	0.777778	0.777778
MEL_063b	MEL_247	sample-4	0.54	0.15	0.228	0.25	0.5
MEL_063b	MEL_290	sample-2	0.64	0.19	0.28	0.8	0.8
MEL_063b	MEL_331	sample-0	0.33	0.13	0.17	1	1
MEL_065	MEL_207	sample-3	0.51	0.33	0.366	0.833333	1
MEL_065	MEL_247	sample-2	0.48	0.16	0.224	0.8	1
MEL_065	MEL_331	sample-1	0.36	0.15	0.192	0.6	0.5
MEL_066	MEL_207	sample-0	0.42	0.19	0.236	0.571429	#N/A
MEL_066	MEL_232	sample-0	0.16	0.08	0.096	0.25	#N/A
MEL_066	MEL_234	sample-3	0.42	0.32	0.34	0.833333	#N/A
MEL_066	MEL_247	sample-3	0.51	0.16	0.23	0.285714	#N/A
MEL_066	MEL_274	sample-0	0.22	0.12	0.14	1	#N/A
MEL_066	MEL_331	sample-3	0.33	0.25	0.266	0.7	#N/A
MEL_085	MEL_207	sample-3	0.74	0.09	0.22	0.6	0.6
MEL_085	MEL_234	sample-2	0.77	0.21	0.322	0.375	0.375
MEL_085	MEL_247	sample-3	0.51	0.14	0.214	0.416667	0.333333
MEL_097	MEL_168	sample-2	0.59	0.42	0.454	0.333333	0.5
MEL_097	MEL_207	sample-4	0.5	0.59	0.572	0.888889	0.857143
MEL_097	MEL_215	sample-3	0.36	0.15	0.192	0.6	#N/A
MEL_097	MEL_232	sample-3	0.21	0.08	0.106	0.384615	0
MEL_097	MEL_234	sample-2	0.42	0.19	0.236	1	1
MEL_097	MEL_247	sample-3	0.53	0.16	0.234	0.125	#N/A
MEL_097	MEL_252	sample-0	0.49	0.12	0.194	0.666667	0.666667
MEL_097	MEL_274	sample-1	0.34	0.1	0.148	1	1
MEL_097	MEL_278	sample-2	0.43	0.14	0.198	1	1
MEL_097	MEL_331	sample-2	0.4	0.19	0.232	0.818182	0.777778
MEL_097	MEL_398	sample-1	0.58	0.14	0.228	0.666667	0.666667
MEL_109	MEL_247	sample-0	0.53	0.27	0.322	0.857143	1
MEL_146	MEL_247	sample-4	0.47	0.23	0.278	0.25	0.5
MEL_149	MEL_342b	sample-1	0.67	0.27	0.35	0	0
MEL_149	MEL_368	sample-2	0.82	0.78	0.788	0.666667	0.666667
MEL_149	MEL_369	sample-1	0.47	0.24	0.286	0.4	0.5
MEL_065	MEL_168	sample-3	0.55	0.12	0.206	0	0
MEL_066	MEL_168	sample-4	0.55	0.13	0.214	0	#N/A
MEL_168	MEL_207	sample-2	0.62	0.32	0.38	0	0
MEL_168	MEL_215	sample-1	0.54	0.12	0.204	0	#N/A
MEL_168	MEL_223b	sample-4	0.64	0.15	0.248	0	#N/A
MEL_168	MEL_232	sample-3	0.37	0.09	0.146	0	0
MEL_168	MEL_234	sample-0	0.58	0.08	0.18	0.5	0.5
MEL_168	MEL_247	sample-1	0.64	0.63	0.632	0.5	0.666667
MEL_168	MEL_252	sample-0	0.58	0.16	0.244	0	0
MEL_168	MEL_274	sample-1	0.56	0.11	0.2	0	0
MEL_168	MEL_278	sample-0	0.62	0.21	0.292	0	0
MEL_168	MEL_331	sample-1	0.53	0.12	0.202	0.25	0
MEL_168	MEL_341	sample-0	0.47	0.11	0.182	0	0
MEL_168	MEL_398	sample-2	0.48	0.13	0.2	0.0833333	0.0833333
MEL_173	MEL_360	sample-1	0.31	0.19	0.214	0.111111	0
MEL_177	MEL_232	sample-0	0.14	0.07	0.084	0	#N/A
MEL_181	MEL_202	sample-1	0.42	0.17	0.22	0.214286	0.285714
MEL_181	MEL_280	sample-2	0.47	0.15	0.214	0.189055	0.205298
MEL_183	MEL_207	sample-1	0.43	0.15	0.206	0.5	0.5
MEL_183	MEL_228	sample-0	0.5	0.25	0.3	1	1
MEL_183	MEL_249	sample-3	0.74	0.71	0.716	1	1
MEL_183	MEL_331	sample-3	0.46	0.17	0.228	0	#N/A
MEL_185	MEL_280	sample-4	0.24	0.12	0.144	0.230769	0.3
MEL_185	MEL_369	sample-0	0.46	0.14	0.204	0.181818	0.285714
MEL_196	MEL_280	sample-3	0.29	0.26	0.266	0.142857	0.555556
MEL_196	MEL_368	sample-1	0.32	0.07	0.12	0.0833333	0.5
MEL_196	MEL_369	sample-1	0.38	0.07	0.132	0.0508475	0.0833333
MEL_199	MEL_234	sample-0	0.7	0.42	0.476	0	0
MEL_183	MEL_200	sample-3	0.39	0.14	0.19	0	#N/A
MEL_200	MEL_207	sample-4	0.38	0.17	0.212	1	#N/A
MEL_200	MEL_214	sample-0	0.22	0.09	0.116	0	0
MEL_200	MEL_231	sample-2	0.62	0.15	0.244	0.142857	0.142857
MEL_200	MEL_276	sample-1	0.39	0.11	0.166	0	#N/A
MEL_200	MEL_360	sample-2	0.4	0.14	0.192	0	#N/A
MEL_096	MEL_202	sample-1	0.36	0.17	0.208	0	0
MEL_202	MEL_214	sample-4	0.36	0.29	0.304	0	#N/A
MEL_202	MEL_280	sample-3	0.33	0.18	0.21	0.135021	0.179487
MEL_206	MEL_280	sample-4	0.5	0.73	0.684	0.608696	0.642857
MEL_206	MEL_369	sample-0	0.48	0.15	0.216	0.346154	0.4
MEL_207	MEL_232	sample-3	0.25	0.09	0.122	0.25	0
MEL_207	MEL_247	sample-4	0.55	0.78	0.734	0.15	0.133333
MEL_207	MEL_290	sample-2	0.55	0.12	0.206	0.333333	0.416667
MEL_207	MEL_331	sample-2	0.46	0.15	0.212	0.826087	1
MEL_211	MEL_228	sample-2	0.3	0.13	0.164	1	1
MEL_211	MEL_249	sample-0	0.42	0.1	0.164	0.8	0.8
MEL_211	MEL_284b	sample-0	0.38	0.19	0.228	0.8	0.8
MEL_211	MEL_301	sample-1	0.46	0.29	0.324	0.25	0.25
MEL_211	MEL_331	sample-0	0.37	0.29	0.306	0	#N/A
MEL_097	MEL_213b	sample-4	0.51	0.13	0.206	0.875	0.875
MEL_207	MEL_213b	sample-1	0.45	0.12	0.186	0.625	0.833333
MEL_213b	MEL_215	sample-2	0.51	0.48	0.486	0.75	#N/A
MEL_213b	MEL_223b	sample-3	0.61	0.17	0.258	1	#N/A
MEL_213b	MEL_234	sample-1	0.54	0.13	0.212	0.666667	0.666667
MEL_213b	MEL_274	sample-4	0.51	0.19	0.254	1	#N/A
MEL_213b	MEL_331	sample-3	0.51	0.13	0.206	0.555556	0.333333
MEL_213b	MEL_341	sample-2	0.41	0.2	0.242	0	0
MEL_214	MEL_231	sample-1	0.59	0.19	0.27	0.125	0
MEL_214	MEL_280	sample-3	0.21	0.2	0.202	0.5	0.5
MEL_214	MEL_358	sample-2	0.37	0.19	0.226	0.3125	0.333333
MEL_214	MEL_369	sample-0	0.39	0.13	0.182	0.333333	0
MEL_207	MEL_215	sample-4	0.46	0.73	0.676	0.666667	1
MEL_215	MEL_234	sample-3	0.34	0.16	0.196	0.75	#N/A
MEL_020	MEL_216	sample-3	0.46	0.53	0.516	0.285714	0.285714
MEL_202	MEL_216	sample-0	0.4	0.33	0.344	0.0769231	0.0645161
MEL_216	MEL_280	sample-2	0.41	0.27	0.298	0.0353982	0.0555556
MEL_219	MEL_280	sample-2	0.37	0.19	0.226	0.344828	0.473684
MEL_200	MEL_228	sample-1	0.23	0.15	0.166	0.111111	0.111111
MEL_207	MEL_228	sample-3	0.51	0.15	0.222	0.75	0.75
MEL_223b	MEL_228	sample-0	0.45	0.48	0.474	0.8	1
MEL_228	MEL_246	sample-1	0.62	0.19	0.276	1	1
MEL_228	MEL_247	sample-1	0.55	0.24	0.302	0.25	1
MEL_228	MEL_249	sample-2	0.45	0.11	0.178	0.882353	0.866667
MEL_228	MEL_276	sample-1	0.49	0.12	0.194	1	1
MEL_228	MEL_331	sample-0	0.35	0.32	0.326	0.8	1
MEL_231	MEL_358	sample-4	0.46	0.17	0.228	0.0681818	0.0681818
MEL_231	MEL_360	sample-0	0.34	0.25	0.268	0.3	0.75
MEL_231	MEL_369	sample-1	0.43	0.16	0.214	0	0
MEL_231c	MEL_342b	sample-2	0.37	0.07	0.13	1	1
MEL_231c	MEL_369	sample-3	0.54	0.19	0.26	0.357143	0.625
MEL_228	MEL_232	sample-3	0.17	0.07	0.09	0	#N/A
MEL_232	MEL_247	sample-0	0.41	0.13	0.186	0.125	#N/A
MEL_232	MEL_305	sample-0	0.51	0.11	0.19	0.166667	1
MEL_052	MEL_234	sample-0	0.39	0.18	0.222	0.272727	#N/A
MEL_109	MEL_234	sample-4	0.55	0.16	0.238	0.5	0.5
MEL_146	MEL_234	sample-2	0.66	0.18	0.276	0.166667	0.166667
MEL_207	MEL_234	sample-0	0.48	0.13	0.2	0.9	0.9
MEL_232	MEL_234	sample-0	0.22	0.07	0.1	0	0
MEL_234	MEL_247	sample-2	0.53	0.26	0.314	0.111111	0
MEL_234	MEL_278	sample-3	0.54	0.33	0.372	0.375	0.375
MEL_234	MEL_281	sample-0	0.48	0.24	0.288	0	0
MEL_234	MEL_296	sample-2	0.52	0.48	0.488	0.666667	0.5
MEL_234	MEL_331	sample-4	0.39	0.16	0.206	0.625	0.6
MEL_234	MEL_332	sample-2	0.37	0.1	0.154	1	1
MEL_234	MEL_341	sample-0	0.36	0.58	0.536	0.222222	0.285714
MEL_234	MEL_342b	sample-0	0.44	0.1	0.168	0.25	0
MEL_234	MEL_398	sample-2	0.59	0.13	0.222	0.461538	0.461538
MEL_235	MEL_358	sample-4	0.35	0.29	0.302	0.2	0.230769
MEL_207	MEL_243	sample-0	0.57	0.38	0.418	0.333333	0.333333
MEL_234	MEL_243	sample-3	0.53	0.34	0.378	0.4	0.4
MEL_243	MEL_247	sample-2	0.56	0.2	0.272	0.166667	0
MEL_244	MEL_331	sample-2	0.38	0.11	0.164	1	1
MEL_245	MEL_247	sample-0	0.53	0.4	0.426	0.0909091	0
MEL_215	MEL_247	sample-3	0.5	0.2	0.26	0.2	#N/A
MEL_247	MEL_249	sample-0	0.58	0.44	0.468	0.25	0.333333
MEL_249	MEL_331	sample-2	0.4	0.11	0.168	0.428571	0.4
MEL_211	MEL_251b	sample-0	0.47	0.16	0.222	1	1
MEL_247	MEL_251b	sample-3	0.51	0.21	0.27	0.5	1
MEL_249	MEL_251b	sample-0	0.62	0.57	0.58	0.5	0.5
MEL_251b	MEL_284b	sample-1	0.5	0.17	0.236	0	0
MEL_234	MEL_252	sample-0	0.53	0.11	0.194	0.333333	0.333333
MEL_247	MEL_252	sample-0	0.54	0.25	0.308	0.375	0.2
MEL_252	MEL_274	sample-0	0.48	0.12	0.192	1	1
MEL_252	MEL_331	sample-2	0.53	0.21	0.274	0.25	0
MEL_207	MEL_255	sample-1	0.7	0.12	0.236	0.5	0.5
MEL_247	MEL_255	sample-0	0.51	0.21	0.27	0.25	0
MEL_020	MEL_260	sample-2	0.6	0.09	0.192	0.555556	0.555556
MEL_181	MEL_260	sample-4	0.5	0.14	0.212	0.333333	0.333333
MEL_202	MEL_260	sample-2	0.33	0.51	0.474	0.28125	0.131579
MEL_216	MEL_260	sample-4	0.43	0.23	0.27	0.181818	0.181818
MEL_260	MEL_275	sample-0	0.47	0.38	0.398	0.0769231	0.0909091
MEL_260	MEL_280	sample-1	0.44	0.78	0.712	0.243421	0.346154
MEL_260	MEL_358	sample-4	0.35	0.19	0.222	0.115385	0.115385
MEL_260	MEL_368	sample-1	0.51	0.15	0.222	0.285714	0.3
MEL_260	MEL_369	sample-1	0.47	0.15	0.214	0.296875	0.283951
MEL_261	MEL_369	sample-1	0.39	0.08	0.142	0.5	0.75
MEL_052	MEL_274	sample-1	0.21	0.09	0.114	1	#N/A
MEL_207	MEL_274	sample-3	0.45	0.15	0.21	0.857143	#N/A
MEL_223b	MEL_274	sample-0	0.25	0.1	0.13	1	#N/A
MEL_232	MEL_274	sample-3	0.17	0.08	0.098	0	#N/A
MEL_234	MEL_274	sample-2	0.36	0.13	0.176	0.5	0.5
MEL_247	MEL_274	sample-2	0.51	0.15	0.222	0	#N/A
MEL_274	MEL_331	sample-0	0.32	0.1	0.144	1	1
MEL_202	MEL_275	sample-3	0.44	0.52	0.504	0.0606061	0.0666667
MEL_216	MEL_275	sample-1	0.61	0.7	0.682	0.5	0.545455
MEL_275	MEL_280	sample-1	0.47	0.23	0.278	0.0379747	0.0666667
MEL_275	MEL_358	sample-0	0.42	0.3	0.324	0.142857	0.142857
MEL_063b	MEL_276	sample-2	0.49	0.14	0.21	1	1
MEL_097	MEL_276	sample-3	0.43	0.08	0.15	0.75	1
MEL_207	MEL_276	sample-1	0.46	0.09	0.164	0.5	0.5
MEL_213b	MEL_276	sample-3	0.52	0.29	0.336	0.5	0.5
MEL_215	MEL_276	sample-2	0.4	0.1	0.16	1	#N/A
MEL_234	MEL_276	sample-1	0.48	0.15	0.216	1	1
MEL_247	MEL_276	sample-1	0.48	0.14	0.208	0.75	1
MEL_274	MEL_276	sample-1	0.41	0.09	0.154	0	0
MEL_276	MEL_331	sample-1	0.44	0.1	0.168	0.571429	0.666667
MEL_207	MEL_278	sample-1	0.56	0.3	0.352	0.875	0.875
MEL_247	MEL_278	sample-2	0.55	0.29	0.342	0.428571	0.333333
MEL_278	MEL_280	sample-1	0.26	0.38	0.356	0.111111	0.142857
MEL_278	MEL_331	sample-3	0.41	0.1	0.162	0.833333	1
MEL_278	MEL_369	sample-0	0.48	0.35	0.376	0.5	0.5
MEL_278	MEL_398	sample-3	0.61	0.14	0.234	1	1
MEL_097	MEL_281	sample-2	0.55	0.46	0.478	1	1
MEL_168	MEL_281	sample-0	0.55	0.14	0.222	0	0
MEL_207	MEL_281	sample-3	0.69	0.81	0.786	0.666667	0.666667
MEL_247	MEL_281	sample-2	0.51	0.53	0.526	0.1	0.2
MEL_281	MEL_331	sample-3	0.4	0.12	0.176	0.6	0.6
MEL_281	MEL_398	sample-0	0.54	0.09	0.18	0.5	0.5
MEL_280	MEL_282	sample-1	0.57	0.68	0.658	0.25	0.166667
MEL_211	MEL_282b	sample-0	0.41	0.19	0.234	1	1
MEL_249	MEL_282b	sample-1	0.57	0.73	0.698	1	1
MEL_282b	MEL_284b	sample-0	0.33	0.12	0.162	0	0
MEL_219	MEL_284	sample-0	0.54	0.42	0.444	0.75	1
MEL_284	MEL_358	sample-4	0.43	0.16	0.214	0.272727	0.3
MEL_146	MEL_284b	sample-4	0.7	0.33	0.404	1	1
MEL_183	MEL_284b	sample-1	0.49	0.16	0.226	1	1
MEL_207	MEL_284b	sample-1	0.54	0.17	0.244	0	0
MEL_223b	MEL_284b	sample-4	0.48	0.46	0.464	0	0
MEL_228	MEL_284b	sample-4	0.44	0.3	0.328	0	0
MEL_247	MEL_284b	sample-1	0.56	0.27	0.328	0	0
MEL_249	MEL_284b	sample-0	0.46	0.29	0.324	1	1
MEL_269	MEL_284b	sample-4	0.25	0.22	0.226	0	0
MEL_276	MEL_284b	sample-1	0.51	0.19	0.254	0	#N/A
MEL_284b	MEL_290	sample-3	0.63	0.22	0.302	0	0
MEL_284b	MEL_296	sample-0	0.33	0.1	0.146	0	0
MEL_284b	MEL_331	sample-3	0.45	0.59	0.562	0	0
MEL_284b	MEL_352	sample-1	0.52	0.16	0.232	0	0
MEL_284b	MEL_397	sample-0	0.42	0.14	0.196	1	1
MEL_284b	MEL_398	sample-1	0.66	0.43	0.476	0	0
MEL_247	MEL_290	sample-3	0.54	0.47	0.484	0	0
MEL_280	MEL_292	sample-1	0.45	0.63	0.594	0.235294	0.363636
MEL_292	MEL_369	sample-0	0.47	0.13	0.198	0.0833333	0.166667
MEL_202	MEL_294	sample-2	0.38	0.7	0.636	0.545455	0.75
MEL_231	MEL_294	sample-0	0.55	0.18	0.254	0.2	0.2
MEL_278	MEL_294	sample-2	0.45	0.08	0.154	0.833333	1
MEL_280	MEL_294	sample-1	0.27	0.19	0.206	0.454545	1
MEL_294	MEL_358	sample-3	0.38	0.22	0.252	0.263158	0.277778
MEL_294	MEL_360	sample-3	0.4	0.13	0.184	0.384615	0.285714
MEL_294	MEL_369	sample-3	0.48	0.1	0.176	0.4375	0.583333
MEL_207	MEL_296	sample-3	0.57	0.58	0.578	0.785714	0.7
MEL_247	MEL_296	sample-1	0.54	0.28	0.332	0.25	0.2
MEL_278	MEL_296	sample-1	0.41	0.1	0.162	0.666667	0.75
MEL_296	MEL_331	sample-3	0.34	0.08	0.132	1	1
MEL_296	MEL_398	sample-3	0.54	0.1	0.188	0.5	1
MEL_207	MEL_297	sample-4	0.49	0.21	0.266	0.142857	0.2
MEL_232	MEL_297	sample-2	0.22	0.08	0.108	0	0
MEL_234	MEL_297	sample-2	0.36	0.12	0.168	0.285714	0.285714
MEL_247	MEL_297	sample-2	0.53	0.22	0.282	0.2	0
MEL_284b	MEL_301	sample-0	0.46	0.59	0.564	0	0
MEL_215	MEL_331	sample-0	0.3	0.12	0.156	0.75	#N/A
MEL_223b	MEL_331	sample-4	0.33	0.18	0.21	0.833333	#N/A
MEL_232	MEL_331	sample-3	0.21	0.12	0.138	0.238095	0
MEL_247	MEL_331	sample-1	0.5	0.2	0.26	0	0
MEL_305	MEL_331	sample-3	0.67	0.1	0.214	0	#N/A
MEL_020	MEL_338	sample-1	0.48	0.13	0.2	0.583333	0.444444
MEL_181	MEL_338	sample-0	0.59	0.14	0.23	0.178571	0.159091
MEL_202	MEL_338	sample-3	0.37	0.16	0.202	0.122449	0.139535
MEL_216	MEL_338	sample-2	0.45	0.18	0.234	0.25	0.2
MEL_260	MEL_338	sample-2	0.64	0.19	0.28	0.40625	0.375
MEL_275	MEL_338	sample-0	0.47	0.27	0.31	0.428571	0.5
MEL_280	MEL_338	sample-3	0.22	0.16	0.172	0.0823529	0.101449
MEL_338	MEL_358	sample-4	0.38	0.17	0.212	0.1625	0.166667
MEL_338	MEL_368	sample-2	0.55	0.06	0.158	0.125	0.1875
MEL_338	MEL_369	sample-1	0.49	0.09	0.17	0.484848	0.5
MEL_097	MEL_341	sample-4	0.35	0.18	0.214	0.125	0.2
MEL_207	MEL_341	sample-4	0.36	0.16	0.2	0.7	1
MEL_215	MEL_341	sample-2	0.34	0.09	0.14	0	#N/A
MEL_247	MEL_341	sample-0	0.46	0.15	0.212	0.111111	0
MEL_331	MEL_341	sample-1	0.34	0.11	0.156	0.5	0.333333
MEL_181	MEL_342b	sample-0	0.6	0.13	0.224	0.259259	0.208333
MEL_185	MEL_342b	sample-0	0.44	0.25	0.288	1	1
MEL_196	MEL_342b	sample-3	0.32	0.06	0.112	0.296296	0
MEL_202	MEL_342b	sample-4	0.39	0.15	0.198	0.304762	0.32
MEL_206	MEL_342b	sample-3	0.77	0.12	0.25	0.285714	0
MEL_207	MEL_342b	sample-2	0.54	0.18	0.252	1	1
MEL_216	MEL_342b	sample-2	0.45	0.23	0.274	0.027027	0
MEL_219	MEL_342b	sample-4	0.56	0.1	0.192	0.705882	0.5
MEL_260	MEL_342b	sample-2	0.67	0.32	0.39	0.14	0.5
MEL_275	MEL_342b	sample-0	0.5	0.15	0.22	0.217391	0.5
MEL_280	MEL_342b	sample-4	0.22	0.19	0.196	0.0746269	0.0803571
MEL_338	MEL_342b	sample-0	0.31	0.03	0.086	0.297297	0.315789
MEL_342b	MEL_358	sample-3	0.39	0.15	0.198	0.322581	0.461538
MEL_342b	MEL_360	sample-4	0.42	0.14	0.196	0	#N/A
MEL_342b	MEL_368	sample-0	0.59	0.17	0.254	0.638889	0.8
MEL_342b	MEL_369	sample-3	0.53	0.08	0.17	0.293333	0.666667
MEL_342b	MEL_380	sample-4	0.71	0.3	0.382	0.5	0.5
MEL_200	MEL_352	sample-1	0.7	0.77	0.756	0.25	0.25
MEL_228	MEL_352	sample-2	0.56	0.42	0.448	0	0
MEL_247	MEL_352	sample-3	0.52	0.3	0.344	0.166667	0
MEL_276	MEL_352	sample-2	0.43	0.18	0.23	0.5	#N/A
MEL_228	MEL_354	sample-4	0.48	0.38	0.4	1	1
MEL_020	MEL_358	sample-4	0.38	0.14	0.188	0.222222	0.222222
MEL_202	MEL_358	sample-3	0.32	0.31	0.312	0.15	0.190476
MEL_280	MEL_358	sample-3	0.34	0.24	0.26	0.156863	0.125
MEL_280	MEL_360	sample-0	0.36	0.15	0.192	0	0
MEL_207	MEL_365b	sample-2	0.53	0.16	0.234	0.875	#N/A
MEL_234	MEL_365b	sample-1	0.44	0.18	0.232	1	#N/A
MEL_274	MEL_365b	sample-0	0.31	0.21	0.23	0.5	#N/A
MEL_331	MEL_365b	sample-3	0.37	0.18	0.218	0.5	1
MEL_181	MEL_368	sample-1	0.53	0.15	0.226	0.181818	0.2
MEL_202	MEL_368	sample-1	0.37	0.26	0.282	0.285714	0.333333
MEL_280	MEL_368	sample-4	0.38	0.3	0.316	0.375	0.442308
MEL_358	MEL_368	sample-1	0.36	0.18	0.216	0.153846	0.2
MEL_173	MEL_369	sample-0	0.29	0.39	0.37	0.142857	0
MEL_181	MEL_369	sample-0	0.5	0.18	0.244	0.148148	0.144828
MEL_202	MEL_369	sample-0	0.35	0.18	0.214	0.135514	0.0679612
MEL_207	MEL_369	sample-4	0.48	0.07	0.152	0.333333	0.5
MEL_216	MEL_369	sample-0	0.42	0.2	0.244	0.0620155	0.0714286
MEL_219	MEL_369	sample-3	0.43	0.09	0.158	0.04	0.0487805
MEL_275	MEL_369	sample-4	0.4	0.17	0.216	0.155844	0.155556
MEL_280	MEL_369	sample-1	0.45	0.65	0.61	0.194139	0.297872
MEL_282	MEL_369	sample-4	0.59	0.21	0.286	0.272727	0.291667
MEL_358	MEL_369	sample-2	0.35	0.26	0.278	0.0632184	0.0720721
MEL_360	MEL_369	sample-0	0.37	0.13	0.178	0.142857	0.333333
MEL_368	MEL_369	sample-4	0.69	0.67	0.674	0.161905	0.333333
MEL_202	MEL_371	sample-4	0.37	0.18	0.218	0.411765	0.5
MEL_280	MEL_371	sample-1	0.4	0.81	0.728	0.375	0.347826
MEL_342b	MEL_371	sample-2	0.67	0.3	0.374	0.8	0.777778
MEL_369	MEL_371	sample-4	0.45	0.16	0.218	0.125	0.190476
MEL_360	MEL_374	sample-3	0.42	0.18	0.228	0.25	#N/A
MEL_280	MEL_380	sample-2	0.44	0.92	0.824	0.222222	0.275862
MEL_369	MEL_380	sample-2	0.42	0.18	0.228	0.175	0.222222
MEL_369	MEL_385b	sample-1	0.54	0.21	0.276	0.428571	0.75
MEL_247	MEL_387	sample-0	0.52	0.19	0.256	0.2	0.5
MEL_207	MEL_398	sample-2	0.56	0.13	0.216	0.5	0.352941
MEL_223b	MEL_398	sample-0	0.67	0.33	0.398	0.4375	#N/A
MEL_247	MEL_398	sample-0	0.44	0.39	0.4	0.08	0.117647
MEL_274	MEL_398	sample-1	0.56	0.17	0.248	0.666667	0.666667
MEL_331	MEL_398	sample-0	0.59	0.27	0.334	0.263158	0.277778
MEL_020	MEL_380	sample-0	0.69	0.21	0.306	0.666667	0.666667
MEL_052	MEL_215	sample-0	0.16	0.09	0.104	0	#N/A
MEL_052	MEL_341	sample-1	0.33	0.08	0.13	1	1
MEL_063b	MEL_097	sample-0	0.38	0.09	0.148	1	1
MEL_063b	MEL_168	sample-2	0.62	0.15	0.244	0	0
MEL_063b	MEL_228	sample-2	0.46	0.28	0.316	1	1
MEL_063b	MEL_232	sample-0	0.19	0.07	0.094	0	#N/A
MEL_063b	MEL_234	sample-1	0.4	0.08	0.144	0.8	0.8
MEL_063b	MEL_278	sample-0	0.5	0.1	0.18	1	1
MEL_063b	MEL_284b	sample-0	0.39	0.12	0.174	1	1
MEL_063b	MEL_296	sample-1	0.44	0.32	0.344	0.5	0.666667
MEL_063b	MEL_398	sample-2	0.64	0.2	0.288	0.625	0.625
MEL_065	MEL_097	sample-4	0.47	0.31	0.342	0.8	1
MEL_065	MEL_223b	sample-1	0.44	0.17	0.224	1	1
MEL_065	MEL_234	sample-4	0.43	0.25	0.286	1	1
MEL_065	MEL_305	sample-3	0.56	0.11	0.2	0	#N/A
MEL_066	MEL_223b	sample-3	0.3	0.28	0.284	1	#N/A
MEL_066	MEL_305	sample-3	0.7	0.13	0.244	0	#N/A
MEL_096	MEL_280	sample-1	0.41	0.81	0.73	0.4	0.666667
MEL_096	MEL_369	sample-2	0.49	0.66	0.626	0.833333	0.833333
MEL_097	MEL_223b	sample-3	0.43	0.15	0.206	1	1
MEL_097	MEL_243	sample-3	0.43	0.17	0.222	0.666667	0.666667
MEL_097	MEL_269	sample-1	0.28	0.06	0.104	0	0
MEL_097	MEL_296	sample-0	0.37	0.3	0.314	0.666667	0.666667
MEL_097	MEL_305	sample-1	0.69	0.12	0.234	0	0
MEL_097	MEL_365b	sample-1	0.49	0.44	0.45	1	#N/A
MEL_129b	MEL_247	sample-0	0.58	0.27	0.332	0	#N/A
MEL_146	MEL_200	sample-0	0.53	0.11	0.194	1	1
MEL_146	MEL_207	sample-1	0.68	0.24	0.328	0.333333	0.333333
MEL_149	MEL_280	sample-4	0.38	0.69	0.628	0.428571	1
MEL_168	MEL_199	sample-0	0.51	0.18	0.246	0	0
MEL_168	MEL_211	sample-1	0.59	0.26	0.326	1	#N/A
MEL_168	MEL_228	sample-1	0.64	0.26	0.336	0.5	0
MEL_168	MEL_259	sample-2	0.58	0.23	0.3	1	1
MEL_168	MEL_284b	sample-3	0.63	0.61	0.614	0.666667	0
MEL_168	MEL_290	sample-1	0.46	0.11	0.18	0	0
MEL_168	MEL_296	sample-0	0.6	0.15	0.24	0.5	0.333333
MEL_168	MEL_332	sample-0	0.59	0.11	0.206	1	1
MEL_168	MEL_387	sample-3	0.56	0.17	0.248	0	0
MEL_173	MEL_294	sample-0	0.22	0.17	0.18	0.666667	1
MEL_173	MEL_374	sample-1	0.29	0.19	0.21	0	#N/A
MEL_181	MEL_196	sample-1	0.55	0.12	0.206	0.25	0.285714
MEL_181	MEL_207	sample-3	0.58	0.21	0.284	1	1
MEL_181	MEL_223b	sample-3	0.63	0.25	0.326	0.5	#N/A
MEL_181	MEL_371	sample-3	0.54	0.14	0.22	0.333333	0.333333
MEL_183	MEL_247	sample-0	0.49	0.12	0.194	0.666667	1
MEL_183	MEL_276	sample-2	0.39	0.17	0.214	1	#N/A
MEL_185	MEL_202	sample-0	0.37	0.16	0.202	0.5	0.333333
MEL_196	MEL_358	sample-0	0.39	0.33	0.342	0	#N/A
MEL_199	MEL_247	sample-3	0.43	0.14	0.198	0.428571	0.333333
MEL_200	MEL_247	sample-2	0.47	0.13	0.198	0	#N/A
MEL_200	MEL_284b	sample-1	0.26	0.15	0.172	1	1
MEL_202	MEL_231	sample-3	0.49	0.25	0.298	0.333333	0.4
MEL_202	MEL_360	sample-3	0.33	0.16	0.194	0.0588235	0.2
MEL_206	MEL_260	sample-0	0.52	0.21	0.272	1	1
MEL_206	MEL_358	sample-1	0.36	0.23	0.256	0.428571	0.6
MEL_207	MEL_223b	sample-4	0.52	0.12	0.2	0.8	#N/A
MEL_207	MEL_245	sample-2	0.52	0.17	0.24	0.5	0.4
MEL_207	MEL_246	sample-2	0.48	0.23	0.28	0.142857	0.25
MEL_207	MEL_249	sample-0	0.53	0.25	0.306	0.6	0.6
MEL_207	MEL_252	sample-3	0.73	0.53	0.57	0	0
MEL_207	MEL_259	sample-0	0.43	0.18	0.23	1	1
MEL_207	MEL_282b	sample-0	0.57	0.37	0.41	1	1
MEL_207	MEL_305	sample-4	0.63	0.1	0.206	0	0
MEL_207	MEL_332	sample-4	0.47	0.14	0.206	0.833333	0.8
MEL_207	MEL_352	sample-0	0.46	0.17	0.228	0.666667	0.666667
MEL_207	MEL_387	sample-4	0.47	0.18	0.238	1	1
MEL_211	MEL_223b	sample-4	0.41	0.32	0.338	1	1
MEL_211	MEL_269	sample-1	0.27	0.32	0.31	1	1
MEL_213b	MEL_247	sample-0	0.51	0.18	0.246	0.833333	1
MEL_213b	MEL_332	sample-0	0.53	0.14	0.218	1	1
MEL_213b	MEL_365b	sample-2	0.6	0.18	0.264	0	#N/A
MEL_213b	MEL_398	sample-1	0.54	0.15	0.228	1	#N/A
MEL_214	MEL_278	sample-1	0.44	0.39	0.4	0	#N/A
MEL_214	MEL_360	sample-0	0.4	0.14	0.192	0	#N/A
MEL_215	MEL_232	sample-1	0.14	0.08	0.092	0	#N/A
MEL_215	MEL_281	sample-1	0.36	0.18	0.216	0	#N/A
MEL_216	MEL_358	sample-0	0.39	0.25	0.278	0	0
MEL_219	MEL_358	sample-0	0.34	0.15	0.188	0.153846	0.153846
MEL_223b	MEL_232	sample-0	0.14	0.07	0.084	0	0
MEL_223b	MEL_234	sample-0	0.5	0.47	0.476	1	#N/A
MEL_223b	MEL_247	sample-2	0.56	0.15	0.232	0.428571	#N/A
MEL_223b	MEL_249	sample-1	0.53	0.34	0.378	0.888889	0.857143
MEL_223b	MEL_278	sample-0	0.5	0.25	0.3	0	#N/A
MEL_223b	MEL_281	sample-1	0.52	0.43	0.448	0.5	#N/A
MEL_223b	MEL_290	sample-1	0.65	0.16	0.258	0.857143	#N/A
MEL_223b	MEL_296	sample-4	0.38	0.31	0.324	0.5	#N/A
MEL_223b	MEL_301	sample-0	0.3	0.21	0.228	1	#N/A
MEL_223b	MEL_341	sample-3	0.39	0.11	0.166	0.666667	0.5
MEL_223b	MEL_365b	sample-1	0.3	0.12	0.156	1	#N/A
MEL_223b	MEL_387	sample-4	0.43	0.11	0.174	0.5	0.5
MEL_228	MEL_269	sample-3	0.25	0.19	0.202	1	1
MEL_228	MEL_332	sample-4	0.35	0.19	0.222	1	#N/A
MEL_231	MEL_275	sample-0	0.43	0.18	0.23	0.2	0.2
MEL_231	MEL_280	sample-1	0.58	0.16	0.244	0.428571	0.75
MEL_231	MEL_338	sample-0	0.64	0.16	0.256	0	0
MEL_232	MEL_252	sample-0	0.26	0.07	0.108	0	#N/A
MEL_232	MEL_281	sample-0	0.23	0.08	0.11	0	0
MEL_232	MEL_352	sample-1	0.29	0.08	0.122	0	#N/A
MEL_232	MEL_398	sample-1	0.38	0.09	0.148	0	0
MEL_234	MEL_255	sample-4	0.69	0.12	0.234	0	0
MEL_234	MEL_259	sample-4	0.46	0.24	0.284	0.6	0.6
MEL_234	MEL_260	sample-2	0.58	0.19	0.268	0.333333	0.333333
MEL_234	MEL_290	sample-3	0.6	0.13	0.224	0.428571	0.428571
MEL_235	MEL_342b	sample-3	0.64	0.2	0.288	0	#N/A
MEL_244	MEL_284b	sample-1	0.39	0.17	0.214	1	#N/A
MEL_246	MEL_247	sample-1	0.4	0.14	0.192	0.166667	0.333333
MEL_247	MEL_259	sample-0	0.51	0.15	0.222	0	0
MEL_247	MEL_305	sample-4	0.51	0.14	0.214	0	0
MEL_247	MEL_332	sample-3	0.52	0.15	0.224	0.2	0
MEL_247	MEL_342b	sample-2	0.56	0.14	0.224	0	#N/A
MEL_247	MEL_365b	sample-1	0.55	0.2	0.27	0	#N/A
MEL_247	MEL_392b	sample-3	0.57	0.21	0.282	1	#N/A
MEL_249	MEL_269	sample-3	0.33	0.15	0.186	1	1
MEL_249	MEL_296	sample-3	0.41	0.09	0.154	1	1
MEL_249	MEL_398	sample-1	0.58	0.15	0.236	0.6	0.6
MEL_252	MEL_278	sample-3	0.52	0.1	0.184	1	1
MEL_259	MEL_284b	sample-1	0.39	0.28	0.302	1	1
MEL_260	MEL_278	sample-1	0.54	0.29	0.34	0	0
MEL_260	MEL_282	sample-0	0.57	0.15	0.234	0	0
MEL_260	MEL_290	sample-1	0.44	0.12	0.184	0.6	0.6
MEL_260	MEL_380	sample-2	0.46	0.09	0.164	0.5	0.5
MEL_269	MEL_331	sample-1	0.25	0.1	0.13	1	1
MEL_269	MEL_341	sample-3	0.31	0.08	0.126	0	#N/A
MEL_274	MEL_297	sample-2	0.34	0.12	0.164	0	#N/A
MEL_274	MEL_341	sample-1	0.38	0.15	0.196	0.5	#N/A
MEL_275	MEL_294	sample-0	0.41	0.49	0.474	0	0
MEL_276	MEL_281	sample-4	0.46	0.29	0.324	1	1
MEL_276	MEL_354	sample-4	0.4	0.25	0.28	1	#N/A
MEL_276	MEL_398	sample-1	0.56	0.44	0.464	0.333333	0.333333
MEL_278	MEL_342b	sample-0	0.53	0.35	0.386	0	0
MEL_278	MEL_358	sample-0	0.38	0.16	0.204	0.5	0.666667
MEL_279	MEL_284b	sample-1	0.29	0.14	0.17	0	0
MEL_280	MEL_284	sample-4	0.54	0.46	0.476	0.285714	0.333333
MEL_281	MEL_297	sample-1	0.4	0.16	0.208	0	#N/A
MEL_281	MEL_341	sample-2	0.33	0.4	0.386	1	1
MEL_282b	MEL_301	sample-1	0.69	0.68	0.682	1	1
MEL_284	MEL_338	sample-2	0.61	0.17	0.258	0	0
MEL_284	MEL_369	sample-2	0.5	0.25	0.3	0.222222	0.125
MEL_284b	MEL_332	sample-3	0.36	0.25	0.272	1	#N/A
MEL_290	MEL_331	sample-3	0.59	0.19	0.27	0.6	0.666667
MEL_290	MEL_398	sample-0	0.5	0.25	0.3	0	0
MEL_292	MEL_358	sample-1	0.35	0.15	0.19	0.25	0.5
MEL_292	MEL_360	sample-0	0.34	0.14	0.18	0	#N/A
MEL_297	MEL_331	sample-3	0.32	0.22	0.24	0.833333	1
MEL_305	MEL_365b	sample-4	0.77	0.21	0.322	1	#N/A
MEL_331	MEL_352	sample-3	0.51	0.21	0.27	0.75	1
MEL_338	MEL_371	sample-3	0.61	0.13	0.226	0.666667	0.666667
MEL_338	MEL_380	sample-3	0.66	0.18	0.276	0.5	0.333333
MEL_342b	MEL_385b	sample-4	0.49	0.11	0.186	0.25	#N/A
MEL_368	MEL_380	sample-2	0.54	0.17	0.244	0	0
MEL_387	MEL_398	sample-3	0.58	0.15	0.236	1	1

## Sheet: inter-protein cross-links 
Protein1	Protein2	Residue1	Residue2	pLDDT1	pLDDT2	distance [A]	model	pTM score	ipTM score	AF3 confidence score
MEL_181	MEL_020	255	9	89.71	89.96	53.8321	sample-0	0.6	0.7	0.68
MEL_181	MEL_020	579	9	86.12	89.96	72.4657	sample-0	0.6	0.7	0.68
MEL_181	MEL_020	727	9	67.92	89.96	39.8623	sample-0	0.6	0.7	0.68
MEL_181	MEL_020	480	9	87.44	89.96	54.4066	sample-0	0.6	0.7	0.68
MEL_181	MEL_020	190	9	86.33	89.96	52.5114	sample-0	0.6	0.7	0.68
MEL_181	MEL_020	75	9	86.07	89.96	61.0911	sample-0	0.6	0.7	0.68
MEL_020	MEL_181	9	348	89.96	94.68	32.8018	sample-0	0.6	0.7	0.68
MEL_181	MEL_020	502	9	90.36	89.96	36.4399	sample-0	0.6	0.7	0.68
MEL_181	MEL_020	75	14	86.07	85.21	68.7492	sample-0	0.6	0.7	0.68
MEL_181	MEL_020	298	9	44.31	89.96	25.1181	sample-0	0.6	0.7	0.68
MEL_181	MEL_020	123	9	88.53	89.96	58.9855	sample-0	0.6	0.7	0.68
MEL_181	MEL_020	727	14	67.92	85.21	33.2529	sample-0	0.6	0.7	0.68
MEL_181	MEL_020	480	14	87.44	85.21	59.1089	sample-0	0.6	0.7	0.68
MEL_181	MEL_020	586	9	82.56	89.96	61.4149	sample-0	0.6	0.7	0.68
MEL_181	MEL_020	348	73	94.68	79.33	49.6655	sample-0	0.6	0.7	0.68
MEL_181	MEL_020	303	9	37.41	89.96	25.5009	sample-0	0.6	0.7	0.68
MEL_181	MEL_020	303	14	37.41	85.21	26.2795	sample-0	0.6	0.7	0.68
MEL_020	MEL_181	73	345	79.33	93.89	53.3445	sample-0	0.6	0.7	0.68
MEL_020	MEL_181	9	662	89.96	29.07	47.1487	sample-0	0.6	0.7	0.68
MEL_020	MEL_181	9	358	89.96	94.92	41.6325	sample-0	0.6	0.7	0.68
MEL_020	MEL_181	9	595	89.96	82.02	63.3976	sample-0	0.6	0.7	0.68
MEL_020	MEL_181	9	589	89.96	84.64	60.081	sample-0	0.6	0.7	0.68
MEL_181	MEL_020	688	9	68.02	89.96	36.4783	sample-0	0.6	0.7	0.68
MEL_181	MEL_020	502	14	90.36	85.21	34.5721	sample-0	0.6	0.7	0.68
MEL_020	MEL_181	73	662	79.33	29.07	25.5049	sample-0	0.6	0.7	0.68
MEL_181	MEL_020	586	14	82.56	85.21	66.3439	sample-0	0.6	0.7	0.68
MEL_196	MEL_020	91	9	37.3	92.9	68.7555	sample-2	0.32	0.22	0.24
MEL_196	MEL_020	104	9	70.92	92.9	49.0811	sample-2	0.32	0.22	0.24
MEL_196	MEL_020	185	9	74.82	92.9	22.3842	sample-2	0.32	0.22	0.24
MEL_196	MEL_020	104	14	70.92	95.58	41.0672	sample-2	0.32	0.22	0.24
MEL_020	MEL_196	9	72	92.9	24.7	90.3053	sample-2	0.32	0.22	0.24
MEL_202	MEL_020	140	9	36.77	79.8	38.8267	sample-4	0.37	0.19	0.226
MEL_202	MEL_020	397	9	40.6	79.8	25.0808	sample-4	0.37	0.19	0.226
MEL_202	MEL_020	780	9	63.27	79.8	38.8287	sample-4	0.37	0.19	0.226
MEL_202	MEL_020	678	9	89.39	79.8	52.8511	sample-4	0.37	0.19	0.226
MEL_020	MEL_202	9	360	79.8	74.82	34.8922	sample-4	0.37	0.19	0.226
MEL_202	MEL_020	354	9	77.84	79.8	28.2572	sample-4	0.37	0.19	0.226
MEL_202	MEL_020	220	9	62.29	79.8	52.8003	sample-4	0.37	0.19	0.226
MEL_202	MEL_020	287	9	52.87	79.8	45.7594	sample-4	0.37	0.19	0.226
MEL_202	MEL_020	277	9	77.86	79.8	38.757	sample-4	0.37	0.19	0.226
MEL_202	MEL_020	298	9	59.42	79.8	53.9413	sample-4	0.37	0.19	0.226
MEL_202	MEL_020	387	9	57.22	79.8	11.3767	sample-4	0.37	0.19	0.226
MEL_202	MEL_020	764	9	63	79.8	48.6401	sample-4	0.37	0.19	0.226
MEL_202	MEL_020	764	14	63	84.65	40.535	sample-4	0.37	0.19	0.226
MEL_202	MEL_020	224	9	61.64	79.8	45.7583	sample-4	0.37	0.19	0.226
MEL_202	MEL_020	770	9	54.3	79.8	55.3273	sample-4	0.37	0.19	0.226
MEL_202	MEL_020	70	9	54.01	79.8	41.8796	sample-4	0.37	0.19	0.226
MEL_202	MEL_020	264	9	61.13	79.8	26.4317	sample-4	0.37	0.19	0.226
MEL_202	MEL_020	764	73	63	80.59	60.1755	sample-4	0.37	0.19	0.226
MEL_202	MEL_020	127	9	61.75	79.8	22.8449	sample-4	0.37	0.19	0.226
MEL_202	MEL_020	339	9	65.52	79.8	16.4913	sample-4	0.37	0.19	0.226
MEL_020	MEL_202	9	239	79.8	52.23	32.972	sample-4	0.37	0.19	0.226
MEL_020	MEL_202	9	152	79.8	43.73	73.4523	sample-4	0.37	0.19	0.226
MEL_020	MEL_202	9	176	79.8	24.64	40.1167	sample-4	0.37	0.19	0.226
MEL_202	MEL_020	167	73	41.04	80.59	63.8559	sample-4	0.37	0.19	0.226
MEL_202	MEL_020	298	73	59.42	80.59	61.3072	sample-4	0.37	0.19	0.226
MEL_202	MEL_020	720	9	59.07	79.8	64.656	sample-4	0.37	0.19	0.226
MEL_020	MEL_202	14	200	84.65	62.68	43.0524	sample-4	0.37	0.19	0.226
MEL_280	MEL_020	329	9	83.17	97.86	61.8899	sample-0	0.26	0.79	0.684
MEL_280	MEL_020	205	9	82.25	97.86	59.6955	sample-0	0.26	0.79	0.684
MEL_020	MEL_280	9	340	97.86	81.52	70.9076	sample-0	0.26	0.79	0.684
MEL_280	MEL_020	427	9	36.35	97.86	53.2419	sample-0	0.26	0.79	0.684
MEL_280	MEL_020	164	9	81.65	97.86	45.8784	sample-0	0.26	0.79	0.684
MEL_280	MEL_020	39	9	74.18	97.86	21.3837	sample-0	0.26	0.79	0.684
MEL_280	MEL_020	343	9	66.76	97.86	63.6856	sample-0	0.26	0.79	0.684
MEL_280	MEL_020	417	9	32.34	97.86	62.3141	sample-0	0.26	0.79	0.684
MEL_280	MEL_020	20	9	87.03	97.86	31.6311	sample-0	0.26	0.79	0.684
MEL_280	MEL_020	195	9	81.33	97.86	63.31	sample-0	0.26	0.79	0.684
MEL_280	MEL_020	39	73	74.18	96.83	45.4283	sample-0	0.26	0.79	0.684
MEL_280	MEL_020	416	9	30.81	97.86	59.8609	sample-0	0.26	0.79	0.684
MEL_280	MEL_020	416	73	30.81	96.83	48.5043	sample-0	0.26	0.79	0.684
MEL_280	MEL_020	191	73	84.21	96.83	50.2042	sample-0	0.26	0.79	0.684
MEL_280	MEL_020	10	14	87.02	97.99	27.475	sample-0	0.26	0.79	0.684
MEL_280	MEL_020	195	14	81.33	97.99	57.778	sample-0	0.26	0.79	0.684
MEL_280	MEL_020	356	14	72.49	97.99	53.4254	sample-0	0.26	0.79	0.684
MEL_280	MEL_020	35	9	74.35	97.86	29.2328	sample-0	0.26	0.79	0.684
MEL_280	MEL_020	191	9	84.21	97.86	59.7235	sample-0	0.26	0.79	0.684
MEL_020	MEL_280	9	402	97.86	45.24	44.2677	sample-0	0.26	0.79	0.684
MEL_280	MEL_020	205	73	82.25	96.83	47.7841	sample-0	0.26	0.79	0.684
MEL_020	MEL_280	9	313	97.86	80.16	61.5046	sample-0	0.26	0.79	0.684
MEL_280	MEL_020	168	14	76.73	97.99	41.1645	sample-0	0.26	0.79	0.684
MEL_280	MEL_020	205	92	82.25	92.96	56.7665	sample-0	0.26	0.79	0.684
MEL_280	MEL_020	10	9	87.02	97.86	35.369	sample-0	0.26	0.79	0.684
MEL_280	MEL_020	177	9	77.62	97.86	59.8687	sample-0	0.26	0.79	0.684
MEL_020	MEL_280	9	94	97.86	39.31	52.8096	sample-0	0.26	0.79	0.684
MEL_280	MEL_020	168	9	76.73	97.86	44.3953	sample-0	0.26	0.79	0.684
MEL_280	MEL_020	440	9	84.03	97.86	20.916	sample-0	0.26	0.79	0.684
MEL_020	MEL_280	9	334	97.86	80.09	68.8121	sample-0	0.26	0.79	0.684
MEL_280	MEL_020	340	73	81.52	96.83	45.5288	sample-0	0.26	0.79	0.684
MEL_020	MEL_280	9	16	97.86	87.87	32.651	sample-0	0.26	0.79	0.684
MEL_280	MEL_020	303	14	82.33	97.99	56.9104	sample-0	0.26	0.79	0.684
MEL_280	MEL_020	191	14	84.21	97.99	54.3243	sample-0	0.26	0.79	0.684
MEL_020	MEL_280	9	45	97.86	80.95	24.4127	sample-0	0.26	0.79	0.684
MEL_280	MEL_020	303	9	82.33	97.86	55.9589	sample-0	0.26	0.79	0.684
MEL_280	MEL_020	195	73	81.33	96.83	52.5855	sample-0	0.26	0.79	0.684
MEL_280	MEL_020	182	92	81.98	92.96	48.529	sample-0	0.26	0.79	0.684
MEL_342b	MEL_020	27	9	68.53	94.69	16.2239	sample-4	0.52	0.16	0.232
MEL_020	MEL_342b	92	48	89.56	34.9	51.3275	sample-4	0.52	0.16	0.232
MEL_342b	MEL_020	48	9	34.9	94.69	19.5665	sample-4	0.52	0.16	0.232
MEL_342b	MEL_020	49	14	39.33	96.84	22.4877	sample-4	0.52	0.16	0.232
MEL_342b	MEL_020	41	9	37.28	94.69	19.9614	sample-4	0.52	0.16	0.232
MEL_020	MEL_342b	9	62	94.69	40.33	33.5283	sample-4	0.52	0.16	0.232
MEL_020	MEL_342b	9	40	94.69	35.31	21.5168	sample-4	0.52	0.16	0.232
MEL_342b	MEL_020	49	73	39.33	91.96	53.3614	sample-4	0.52	0.16	0.232
MEL_342b	MEL_020	41	14	37.28	96.84	26.4411	sample-4	0.52	0.16	0.232
MEL_342b	MEL_020	41	73	37.28	91.96	45.1176	sample-4	0.52	0.16	0.232
MEL_342b	MEL_020	26	73	70.97	91.96	23.188	sample-4	0.52	0.16	0.232
MEL_342b	MEL_020	27	14	68.53	96.84	23.6995	sample-4	0.52	0.16	0.232
MEL_342b	MEL_020	1	9	40.96	94.69	22.2384	sample-4	0.52	0.16	0.232
MEL_020	MEL_342b	91	48	88.78	34.9	54.1067	sample-4	0.52	0.16	0.232
MEL_342b	MEL_020	48	14	34.9	96.84	20.1671	sample-4	0.52	0.16	0.232
MEL_342b	MEL_020	27	73	68.53	91.96	26.7879	sample-4	0.52	0.16	0.232
MEL_342b	MEL_020	48	2	34.9	87.55	32.1565	sample-4	0.52	0.16	0.232
MEL_342b	MEL_020	27	92	68.53	89.56	42.2823	sample-4	0.52	0.16	0.232
MEL_342b	MEL_020	49	2	39.33	87.55	35.0924	sample-4	0.52	0.16	0.232
MEL_342b	MEL_020	48	73	34.9	91.96	49.9585	sample-4	0.52	0.16	0.232
MEL_342b	MEL_020	27	2	68.53	87.55	18.9991	sample-4	0.52	0.16	0.232
MEL_342b	MEL_020	41	96	37.28	85.67	40.4576	sample-4	0.52	0.16	0.232
MEL_368	MEL_020	106	9	31.13	89.71	44.5536	sample-3	0.55	0.08	0.174
MEL_368	MEL_020	9	9	48.36	89.71	40.4356	sample-3	0.55	0.08	0.174
MEL_368	MEL_020	137	9	53.56	89.71	49.1125	sample-3	0.55	0.08	0.174
MEL_020	MEL_368	14	62	92.4	95.19	29.1821	sample-3	0.55	0.08	0.174
MEL_368	MEL_020	137	73	53.56	76.17	33.8365	sample-3	0.55	0.08	0.174
MEL_020	MEL_368	2	62	83.87	95.19	14.683	sample-3	0.55	0.08	0.174
MEL_368	MEL_020	9	73	48.36	76.17	39.5429	sample-3	0.55	0.08	0.174
MEL_369	MEL_020	95	14	92.72	92.8	30.8019	sample-4	0.52	0.09	0.176
MEL_369	MEL_020	259	9	67.74	87.01	41.63	sample-4	0.52	0.09	0.176
MEL_369	MEL_020	219	9	22.6	87.01	63.349	sample-4	0.52	0.09	0.176
MEL_369	MEL_020	95	9	92.72	87.01	24.7787	sample-4	0.52	0.09	0.176
MEL_369	MEL_020	246	9	53.77	87.01	49.7989	sample-4	0.52	0.09	0.176
MEL_020	MEL_369	91	219	74.05	22.6	81.5193	sample-4	0.52	0.09	0.176
MEL_020	MEL_369	9	104	87.01	83.49	37.3433	sample-4	0.52	0.09	0.176
MEL_369	MEL_020	95	91	92.72	74.05	30.5902	sample-4	0.52	0.09	0.176
MEL_020	MEL_369	2	246	80.06	53.77	54.7108	sample-4	0.52	0.09	0.176
MEL_020	MEL_369	9	258	87.01	65.93	40.2158	sample-4	0.52	0.09	0.176
MEL_020	MEL_369	9	250	87.01	61.95	48.1665	sample-4	0.52	0.09	0.176
MEL_369	MEL_020	219	14	22.6	92.8	69.9272	sample-4	0.52	0.09	0.176
MEL_369	MEL_020	246	14	53.77	92.8	46.9877	sample-4	0.52	0.09	0.176
MEL_020	MEL_369	9	241	87.01	36.62	50.7391	sample-4	0.52	0.09	0.176
MEL_369	MEL_020	219	73	22.6	81.77	54.0273	sample-4	0.52	0.09	0.176
MEL_369	MEL_020	52	9	91.43	87.01	29.4374	sample-4	0.52	0.09	0.176
MEL_369	MEL_020	225	9	24.09	87.01	66.8068	sample-4	0.52	0.09	0.176
MEL_369	MEL_020	95	73	92.72	81.77	13.4153	sample-4	0.52	0.09	0.176
MEL_020	MEL_369	2	241	80.06	36.62	55.8618	sample-4	0.52	0.09	0.176
MEL_020	MEL_369	73	241	81.77	36.62	44.9117	sample-4	0.52	0.09	0.176
MEL_369	MEL_020	246	73	53.77	81.77	44.8927	sample-4	0.52	0.09	0.176
MEL_369	MEL_020	219	2	22.6	80.06	63.3374	sample-4	0.52	0.09	0.176
MEL_020	MEL_369	9	107	87.01	79.18	41.9939	sample-4	0.52	0.09	0.176
MEL_020	MEL_369	14	104	92.8	83.49	43.5967	sample-4	0.52	0.09	0.176
MEL_020	MEL_369	2	250	80.06	61.95	54.6916	sample-4	0.52	0.09	0.176
MEL_369	MEL_020	107	73	79.18	81.77	29.7099	sample-4	0.52	0.09	0.176
MEL_369	MEL_020	104	73	83.49	81.77	22.3392	sample-4	0.52	0.09	0.176
MEL_020	MEL_369	9	238	87.01	24.25	52.9713	sample-4	0.52	0.09	0.176
MEL_020	MEL_369	14	250	92.8	61.95	44.7694	sample-4	0.52	0.09	0.176
MEL_369	MEL_020	95	92	92.72	74.38	29.2811	sample-4	0.52	0.09	0.176
MEL_020	MEL_369	73	238	81.77	24.25	47.4568	sample-4	0.52	0.09	0.176
MEL_369	MEL_020	52	14	91.43	92.8	37.7324	sample-4	0.52	0.09	0.176
MEL_369	MEL_020	94	92	92.51	74.38	32.5421	sample-4	0.52	0.09	0.176
MEL_020	MEL_369	91	107	74.05	79.18	38.3179	sample-4	0.52	0.09	0.176
MEL_052	MEL_097	93	136	50.37	53.35	44.0374	sample-4	0.37	0.1	0.154
MEL_097	MEL_052	136	90	53.35	42.38	41.6607	sample-4	0.37	0.1	0.154
MEL_052	MEL_097	93	84	50.37	62.07	23.1582	sample-4	0.37	0.1	0.154
MEL_052	MEL_097	28	84	29.09	62.07	29.1086	sample-4	0.37	0.1	0.154
MEL_052	MEL_097	28	135	29.09	50.08	14.6252	sample-4	0.37	0.1	0.154
MEL_052	MEL_097	90	84	42.38	62.07	21.764	sample-4	0.37	0.1	0.154
MEL_052	MEL_207	90	80	42.67	85.61	17.031	sample-2	0.47	0.29	0.326
MEL_052	MEL_207	28	80	34.42	85.61	19.6603	sample-2	0.47	0.29	0.326
MEL_052	MEL_207	28	62	34.42	92.96	41.1132	sample-2	0.47	0.29	0.326
MEL_052	MEL_207	93	103	50.19	86.74	23.4458	sample-2	0.47	0.29	0.326
MEL_052	MEL_207	121	62	29.05	92.96	47.9395	sample-2	0.47	0.29	0.326
MEL_052	MEL_207	90	62	42.67	92.96	37.7914	sample-2	0.47	0.29	0.326
MEL_207	MEL_052	68	90	96.12	42.67	20.315	sample-2	0.47	0.29	0.326
MEL_207	MEL_052	51	90	89.98	42.67	24.9419	sample-2	0.47	0.29	0.326
MEL_052	MEL_207	93	62	50.19	92.96	40.1051	sample-2	0.47	0.29	0.326
MEL_052	MEL_207	93	80	50.19	85.61	16.3063	sample-2	0.47	0.29	0.326
MEL_052	MEL_207	93	51	50.19	89.98	27.2282	sample-2	0.47	0.29	0.326
MEL_052	MEL_207	121	80	29.05	85.61	41.7007	sample-2	0.47	0.29	0.326
MEL_207	MEL_052	51	28	89.98	34.42	28.2255	sample-2	0.47	0.29	0.326
MEL_052	MEL_207	47	80	30.91	85.61	38.996	sample-2	0.47	0.29	0.326
MEL_052	MEL_207	47	62	30.91	92.96	53.2541	sample-2	0.47	0.29	0.326
MEL_052	MEL_223b	28	65	36.13	50.68	38.1913	sample-0	0.17	0.1	0.114
MEL_052	MEL_223b	93	65	61.15	50.68	49.8305	sample-0	0.17	0.1	0.114
MEL_052	MEL_223b	121	65	35.96	50.68	16.3286	sample-0	0.17	0.1	0.114
MEL_052	MEL_223b	47	65	30.34	50.68	21.7161	sample-0	0.17	0.1	0.114
MEL_052	MEL_232	93	250	62.43	46.99	39.98	sample-4	0.16	0.14	0.144
MEL_232	MEL_052	232	90	39.46	54.11	41.8934	sample-4	0.16	0.14	0.144
MEL_052	MEL_232	93	195	62.43	41.39	6.91298	sample-4	0.16	0.14	0.144
MEL_232	MEL_052	65	90	63.52	54.11	118.843	sample-4	0.16	0.14	0.144
MEL_232	MEL_052	195	90	41.39	54.11	10.686	sample-4	0.16	0.14	0.144
MEL_052	MEL_232	93	65	62.43	63.52	120.036	sample-4	0.16	0.14	0.144
MEL_052	MEL_232	28	127	38.82	55.44	71.9325	sample-4	0.16	0.14	0.144
MEL_232	MEL_052	250	90	46.99	54.11	41.4744	sample-4	0.16	0.14	0.144
MEL_052	MEL_232	93	232	62.43	39.46	39.9465	sample-4	0.16	0.14	0.144
MEL_052	MEL_232	121	195	35.75	41.39	29.757	sample-4	0.16	0.14	0.144
MEL_052	MEL_232	90	127	54.11	55.44	93.8276	sample-4	0.16	0.14	0.144
MEL_052	MEL_247	28	138	40.57	90.24	59.5753	sample-0	0.52	0.28	0.328
MEL_247	MEL_052	385	93	32.94	55.56	61.1812	sample-0	0.52	0.28	0.328
MEL_247	MEL_052	385	90	32.94	50.6	66.6807	sample-0	0.52	0.28	0.328
MEL_052	MEL_247	93	138	55.56	90.24	69.2725	sample-0	0.52	0.28	0.328
MEL_052	MEL_247	121	138	31.02	90.24	44.5362	sample-0	0.52	0.28	0.328
MEL_052	MEL_247	90	138	50.6	90.24	75.762	sample-0	0.52	0.28	0.328
MEL_247	MEL_052	385	28	32.94	40.57	55.6086	sample-0	0.52	0.28	0.328
MEL_247	MEL_052	385	121	32.94	31.02	34.9466	sample-0	0.52	0.28	0.328
MEL_331	MEL_052	140	90	34.54	42.97	16.6593	sample-3	0.36	0.19	0.224
MEL_052	MEL_331	28	140	29.67	34.54	20.2143	sample-3	0.36	0.19	0.224
MEL_052	MEL_331	93	47	49.98	83.09	33.2621	sample-3	0.36	0.19	0.224
MEL_331	MEL_052	71	28	65.19	29.67	19.893	sample-3	0.36	0.19	0.224
MEL_052	MEL_331	93	140	49.98	34.54	21.0683	sample-3	0.36	0.19	0.224
MEL_052	MEL_331	93	98	49.98	54.49	45.3374	sample-3	0.36	0.19	0.224
MEL_063b	MEL_207	72	80	96.01	87.39	31.9465	sample-1	0.55	0.14	0.222
MEL_063b	MEL_207	85	62	94.41	91.67	39.747	sample-1	0.55	0.14	0.222
MEL_063b	MEL_207	85	80	94.41	87.39	26.2141	sample-1	0.55	0.14	0.222
MEL_063b	MEL_207	85	103	94.41	91.84	19.0105	sample-1	0.55	0.14	0.222
MEL_063b	MEL_207	72	62	96.01	91.67	51.9915	sample-1	0.55	0.14	0.222
MEL_063b	MEL_207	72	103	96.01	91.84	29.6283	sample-1	0.55	0.14	0.222
MEL_207	MEL_063b	68	34	95.86	90.5	24.5709	sample-1	0.55	0.14	0.222
MEL_207	MEL_063b	51	34	94.48	90.5	25.8573	sample-1	0.55	0.14	0.222
MEL_207	MEL_063b	51	85	94.48	94.41	23.3973	sample-1	0.55	0.14	0.222
MEL_063b	MEL_247	72	138	90.3	92.27	40.7897	sample-4	0.54	0.15	0.228
MEL_247	MEL_063b	385	34	27.01	88.92	64.409	sample-4	0.54	0.15	0.228
MEL_247	MEL_063b	385	85	27.01	85.91	57.6619	sample-4	0.54	0.15	0.228
MEL_063b	MEL_247	85	138	85.91	92.27	37.7123	sample-4	0.54	0.15	0.228
MEL_247	MEL_063b	385	64	27.01	79.64	64.433	sample-4	0.54	0.15	0.228
MEL_247	MEL_063b	385	72	27.01	90.3	68.7664	sample-4	0.54	0.15	0.228
MEL_247	MEL_063b	138	34	92.27	88.92	31.2628	sample-4	0.54	0.15	0.228
MEL_247	MEL_063b	153	34	85.58	88.92	15.2526	sample-4	0.54	0.15	0.228
MEL_063b	MEL_290	72	19	88.14	88	39.6471	sample-2	0.64	0.19	0.28
MEL_063b	MEL_290	72	245	88.14	58.53	36.1847	sample-2	0.64	0.19	0.28
MEL_063b	MEL_290	85	245	85.39	58.53	28.5185	sample-2	0.64	0.19	0.28
MEL_290	MEL_063b	207	34	83.7	86.44	20.0028	sample-2	0.64	0.19	0.28
MEL_063b	MEL_290	72	17	88.14	86.59	34.6325	sample-2	0.64	0.19	0.28
MEL_063b	MEL_290	72	207	88.14	83.7	21.1713	sample-2	0.64	0.19	0.28
MEL_290	MEL_063b	207	85	83.7	85.39	17.5027	sample-2	0.64	0.19	0.28
MEL_290	MEL_063b	56	34	96.91	86.44	30.6304	sample-2	0.64	0.19	0.28
MEL_063b	MEL_290	85	250	85.39	59.15	32.6479	sample-2	0.64	0.19	0.28
MEL_290	MEL_063b	17	34	86.59	86.44	21.4703	sample-2	0.64	0.19	0.28
MEL_331	MEL_063b	98	34	46.33	82.39	27.1817	sample-0	0.33	0.13	0.17
MEL_331	MEL_063b	71	34	67.06	82.39	27.8034	sample-0	0.33	0.13	0.17
MEL_331	MEL_063b	98	85	46.33	81.78	33.1755	sample-0	0.33	0.13	0.17
MEL_063b	MEL_331	85	47	81.78	80.89	27.5048	sample-0	0.33	0.13	0.17
MEL_331	MEL_063b	71	85	67.06	81.78	25.0942	sample-0	0.33	0.13	0.17
MEL_331	MEL_063b	140	34	41.57	82.39	29.2115	sample-0	0.33	0.13	0.17
MEL_065	MEL_207	103	80	89.78	86.19	25.3925	sample-3	0.51	0.33	0.366
MEL_065	MEL_207	42	80	32.25	86.19	23.4895	sample-3	0.51	0.33	0.366
MEL_065	MEL_207	42	62	32.25	91.85	38.5234	sample-3	0.51	0.33	0.366
MEL_065	MEL_207	103	62	89.78	91.85	32.4833	sample-3	0.51	0.33	0.366
MEL_065	MEL_207	42	51	32.25	92.95	21.0218	sample-3	0.51	0.33	0.366
MEL_065	MEL_207	55	80	35.82	86.19	33.8726	sample-3	0.51	0.33	0.366
MEL_247	MEL_065	385	42	31.29	30.96	21.7431	sample-2	0.48	0.16	0.224
MEL_247	MEL_065	385	103	31.29	82	16.2752	sample-2	0.48	0.16	0.224
MEL_065	MEL_247	103	138	82	85.21	30.4675	sample-2	0.48	0.16	0.224
MEL_065	MEL_247	42	138	30.96	85.21	32.2493	sample-2	0.48	0.16	0.224
MEL_065	MEL_247	55	138	28.91	85.21	42.849	sample-2	0.48	0.16	0.224
MEL_331	MEL_065	98	103	51.11	89.26	40.6591	sample-1	0.36	0.15	0.192
MEL_065	MEL_331	42	47	33.09	79.75	27.9449	sample-1	0.36	0.15	0.192
MEL_065	MEL_331	42	140	33.09	28.6	43.8423	sample-1	0.36	0.15	0.192
MEL_331	MEL_065	71	103	64.91	89.26	31.537	sample-1	0.36	0.15	0.192
MEL_065	MEL_331	42	71	33.09	64.91	23.9353	sample-1	0.36	0.15	0.192
MEL_066	MEL_207	15	80	31.08	80.63	21.2541	sample-0	0.42	0.19	0.236
MEL_066	MEL_207	66	80	29.05	80.63	32.6193	sample-0	0.42	0.19	0.236
MEL_066	MEL_207	15	62	31.08	90.24	42.7159	sample-0	0.42	0.19	0.236
MEL_207	MEL_066	51	15	91.58	31.08	30.7095	sample-0	0.42	0.19	0.236
MEL_066	MEL_207	156	80	30.09	80.63	23.4972	sample-0	0.42	0.19	0.236
MEL_066	MEL_207	156	62	30.09	90.24	36.1986	sample-0	0.42	0.19	0.236
MEL_066	MEL_207	66	62	29.05	90.24	50.6235	sample-0	0.42	0.19	0.236
MEL_232	MEL_066	250	66	49.19	40.43	57.8533	sample-0	0.16	0.08	0.096
MEL_232	MEL_066	250	15	49.19	37.55	63.3447	sample-0	0.16	0.08	0.096
MEL_066	MEL_232	15	65	37.55	62.92	72.8508	sample-0	0.16	0.08	0.096
MEL_066	MEL_232	15	195	37.55	40.08	29.3059	sample-0	0.16	0.08	0.096
MEL_232	MEL_066	250	14	49.19	40.58	61.2604	sample-0	0.16	0.08	0.096
MEL_066	MEL_232	14	65	40.58	62.92	69.7955	sample-0	0.16	0.08	0.096
MEL_066	MEL_232	14	195	40.58	40.08	26.4253	sample-0	0.16	0.08	0.096
MEL_066	MEL_232	156	195	40.62	40.08	63.1954	sample-0	0.16	0.08	0.096
MEL_066	MEL_234	66	82	32.54	82.55	27.1812	sample-3	0.42	0.32	0.34
MEL_066	MEL_234	15	82	33.04	82.55	28.4911	sample-3	0.42	0.32	0.34
MEL_066	MEL_234	15	57	33.04	80.37	35.4653	sample-3	0.42	0.32	0.34
MEL_066	MEL_234	156	82	41.04	82.55	25.1519	sample-3	0.42	0.32	0.34
MEL_066	MEL_234	156	57	41.04	80.37	18.6171	sample-3	0.42	0.32	0.34
MEL_066	MEL_234	66	57	32.54	80.37	29.9821	sample-3	0.42	0.32	0.34
MEL_247	MEL_066	385	66	31.47	26.55	47.2777	sample-3	0.51	0.16	0.23
MEL_066	MEL_247	66	138	26.55	88.8	53.6925	sample-3	0.51	0.16	0.23
MEL_066	MEL_247	15	138	23	88.8	47.3169	sample-3	0.51	0.16	0.23
MEL_066	MEL_247	14	138	23.24	88.8	43.554	sample-3	0.51	0.16	0.23
MEL_247	MEL_066	385	15	31.47	23	34.4809	sample-3	0.51	0.16	0.23
MEL_247	MEL_066	385	14	31.47	23.24	31.1015	sample-3	0.51	0.16	0.23
MEL_066	MEL_247	156	138	27.9	88.8	49.705	sample-3	0.51	0.16	0.23
MEL_066	MEL_274	66	58	28.88	47.97	30.8533	sample-0	0.22	0.12	0.14
MEL_066	MEL_274	15	58	28.63	47.97	23.0938	sample-0	0.22	0.12	0.14
MEL_066	MEL_331	66	140	29.56	51.16	36.591	sample-3	0.33	0.25	0.266
MEL_066	MEL_331	15	47	28.19	84.77	34.8947	sample-3	0.33	0.25	0.266
MEL_331	MEL_066	98	15	56.47	28.19	33.2486	sample-3	0.33	0.25	0.266
MEL_331	MEL_066	98	14	56.47	29.04	30.4303	sample-3	0.33	0.25	0.266
MEL_331	MEL_066	140	14	51.16	29.04	12.0542	sample-3	0.33	0.25	0.266
MEL_331	MEL_066	71	66	64.42	29.56	31.4371	sample-3	0.33	0.25	0.266
MEL_331	MEL_066	98	66	56.47	29.56	60.8938	sample-3	0.33	0.25	0.266
MEL_066	MEL_331	66	47	29.56	84.77	54.2624	sample-3	0.33	0.25	0.266
MEL_331	MEL_066	140	15	51.16	28.19	15.5539	sample-3	0.33	0.25	0.266
MEL_331	MEL_066	71	15	64.42	28.19	27.6104	sample-3	0.33	0.25	0.266
MEL_085	MEL_207	109	80	88.27	79.81	10.6088	sample-3	0.74	0.09	0.22
MEL_085	MEL_207	109	62	88.27	84.54	32.5144	sample-3	0.74	0.09	0.22
MEL_207	MEL_085	51	355	87.61	96.14	39.3337	sample-3	0.74	0.09	0.22
MEL_207	MEL_085	68	27	91.01	95.73	72.819	sample-3	0.74	0.09	0.22
MEL_085	MEL_207	123	80	91.45	79.81	19.2845	sample-3	0.74	0.09	0.22
MEL_085	MEL_207	378	80	95.43	79.81	28.2432	sample-3	0.74	0.09	0.22
MEL_085	MEL_207	378	62	95.43	84.54	30.927	sample-3	0.74	0.09	0.22
MEL_207	MEL_085	51	27	87.61	95.73	67.8108	sample-3	0.74	0.09	0.22
MEL_085	MEL_207	79	80	93.67	79.81	43.1765	sample-3	0.74	0.09	0.22
MEL_085	MEL_207	109	103	88.27	83.22	19.7992	sample-3	0.74	0.09	0.22
MEL_085	MEL_234	109	82	93.08	80.83	33.3291	sample-2	0.77	0.21	0.322
MEL_085	MEL_234	109	57	93.08	82.39	42.568	sample-2	0.77	0.21	0.322
MEL_085	MEL_234	66	82	93.23	80.83	52.5768	sample-2	0.77	0.21	0.322
MEL_085	MEL_234	79	82	95.57	80.83	51.5467	sample-2	0.77	0.21	0.322
MEL_085	MEL_234	370	57	96.04	82.39	32.636	sample-2	0.77	0.21	0.322
MEL_085	MEL_234	27	57	96.43	82.39	59.449	sample-2	0.77	0.21	0.322
MEL_085	MEL_234	378	57	97.76	82.39	42.1916	sample-2	0.77	0.21	0.322
MEL_085	MEL_234	370	82	96.04	80.83	23.7644	sample-2	0.77	0.21	0.322
MEL_247	MEL_085	385	246	31.8	81.92	35.3052	sample-3	0.51	0.14	0.214
MEL_247	MEL_085	385	79	31.8	92	23.5243	sample-3	0.51	0.14	0.214
MEL_247	MEL_085	385	350	31.8	93.04	16.1786	sample-3	0.51	0.14	0.214
MEL_247	MEL_085	385	27	31.8	92.69	33.352	sample-3	0.51	0.14	0.214
MEL_085	MEL_247	79	138	92	85.26	37.9874	sample-3	0.51	0.14	0.214
MEL_085	MEL_247	109	138	85.59	85.26	41.2848	sample-3	0.51	0.14	0.214
MEL_247	MEL_085	385	355	31.8	94.36	28.7567	sample-3	0.51	0.14	0.214
MEL_085	MEL_247	378	138	94.58	85.26	31.7436	sample-3	0.51	0.14	0.214
MEL_247	MEL_085	385	406	31.8	85.87	41.9018	sample-3	0.51	0.14	0.214
MEL_085	MEL_247	124	138	92.33	85.26	37.7881	sample-3	0.51	0.14	0.214
MEL_247	MEL_085	138	355	85.26	94.36	22.5108	sample-3	0.51	0.14	0.214
MEL_085	MEL_247	252	138	85.74	85.26	37.9485	sample-3	0.51	0.14	0.214
MEL_247	MEL_085	385	109	31.8	85.59	53.8283	sample-3	0.51	0.14	0.214
MEL_085	MEL_247	79	153	92	76.62	53.6791	sample-3	0.51	0.14	0.214
MEL_247	MEL_085	153	27	76.62	92.69	68.3845	sample-3	0.51	0.14	0.214
MEL_247	MEL_085	385	370	31.8	93.24	41.0267	sample-3	0.51	0.14	0.214
MEL_247	MEL_085	385	356	31.8	93.85	27.5449	sample-3	0.51	0.14	0.214
MEL_247	MEL_085	385	378	31.8	94.58	36.954	sample-3	0.51	0.14	0.214
MEL_247	MEL_085	385	252	31.8	85.74	35.5284	sample-3	0.51	0.14	0.214
MEL_247	MEL_085	385	66	31.8	89.77	33.1244	sample-3	0.51	0.14	0.214
MEL_085	MEL_247	246	138	81.92	85.26	33.7598	sample-3	0.51	0.14	0.214
MEL_085	MEL_247	152	138	86.71	85.26	37.1041	sample-3	0.51	0.14	0.214
MEL_085	MEL_247	370	138	93.24	85.26	25.6393	sample-3	0.51	0.14	0.214
MEL_085	MEL_247	27	138	92.69	85.26	46.5904	sample-3	0.51	0.14	0.214
MEL_097	MEL_168	136	60	58.26	93.5	28.8752	sample-2	0.59	0.42	0.454
MEL_097	MEL_168	128	60	71.56	93.5	35.3233	sample-2	0.59	0.42	0.454
MEL_097	MEL_168	136	38	58.26	35.92	48.1604	sample-2	0.59	0.42	0.454
MEL_207	MEL_097	51	136	87.1	52.87	22.4619	sample-4	0.5	0.59	0.572
MEL_097	MEL_207	136	80	52.87	85.86	15.6501	sample-4	0.5	0.59	0.572
MEL_097	MEL_207	136	62	52.87	92.19	36.1185	sample-4	0.5	0.59	0.572
MEL_097	MEL_207	128	80	49.23	85.86	20.2154	sample-4	0.5	0.59	0.572
MEL_207	MEL_097	68	84	96.82	69.54	34.8531	sample-4	0.5	0.59	0.572
MEL_097	MEL_207	128	103	49.23	82.17	16.3116	sample-4	0.5	0.59	0.572
MEL_207	MEL_097	68	136	96.82	52.87	18.8557	sample-4	0.5	0.59	0.572
MEL_097	MEL_207	136	103	52.87	82.17	21.8233	sample-4	0.5	0.59	0.572
MEL_207	MEL_097	51	84	87.1	69.54	31.2521	sample-4	0.5	0.59	0.572
MEL_097	MEL_215	136	130	55.61	46.05	51.6506	sample-3	0.36	0.15	0.192
MEL_097	MEL_215	136	10	55.61	36.67	15.0513	sample-3	0.36	0.15	0.192
MEL_215	MEL_097	19	84	31.62	56.98	24.5794	sample-3	0.36	0.15	0.192
MEL_097	MEL_215	135	10	57.7	36.67	17.215	sample-3	0.36	0.15	0.192
MEL_097	MEL_215	135	130	57.7	46.05	50.1588	sample-3	0.36	0.15	0.192
MEL_097	MEL_232	136	195	50.68	40.01	40.5682	sample-3	0.21	0.08	0.106
MEL_097	MEL_232	136	127	50.68	56.95	92.0988	sample-3	0.21	0.08	0.106
MEL_232	MEL_097	232	84	39.15	61.85	35.5691	sample-3	0.21	0.08	0.106
MEL_097	MEL_232	135	362	55.48	34.4	55.4183	sample-3	0.21	0.08	0.106
MEL_232	MEL_097	250	84	46.08	61.85	26.8741	sample-3	0.21	0.08	0.106
MEL_232	MEL_097	232	134	39.15	52.82	23.073	sample-3	0.21	0.08	0.106
MEL_097	MEL_232	136	65	50.68	63.23	154.167	sample-3	0.21	0.08	0.106
MEL_232	MEL_097	250	135	46.08	55.48	16.4356	sample-3	0.21	0.08	0.106
MEL_097	MEL_232	128	195	57.45	40.01	38.9379	sample-3	0.21	0.08	0.106
MEL_232	MEL_097	420	84	36.73	61.85	24.7492	sample-3	0.21	0.08	0.106
MEL_232	MEL_097	232	136	39.15	50.68	26.4337	sample-3	0.21	0.08	0.106
MEL_097	MEL_232	136	420	50.68	36.73	44.5537	sample-3	0.21	0.08	0.106
MEL_097	MEL_232	136	404	50.68	33.47	53.585	sample-3	0.21	0.08	0.106
MEL_097	MEL_234	136	82	50.28	82.04	16.0207	sample-2	0.42	0.19	0.236
MEL_234	MEL_097	82	84	82.04	64.17	33.6185	sample-2	0.42	0.19	0.236
MEL_097	MEL_234	136	57	50.28	85.46	21.1053	sample-2	0.42	0.19	0.236
MEL_097	MEL_234	128	57	54.31	85.46	22.1209	sample-2	0.42	0.19	0.236
MEL_247	MEL_097	385	136	31.04	47.51	52.2769	sample-3	0.53	0.16	0.234
MEL_247	MEL_097	153	136	89.27	47.51	34.3681	sample-3	0.53	0.16	0.234
MEL_097	MEL_247	136	138	47.51	90.69	47.8101	sample-3	0.53	0.16	0.234
MEL_247	MEL_097	385	84	31.04	70.22	46.4631	sample-3	0.53	0.16	0.234
MEL_097	MEL_247	128	138	46.54	90.69	52.582	sample-3	0.53	0.16	0.234
MEL_097	MEL_247	128	385	46.54	31.04	50.7279	sample-3	0.53	0.16	0.234
MEL_247	MEL_097	84	136	88.56	47.51	51.2304	sample-3	0.53	0.16	0.234
MEL_247	MEL_097	361	136	81.99	47.51	52.5989	sample-3	0.53	0.16	0.234
MEL_097	MEL_252	136	90	51.72	64.72	17.9735	sample-0	0.49	0.12	0.194
MEL_252	MEL_097	90	84	64.72	64.45	28.7297	sample-0	0.49	0.12	0.194
MEL_097	MEL_252	136	124	51.72	79.5	44.2923	sample-0	0.49	0.12	0.194
MEL_097	MEL_274	136	58	51.68	50.86	26.0077	sample-1	0.34	0.1	0.148
MEL_097	MEL_274	128	58	50.89	50.86	22.2373	sample-1	0.34	0.1	0.148
MEL_097	MEL_274	135	58	51.31	50.86	25.6844	sample-1	0.34	0.1	0.148
MEL_097	MEL_278	135	124	56.97	50.49	11.6298	sample-2	0.43	0.14	0.198
MEL_278	MEL_097	124	84	50.49	70.13	27.0331	sample-2	0.43	0.14	0.198
MEL_097	MEL_278	135	112	56.97	76.38	14.5313	sample-2	0.43	0.14	0.198
MEL_097	MEL_278	136	124	58.34	50.49	12.0299	sample-2	0.43	0.14	0.198
MEL_097	MEL_278	136	106	58.34	74.92	28.0686	sample-2	0.43	0.14	0.198
MEL_331	MEL_097	140	136	30.18	55.29	29.4172	sample-2	0.4	0.19	0.232
MEL_331	MEL_097	71	136	65.36	55.29	22.2916	sample-2	0.4	0.19	0.232
MEL_097	MEL_331	136	47	55.29	82.85	25.4184	sample-2	0.4	0.19	0.232
MEL_331	MEL_097	98	136	55.16	55.29	24.6893	sample-2	0.4	0.19	0.232
MEL_331	MEL_097	54	84	85.73	66.57	42.0221	sample-2	0.4	0.19	0.232
MEL_331	MEL_097	140	84	30.18	66.57	29.0921	sample-2	0.4	0.19	0.232
MEL_331	MEL_097	98	135	55.16	52.33	26.583	sample-2	0.4	0.19	0.232
MEL_331	MEL_097	71	84	65.36	66.57	33.8314	sample-2	0.4	0.19	0.232
MEL_331	MEL_097	98	84	55.16	66.57	35.5169	sample-2	0.4	0.19	0.232
MEL_097	MEL_331	128	47	58.58	82.85	27.9784	sample-2	0.4	0.19	0.232
MEL_331	MEL_097	86	135	51.4	52.33	21.6373	sample-2	0.4	0.19	0.232
MEL_097	MEL_398	136	150	61.25	63.37	26.0278	sample-1	0.58	0.14	0.228
MEL_398	MEL_097	284	84	83.74	65.65	34.9319	sample-1	0.58	0.14	0.228
MEL_398	MEL_097	312	84	82.51	65.65	40.111	sample-1	0.58	0.14	0.228
MEL_097	MEL_398	136	85	61.25	92.12	31.642	sample-1	0.58	0.14	0.228
MEL_398	MEL_097	312	135	82.51	61.37	35.7906	sample-1	0.58	0.14	0.228
MEL_097	MEL_398	136	155	61.25	74.85	18.5889	sample-1	0.58	0.14	0.228
MEL_247	MEL_109	385	133	35.79	86.83	40.1381	sample-0	0.53	0.27	0.322
MEL_247	MEL_109	385	74	35.79	89.11	30.5472	sample-0	0.53	0.27	0.322
MEL_109	MEL_247	130	138	92.41	90.12	18.9003	sample-0	0.53	0.27	0.322
MEL_109	MEL_247	133	138	86.83	90.12	14.2899	sample-0	0.53	0.27	0.322
MEL_109	MEL_247	74	138	89.11	90.12	31.016	sample-0	0.53	0.27	0.322
MEL_247	MEL_109	153	133	86.32	86.83	34.1106	sample-0	0.53	0.27	0.322
MEL_109	MEL_247	46	138	75.05	90.12	31.9669	sample-0	0.53	0.27	0.322
MEL_247	MEL_146	385	258	25.97	76.26	85.0497	sample-4	0.47	0.23	0.278
MEL_247	MEL_146	385	164	25.97	91.61	59.1962	sample-4	0.47	0.23	0.278
MEL_247	MEL_146	385	254	25.97	79.25	85.0923	sample-4	0.47	0.23	0.278
MEL_146	MEL_247	258	138	76.26	88.02	41.6584	sample-4	0.47	0.23	0.278
MEL_247	MEL_146	385	103	25.97	87.59	61.2142	sample-4	0.47	0.23	0.278
MEL_146	MEL_247	103	138	87.59	88.02	27.7149	sample-4	0.47	0.23	0.278
MEL_247	MEL_146	385	63	25.97	87.92	54.8952	sample-4	0.47	0.23	0.278
MEL_146	MEL_247	75	138	87.08	88.02	36.0651	sample-4	0.47	0.23	0.278
MEL_146	MEL_247	63	138	87.92	88.02	9.75712	sample-4	0.47	0.23	0.278
MEL_247	MEL_146	153	254	78.84	79.25	42.7991	sample-4	0.47	0.23	0.278
MEL_247	MEL_146	385	55	25.97	85.03	63.7936	sample-4	0.47	0.23	0.278
MEL_247	MEL_146	138	55	88.02	85.03	24.5653	sample-4	0.47	0.23	0.278
MEL_149	MEL_342b	17	48	90.11	51.85	38.5479	sample-1	0.67	0.27	0.35
MEL_342b	MEL_149	27	17	74.57	90.11	45.6467	sample-1	0.67	0.27	0.35
MEL_342b	MEL_149	26	12	78.87	91.77	40.5486	sample-1	0.67	0.27	0.35
MEL_149	MEL_368	162	62	92.08	95.98	17.7939	sample-2	0.82	0.78	0.788
MEL_149	MEL_368	6	81	81.58	93.74	17.3565	sample-2	0.82	0.78	0.788
MEL_368	MEL_149	9	17	54.61	84.76	59.4055	sample-2	0.82	0.78	0.788
MEL_149	MEL_368	162	138	92.08	79.95	19.6818	sample-2	0.82	0.78	0.788
MEL_149	MEL_368	154	62	92.12	95.98	30.287	sample-2	0.82	0.78	0.788
MEL_149	MEL_368	17	62	84.76	95.98	43.291	sample-2	0.82	0.78	0.788
MEL_369	MEL_149	52	42	89.9	82.54	9.38493	sample-1	0.47	0.24	0.286
MEL_149	MEL_369	17	219	78.97	24.04	66.3445	sample-1	0.47	0.24	0.286
MEL_149	MEL_369	17	246	78.97	52.16	46.8873	sample-1	0.47	0.24	0.286
MEL_369	MEL_149	95	17	92.94	78.97	60.367	sample-1	0.47	0.24	0.286
MEL_149	MEL_369	51	13	77.91	58.3	12.775	sample-1	0.47	0.24	0.286
MEL_149	MEL_369	162	250	58.58	55.95	52.3482	sample-1	0.47	0.24	0.286
MEL_369	MEL_149	94	17	93.15	78.97	56.8494	sample-1	0.47	0.24	0.286
MEL_369	MEL_149	52	162	89.9	58.58	20.716	sample-1	0.47	0.24	0.286
MEL_369	MEL_149	66	100	78.05	83.17	12.8859	sample-1	0.47	0.24	0.286
MEL_149	MEL_369	154	225	85.04	27.01	66.6661	sample-1	0.47	0.24	0.286
MEL_168	MEL_065	60	103	90.19	90.11	62.7438	sample-3	0.55	0.12	0.206
MEL_065	MEL_168	42	60	36.52	90.19	56.9866	sample-3	0.55	0.12	0.206
MEL_168	MEL_066	60	15	91.65	31.03	48.5196	sample-4	0.55	0.13	0.214
MEL_207	MEL_168	51	60	89.97	93.51	48.0977	sample-2	0.62	0.32	0.38
MEL_207	MEL_168	68	60	93.13	93.51	43.3631	sample-2	0.62	0.32	0.38
MEL_168	MEL_207	60	80	93.51	87.25	49.6928	sample-2	0.62	0.32	0.38
MEL_168	MEL_207	60	62	93.51	86.58	46.4264	sample-2	0.62	0.32	0.38
MEL_168	MEL_207	60	103	93.51	92.81	57.5008	sample-2	0.62	0.32	0.38
MEL_168	MEL_207	214	80	96.75	87.25	39.0241	sample-2	0.62	0.32	0.38
MEL_168	MEL_215	60	130	91.91	32.55	49.5719	sample-1	0.54	0.12	0.204
MEL_215	MEL_168	10	60	28.92	91.91	71.6615	sample-1	0.54	0.12	0.204
MEL_168	MEL_223b	60	65	94.48	38.54	44.6309	sample-4	0.64	0.15	0.248
MEL_168	MEL_223b	60	33	94.48	37.93	58.1784	sample-4	0.64	0.15	0.248
MEL_232	MEL_168	375	60	38.83	81.58	77.3346	sample-3	0.37	0.09	0.146
MEL_168	MEL_232	60	362	81.58	34.95	59.5598	sample-3	0.37	0.09	0.146
MEL_168	MEL_232	60	409	81.58	41.69	72.0576	sample-3	0.37	0.09	0.146
MEL_168	MEL_232	60	420	81.58	46.37	49.5589	sample-3	0.37	0.09	0.146
MEL_168	MEL_232	60	65	81.58	63.63	101.955	sample-3	0.37	0.09	0.146
MEL_168	MEL_232	60	195	81.58	42.37	60.5354	sample-3	0.37	0.09	0.146
MEL_168	MEL_232	60	404	81.58	41.58	82.0051	sample-3	0.37	0.09	0.146
MEL_168	MEL_234	60	82	93.66	79.77	47.3958	sample-0	0.58	0.08	0.18
MEL_168	MEL_234	60	57	93.66	84.24	32.0556	sample-0	0.58	0.08	0.18
MEL_247	MEL_168	385	60	38.09	90.08	28.3937	sample-1	0.64	0.63	0.632
MEL_168	MEL_247	60	138	90.08	89.95	24.2424	sample-1	0.64	0.63	0.632
MEL_247	MEL_168	385	38	38.09	39.66	39.0817	sample-1	0.64	0.63	0.632
MEL_168	MEL_247	38	138	39.66	89.95	42.4505	sample-1	0.64	0.63	0.632
MEL_247	MEL_168	153	60	90.68	90.08	46.3488	sample-1	0.64	0.63	0.632
MEL_247	MEL_168	361	60	71.45	90.08	20.4793	sample-1	0.64	0.63	0.632
MEL_168	MEL_252	60	124	93.1	73.66	46.8327	sample-0	0.58	0.16	0.244
MEL_168	MEL_252	60	90	93.1	57.77	65.989	sample-0	0.58	0.16	0.244
MEL_168	MEL_274	60	58	92.23	53.67	47.8507	sample-1	0.56	0.11	0.2
MEL_168	MEL_278	60	124	87.93	42.4	58.237	sample-0	0.62	0.21	0.292
MEL_168	MEL_278	60	101	87.93	81.67	44.2924	sample-0	0.62	0.21	0.292
MEL_168	MEL_278	60	112	87.93	81.38	47.5326	sample-0	0.62	0.21	0.292
MEL_168	MEL_278	60	70	87.93	92.78	54.5858	sample-0	0.62	0.21	0.292
MEL_168	MEL_278	60	106	87.93	78.81	40.9446	sample-0	0.62	0.21	0.292
MEL_331	MEL_168	71	60	64.75	80.26	46.6007	sample-1	0.53	0.12	0.202
MEL_168	MEL_331	60	47	80.26	81.23	65.9619	sample-1	0.53	0.12	0.202
MEL_331	MEL_168	140	60	34.17	80.26	46.4333	sample-1	0.53	0.12	0.202
MEL_331	MEL_168	22	38	40.69	36.87	32.133	sample-1	0.53	0.12	0.202
MEL_331	MEL_168	71	38	64.75	36.87	31.8083	sample-1	0.53	0.12	0.202
MEL_331	MEL_168	98	60	43.87	80.26	66.677	sample-1	0.53	0.12	0.202
MEL_331	MEL_168	54	60	84.05	80.26	66.8102	sample-1	0.53	0.12	0.202
MEL_331	MEL_168	85	60	38.99	80.26	52.5307	sample-1	0.53	0.12	0.202
MEL_341	MEL_168	53	60	29.51	84.56	48.6655	sample-0	0.47	0.11	0.182
MEL_168	MEL_341	60	169	84.56	39.24	45.1707	sample-0	0.47	0.11	0.182
MEL_341	MEL_168	54	60	29.51	84.56	50.5436	sample-0	0.47	0.11	0.182
MEL_341	MEL_168	244	60	83.2	84.56	58.9351	sample-0	0.47	0.11	0.182
MEL_168	MEL_341	60	165	84.56	41.47	43.7598	sample-0	0.47	0.11	0.182
MEL_398	MEL_168	106	60	86.76	90.94	67.6113	sample-2	0.48	0.13	0.2
MEL_168	MEL_398	60	168	90.94	89.5	51.3821	sample-2	0.48	0.13	0.2
MEL_168	MEL_398	60	63	90.94	93.82	39.68	sample-2	0.48	0.13	0.2
MEL_168	MEL_398	60	85	90.94	88.6	54.6901	sample-2	0.48	0.13	0.2
MEL_168	MEL_398	60	150	90.94	63.83	60.5232	sample-2	0.48	0.13	0.2
MEL_398	MEL_168	312	60	81.14	90.94	34.9523	sample-2	0.48	0.13	0.2
MEL_398	MEL_168	107	60	87.19	90.94	70.9534	sample-2	0.48	0.13	0.2
MEL_168	MEL_398	60	149	90.94	60.15	60.8784	sample-2	0.48	0.13	0.2
MEL_168	MEL_398	89	149	80.61	60.15	44.5357	sample-2	0.48	0.13	0.2
MEL_168	MEL_398	60	166	90.94	90.86	54.8447	sample-2	0.48	0.13	0.2
MEL_168	MEL_398	60	112	90.94	92.36	67.908	sample-2	0.48	0.13	0.2
MEL_168	MEL_398	60	155	90.94	73.63	60.6837	sample-2	0.48	0.13	0.2
MEL_360	MEL_173	785	998	42.81	38.59	91.8763	sample-1	0.31	0.19	0.214
MEL_173	MEL_360	858	339	48.11	43.71	30.7713	sample-1	0.31	0.19	0.214
MEL_173	MEL_360	866	785	46.64	42.81	48.4193	sample-1	0.31	0.19	0.214
MEL_173	MEL_360	947	785	53.54	42.81	80.5394	sample-1	0.31	0.19	0.214
MEL_173	MEL_360	1107	785	47.44	42.81	90.0324	sample-1	0.31	0.19	0.214
MEL_173	MEL_360	947	346	53.54	74.5	62.2046	sample-1	0.31	0.19	0.214
MEL_360	MEL_173	75	696	65.75	72.42	57.8633	sample-1	0.31	0.19	0.214
MEL_173	MEL_360	872	339	42.26	43.71	37.5228	sample-1	0.31	0.19	0.214
MEL_173	MEL_360	947	318	53.54	49	72.9869	sample-1	0.31	0.19	0.214
MEL_360	MEL_173	66	696	76.57	72.42	70.1007	sample-1	0.31	0.19	0.214
MEL_173	MEL_360	947	418	53.54	33.82	75.4671	sample-1	0.31	0.19	0.214
MEL_360	MEL_173	75	12	65.75	25.53	31.0684	sample-1	0.31	0.19	0.214
MEL_360	MEL_173	785	357	42.81	40.25	132.233	sample-1	0.31	0.19	0.214
MEL_173	MEL_360	866	75	46.64	65.75	54.129	sample-1	0.31	0.19	0.214
MEL_173	MEL_360	866	66	46.64	76.57	58.5764	sample-1	0.31	0.19	0.214
MEL_173	MEL_360	858	75	48.11	65.75	53.2804	sample-1	0.31	0.19	0.214
MEL_360	MEL_173	334	938	45.69	55.39	38.7495	sample-1	0.31	0.19	0.214
MEL_173	MEL_360	599	791	75.15	37.54	81.5211	sample-1	0.31	0.19	0.214
MEL_173	MEL_360	947	338	53.54	38.82	44.6651	sample-1	0.31	0.19	0.214
MEL_173	MEL_360	947	417	53.54	31.37	75.6037	sample-1	0.31	0.19	0.214
MEL_360	MEL_173	187	12	54	25.53	55.4936	sample-1	0.31	0.19	0.214
MEL_173	MEL_360	947	443	53.54	37.64	63.4593	sample-1	0.31	0.19	0.214
MEL_360	MEL_173	334	42	45.69	54.34	86.2016	sample-1	0.31	0.19	0.214
MEL_360	MEL_173	785	42	42.81	54.34	139.75	sample-1	0.31	0.19	0.214
MEL_360	MEL_173	339	353	43.71	43.41	79.3207	sample-1	0.31	0.19	0.214
MEL_360	MEL_173	782	353	41.19	43.41	135.842	sample-1	0.31	0.19	0.214
MEL_173	MEL_360	866	337	46.64	38.07	31.4111	sample-1	0.31	0.19	0.214
MEL_177	MEL_232	7	195	36.58	38.69	60.3623	sample-0	0.14	0.07	0.084
MEL_177	MEL_232	7	250	36.58	49.61	76.0624	sample-0	0.14	0.07	0.084
MEL_181	MEL_202	586	780	71.18	69.65	20.9545	sample-1	0.42	0.17	0.22
MEL_202	MEL_181	220	348	40.65	89.66	82.5347	sample-1	0.42	0.17	0.22
MEL_202	MEL_181	220	190	40.65	82.23	46.783	sample-1	0.42	0.17	0.22
MEL_181	MEL_202	586	678	71.18	84.89	47.6505	sample-1	0.42	0.17	0.22
MEL_181	MEL_202	727	761	68.46	72.53	75.4085	sample-1	0.42	0.17	0.22
MEL_202	MEL_181	780	348	69.65	89.66	72.0949	sample-1	0.42	0.17	0.22
MEL_202	MEL_181	780	589	69.65	75.89	17.9482	sample-1	0.42	0.17	0.22
MEL_181	MEL_202	190	780	82.23	69.65	30.9797	sample-1	0.42	0.17	0.22
MEL_202	MEL_181	764	348	62.24	89.66	71.4509	sample-1	0.42	0.17	0.22
MEL_202	MEL_181	200	348	64.47	89.66	51.8918	sample-1	0.42	0.17	0.22
MEL_181	MEL_202	190	764	82.23	62.24	28.5452	sample-1	0.42	0.17	0.22
MEL_202	MEL_181	764	358	62.24	91.68	67.4857	sample-1	0.42	0.17	0.22
MEL_202	MEL_181	140	348	27.43	89.66	48.435	sample-1	0.42	0.17	0.22
MEL_181	MEL_202	529	360	89.73	77.46	77.9548	sample-1	0.42	0.17	0.22
MEL_202	MEL_181	307	348	71.94	89.66	74.7433	sample-1	0.42	0.17	0.22
MEL_202	MEL_181	762	586	69.98	71.18	34.9383	sample-1	0.42	0.17	0.22
MEL_202	MEL_181	678	589	84.89	75.89	47.1356	sample-1	0.42	0.17	0.22
MEL_202	MEL_181	764	345	62.24	88.53	75.069	sample-1	0.42	0.17	0.22
MEL_181	MEL_202	586	224	71.18	44.6	65.0505	sample-1	0.42	0.17	0.22
MEL_181	MEL_202	688	224	71.62	44.6	80.2499	sample-1	0.42	0.17	0.22
MEL_181	MEL_202	480	360	84.93	77.46	90.1784	sample-1	0.42	0.17	0.22
MEL_202	MEL_181	720	589	79.3	75.89	44.5121	sample-1	0.42	0.17	0.22
MEL_202	MEL_181	271	499	73.95	86.45	70.6442	sample-1	0.42	0.17	0.22
MEL_202	MEL_181	287	348	43.88	89.66	81.4742	sample-1	0.42	0.17	0.22
MEL_181	MEL_202	502	780	85.89	69.65	59.0422	sample-1	0.42	0.17	0.22
MEL_181	MEL_202	303	780	34.33	69.65	43.4607	sample-1	0.42	0.17	0.22
MEL_202	MEL_181	780	595	69.65	78.39	20.8764	sample-1	0.42	0.17	0.22
MEL_202	MEL_181	387	727	55.04	68.46	49.4067	sample-1	0.42	0.17	0.22
MEL_181	MEL_280	579	410	77.23	39.79	62.7797	sample-2	0.47	0.15	0.214
MEL_280	MEL_181	356	358	67.45	92.4	51.4914	sample-2	0.47	0.15	0.214
MEL_280	MEL_181	205	132	78.04	90.95	36.2065	sample-2	0.47	0.15	0.214
MEL_280	MEL_181	340	358	72.19	92.4	82.8799	sample-2	0.47	0.15	0.214
MEL_280	MEL_181	195	589	78.13	78.48	44.1867	sample-2	0.47	0.15	0.214
MEL_280	MEL_181	35	132	63.55	90.95	29.8584	sample-2	0.47	0.15	0.214
MEL_280	MEL_181	195	358	78.13	92.4	77.8462	sample-2	0.47	0.15	0.214
MEL_181	MEL_280	579	168	77.23	74.75	20.9377	sample-2	0.47	0.15	0.214
MEL_280	MEL_181	39	589	64.79	78.48	42.4108	sample-2	0.47	0.15	0.214
MEL_280	MEL_181	195	348	78.13	91.04	81.2312	sample-2	0.47	0.15	0.214
MEL_280	MEL_181	195	753	78.13	77.72	47.4488	sample-2	0.47	0.15	0.214
MEL_280	MEL_181	39	345	64.79	90.16	42.1378	sample-2	0.47	0.15	0.214
MEL_280	MEL_181	417	190	40.31	83.84	87.9308	sample-2	0.47	0.15	0.214
MEL_280	MEL_181	191	132	81.77	90.95	29.9213	sample-2	0.47	0.15	0.214
MEL_181	MEL_280	579	335	77.23	79.59	43.4696	sample-2	0.47	0.15	0.214
MEL_181	MEL_280	579	39	77.23	64.79	33.5798	sample-2	0.47	0.15	0.214
MEL_280	MEL_181	356	345	67.45	90.16	48.7946	sample-2	0.47	0.15	0.214
MEL_280	MEL_181	39	662	64.79	33.92	60.0882	sample-2	0.47	0.15	0.214
MEL_280	MEL_181	205	358	78.04	92.4	74.4791	sample-2	0.47	0.15	0.214
MEL_181	MEL_280	529	340	91.17	72.19	65.7631	sample-2	0.47	0.15	0.214
MEL_280	MEL_181	195	75	78.13	82.18	30.1211	sample-2	0.47	0.15	0.214
MEL_280	MEL_181	427	727	39.1	68	86.3012	sample-2	0.47	0.15	0.214
MEL_280	MEL_181	191	579	81.77	77.23	42.9162	sample-2	0.47	0.15	0.214
MEL_280	MEL_181	191	348	81.77	91.04	76.3498	sample-2	0.47	0.15	0.214
MEL_181	MEL_280	75	340	82.18	72.19	82.7455	sample-2	0.47	0.15	0.214
MEL_181	MEL_280	123	39	86.49	64.79	28.3559	sample-2	0.47	0.15	0.214
MEL_280	MEL_181	416	267	40.46	77.11	67.3107	sample-2	0.47	0.15	0.214
MEL_280	MEL_181	45	348	74.67	91.04	37.9203	sample-2	0.47	0.15	0.214
MEL_181	MEL_280	190	313	83.84	79.26	55.6276	sample-2	0.47	0.15	0.214
MEL_181	MEL_280	579	16	77.23	82.61	25.7372	sample-2	0.47	0.15	0.214
MEL_280	MEL_181	340	345	72.19	90.16	80.159	sample-2	0.47	0.15	0.214
MEL_280	MEL_181	191	345	81.77	90.16	77.1621	sample-2	0.47	0.15	0.214
MEL_280	MEL_181	205	345	78.04	90.16	76.2569	sample-2	0.47	0.15	0.214
MEL_280	MEL_181	195	595	78.13	78	52.3918	sample-2	0.47	0.15	0.214
MEL_181	MEL_280	303	16	46.56	82.61	16.1831	sample-2	0.47	0.15	0.214
MEL_280	MEL_181	10	348	81.59	91.04	29.4334	sample-2	0.47	0.15	0.214
MEL_280	MEL_181	195	190	78.13	83.84	30.5201	sample-2	0.47	0.15	0.214
MEL_280	MEL_181	164	348	78.13	91.04	66.1159	sample-2	0.47	0.15	0.214
MEL_181	MEL_280	579	195	77.23	78.13	48.0356	sample-2	0.47	0.15	0.214
MEL_280	MEL_181	177	348	76.95	91.04	78.4724	sample-2	0.47	0.15	0.214
MEL_181	MEL_280	688	45	71.96	74.67	75.3075	sample-2	0.47	0.15	0.214
MEL_280	MEL_181	205	586	78.04	75.96	32.6927	sample-2	0.47	0.15	0.214
MEL_181	MEL_280	586	335	75.96	79.59	42.9496	sample-2	0.47	0.15	0.214
MEL_280	MEL_181	205	348	78.04	91.04	75.2129	sample-2	0.47	0.15	0.214
MEL_280	MEL_181	195	586	78.13	75.96	41.5558	sample-2	0.47	0.15	0.214
MEL_280	MEL_181	191	662	81.77	33.92	67.0253	sample-2	0.47	0.15	0.214
MEL_181	MEL_280	579	164	77.23	78.13	25.1963	sample-2	0.47	0.15	0.214
MEL_280	MEL_181	195	303	78.13	46.56	67.8346	sample-2	0.47	0.15	0.214
MEL_280	MEL_181	191	727	81.77	68	44.876	sample-2	0.47	0.15	0.214
MEL_280	MEL_181	205	727	78.04	68	50.0671	sample-2	0.47	0.15	0.214
MEL_181	MEL_280	727	164	68	78.13	38.5661	sample-2	0.47	0.15	0.214
MEL_280	MEL_181	191	718	81.77	39.37	62.3463	sample-2	0.47	0.15	0.214
MEL_280	MEL_181	195	727	78.13	68	42.3334	sample-2	0.47	0.15	0.214
MEL_280	MEL_181	205	480	78.04	86.09	64.3123	sample-2	0.47	0.15	0.214
MEL_280	MEL_181	195	617	78.13	85.09	60.2876	sample-2	0.47	0.15	0.214
MEL_280	MEL_181	191	617	81.77	85.09	55.2537	sample-2	0.47	0.15	0.214
MEL_280	MEL_181	195	480	78.13	86.09	62.0265	sample-2	0.47	0.15	0.214
MEL_280	MEL_181	191	480	81.77	86.09	59.493	sample-2	0.47	0.15	0.214
MEL_280	MEL_181	191	502	81.77	87.52	77.0815	sample-2	0.47	0.15	0.214
MEL_280	MEL_181	356	190	67.45	83.84	60.1434	sample-2	0.47	0.15	0.214
MEL_181	MEL_280	480	39	86.09	64.79	34.8576	sample-2	0.47	0.15	0.214
MEL_280	MEL_181	195	267	78.13	77.11	63.4882	sample-2	0.47	0.15	0.214
MEL_280	MEL_181	195	662	78.13	33.92	69.2125	sample-2	0.47	0.15	0.214
MEL_280	MEL_181	191	753	81.77	77.72	49.0535	sample-2	0.47	0.15	0.214
MEL_280	MEL_181	191	75	81.77	82.18	30.5391	sample-2	0.47	0.15	0.214
MEL_181	MEL_280	579	340	77.23	72.19	42.3738	sample-2	0.47	0.15	0.214
MEL_280	MEL_181	191	267	81.77	77.11	61.4351	sample-2	0.47	0.15	0.214
MEL_280	MEL_181	191	705	81.77	78.83	73.7176	sample-2	0.47	0.15	0.214
MEL_280	MEL_181	191	190	81.77	83.84	30.1868	sample-2	0.47	0.15	0.214
MEL_280	MEL_181	191	586	81.77	75.96	37.8046	sample-2	0.47	0.15	0.214
MEL_280	MEL_181	340	662	72.19	33.92	28.2792	sample-2	0.47	0.15	0.214
MEL_181	MEL_280	688	406	71.96	47.34	57.9118	sample-2	0.47	0.15	0.214
MEL_280	MEL_181	340	348	72.19	91.04	75.3184	sample-2	0.47	0.15	0.214
MEL_280	MEL_181	416	617	40.46	85.09	60.4192	sample-2	0.47	0.15	0.214
MEL_181	MEL_280	499	416	87	40.46	28.5034	sample-2	0.47	0.15	0.214
MEL_280	MEL_181	205	420	78.04	90.95	54.2204	sample-2	0.47	0.15	0.214
MEL_280	MEL_181	191	701	81.77	71.65	71.608	sample-2	0.47	0.15	0.214
MEL_181	MEL_280	727	16	68	82.61	69.6047	sample-2	0.47	0.15	0.214
MEL_181	MEL_280	579	45	77.23	74.67	23.6728	sample-2	0.47	0.15	0.214
MEL_181	MEL_280	586	45	75.96	74.67	33.0982	sample-2	0.47	0.15	0.214
MEL_280	MEL_181	191	589	81.77	78.48	40.8952	sample-2	0.47	0.15	0.214
MEL_181	MEL_280	499	339	87	75.65	69.2485	sample-2	0.47	0.15	0.214
MEL_181	MEL_280	75	313	82.18	79.26	75.7502	sample-2	0.47	0.15	0.214
MEL_280	MEL_181	164	345	78.13	90.16	68.3734	sample-2	0.47	0.15	0.214
MEL_181	MEL_280	586	340	75.96	72.19	38.6928	sample-2	0.47	0.15	0.214
MEL_181	MEL_280	753	416	77.72	40.46	89.6229	sample-2	0.47	0.15	0.214
MEL_280	MEL_181	191	397	81.77	84.86	64.098	sample-2	0.47	0.15	0.214
MEL_181	MEL_280	727	410	68	39.79	84.2378	sample-2	0.47	0.15	0.214
MEL_280	MEL_181	191	420	81.77	90.95	51.1433	sample-2	0.47	0.15	0.214
MEL_280	MEL_181	191	595	81.77	78	49.2574	sample-2	0.47	0.15	0.214
MEL_280	MEL_181	197	753	75.07	77.72	43.3708	sample-2	0.47	0.15	0.214
MEL_181	MEL_280	132	39	90.95	64.79	20.7697	sample-2	0.47	0.15	0.214
MEL_280	MEL_181	179	348	74.07	91.04	82.924	sample-2	0.47	0.15	0.214
MEL_280	MEL_181	195	705	78.13	78.83	74.0635	sample-2	0.47	0.15	0.214
MEL_280	MEL_181	356	480	67.45	86.09	64.7524	sample-2	0.47	0.15	0.214
MEL_280	MEL_181	427	586	39.1	75.96	56.8323	sample-2	0.47	0.15	0.214
MEL_181	MEL_280	480	16	86.09	82.61	45.2886	sample-2	0.47	0.15	0.214
MEL_181	MEL_280	123	339	86.49	75.65	97.7726	sample-2	0.47	0.15	0.214
MEL_280	MEL_181	195	397	78.13	84.86	68.8381	sample-2	0.47	0.15	0.214
MEL_280	MEL_181	39	348	64.79	91.04	42.3137	sample-2	0.47	0.15	0.214
MEL_280	MEL_181	191	358	81.77	92.4	73.5705	sample-2	0.47	0.15	0.214
MEL_280	MEL_181	195	132	78.13	90.95	32.5318	sample-2	0.47	0.15	0.214
MEL_181	MEL_280	190	402	83.84	51.97	62.1609	sample-2	0.47	0.15	0.214
MEL_280	MEL_181	340	397	72.19	84.86	92.5418	sample-2	0.47	0.15	0.214
MEL_181	MEL_280	480	339	86.09	75.65	89.5911	sample-2	0.47	0.15	0.214
MEL_181	MEL_280	190	16	83.84	82.61	48.4302	sample-2	0.47	0.15	0.214
MEL_181	MEL_280	526	16	89.8	82.61	45.0152	sample-2	0.47	0.15	0.214
MEL_280	MEL_181	168	348	74.75	91.04	60.3348	sample-2	0.47	0.15	0.214
MEL_280	MEL_181	416	348	40.46	91.04	38.0182	sample-2	0.47	0.15	0.214
MEL_181	MEL_280	132	339	90.95	75.65	84.1719	sample-2	0.47	0.15	0.214
MEL_280	MEL_181	164	132	78.13	90.95	36.4039	sample-2	0.47	0.15	0.214
MEL_280	MEL_181	410	348	39.79	91.04	36.444	sample-2	0.47	0.15	0.214
MEL_280	MEL_181	195	345	78.13	90.16	82.1175	sample-2	0.47	0.15	0.214
MEL_280	MEL_181	16	348	82.61	91.04	30.1358	sample-2	0.47	0.15	0.214
MEL_181	MEL_280	587	39	80.15	64.79	38.9857	sample-2	0.47	0.15	0.214
MEL_181	MEL_280	688	16	71.96	82.61	73.6226	sample-2	0.47	0.15	0.214
MEL_181	MEL_280	190	340	83.84	72.19	61.4501	sample-2	0.47	0.15	0.214
MEL_280	MEL_181	205	75	78.04	82.18	39.3306	sample-2	0.47	0.15	0.214
MEL_280	MEL_181	10	132	81.59	90.95	44.2972	sample-2	0.47	0.15	0.214
MEL_181	MEL_280	75	335	82.18	79.59	88.5377	sample-2	0.47	0.15	0.214
MEL_181	MEL_280	502	39	87.52	64.79	47.8438	sample-2	0.47	0.15	0.214
MEL_181	MEL_280	303	39	46.56	64.79	35.386	sample-2	0.47	0.15	0.214
MEL_280	MEL_181	177	132	76.95	90.95	39.5586	sample-2	0.47	0.15	0.214
MEL_280	MEL_181	164	75	78.13	82.18	37.2621	sample-2	0.47	0.15	0.214
MEL_280	MEL_181	191	587	81.77	80.15	39.7619	sample-2	0.47	0.15	0.214
MEL_280	MEL_181	205	190	78.04	83.84	34.5685	sample-2	0.47	0.15	0.214
MEL_181	MEL_280	303	340	46.56	72.19	52.9275	sample-2	0.47	0.15	0.214
MEL_181	MEL_280	688	340	71.96	72.19	28.3329	sample-2	0.47	0.15	0.214
MEL_181	MEL_280	579	6	77.23	76.19	21.8818	sample-2	0.47	0.15	0.214
MEL_280	MEL_181	177	718	76.95	39.37	57.8302	sample-2	0.47	0.15	0.214
MEL_280	MEL_181	177	502	76.95	87.52	77.6273	sample-2	0.47	0.15	0.214
MEL_181	MEL_280	298	339	55.63	75.65	48.379	sample-2	0.47	0.15	0.214
MEL_280	MEL_181	356	132	67.45	90.95	71.9905	sample-2	0.47	0.15	0.214
MEL_181	MEL_280	705	340	78.83	72.19	38.767	sample-2	0.47	0.15	0.214
MEL_181	MEL_280	480	410	86.09	39.79	62.0185	sample-2	0.47	0.15	0.214
MEL_280	MEL_181	334	348	79.56	91.04	75.1101	sample-2	0.47	0.15	0.214
MEL_181	MEL_280	587	340	80.15	72.19	37.0305	sample-2	0.47	0.15	0.214
MEL_280	MEL_181	39	397	64.79	84.86	29.5169	sample-2	0.47	0.15	0.214
MEL_181	MEL_280	75	39	82.18	64.79	35.014	sample-2	0.47	0.15	0.214
MEL_181	MEL_280	303	339	46.56	75.65	52.8829	sample-2	0.47	0.15	0.214
MEL_181	MEL_280	123	164	86.49	78.13	49.8281	sample-2	0.47	0.15	0.214
MEL_181	MEL_280	529	45	91.17	74.67	47.5477	sample-2	0.47	0.15	0.214
MEL_280	MEL_181	177	586	76.95	75.96	30.5044	sample-2	0.47	0.15	0.214
MEL_280	MEL_181	399	586	56.46	75.96	49.5562	sample-2	0.47	0.15	0.214
MEL_181	MEL_280	586	16	75.96	82.61	35.6582	sample-2	0.47	0.15	0.214
MEL_181	MEL_280	753	339	77.72	75.65	67.2887	sample-2	0.47	0.15	0.214
MEL_181	MEL_280	292	340	79.94	72.19	59.8941	sample-2	0.47	0.15	0.214
MEL_181	MEL_280	75	94	82.18	44.62	51.9692	sample-2	0.47	0.15	0.214
MEL_280	MEL_181	20	348	79.39	91.04	29.5002	sample-2	0.47	0.15	0.214
MEL_181	MEL_280	132	94	90.95	44.62	45.4019	sample-2	0.47	0.15	0.214
MEL_280	MEL_181	303	348	75.8	91.04	51.2655	sample-2	0.47	0.15	0.214
MEL_280	MEL_181	177	75	76.95	82.18	39.4097	sample-2	0.47	0.15	0.214
MEL_181	MEL_280	617	402	85.09	51.97	44.0144	sample-2	0.47	0.15	0.214
MEL_280	MEL_181	416	132	40.46	90.95	87.7956	sample-2	0.47	0.15	0.214
MEL_280	MEL_181	356	587	67.45	80.15	46.0149	sample-2	0.47	0.15	0.214
MEL_280	MEL_181	191	478	81.77	87.71	56.0103	sample-2	0.47	0.15	0.214
MEL_181	MEL_280	75	89	82.18	46.18	53.0171	sample-2	0.47	0.15	0.214
MEL_280	MEL_181	427	298	39.1	55.63	22.858	sample-2	0.47	0.15	0.214
MEL_181	MEL_280	586	410	75.96	39.79	65.1763	sample-2	0.47	0.15	0.214
MEL_181	MEL_280	75	16	82.18	82.61	53.7145	sample-2	0.47	0.15	0.214
MEL_181	MEL_280	123	410	86.49	39.79	87.2097	sample-2	0.47	0.15	0.214
MEL_181	MEL_280	480	94	86.09	44.62	66.5581	sample-2	0.47	0.15	0.214
MEL_181	MEL_280	657	39	35.22	64.79	54.3314	sample-2	0.47	0.15	0.214
MEL_280	MEL_181	168	586	74.75	75.96	19.4954	sample-2	0.47	0.15	0.214
MEL_280	MEL_181	10	586	81.59	75.96	30.852	sample-2	0.47	0.15	0.214
MEL_181	MEL_280	657	16	35.22	82.61	47.5133	sample-2	0.47	0.15	0.214
MEL_181	MEL_280	123	340	86.49	72.19	95.7423	sample-2	0.47	0.15	0.214
MEL_280	MEL_181	410	345	39.79	90.16	41.4817	sample-2	0.47	0.15	0.214
MEL_280	MEL_181	334	662	79.56	33.92	36.5221	sample-2	0.47	0.15	0.214
MEL_181	MEL_280	617	45	85.09	74.67	28.7	sample-2	0.47	0.15	0.214
MEL_181	MEL_280	657	45	35.22	74.67	49.2363	sample-2	0.47	0.15	0.214
MEL_181	MEL_280	579	416	77.23	40.46	69.5857	sample-2	0.47	0.15	0.214
MEL_280	MEL_181	195	123	78.13	86.49	41.5453	sample-2	0.47	0.15	0.214
MEL_181	MEL_280	529	16	91.17	82.61	46.4594	sample-2	0.47	0.15	0.214
MEL_280	MEL_181	416	586	40.46	75.96	74.3083	sample-2	0.47	0.15	0.214
MEL_280	MEL_181	416	75	40.46	82.18	94.3946	sample-2	0.47	0.15	0.214
MEL_181	MEL_280	586	39	75.96	64.79	37.3928	sample-2	0.47	0.15	0.214
MEL_280	MEL_181	177	617	76.95	85.09	49.3479	sample-2	0.47	0.15	0.214
MEL_280	MEL_181	177	727	76.95	68	43.6035	sample-2	0.47	0.15	0.214
MEL_280	MEL_181	191	303	81.77	46.56	62.5798	sample-2	0.47	0.15	0.214
MEL_280	MEL_181	164	586	78.13	75.96	16.0717	sample-2	0.47	0.15	0.214
MEL_280	MEL_181	399	727	56.46	68	68.6076	sample-2	0.47	0.15	0.214
MEL_280	MEL_181	356	303	67.45	46.56	31.5305	sample-2	0.47	0.15	0.214
MEL_181	MEL_280	529	164	91.17	78.13	44.2428	sample-2	0.47	0.15	0.214
MEL_280	MEL_181	177	190	76.95	83.84	30.9926	sample-2	0.47	0.15	0.214
MEL_280	MEL_181	329	586	81.43	75.96	45.3728	sample-2	0.47	0.15	0.214
MEL_181	MEL_280	502	339	87.52	75.65	64.742	sample-2	0.47	0.15	0.214
MEL_280	MEL_181	329	132	81.43	90.95	86.5257	sample-2	0.47	0.15	0.214
MEL_181	MEL_280	303	427	46.56	39.1	29.2714	sample-2	0.47	0.15	0.214
MEL_280	MEL_181	340	132	72.19	90.95	82.0219	sample-2	0.47	0.15	0.214
MEL_280	MEL_181	35	662	63.55	33.92	65.7016	sample-2	0.47	0.15	0.214
MEL_280	MEL_181	340	595	72.19	78	26.0108	sample-2	0.47	0.15	0.214
MEL_181	MEL_280	586	35	75.96	63.55	44.3618	sample-2	0.47	0.15	0.214
MEL_181	MEL_280	579	334	77.23	79.56	46.3493	sample-2	0.47	0.15	0.214
MEL_181	MEL_280	657	340	35.22	72.19	24.0512	sample-2	0.47	0.15	0.214
MEL_181	MEL_280	718	45	39.37	74.67	74.3454	sample-2	0.47	0.15	0.214
MEL_181	MEL_280	529	406	91.17	47.34	48.2164	sample-2	0.47	0.15	0.214
MEL_181	MEL_280	420	89	90.95	46.18	52.742	sample-2	0.47	0.15	0.214
MEL_181	MEL_280	75	406	82.18	47.34	79.122	sample-2	0.47	0.15	0.214
MEL_181	MEL_280	617	410	85.09	39.79	54.8459	sample-2	0.47	0.15	0.214
MEL_280	MEL_181	356	589	67.45	78.48	45.6137	sample-2	0.47	0.15	0.214
MEL_183	MEL_207	62	80	83.66	78.62	17.8922	sample-1	0.43	0.15	0.206
MEL_183	MEL_207	62	62	83.66	92.88	43.9745	sample-1	0.43	0.15	0.206
MEL_228	MEL_183	33	31	57.62	61.54	11.4386	sample-0	0.5	0.25	0.3
MEL_228	MEL_183	44	48	65.14	85.19	20.8779	sample-0	0.5	0.25	0.3
MEL_228	MEL_183	44	31	65.14	61.54	16.3768	sample-0	0.5	0.25	0.3
MEL_228	MEL_183	44	36	65.14	50.27	15.5107	sample-0	0.5	0.25	0.3
MEL_228	MEL_183	44	43	65.14	72.36	13.1926	sample-0	0.5	0.25	0.3
MEL_183	MEL_228	43	33	72.36	57.62	13.4132	sample-0	0.5	0.25	0.3
MEL_249	MEL_183	24	31	55.92	81.92	17.9682	sample-3	0.74	0.71	0.716
MEL_183	MEL_249	31	44	81.92	96.35	12.7953	sample-3	0.74	0.71	0.716
MEL_249	MEL_183	36	31	97.16	81.92	15.9292	sample-3	0.74	0.71	0.716
MEL_183	MEL_249	43	45	92.52	96.06	20.9312	sample-3	0.74	0.71	0.716
MEL_183	MEL_249	31	64	81.92	87.39	8.30474	sample-3	0.74	0.71	0.716
MEL_183	MEL_249	31	45	81.92	96.06	8.99973	sample-3	0.74	0.71	0.716
MEL_183	MEL_249	31	63	81.92	83.4	8.87244	sample-3	0.74	0.71	0.716
MEL_183	MEL_331	62	98	94.4	44.72	40.5003	sample-3	0.46	0.17	0.228
MEL_280	MEL_185	191	156	87.53	89.29	27.2382	sample-4	0.24	0.12	0.144
MEL_280	MEL_185	340	112	79.14	87.74	66.075	sample-4	0.24	0.12	0.144
MEL_280	MEL_185	416	156	37.32	89.29	72.4002	sample-4	0.24	0.12	0.144
MEL_280	MEL_185	340	156	79.14	89.29	43.3886	sample-4	0.24	0.12	0.144
MEL_280	MEL_185	191	112	87.53	87.74	41.1279	sample-4	0.24	0.12	0.144
MEL_280	MEL_185	195	112	84.47	87.74	41.8363	sample-4	0.24	0.12	0.144
MEL_280	MEL_185	205	156	81.86	89.29	30.393	sample-4	0.24	0.12	0.144
MEL_280	MEL_185	195	156	84.47	89.29	31.8129	sample-4	0.24	0.12	0.144
MEL_280	MEL_185	356	156	73.75	89.29	46.5209	sample-4	0.24	0.12	0.144
MEL_280	MEL_185	410	156	32.95	89.29	59.8385	sample-4	0.24	0.12	0.144
MEL_185	MEL_280	156	334	89.29	81.66	52.7755	sample-4	0.24	0.12	0.144
MEL_185	MEL_280	156	402	89.29	49.68	48.808	sample-4	0.24	0.12	0.144
MEL_280	MEL_185	179	156	77.63	89.29	43.3144	sample-4	0.24	0.12	0.144
MEL_369	MEL_185	94	163	88.72	64.45	35.3805	sample-0	0.46	0.14	0.204
MEL_369	MEL_185	95	112	88.16	70.4	26.6932	sample-0	0.46	0.14	0.204
MEL_369	MEL_185	95	156	88.16	85.03	38.5367	sample-0	0.46	0.14	0.204
MEL_185	MEL_369	163	219	64.45	21.7	74.6813	sample-0	0.46	0.14	0.204
MEL_185	MEL_369	156	107	85.03	78.92	37.7568	sample-0	0.46	0.14	0.204
MEL_369	MEL_185	104	156	80.86	85.03	40.3161	sample-0	0.46	0.14	0.204
MEL_369	MEL_185	219	156	21.7	85.03	79.4917	sample-0	0.46	0.14	0.204
MEL_369	MEL_185	116	156	89.24	85.03	30.8057	sample-0	0.46	0.14	0.204
MEL_185	MEL_369	156	241	85.03	44.35	69.2758	sample-0	0.46	0.14	0.204
MEL_185	MEL_369	104	219	62.43	21.7	87.4356	sample-0	0.46	0.14	0.204
MEL_185	MEL_369	163	107	64.45	78.92	37.1417	sample-0	0.46	0.14	0.204
MEL_280	MEL_196	191	58	88.45	38.44	108.162	sample-3	0.29	0.26	0.266
MEL_280	MEL_196	416	154	48.33	81.71	90.4671	sample-3	0.29	0.26	0.266
MEL_280	MEL_196	205	52	85.52	34.29	122.663	sample-3	0.29	0.26	0.266
MEL_280	MEL_196	195	52	86.3	34.29	106.939	sample-3	0.29	0.26	0.266
MEL_280	MEL_196	39	52	82.32	34.29	64.5467	sample-3	0.29	0.26	0.266
MEL_280	MEL_196	191	52	88.45	34.29	111.996	sample-3	0.29	0.26	0.266
MEL_280	MEL_196	191	72	88.45	40.68	91.8645	sample-3	0.29	0.26	0.266
MEL_280	MEL_196	195	72	86.3	40.68	85.5302	sample-3	0.29	0.26	0.266
MEL_280	MEL_196	191	154	88.45	81.71	47.9795	sample-3	0.29	0.26	0.266
MEL_196	MEL_280	185	6	79.37	90.08	32.9413	sample-3	0.29	0.26	0.266
MEL_196	MEL_280	98	340	55.68	81.51	38.4377	sample-3	0.29	0.26	0.266
MEL_280	MEL_196	427	58	58.28	38.44	118.977	sample-3	0.29	0.26	0.266
MEL_280	MEL_196	356	72	76.83	40.68	107.961	sample-3	0.29	0.26	0.266
MEL_280	MEL_196	191	57	88.45	39.66	108.872	sample-3	0.29	0.26	0.266
MEL_280	MEL_196	191	99	88.45	58.89	32.6363	sample-3	0.29	0.26	0.266
MEL_280	MEL_196	191	46	88.45	36.29	114.594	sample-3	0.29	0.26	0.266
MEL_280	MEL_196	340	46	81.51	36.29	85.8374	sample-3	0.29	0.26	0.266
MEL_196	MEL_280	104	6	75.99	90.08	27.802	sample-3	0.29	0.26	0.266
MEL_196	MEL_280	91	191	44.03	88.45	50.79	sample-3	0.29	0.26	0.266
MEL_280	MEL_196	10	52	94.17	34.29	84.6821	sample-3	0.29	0.26	0.266
MEL_280	MEL_196	177	58	83.68	38.44	115.866	sample-3	0.29	0.26	0.266
MEL_196	MEL_280	104	39	75.99	82.32	42.1554	sample-3	0.29	0.26	0.266
MEL_280	MEL_196	440	72	66.99	40.68	115.296	sample-3	0.29	0.26	0.266
MEL_196	MEL_280	104	410	75.99	44.71	80.3947	sample-3	0.29	0.26	0.266
MEL_196	MEL_280	104	340	75.99	81.51	26.1532	sample-3	0.29	0.26	0.266
MEL_280	MEL_196	340	52	81.51	34.29	87.2758	sample-3	0.29	0.26	0.266
MEL_280	MEL_196	10	59	94.17	49.47	81.2998	sample-3	0.29	0.26	0.266
MEL_280	MEL_196	39	72	82.32	40.68	69.4092	sample-3	0.29	0.26	0.266
MEL_280	MEL_196	195	99	86.3	58.89	26.5377	sample-3	0.29	0.26	0.266
MEL_280	MEL_196	410	72	44.71	40.68	131.105	sample-3	0.29	0.26	0.266
MEL_196	MEL_280	72	334	40.68	84.54	91.9161	sample-3	0.29	0.26	0.266
MEL_280	MEL_196	205	72	85.52	40.68	99.7795	sample-3	0.29	0.26	0.266
MEL_280	MEL_196	39	99	82.32	58.89	44.1069	sample-3	0.29	0.26	0.266
MEL_280	MEL_196	329	72	89.37	40.68	95.6322	sample-3	0.29	0.26	0.266
MEL_280	MEL_196	416	58	48.33	38.44	133.323	sample-3	0.29	0.26	0.266
MEL_368	MEL_196	137	104	58.99	62.09	28.4832	sample-1	0.32	0.07	0.12
MEL_196	MEL_368	58	62	24.71	73.3	83.7315	sample-1	0.32	0.07	0.12
MEL_368	MEL_196	137	52	58.99	23.68	57.4872	sample-1	0.32	0.07	0.12
MEL_368	MEL_196	9	99	35.29	52.13	49.2327	sample-1	0.32	0.07	0.12
MEL_368	MEL_196	9	76	35.29	23.33	97.2886	sample-1	0.32	0.07	0.12
MEL_368	MEL_196	137	51	58.99	25.4	58.1605	sample-1	0.32	0.07	0.12
MEL_368	MEL_196	137	99	58.99	52.13	41.74	sample-1	0.32	0.07	0.12
MEL_196	MEL_368	72	62	28.45	73.3	85.4653	sample-1	0.32	0.07	0.12
MEL_368	MEL_196	9	59	35.29	26.85	95.8813	sample-1	0.32	0.07	0.12
MEL_368	MEL_196	9	52	35.29	23.68	91.6368	sample-1	0.32	0.07	0.12
MEL_368	MEL_196	137	46	58.99	25.42	56.3833	sample-1	0.32	0.07	0.12
MEL_368	MEL_196	137	98	58.99	47.62	44.5406	sample-1	0.32	0.07	0.12
MEL_196	MEL_369	104	219	66.98	24.93	65.9732	sample-1	0.38	0.07	0.132
MEL_369	MEL_196	94	58	87.14	27.11	94.2765	sample-1	0.38	0.07	0.132
MEL_196	MEL_369	91	94	33.73	87.14	62.1391	sample-1	0.38	0.07	0.132
MEL_196	MEL_369	185	261	77.23	61.84	51.638	sample-1	0.38	0.07	0.132
MEL_369	MEL_196	95	160	87.35	87.76	48.0542	sample-1	0.38	0.07	0.132
MEL_196	MEL_369	185	219	77.23	24.93	89.7497	sample-1	0.38	0.07	0.132
MEL_196	MEL_369	91	219	33.73	24.93	59.8149	sample-1	0.38	0.07	0.132
MEL_196	MEL_369	104	246	66.98	46.29	65.6655	sample-1	0.38	0.07	0.132
MEL_369	MEL_196	95	99	87.35	57.33	48.2606	sample-1	0.38	0.07	0.132
MEL_369	MEL_196	95	52	87.35	25.88	92.7244	sample-1	0.38	0.07	0.132
MEL_369	MEL_196	246	72	46.29	26.11	73.177	sample-1	0.38	0.07	0.132
MEL_196	MEL_369	185	250	77.23	49.3	67.2515	sample-1	0.38	0.07	0.132
MEL_196	MEL_369	104	5	66.98	22.92	38.2583	sample-1	0.38	0.07	0.132
MEL_369	MEL_196	219	59	24.93	28.85	31.109	sample-1	0.38	0.07	0.132
MEL_369	MEL_196	95	154	87.35	79.21	44.1796	sample-1	0.38	0.07	0.132
MEL_196	MEL_369	104	116	66.98	83.75	33.3455	sample-1	0.38	0.07	0.132
MEL_369	MEL_196	95	46	87.35	25.82	90.3423	sample-1	0.38	0.07	0.132
MEL_196	MEL_369	185	246	77.23	46.29	69.3953	sample-1	0.38	0.07	0.132
MEL_196	MEL_369	185	5	77.23	22.92	56.162	sample-1	0.38	0.07	0.132
MEL_369	MEL_196	95	98	87.35	52.63	47.2202	sample-1	0.38	0.07	0.132
MEL_369	MEL_196	94	66	87.14	25.69	94.4124	sample-1	0.38	0.07	0.132
MEL_196	MEL_369	76	94	22.58	87.14	91.747	sample-1	0.38	0.07	0.132
MEL_369	MEL_196	94	174	87.14	78.13	60.2754	sample-1	0.38	0.07	0.132
MEL_196	MEL_369	91	116	33.73	83.75	53.3884	sample-1	0.38	0.07	0.132
MEL_196	MEL_369	154	241	79.21	33.54	60.27	sample-1	0.38	0.07	0.132
MEL_369	MEL_196	219	99	24.93	57.33	62.2698	sample-1	0.38	0.07	0.132
MEL_369	MEL_196	246	160	46.29	87.76	75.1346	sample-1	0.38	0.07	0.132
MEL_196	MEL_369	76	116	22.58	83.75	85.4922	sample-1	0.38	0.07	0.132
MEL_369	MEL_196	94	67	87.14	26.34	94.1007	sample-1	0.38	0.07	0.132
MEL_369	MEL_196	104	154	70.44	79.21	42.6629	sample-1	0.38	0.07	0.132
MEL_369	MEL_196	219	58	24.93	27.11	33.0268	sample-1	0.38	0.07	0.132
MEL_369	MEL_196	261	72	61.84	26.11	68.4506	sample-1	0.38	0.07	0.132
MEL_196	MEL_369	58	258	27.11	58.43	87.5586	sample-1	0.38	0.07	0.132
MEL_369	MEL_196	95	58	87.35	27.11	94.1542	sample-1	0.38	0.07	0.132
MEL_196	MEL_369	91	258	33.73	58.43	46.6088	sample-1	0.38	0.07	0.132
MEL_369	MEL_196	219	98	24.93	52.63	62.7864	sample-1	0.38	0.07	0.132
MEL_196	MEL_369	91	225	33.73	27.32	57.0472	sample-1	0.38	0.07	0.132
MEL_369	MEL_196	104	99	70.44	57.33	50.0933	sample-1	0.38	0.07	0.132
MEL_196	MEL_369	185	238	77.23	22.88	68.6269	sample-1	0.38	0.07	0.132
MEL_369	MEL_196	246	99	46.29	57.33	62.2458	sample-1	0.38	0.07	0.132
MEL_196	MEL_369	58	104	27.11	70.44	102.183	sample-1	0.38	0.07	0.132
MEL_369	MEL_196	219	154	24.93	79.21	81.7266	sample-1	0.38	0.07	0.132
MEL_196	MEL_369	104	107	66.98	63.93	38.5133	sample-1	0.38	0.07	0.132
MEL_369	MEL_196	246	52	46.29	25.88	88.4062	sample-1	0.38	0.07	0.132
MEL_369	MEL_196	95	57	87.35	27.69	94.2632	sample-1	0.38	0.07	0.132
MEL_196	MEL_369	104	241	66.98	33.54	60.2389	sample-1	0.38	0.07	0.132
MEL_369	MEL_196	246	98	46.29	52.63	60.2163	sample-1	0.38	0.07	0.132
MEL_196	MEL_369	76	95	22.58	87.35	89.4175	sample-1	0.38	0.07	0.132
MEL_196	MEL_369	91	95	33.73	87.35	58.9846	sample-1	0.38	0.07	0.132
MEL_369	MEL_196	83	91	76.05	33.73	64.3745	sample-1	0.38	0.07	0.132
MEL_196	MEL_369	91	246	33.73	46.29	58.4552	sample-1	0.38	0.07	0.132
MEL_196	MEL_369	76	219	22.58	24.93	50.3895	sample-1	0.38	0.07	0.132
MEL_369	MEL_196	219	72	24.93	26.11	42.1682	sample-1	0.38	0.07	0.132
MEL_196	MEL_369	91	250	33.73	49.3	58.6051	sample-1	0.38	0.07	0.132
MEL_196	MEL_369	59	246	28.85	46.29	81.1954	sample-1	0.38	0.07	0.132
MEL_369	MEL_196	95	174	87.35	78.13	57.5285	sample-1	0.38	0.07	0.132
MEL_369	MEL_196	95	72	87.35	26.11	90.7908	sample-1	0.38	0.07	0.132
MEL_369	MEL_196	219	52	24.93	25.88	43.5568	sample-1	0.38	0.07	0.132
MEL_196	MEL_369	104	104	66.98	70.44	41.8096	sample-1	0.38	0.07	0.132
MEL_234	MEL_199	82	115	85.03	91.06	42.7577	sample-0	0.7	0.42	0.476
MEL_199	MEL_234	318	57	64.89	91.92	37.5475	sample-0	0.7	0.42	0.476
MEL_199	MEL_234	317	57	66.68	91.92	36.8784	sample-0	0.7	0.42	0.476
MEL_199	MEL_234	317	82	66.68	85.03	44.6572	sample-0	0.7	0.42	0.476
MEL_234	MEL_199	82	110	85.03	96.17	47.0099	sample-0	0.7	0.42	0.476
MEL_199	MEL_234	115	57	91.06	91.92	35.7601	sample-0	0.7	0.42	0.476
MEL_200	MEL_183	123	48	45.86	89.33	42.3609	sample-3	0.39	0.14	0.19
MEL_200	MEL_207	123	62	29.39	94.91	29.5755	sample-4	0.38	0.17	0.212
MEL_200	MEL_207	123	80	29.39	86.41	19.25	sample-4	0.38	0.17	0.212
MEL_200	MEL_214	230	193	54.77	57.47	53.9273	sample-0	0.22	0.09	0.116
MEL_200	MEL_214	221	142	57.12	25.45	62.7387	sample-0	0.22	0.09	0.116
MEL_200	MEL_214	221	232	57.12	37.78	37.5784	sample-0	0.22	0.09	0.116
MEL_214	MEL_200	142	236	25.45	49.75	56.6331	sample-0	0.22	0.09	0.116
MEL_200	MEL_214	230	232	54.77	37.78	38.3362	sample-0	0.22	0.09	0.116
MEL_214	MEL_200	193	221	57.47	57.12	54.9833	sample-0	0.22	0.09	0.116
MEL_200	MEL_231	230	600	53.05	78.3	85.2709	sample-2	0.62	0.15	0.244
MEL_200	MEL_231	230	800	53.05	93.62	97.8789	sample-2	0.62	0.15	0.244
MEL_200	MEL_231	221	455	58.01	90.15	69.2428	sample-2	0.62	0.15	0.244
MEL_200	MEL_231	221	402	58.01	79.83	30.9561	sample-2	0.62	0.15	0.244
MEL_231	MEL_200	455	236	90.15	51.46	66.1693	sample-2	0.62	0.15	0.244
MEL_200	MEL_231	230	455	53.05	90.15	66.5289	sample-2	0.62	0.15	0.244
MEL_231	MEL_200	800	236	93.62	51.46	98.1553	sample-2	0.62	0.15	0.244
MEL_200	MEL_231	230	402	53.05	79.83	25.4116	sample-2	0.62	0.15	0.244
MEL_200	MEL_231	221	800	58.01	93.62	105.365	sample-2	0.62	0.15	0.244
MEL_231	MEL_200	633	236	85.08	51.46	88.7868	sample-2	0.62	0.15	0.244
MEL_200	MEL_231	221	726	58.01	94.86	126.282	sample-2	0.62	0.15	0.244
MEL_200	MEL_231	221	522	58.01	78.12	92.5829	sample-2	0.62	0.15	0.244
MEL_231	MEL_200	489	236	74.52	51.46	71.2377	sample-2	0.62	0.15	0.244
MEL_231	MEL_200	794	236	95.33	51.46	104.364	sample-2	0.62	0.15	0.244
MEL_200	MEL_276	123	35	50.42	32.25	64.0403	sample-1	0.39	0.11	0.166
MEL_200	MEL_276	123	32	50.42	39.18	61.8226	sample-1	0.39	0.11	0.166
MEL_200	MEL_360	221	864	48.55	58.34	79.6256	sample-2	0.4	0.14	0.192
MEL_200	MEL_360	230	628	48.35	46.82	77.6232	sample-2	0.4	0.14	0.192
MEL_200	MEL_360	221	628	48.55	46.82	75.007	sample-2	0.4	0.14	0.192
MEL_200	MEL_360	221	535	48.55	50.31	72.2167	sample-2	0.4	0.14	0.192
MEL_200	MEL_360	230	864	48.35	58.34	72.4768	sample-2	0.4	0.14	0.192
MEL_200	MEL_360	230	535	48.35	50.31	72.722	sample-2	0.4	0.14	0.192
MEL_200	MEL_360	221	531	48.55	40.36	77.727	sample-2	0.4	0.14	0.192
MEL_360	MEL_200	864	236	58.34	44.51	68.6564	sample-2	0.4	0.14	0.192
MEL_360	MEL_200	628	236	46.82	44.51	72.6487	sample-2	0.4	0.14	0.192
MEL_200	MEL_360	230	841	48.35	82.32	55.1352	sample-2	0.4	0.14	0.192
MEL_360	MEL_200	337	126	38.38	33.2	76.9095	sample-2	0.4	0.14	0.192
MEL_360	MEL_200	339	126	43.58	33.2	79.9918	sample-2	0.4	0.14	0.192
MEL_200	MEL_360	230	844	48.35	85.6	58.3933	sample-2	0.4	0.14	0.192
MEL_360	MEL_200	338	126	39.24	33.2	77.7651	sample-2	0.4	0.14	0.192
MEL_200	MEL_360	230	839	48.35	87.13	52.0534	sample-2	0.4	0.14	0.192
MEL_202	MEL_096	387	99	60.14	64.38	37.8903	sample-1	0.36	0.17	0.208
MEL_202	MEL_214	764	62	76.63	29.32	51.4319	sample-4	0.36	0.29	0.304
MEL_202	MEL_214	360	232	80.57	41.6	68.4338	sample-4	0.36	0.29	0.304
MEL_202	MEL_280	220	402	54.41	30.52	57.836	sample-3	0.33	0.18	0.21
MEL_280	MEL_202	417	140	30.91	38.07	99.9836	sample-3	0.33	0.18	0.21
MEL_280	MEL_202	417	770	30.91	67.58	49.1354	sample-3	0.33	0.18	0.21
MEL_280	MEL_202	356	770	35.54	67.58	52.3808	sample-3	0.33	0.18	0.21
MEL_280	MEL_202	191	770	79.74	67.58	59.4955	sample-3	0.33	0.18	0.21
MEL_280	MEL_202	195	277	79.03	65.83	37.6322	sample-3	0.33	0.18	0.21
MEL_280	MEL_202	440	239	49.91	55.83	58.1592	sample-3	0.33	0.18	0.21
MEL_280	MEL_202	340	761	75.23	80.76	55.8835	sample-3	0.33	0.18	0.21
MEL_202	MEL_280	339	339	69.1	76.79	24.3334	sample-3	0.33	0.18	0.21
MEL_280	MEL_202	416	761	30.48	80.76	68.4143	sample-3	0.33	0.18	0.21
MEL_280	MEL_202	195	239	79.03	55.83	69.6018	sample-3	0.33	0.18	0.21
MEL_280	MEL_202	416	770	30.48	67.58	50.0529	sample-3	0.33	0.18	0.21
MEL_280	MEL_202	195	360	79.03	79.02	82.7992	sample-3	0.33	0.18	0.21
MEL_280	MEL_202	195	770	79.03	67.58	60.5702	sample-3	0.33	0.18	0.21
MEL_280	MEL_202	427	780	32.1	78.22	46.0282	sample-3	0.33	0.18	0.21
MEL_280	MEL_202	205	761	74.61	80.76	56.3064	sample-3	0.33	0.18	0.21
MEL_280	MEL_202	440	678	49.91	89.86	27.1134	sample-3	0.33	0.18	0.21
MEL_280	MEL_202	205	780	74.61	78.22	56.794	sample-3	0.33	0.18	0.21
MEL_280	MEL_202	344	360	76.54	79.02	41.6683	sample-3	0.33	0.18	0.21
MEL_280	MEL_202	191	492	79.74	90.37	47.7336	sample-3	0.33	0.18	0.21
MEL_202	MEL_280	764	335	77.03	78.76	56.4554	sample-3	0.33	0.18	0.21
MEL_280	MEL_202	195	224	79.03	56.94	36.9223	sample-3	0.33	0.18	0.21
MEL_280	MEL_202	195	176	79.03	29.19	75.8439	sample-3	0.33	0.18	0.21
MEL_202	MEL_280	678	16	89.86	85.16	84.7229	sample-3	0.33	0.18	0.21
MEL_280	MEL_202	205	492	74.61	90.37	55.7564	sample-3	0.33	0.18	0.21
MEL_280	MEL_202	191	287	79.74	43.15	21.2689	sample-3	0.33	0.18	0.21
MEL_280	MEL_202	191	329	79.74	62.13	50.4786	sample-3	0.33	0.18	0.21
MEL_280	MEL_202	191	360	79.74	79.02	80.4825	sample-3	0.33	0.18	0.21
MEL_280	MEL_202	417	287	30.91	43.15	82.2357	sample-3	0.33	0.18	0.21
MEL_202	MEL_280	678	45	89.86	77.45	76.6333	sample-3	0.33	0.18	0.21
MEL_202	MEL_280	764	134	77.03	45.72	46.446	sample-3	0.33	0.18	0.21
MEL_280	MEL_202	416	167	30.48	43.3	80.6214	sample-3	0.33	0.18	0.21
MEL_202	MEL_280	770	340	67.58	75.23	51.4268	sample-3	0.33	0.18	0.21
MEL_202	MEL_280	220	427	54.41	32.1	77.2398	sample-3	0.33	0.18	0.21
MEL_280	MEL_202	340	176	75.23	29.19	40.0872	sample-3	0.33	0.18	0.21
MEL_280	MEL_202	416	287	30.48	43.15	80.2611	sample-3	0.33	0.18	0.21
MEL_280	MEL_202	417	277	30.91	65.83	82.0516	sample-3	0.33	0.18	0.21
MEL_280	MEL_202	417	780	30.91	78.22	59.8558	sample-3	0.33	0.18	0.21
MEL_280	MEL_202	416	773	30.48	76.21	53.7104	sample-3	0.33	0.18	0.21
MEL_280	MEL_202	340	298	75.23	52.17	31.5406	sample-3	0.33	0.18	0.21
MEL_280	MEL_202	416	360	30.48	79.02	46.6503	sample-3	0.33	0.18	0.21
MEL_280	MEL_202	416	757	30.48	75.42	66.898	sample-3	0.33	0.18	0.21
MEL_280	MEL_202	195	492	79.03	90.37	46.3166	sample-3	0.33	0.18	0.21
MEL_202	MEL_280	220	45	54.41	77.45	84.5572	sample-3	0.33	0.18	0.21
MEL_280	MEL_202	427	264	32.1	60.95	67.6201	sample-3	0.33	0.18	0.21
MEL_280	MEL_202	191	224	79.74	56.94	31.3092	sample-3	0.33	0.18	0.21
MEL_280	MEL_202	356	360	35.54	79.02	32.7263	sample-3	0.33	0.18	0.21
MEL_202	MEL_280	220	16	54.41	85.16	90.6681	sample-3	0.33	0.18	0.21
MEL_280	MEL_202	340	360	75.23	79.02	42.5677	sample-3	0.33	0.18	0.21
MEL_202	MEL_280	140	406	38.07	27.86	75.2843	sample-3	0.33	0.18	0.21
MEL_202	MEL_280	770	402	67.58	30.52	54.1182	sample-3	0.33	0.18	0.21
MEL_280	MEL_202	410	140	24.44	38.07	84.289	sample-3	0.33	0.18	0.21
MEL_280	MEL_202	164	761	77.18	80.76	46.1913	sample-3	0.33	0.18	0.21
MEL_280	MEL_202	195	140	79.03	38.07	81.0061	sample-3	0.33	0.18	0.21
MEL_280	MEL_202	416	780	30.48	78.22	60.4037	sample-3	0.33	0.18	0.21
MEL_280	MEL_202	356	140	35.54	38.07	57.3972	sample-3	0.33	0.18	0.21
MEL_280	MEL_202	191	761	79.74	80.76	50.0687	sample-3	0.33	0.18	0.21
MEL_280	MEL_202	416	140	30.48	38.07	96.4315	sample-3	0.33	0.18	0.21
MEL_202	MEL_280	220	340	54.41	75.23	28.6802	sample-3	0.33	0.18	0.21
MEL_202	MEL_280	686	340	93.02	75.23	39.8176	sample-3	0.33	0.18	0.21
MEL_202	MEL_280	764	164	77.03	77.18	53.3898	sample-3	0.33	0.18	0.21
MEL_280	MEL_202	195	780	79.03	78.22	54.6302	sample-3	0.33	0.18	0.21
MEL_280	MEL_202	195	764	79.03	77.03	57.5297	sample-3	0.33	0.18	0.21
MEL_280	MEL_202	440	780	49.91	78.22	26.3704	sample-3	0.33	0.18	0.21
MEL_280	MEL_202	329	764	81.7	77.03	47.8664	sample-3	0.33	0.18	0.21
MEL_280	MEL_202	195	678	79.03	89.86	52.0629	sample-3	0.33	0.18	0.21
MEL_280	MEL_202	440	764	49.91	77.03	31.8539	sample-3	0.33	0.18	0.21
MEL_280	MEL_202	356	678	35.54	89.86	46.9401	sample-3	0.33	0.18	0.21
MEL_280	MEL_202	416	764	30.48	77.03	62.0167	sample-3	0.33	0.18	0.21
MEL_202	MEL_280	720	356	58.92	35.54	53.4714	sample-3	0.33	0.18	0.21
MEL_280	MEL_202	427	764	32.1	77.03	43.0784	sample-3	0.33	0.18	0.21
MEL_202	MEL_280	387	195	63.51	79.03	63.9129	sample-3	0.33	0.18	0.21
MEL_280	MEL_202	356	780	35.54	78.22	53.9353	sample-3	0.33	0.18	0.21
MEL_202	MEL_280	780	363	78.22	50.2	63.1039	sample-3	0.33	0.18	0.21
MEL_202	MEL_280	720	340	58.92	75.23	46.2576	sample-3	0.33	0.18	0.21
MEL_202	MEL_280	127	339	66.65	76.79	32.249	sample-3	0.33	0.18	0.21
MEL_202	MEL_280	780	410	78.22	24.44	59.5062	sample-3	0.33	0.18	0.21
MEL_202	MEL_280	780	343	78.22	74.3	43.8875	sample-3	0.33	0.18	0.21
MEL_280	MEL_202	205	678	74.61	89.86	61.2585	sample-3	0.33	0.18	0.21
MEL_280	MEL_202	195	761	79.03	80.76	50.7074	sample-3	0.33	0.18	0.21
MEL_280	MEL_202	340	239	75.23	55.83	32.3818	sample-3	0.33	0.18	0.21
MEL_280	MEL_202	440	761	49.91	80.76	33.705	sample-3	0.33	0.18	0.21
MEL_202	MEL_280	397	427	38.78	32.1	87.8466	sample-3	0.33	0.18	0.21
MEL_280	MEL_202	205	140	74.61	38.07	75.9755	sample-3	0.33	0.18	0.21
MEL_202	MEL_280	220	416	54.41	30.48	83.9209	sample-3	0.33	0.18	0.21
MEL_280	MEL_202	416	239	30.48	55.83	75.3921	sample-3	0.33	0.18	0.21
MEL_280	MEL_202	205	239	74.61	55.83	64.837	sample-3	0.33	0.18	0.21
MEL_280	MEL_202	417	360	30.91	79.02	50.0089	sample-3	0.33	0.18	0.21
MEL_202	MEL_280	764	339	77.03	76.79	54.596	sample-3	0.33	0.18	0.21
MEL_202	MEL_280	140	340	38.07	75.23	51.9159	sample-3	0.33	0.18	0.21
MEL_202	MEL_280	764	340	77.03	75.23	57.2171	sample-3	0.33	0.18	0.21
MEL_280	MEL_202	356	298	35.54	52.17	54.1399	sample-3	0.33	0.18	0.21
MEL_202	MEL_280	780	340	78.22	75.23	50.776	sample-3	0.33	0.18	0.21
MEL_280	MEL_202	440	770	49.91	67.58	24.198	sample-3	0.33	0.18	0.21
MEL_202	MEL_280	780	39	78.22	68.35	97.4153	sample-3	0.33	0.18	0.21
MEL_280	MEL_202	427	761	32.1	80.76	49.4963	sample-3	0.33	0.18	0.21
MEL_202	MEL_280	678	340	89.86	75.23	40.2782	sample-3	0.33	0.18	0.21
MEL_202	MEL_280	277	340	65.83	75.23	18.4073	sample-3	0.33	0.18	0.21
MEL_202	MEL_280	387	416	63.51	30.48	80.5785	sample-3	0.33	0.18	0.21
MEL_202	MEL_280	387	340	63.51	75.23	35.1208	sample-3	0.33	0.18	0.21
MEL_280	MEL_202	356	239	35.54	55.83	34.8337	sample-3	0.33	0.18	0.21
MEL_280	MEL_202	417	224	30.91	56.94	79.6517	sample-3	0.33	0.18	0.21
MEL_202	MEL_280	469	406	87.5	27.86	58.0038	sample-3	0.33	0.18	0.21
MEL_202	MEL_280	277	402	65.83	30.52	54.0221	sample-3	0.33	0.18	0.21
MEL_280	MEL_202	195	152	79.03	62.17	93.6949	sample-3	0.33	0.18	0.21
MEL_280	MEL_202	191	167	79.74	43.3	86.1768	sample-3	0.33	0.18	0.21
MEL_280	MEL_202	191	140	79.74	38.07	77.3403	sample-3	0.33	0.18	0.21
MEL_202	MEL_280	764	313	77.03	81.33	49.0564	sample-3	0.33	0.18	0.21
MEL_280	MEL_202	197	762	72.17	78.14	52.7352	sample-3	0.33	0.18	0.21
MEL_202	MEL_280	708	340	86.39	75.23	44.863	sample-3	0.33	0.18	0.21
MEL_280	MEL_202	197	764	72.17	77.03	56.964	sample-3	0.33	0.18	0.21
MEL_280	MEL_202	191	243	79.74	55.8	71.2455	sample-3	0.33	0.18	0.21
MEL_280	MEL_202	164	780	77.18	78.22	46.623	sample-3	0.33	0.18	0.21
MEL_280	MEL_202	164	140	77.18	38.07	90.8158	sample-3	0.33	0.18	0.21
MEL_202	MEL_280	387	313	63.51	81.33	47.2673	sample-3	0.33	0.18	0.21
MEL_202	MEL_280	678	39	89.86	68.35	78.3789	sample-3	0.33	0.18	0.21
MEL_280	MEL_202	191	780	79.74	78.22	52.3818	sample-3	0.33	0.18	0.21
MEL_280	MEL_202	191	152	79.74	62.17	91.7237	sample-3	0.33	0.18	0.21
MEL_280	MEL_202	195	757	79.03	75.42	45.5643	sample-3	0.33	0.18	0.21
MEL_280	MEL_202	356	762	35.54	78.14	63.0855	sample-3	0.33	0.18	0.21
MEL_280	MEL_202	177	762	75.04	78.14	58.834	sample-3	0.33	0.18	0.21
MEL_202	MEL_280	224	340	56.94	75.23	20.1086	sample-3	0.33	0.18	0.21
MEL_280	MEL_202	410	239	24.44	55.83	62.819	sample-3	0.33	0.18	0.21
MEL_280	MEL_202	416	224	30.48	56.94	77.4504	sample-3	0.33	0.18	0.21
MEL_280	MEL_202	356	277	35.54	65.83	40.2208	sample-3	0.33	0.18	0.21
MEL_202	MEL_280	770	363	67.58	50.2	62.4389	sample-3	0.33	0.18	0.21
MEL_280	MEL_202	191	239	79.74	55.83	65.2828	sample-3	0.33	0.18	0.21
MEL_280	MEL_202	356	686	35.54	93.02	51.8612	sample-3	0.33	0.18	0.21
MEL_280	MEL_202	177	761	75.04	80.76	55.3677	sample-3	0.33	0.18	0.21
MEL_280	MEL_202	164	224	77.18	56.94	39.1681	sample-3	0.33	0.18	0.21
MEL_202	MEL_280	387	205	63.51	74.61	64.7679	sample-3	0.33	0.18	0.21
MEL_280	MEL_202	191	387	79.74	63.51	61.771	sample-3	0.33	0.18	0.21
MEL_280	MEL_202	344	761	76.54	80.76	50.5131	sample-3	0.33	0.18	0.21
MEL_202	MEL_280	140	39	38.07	68.35	60.3521	sample-3	0.33	0.18	0.21
MEL_202	MEL_280	140	16	38.07	85.16	51.4567	sample-3	0.33	0.18	0.21
MEL_280	MEL_202	164	239	77.18	55.83	76.6586	sample-3	0.33	0.18	0.21
MEL_280	MEL_202	39	761	68.35	80.76	104.786	sample-3	0.33	0.18	0.21
MEL_280	MEL_202	427	757	32.1	75.42	48.5853	sample-3	0.33	0.18	0.21
MEL_202	MEL_280	458	340	89.87	75.23	33.0326	sample-3	0.33	0.18	0.21
MEL_280	MEL_202	417	761	30.91	80.76	67.6672	sample-3	0.33	0.18	0.21
MEL_280	MEL_202	329	678	81.7	89.86	34.7877	sample-3	0.33	0.18	0.21
MEL_280	MEL_202	191	764	79.74	77.03	56.6561	sample-3	0.33	0.18	0.21
MEL_202	MEL_280	307	45	67.01	77.45	84.0839	sample-3	0.33	0.18	0.21
MEL_202	MEL_280	678	363	89.86	50.2	55.464	sample-3	0.33	0.18	0.21
MEL_280	MEL_202	343	224	74.3	56.94	24.6014	sample-3	0.33	0.18	0.21
MEL_280	MEL_202	427	176	32.1	29.19	76.3922	sample-3	0.33	0.18	0.21
MEL_280	MEL_202	356	329	35.54	62.13	42.7412	sample-3	0.33	0.18	0.21
MEL_280	MEL_202	339	757	76.79	75.42	46.6946	sample-3	0.33	0.18	0.21
MEL_202	MEL_280	469	410	87.5	24.44	65.2537	sample-3	0.33	0.18	0.21
MEL_280	MEL_202	177	298	75.04	52.17	23.8427	sample-3	0.33	0.18	0.21
MEL_202	MEL_280	140	313	38.07	81.33	61.2834	sample-3	0.33	0.18	0.21
MEL_280	MEL_202	410	761	24.44	80.76	69.608	sample-3	0.33	0.18	0.21
MEL_202	MEL_280	720	406	58.92	27.86	59.407	sample-3	0.33	0.18	0.21
MEL_202	MEL_280	271	89	63.76	39.52	70.7259	sample-3	0.33	0.18	0.21
MEL_280	MEL_202	416	678	30.48	89.86	53.8583	sample-3	0.33	0.18	0.21
MEL_280	MEL_202	410	167	24.44	43.3	76.1748	sample-3	0.33	0.18	0.21
MEL_280	MEL_202	329	224	81.7	56.94	19.6021	sample-3	0.33	0.18	0.21
MEL_202	MEL_280	720	195	58.92	79.03	48.568	sample-3	0.33	0.18	0.21
MEL_280	MEL_202	440	140	49.91	38.07	79.7396	sample-3	0.33	0.18	0.21
MEL_202	MEL_280	488	356	85.42	35.54	65.6151	sample-3	0.33	0.18	0.21
MEL_280	MEL_202	356	387	35.54	63.51	45.6161	sample-3	0.33	0.18	0.21
MEL_280	MEL_202	329	780	81.7	78.22	41.6387	sample-3	0.33	0.18	0.21
MEL_202	MEL_280	220	356	54.41	35.54	46.6374	sample-3	0.33	0.18	0.21
MEL_202	MEL_280	720	416	58.92	30.48	59.2842	sample-3	0.33	0.18	0.21
MEL_202	MEL_280	339	340	69.1	75.23	21.4254	sample-3	0.33	0.18	0.21
MEL_202	MEL_280	764	343	77.03	74.3	50.7421	sample-3	0.33	0.18	0.21
MEL_280	MEL_202	340	210	75.23	67.89	25.6806	sample-3	0.33	0.18	0.21
MEL_280	MEL_202	329	140	81.7	38.07	61.8537	sample-3	0.33	0.18	0.21
MEL_280	MEL_202	416	277	30.48	65.83	79.5653	sample-3	0.33	0.18	0.21
MEL_280	MEL_202	177	387	75.04	63.51	72.5305	sample-3	0.33	0.18	0.21
MEL_280	MEL_202	440	277	49.91	65.83	45.3978	sample-3	0.33	0.18	0.21
MEL_280	MEL_202	191	397	79.74	38.78	67.6869	sample-3	0.33	0.18	0.21
MEL_202	MEL_280	70	356	60.07	35.54	62.1712	sample-3	0.33	0.18	0.21
MEL_280	MEL_202	10	764	85.87	77.03	117.009	sample-3	0.33	0.18	0.21
MEL_202	MEL_280	469	427	87.5	32.1	64.8829	sample-3	0.33	0.18	0.21
MEL_280	MEL_202	356	764	35.54	77.03	61.0533	sample-3	0.33	0.18	0.21
MEL_280	MEL_202	205	397	74.61	38.78	69.0286	sample-3	0.33	0.18	0.21
MEL_280	MEL_202	205	764	74.61	77.03	62.9264	sample-3	0.33	0.18	0.21
MEL_202	MEL_280	720	329	58.92	81.7	37.4374	sample-3	0.33	0.18	0.21
MEL_202	MEL_280	140	335	38.07	78.76	54.1898	sample-3	0.33	0.18	0.21
MEL_202	MEL_280	720	402	58.92	30.52	58.7952	sample-3	0.33	0.18	0.21
MEL_202	MEL_280	200	402	61.7	30.52	44.1556	sample-3	0.33	0.18	0.21
MEL_280	MEL_202	363	761	50.2	80.76	71.9389	sample-3	0.33	0.18	0.21
MEL_202	MEL_280	220	195	54.41	79.03	33.0638	sample-3	0.33	0.18	0.21
MEL_202	MEL_280	307	16	67.01	85.16	88.4864	sample-3	0.33	0.18	0.21
MEL_280	MEL_202	10	224	85.87	56.94	80.6933	sample-3	0.33	0.18	0.21
MEL_280	MEL_202	39	152	68.35	62.17	51.8015	sample-3	0.33	0.18	0.21
MEL_280	MEL_202	195	200	79.03	61.7	56.435	sample-3	0.33	0.18	0.21
MEL_280	MEL_202	191	298	79.74	52.17	16.0051	sample-3	0.33	0.18	0.21
MEL_202	MEL_280	780	402	78.22	30.52	56.172	sample-3	0.33	0.18	0.21
MEL_280	MEL_202	427	224	32.1	56.94	71.8837	sample-3	0.33	0.18	0.21
MEL_280	MEL_202	195	298	79.03	52.17	20.692	sample-3	0.33	0.18	0.21
MEL_280	MEL_202	329	287	81.7	43.15	17.6135	sample-3	0.33	0.18	0.21
MEL_202	MEL_280	469	363	87.5	50.2	37.6057	sample-3	0.33	0.18	0.21
MEL_202	MEL_280	298	406	52.17	27.86	73.3645	sample-3	0.33	0.18	0.21
MEL_202	MEL_280	764	406	77.03	27.86	62.7592	sample-3	0.33	0.18	0.21
MEL_280	MEL_202	427	287	32.1	43.15	70.6142	sample-3	0.33	0.18	0.21
MEL_202	MEL_280	686	406	93.02	27.86	63.3273	sample-3	0.33	0.18	0.21
MEL_280	MEL_202	329	360	81.7	79.02	50.4694	sample-3	0.33	0.18	0.21
MEL_280	MEL_202	191	757	79.74	75.42	44.625	sample-3	0.33	0.18	0.21
MEL_202	MEL_280	220	406	54.41	27.86	64.3359	sample-3	0.33	0.18	0.21
MEL_280	MEL_202	343	140	74.3	38.07	58.8936	sample-3	0.33	0.18	0.21
MEL_202	MEL_280	167	16	43.3	85.16	29.6727	sample-3	0.33	0.18	0.21
MEL_202	MEL_280	764	410	77.03	24.44	64.4183	sample-3	0.33	0.18	0.21
MEL_280	MEL_202	399	287	34.4	43.15	51.8045	sample-3	0.33	0.18	0.21
MEL_280	MEL_202	356	761	35.54	80.76	62.7416	sample-3	0.33	0.18	0.21
MEL_202	MEL_280	707	340	85.78	75.23	44.5059	sample-3	0.33	0.18	0.21
MEL_280	MEL_202	356	757	35.54	75.42	57.8005	sample-3	0.33	0.18	0.21
MEL_280	MEL_202	356	152	35.54	62.17	66.7741	sample-3	0.33	0.18	0.21
MEL_280	MEL_202	427	773	32.1	76.21	36.1268	sample-3	0.33	0.18	0.21
MEL_280	MEL_202	177	224	75.04	56.94	38.0252	sample-3	0.33	0.18	0.21
MEL_280	MEL_202	427	140	32.1	38.07	99.7858	sample-3	0.33	0.18	0.21
MEL_280	MEL_202	440	224	49.91	56.94	40.4259	sample-3	0.33	0.18	0.21
MEL_280	MEL_202	410	200	24.44	61.7	62.3725	sample-3	0.33	0.18	0.21
MEL_280	MEL_202	340	152	75.23	62.17	63.5917	sample-3	0.33	0.18	0.21
MEL_280	MEL_202	205	360	74.61	79.02	85.583	sample-3	0.33	0.18	0.21
MEL_202	MEL_280	678	410	89.86	24.44	56.7847	sample-3	0.33	0.18	0.21
MEL_280	MEL_202	399	397	34.4	38.78	60.3044	sample-3	0.33	0.18	0.21
MEL_280	MEL_202	340	200	75.23	61.7	22.348	sample-3	0.33	0.18	0.21
MEL_202	MEL_280	780	16	78.22	85.16	108.876	sample-3	0.33	0.18	0.21
MEL_280	MEL_202	427	360	32.1	79.02	50.324	sample-3	0.33	0.18	0.21
MEL_280	MEL_202	356	264	35.54	60.95	28.4985	sample-3	0.33	0.18	0.21
MEL_280	MEL_202	399	224	34.4	56.94	44.7747	sample-3	0.33	0.18	0.21
MEL_280	MEL_202	356	773	35.54	76.21	55.3239	sample-3	0.33	0.18	0.21
MEL_202	MEL_280	764	402	77.03	30.52	63.3954	sample-3	0.33	0.18	0.21
MEL_280	MEL_202	440	360	49.91	79.02	50.7349	sample-3	0.33	0.18	0.21
MEL_280	MEL_202	334	761	79.01	80.76	51.838	sample-3	0.33	0.18	0.21
MEL_202	MEL_280	569	340	84.15	75.23	43.1612	sample-3	0.33	0.18	0.21
MEL_280	MEL_202	329	761	81.7	80.76	45.6918	sample-3	0.33	0.18	0.21
MEL_202	MEL_280	127	340	66.65	75.23	30.5517	sample-3	0.33	0.18	0.21
MEL_202	MEL_280	678	402	89.86	30.52	53.64	sample-3	0.33	0.18	0.21
MEL_280	MEL_202	10	152	85.87	62.17	29.2172	sample-3	0.33	0.18	0.21
MEL_202	MEL_280	678	343	89.86	74.3	36.7065	sample-3	0.33	0.18	0.21
MEL_202	MEL_280	764	16	77.03	85.16	112.647	sample-3	0.33	0.18	0.21
MEL_202	MEL_280	761	406	80.76	27.86	66.8694	sample-3	0.33	0.18	0.21
MEL_280	MEL_202	195	307	79.03	67.01	36.2323	sample-3	0.33	0.18	0.21
MEL_280	MEL_202	191	200	79.74	61.7	51.6387	sample-3	0.33	0.18	0.21
MEL_206	MEL_280	61	340	87.78	74.91	31.5403	sample-4	0.5	0.73	0.684
MEL_280	MEL_206	440	17	72.14	83.53	11.2798	sample-4	0.5	0.73	0.684
MEL_280	MEL_206	440	9	72.14	87.6	15.1036	sample-4	0.5	0.73	0.684
MEL_280	MEL_206	416	17	31.65	83.53	31.2648	sample-4	0.5	0.73	0.684
MEL_280	MEL_206	416	61	31.65	87.78	49.5527	sample-4	0.5	0.73	0.684
MEL_280	MEL_206	427	9	37.14	87.6	27.012	sample-4	0.5	0.73	0.684
MEL_206	MEL_280	17	340	83.53	74.91	58.9947	sample-4	0.5	0.73	0.684
MEL_206	MEL_280	9	406	87.6	46.09	35.3586	sample-4	0.5	0.73	0.684
MEL_280	MEL_206	191	61	86.04	87.78	27.2752	sample-4	0.5	0.73	0.684
MEL_206	MEL_280	61	402	87.78	54.83	31.2023	sample-4	0.5	0.73	0.684
MEL_206	MEL_280	17	406	83.53	46.09	33.2916	sample-4	0.5	0.73	0.684
MEL_206	MEL_280	236	410	95.64	31.82	48.0837	sample-4	0.5	0.73	0.684
MEL_280	MEL_206	417	9	32.11	87.6	31.2206	sample-4	0.5	0.73	0.684
MEL_280	MEL_206	195	61	80.53	87.78	29.6879	sample-4	0.5	0.73	0.684
MEL_206	MEL_280	9	340	87.6	74.91	59.0529	sample-4	0.5	0.73	0.684
MEL_206	MEL_280	246	340	87.43	74.91	27.3091	sample-4	0.5	0.73	0.684
MEL_280	MEL_206	440	12	72.14	85.56	15.2462	sample-4	0.5	0.73	0.684
MEL_206	MEL_280	236	340	95.64	74.91	48.927	sample-4	0.5	0.73	0.684
MEL_206	MEL_280	17	402	83.53	54.83	35.5796	sample-4	0.5	0.73	0.684
MEL_206	MEL_280	236	416	95.64	31.65	55.0292	sample-4	0.5	0.73	0.684
MEL_206	MEL_280	77	340	75.57	74.91	11.9825	sample-4	0.5	0.73	0.684
MEL_280	MEL_206	339	204	78.17	90.31	61.498	sample-4	0.5	0.73	0.684
MEL_206	MEL_280	9	418	87.6	35.32	33.1279	sample-4	0.5	0.73	0.684
MEL_369	MEL_206	219	61	30.37	79.3	84.4338	sample-0	0.48	0.15	0.216
MEL_369	MEL_206	219	145	30.37	65.88	49.9774	sample-0	0.48	0.15	0.216
MEL_369	MEL_206	95	204	81.9	91.73	60.9341	sample-0	0.48	0.15	0.216
MEL_369	MEL_206	94	61	82.65	79.3	21.8163	sample-0	0.48	0.15	0.216
MEL_369	MEL_206	94	359	82.65	70.55	61.7146	sample-0	0.48	0.15	0.216
MEL_369	MEL_206	246	61	52.63	79.3	64.8452	sample-0	0.48	0.15	0.216
MEL_369	MEL_206	94	9	82.65	50.69	35.7805	sample-0	0.48	0.15	0.216
MEL_369	MEL_206	95	145	81.9	65.88	31.2334	sample-0	0.48	0.15	0.216
MEL_369	MEL_206	95	236	81.9	94.06	50.389	sample-0	0.48	0.15	0.216
MEL_369	MEL_206	95	359	81.9	70.55	64.121	sample-0	0.48	0.15	0.216
MEL_206	MEL_369	246	98	65.42	80.96	31.4912	sample-0	0.48	0.15	0.216
MEL_206	MEL_369	189	95	85.98	81.9	37.6397	sample-0	0.48	0.15	0.216
MEL_369	MEL_206	261	145	55.32	65.88	25.9752	sample-0	0.48	0.15	0.216
MEL_369	MEL_206	95	61	81.9	79.3	25.3302	sample-0	0.48	0.15	0.216
MEL_206	MEL_369	61	104	79.3	76.09	28.6476	sample-0	0.48	0.15	0.216
MEL_369	MEL_206	95	9	81.9	50.69	39.3178	sample-0	0.48	0.15	0.216
MEL_206	MEL_369	9	107	50.69	71.47	47.0176	sample-0	0.48	0.15	0.216
MEL_369	MEL_206	95	17	81.9	49.21	50.7165	sample-0	0.48	0.15	0.216
MEL_206	MEL_369	194	94	84.6	82.65	49.8641	sample-0	0.48	0.15	0.216
MEL_369	MEL_206	116	61	89.43	79.3	32.7854	sample-0	0.48	0.15	0.216
MEL_206	MEL_369	236	246	94.06	52.63	41.6945	sample-0	0.48	0.15	0.216
MEL_206	MEL_369	77	241	65.26	49.37	66.9818	sample-0	0.48	0.15	0.216
MEL_206	MEL_369	375	241	54.05	49.37	19.0585	sample-0	0.48	0.15	0.216
MEL_369	MEL_206	116	250	89.43	73.91	29.6485	sample-0	0.48	0.15	0.216
MEL_369	MEL_206	219	250	30.37	73.91	61.9486	sample-0	0.48	0.15	0.216
MEL_206	MEL_369	375	107	54.05	71.47	66.6913	sample-0	0.48	0.15	0.216
MEL_232	MEL_207	195	62	33.53	76.23	56.9247	sample-3	0.25	0.09	0.122
MEL_207	MEL_232	62	362	76.23	34.08	53.4313	sample-3	0.25	0.09	0.122
MEL_232	MEL_207	420	80	38.05	78.78	42.0304	sample-3	0.25	0.09	0.122
MEL_207	MEL_232	103	195	82.86	33.53	37.0397	sample-3	0.25	0.09	0.122
MEL_207	MEL_232	103	362	82.86	34.08	38.6863	sample-3	0.25	0.09	0.122
MEL_232	MEL_207	232	80	30.21	78.78	23.5377	sample-3	0.25	0.09	0.122
MEL_232	MEL_207	232	62	30.21	76.23	40.0644	sample-3	0.25	0.09	0.122
MEL_232	MEL_207	250	80	29.61	78.78	28.1898	sample-3	0.25	0.09	0.122
MEL_232	MEL_207	195	80	33.53	78.78	33.1245	sample-3	0.25	0.09	0.122
MEL_232	MEL_207	375	80	33.89	78.78	60.4365	sample-3	0.25	0.09	0.122
MEL_232	MEL_207	250	62	29.61	76.23	38.6325	sample-3	0.25	0.09	0.122
MEL_232	MEL_207	420	62	38.05	76.23	48.5219	sample-3	0.25	0.09	0.122
MEL_207	MEL_232	51	195	86.15	33.53	43.1898	sample-3	0.25	0.09	0.122
MEL_207	MEL_232	68	127	89.28	64.73	95.6036	sample-3	0.25	0.09	0.122
MEL_232	MEL_207	409	62	32.48	76.23	57.9748	sample-3	0.25	0.09	0.122
MEL_207	MEL_232	103	65	82.86	58.85	114.21	sample-3	0.25	0.09	0.122
MEL_207	MEL_232	68	65	89.28	58.85	112.863	sample-3	0.25	0.09	0.122
MEL_232	MEL_207	232	103	30.21	82.86	28.9666	sample-3	0.25	0.09	0.122
MEL_232	MEL_207	65	62	58.85	76.23	129.223	sample-3	0.25	0.09	0.122
MEL_207	MEL_232	51	362	86.15	34.08	38.1132	sample-3	0.25	0.09	0.122
MEL_207	MEL_232	68	362	89.28	34.08	48.2517	sample-3	0.25	0.09	0.122
MEL_207	MEL_232	51	127	86.15	64.73	95.4596	sample-3	0.25	0.09	0.122
MEL_207	MEL_232	68	195	89.28	33.53	40.8884	sample-3	0.25	0.09	0.122
MEL_232	MEL_207	375	51	33.89	86.15	47.8754	sample-3	0.25	0.09	0.122
MEL_207	MEL_232	51	420	86.15	38.05	29.2491	sample-3	0.25	0.09	0.122
MEL_232	MEL_207	167	80	27.7	78.78	34.6517	sample-3	0.25	0.09	0.122
MEL_207	MEL_232	68	250	89.28	29.61	24.7131	sample-3	0.25	0.09	0.122
MEL_232	MEL_207	65	80	58.85	78.78	109.31	sample-3	0.25	0.09	0.122
MEL_247	MEL_207	385	51	32.69	88.64	32.3473	sample-4	0.55	0.78	0.734
MEL_247	MEL_207	153	80	88.59	84.29	49.9377	sample-4	0.55	0.78	0.734
MEL_247	MEL_207	385	103	32.69	86.63	42.6081	sample-4	0.55	0.78	0.734
MEL_247	MEL_207	385	80	32.69	84.29	53.8473	sample-4	0.55	0.78	0.734
MEL_207	MEL_247	103	138	86.63	90.22	43.0327	sample-4	0.55	0.78	0.734
MEL_247	MEL_207	385	62	32.69	88.87	41.9595	sample-4	0.55	0.78	0.734
MEL_207	MEL_247	68	138	94.78	90.22	53.2608	sample-4	0.55	0.78	0.734
MEL_207	MEL_247	51	138	88.64	90.22	47.3913	sample-4	0.55	0.78	0.734
MEL_247	MEL_207	153	62	88.59	88.87	67.7633	sample-4	0.55	0.78	0.734
MEL_247	MEL_207	385	68	32.69	94.78	44.47	sample-4	0.55	0.78	0.734
MEL_207	MEL_247	51	235	88.64	89.41	44.7959	sample-4	0.55	0.78	0.734
MEL_247	MEL_207	138	62	90.22	88.87	63.2025	sample-4	0.55	0.78	0.734
MEL_247	MEL_207	153	103	88.59	86.63	48.1406	sample-4	0.55	0.78	0.734
MEL_247	MEL_207	361	62	81.85	88.87	51.507	sample-4	0.55	0.78	0.734
MEL_247	MEL_207	361	103	81.85	86.63	32.8032	sample-4	0.55	0.78	0.734
MEL_247	MEL_207	290	62	93.66	88.87	48.2083	sample-4	0.55	0.78	0.734
MEL_247	MEL_207	361	80	81.85	84.29	44.333	sample-4	0.55	0.78	0.734
MEL_247	MEL_207	138	80	90.22	84.29	51.1252	sample-4	0.55	0.78	0.734
MEL_207	MEL_247	95	138	93.76	90.22	57.5308	sample-4	0.55	0.78	0.734
MEL_247	MEL_207	290	80	93.66	84.29	25.1702	sample-4	0.55	0.78	0.734
MEL_290	MEL_207	245	80	46.46	85.44	39.237	sample-2	0.55	0.12	0.206
MEL_290	MEL_207	55	80	96.07	85.44	45.3444	sample-2	0.55	0.12	0.206
MEL_290	MEL_207	207	80	73.08	85.44	20.44	sample-2	0.55	0.12	0.206
MEL_290	MEL_207	207	62	73.08	92.14	35.8132	sample-2	0.55	0.12	0.206
MEL_290	MEL_207	106	62	87.51	92.14	55.4045	sample-2	0.55	0.12	0.206
MEL_290	MEL_207	17	80	89.52	85.44	35.71	sample-2	0.55	0.12	0.206
MEL_290	MEL_207	254	80	43.23	85.44	44.0275	sample-2	0.55	0.12	0.206
MEL_290	MEL_207	245	62	46.46	92.14	51.0528	sample-2	0.55	0.12	0.206
MEL_290	MEL_207	18	62	88.11	92.14	45.4861	sample-2	0.55	0.12	0.206
MEL_207	MEL_290	68	19	95.81	88.27	29.1275	sample-2	0.55	0.12	0.206
MEL_290	MEL_207	106	80	87.51	85.44	30.1129	sample-2	0.55	0.12	0.206
MEL_290	MEL_207	18	80	88.11	85.44	34.9062	sample-2	0.55	0.12	0.206
MEL_290	MEL_207	56	62	96.7	92.14	63.2186	sample-2	0.55	0.12	0.206
MEL_207	MEL_290	51	18	92.04	88.11	30.4342	sample-2	0.55	0.12	0.206
MEL_290	MEL_207	68	80	91.38	85.44	47.5151	sample-2	0.55	0.12	0.206
MEL_331	MEL_207	54	80	51.24	81.48	30.5604	sample-2	0.46	0.15	0.212
MEL_207	MEL_331	68	47	94.27	59.2	25.6605	sample-2	0.46	0.15	0.212
MEL_331	MEL_207	140	80	31.21	81.48	23.258	sample-2	0.46	0.15	0.212
MEL_207	MEL_331	51	47	89.54	59.2	20.9909	sample-2	0.46	0.15	0.212
MEL_207	MEL_331	51	98	89.54	37.19	33.8727	sample-2	0.46	0.15	0.212
MEL_207	MEL_331	68	98	94.27	37.19	26.3101	sample-2	0.46	0.15	0.212
MEL_331	MEL_207	98	80	37.19	81.48	20.9388	sample-2	0.46	0.15	0.212
MEL_331	MEL_207	71	80	44.08	81.48	28.1232	sample-2	0.46	0.15	0.212
MEL_331	MEL_207	71	62	44.08	91.57	48.4658	sample-2	0.46	0.15	0.212
MEL_331	MEL_207	140	103	31.21	84.01	29.4965	sample-2	0.46	0.15	0.212
MEL_331	MEL_207	140	62	31.21	91.57	45.2417	sample-2	0.46	0.15	0.212
MEL_331	MEL_207	71	103	44.08	84.01	27.7016	sample-2	0.46	0.15	0.212
MEL_331	MEL_207	98	62	37.19	91.57	43.1387	sample-2	0.46	0.15	0.212
MEL_331	MEL_207	86	80	47.16	81.48	29.7395	sample-2	0.46	0.15	0.212
MEL_331	MEL_207	71	68	44.08	94.27	33.2465	sample-2	0.46	0.15	0.212
MEL_331	MEL_207	71	51	44.08	89.54	32.6237	sample-2	0.46	0.15	0.212
MEL_207	MEL_331	95	98	94.66	37.19	39.2513	sample-2	0.46	0.15	0.212
MEL_207	MEL_331	68	140	94.27	31.21	27.9379	sample-2	0.46	0.15	0.212
MEL_331	MEL_207	98	103	37.19	84.01	33.2845	sample-2	0.46	0.15	0.212
MEL_331	MEL_207	85	62	46.29	91.57	31.6991	sample-2	0.46	0.15	0.212
MEL_331	MEL_207	85	80	46.29	81.48	27.9241	sample-2	0.46	0.15	0.212
MEL_331	MEL_207	22	80	41.28	81.48	34.9495	sample-2	0.46	0.15	0.212
MEL_331	MEL_207	47	103	59.2	84.01	30.495	sample-2	0.46	0.15	0.212
MEL_228	MEL_211	44	64	68	50.48	12.881	sample-2	0.3	0.13	0.164
MEL_228	MEL_211	33	64	64.89	50.48	17.7392	sample-2	0.3	0.13	0.164
MEL_211	MEL_228	74	33	63.79	64.89	18.5039	sample-2	0.3	0.13	0.164
MEL_249	MEL_211	36	64	84.95	61.55	25.3474	sample-0	0.42	0.1	0.164
MEL_211	MEL_249	64	44	61.55	84.5	29.5597	sample-0	0.42	0.1	0.164
MEL_211	MEL_249	64	63	61.55	66.44	13.4638	sample-0	0.42	0.1	0.164
MEL_249	MEL_211	120	64	86.89	61.55	33.0016	sample-0	0.42	0.1	0.164
MEL_211	MEL_249	74	44	85.51	84.5	36.1334	sample-0	0.42	0.1	0.164
MEL_284b	MEL_211	58	74	76.16	81.64	22.4192	sample-0	0.38	0.19	0.228
MEL_284b	MEL_211	67	64	81.85	64.67	26.1184	sample-0	0.38	0.19	0.228
MEL_284b	MEL_211	58	64	76.16	64.67	19.0636	sample-0	0.38	0.19	0.228
MEL_211	MEL_284b	74	67	81.64	81.85	25.8336	sample-0	0.38	0.19	0.228
MEL_284b	MEL_211	58	99	76.16	68.61	41.0692	sample-0	0.38	0.19	0.228
MEL_211	MEL_301	64	27	74.35	53.73	50.6744	sample-1	0.46	0.29	0.324
MEL_211	MEL_301	64	28	74.35	51.79	52.8279	sample-1	0.46	0.29	0.324
MEL_211	MEL_301	74	28	88.01	51.79	38.6312	sample-1	0.46	0.29	0.324
MEL_211	MEL_301	99	28	58.72	51.79	9.07675	sample-1	0.46	0.29	0.324
MEL_211	MEL_331	64	22	65.97	44.32	48.7137	sample-0	0.37	0.29	0.306
MEL_211	MEL_331	74	22	81.7	44.32	37.3229	sample-0	0.37	0.29	0.306
MEL_097	MEL_213b	136	85	54.41	86.46	20.1551	sample-4	0.51	0.13	0.206
MEL_097	MEL_213b	135	81	54.43	83.52	15.0684	sample-4	0.51	0.13	0.206
MEL_213b	MEL_097	81	84	83.52	64.16	35.607	sample-4	0.51	0.13	0.206
MEL_213b	MEL_097	37	135	87.14	54.43	29.2978	sample-4	0.51	0.13	0.206
MEL_097	MEL_213b	136	81	54.41	83.52	18.6084	sample-4	0.51	0.13	0.206
MEL_213b	MEL_097	37	136	87.14	54.41	31.1999	sample-4	0.51	0.13	0.206
MEL_213b	MEL_097	85	84	86.46	64.16	34.2563	sample-4	0.51	0.13	0.206
MEL_213b	MEL_097	37	84	87.14	64.16	31.743	sample-4	0.51	0.13	0.206
MEL_213b	MEL_207	37	80	30.34	79.73	36.7393	sample-1	0.45	0.12	0.186
MEL_213b	MEL_207	85	62	51.36	93.68	36.3869	sample-1	0.45	0.12	0.186
MEL_213b	MEL_207	81	80	50.07	79.73	20.9047	sample-1	0.45	0.12	0.186
MEL_213b	MEL_207	81	62	50.07	93.68	34.5931	sample-1	0.45	0.12	0.186
MEL_213b	MEL_207	81	103	50.07	89.88	12.8397	sample-1	0.45	0.12	0.186
MEL_207	MEL_213b	68	81	95.96	50.07	22.7888	sample-1	0.45	0.12	0.186
MEL_207	MEL_213b	51	37	93.69	30.34	36.5449	sample-1	0.45	0.12	0.186
MEL_213b	MEL_207	85	80	51.36	79.73	17.6688	sample-1	0.45	0.12	0.186
MEL_213b	MEL_215	37	10	82.61	30.08	16.5947	sample-2	0.51	0.48	0.486
MEL_213b	MEL_215	37	130	82.61	49.3	47.3172	sample-2	0.51	0.48	0.486
MEL_213b	MEL_215	81	130	78.14	49.3	26.9634	sample-2	0.51	0.48	0.486
MEL_213b	MEL_215	85	130	79.3	49.3	27.5506	sample-2	0.51	0.48	0.486
MEL_213b	MEL_223b	37	66	80.82	41.9	27.7282	sample-3	0.61	0.17	0.258
MEL_213b	MEL_223b	85	65	82.3	42.94	24.1728	sample-3	0.61	0.17	0.258
MEL_213b	MEL_223b	32	65	90.43	42.94	25.3174	sample-3	0.61	0.17	0.258
MEL_213b	MEL_223b	37	65	80.82	42.94	28.1104	sample-3	0.61	0.17	0.258
MEL_213b	MEL_223b	81	65	80.86	42.94	23.4812	sample-3	0.61	0.17	0.258
MEL_213b	MEL_234	81	82	87.15	71.48	35.6262	sample-1	0.54	0.13	0.212
MEL_213b	MEL_234	37	82	82.33	71.48	35.6191	sample-1	0.54	0.13	0.212
MEL_213b	MEL_234	81	57	87.15	66.3	28.7086	sample-1	0.54	0.13	0.212
MEL_213b	MEL_234	85	82	89.57	71.48	30.25	sample-1	0.54	0.13	0.212
MEL_213b	MEL_234	85	57	89.57	66.3	22.7496	sample-1	0.54	0.13	0.212
MEL_213b	MEL_234	37	57	82.33	66.3	34.9929	sample-1	0.54	0.13	0.212
MEL_213b	MEL_274	37	58	80.72	48.89	27.8918	sample-4	0.51	0.19	0.254
MEL_213b	MEL_274	85	58	84.15	48.89	26.1383	sample-4	0.51	0.19	0.254
MEL_213b	MEL_274	81	58	80.77	48.89	23.2806	sample-4	0.51	0.19	0.254
MEL_331	MEL_213b	140	81	31.61	76.46	19.8566	sample-3	0.51	0.13	0.206
MEL_331	MEL_213b	71	81	66.17	76.46	27.6299	sample-3	0.51	0.13	0.206
MEL_331	MEL_213b	140	37	31.61	83.65	28.8365	sample-3	0.51	0.13	0.206
MEL_331	MEL_213b	98	85	50.47	79.77	41.1975	sample-3	0.51	0.13	0.206
MEL_213b	MEL_331	37	47	83.65	83.71	44.846	sample-3	0.51	0.13	0.206
MEL_331	MEL_213b	71	37	66.17	83.65	29.6813	sample-3	0.51	0.13	0.206
MEL_331	MEL_213b	98	81	50.47	76.46	42.6992	sample-3	0.51	0.13	0.206
MEL_331	MEL_213b	98	37	50.47	83.65	55.0489	sample-3	0.51	0.13	0.206
MEL_331	MEL_213b	140	32	31.61	92.23	27.0685	sample-3	0.51	0.13	0.206
MEL_213b	MEL_341	81	169	79.47	54.49	45.0044	sample-2	0.41	0.2	0.242
MEL_213b	MEL_341	37	169	80.76	54.49	47.4221	sample-2	0.41	0.2	0.242
MEL_341	MEL_213b	54	37	33.7	80.76	48.8467	sample-2	0.41	0.2	0.242
MEL_213b	MEL_341	37	165	80.76	44.64	55.2779	sample-2	0.41	0.2	0.242
MEL_341	MEL_213b	244	37	83.55	80.76	45.0165	sample-2	0.41	0.2	0.242
MEL_214	MEL_231	142	600	25.48	77.11	72.1245	sample-1	0.59	0.19	0.27
MEL_231	MEL_214	600	62	77.11	28.59	51.4452	sample-1	0.59	0.19	0.27
MEL_214	MEL_231	193	800	54.8	93.77	72.7081	sample-1	0.59	0.19	0.27
MEL_231	MEL_214	794	232	95.96	36.36	71.56	sample-1	0.59	0.19	0.27
MEL_231	MEL_214	800	232	93.77	36.36	63.1753	sample-1	0.59	0.19	0.27
MEL_214	MEL_231	193	402	54.8	79.22	60.162	sample-1	0.59	0.19	0.27
MEL_214	MEL_231	193	600	54.8	77.11	64.8578	sample-1	0.59	0.19	0.27
MEL_231	MEL_214	455	232	92.23	36.36	30.4582	sample-1	0.59	0.19	0.27
MEL_214	MEL_280	142	340	34.82	77.63	23.8329	sample-3	0.21	0.2	0.202
MEL_280	MEL_214	416	62	24.09	61.35	53.5663	sample-3	0.21	0.2	0.202
MEL_280	MEL_214	440	62	39.08	61.35	41.6135	sample-3	0.21	0.2	0.202
MEL_214	MEL_280	193	339	54.17	81.79	50.2	sample-3	0.21	0.2	0.202
MEL_280	MEL_214	356	213	32.58	51.06	32.7098	sample-3	0.21	0.2	0.202
MEL_280	MEL_214	340	213	77.63	51.06	31.9788	sample-3	0.21	0.2	0.202
MEL_214	MEL_280	142	343	34.82	81.2	16.2783	sample-3	0.21	0.2	0.202
MEL_214	MEL_280	155	427	31.39	22.61	40.4261	sample-3	0.21	0.2	0.202
MEL_214	MEL_358	193	246	53.57	73.46	25.1178	sample-2	0.37	0.19	0.226
MEL_214	MEL_358	142	400	26.89	61.99	23.2374	sample-2	0.37	0.19	0.226
MEL_214	MEL_358	142	246	26.89	73.46	64.6146	sample-2	0.37	0.19	0.226
MEL_214	MEL_358	142	80	26.89	83.41	74.7012	sample-2	0.37	0.19	0.226
MEL_214	MEL_358	142	424	26.89	53.21	31.8668	sample-2	0.37	0.19	0.226
MEL_358	MEL_214	55	62	81.99	36.59	70.7698	sample-2	0.37	0.19	0.226
MEL_214	MEL_358	142	375	26.89	76.74	26.1411	sample-2	0.37	0.19	0.226
MEL_358	MEL_214	687	142	83.91	26.89	60.8552	sample-2	0.37	0.19	0.226
MEL_214	MEL_358	142	431	26.89	36.83	38.5406	sample-2	0.37	0.19	0.226
MEL_214	MEL_358	142	104	26.89	78.71	62.2456	sample-2	0.37	0.19	0.226
MEL_358	MEL_214	120	62	66.14	36.59	57.3422	sample-2	0.37	0.19	0.226
MEL_214	MEL_358	142	120	26.89	66.14	57.5781	sample-2	0.37	0.19	0.226
MEL_358	MEL_214	687	193	83.91	53.57	89.352	sample-2	0.37	0.19	0.226
MEL_214	MEL_358	142	237	26.89	79.7	50.5023	sample-2	0.37	0.19	0.226
MEL_358	MEL_214	246	232	73.46	41.24	28.1876	sample-2	0.37	0.19	0.226
MEL_214	MEL_358	193	716	53.57	87.31	81.5113	sample-2	0.37	0.19	0.226
MEL_214	MEL_369	142	116	47.1	86.58	56.691	sample-0	0.39	0.13	0.182
MEL_369	MEL_214	94	133	82.7	67.74	66.4571	sample-0	0.39	0.13	0.182
MEL_214	MEL_369	142	246	47.1	57.42	14.3418	sample-0	0.39	0.13	0.182
MEL_214	MEL_369	142	258	47.1	66.33	20.2916	sample-0	0.39	0.13	0.182
MEL_369	MEL_214	94	62	82.7	40.84	51.5862	sample-0	0.39	0.13	0.182
MEL_214	MEL_369	193	104	27.17	78.77	45.2215	sample-0	0.39	0.13	0.182
MEL_214	MEL_369	193	107	27.17	70.61	48.2911	sample-0	0.39	0.13	0.182
MEL_214	MEL_369	142	219	47.1	21.6	53.532	sample-0	0.39	0.13	0.182
MEL_214	MEL_369	193	95	27.17	81.24	34.9652	sample-0	0.39	0.13	0.182
MEL_214	MEL_369	142	259	47.1	69.39	19.9427	sample-0	0.39	0.13	0.182
MEL_369	MEL_214	94	232	82.7	42.25	47.1876	sample-0	0.39	0.13	0.182
MEL_214	MEL_369	193	241	27.17	40.6	36.808	sample-0	0.39	0.13	0.182
MEL_207	MEL_215	68	130	96.12	33.59	33.5405	sample-4	0.46	0.73	0.676
MEL_215	MEL_207	10	80	59.04	81.54	34.9549	sample-4	0.46	0.73	0.676
MEL_207	MEL_215	103	130	85.09	33.59	30.1041	sample-4	0.46	0.73	0.676
MEL_207	MEL_215	51	130	92.25	33.59	35.2858	sample-4	0.46	0.73	0.676
MEL_215	MEL_207	10	62	59.04	94.05	21.0607	sample-4	0.46	0.73	0.676
MEL_215	MEL_207	7	62	86.76	94.05	12.6647	sample-4	0.46	0.73	0.676
MEL_215	MEL_207	19	80	37.57	81.54	35.695	sample-4	0.46	0.73	0.676
MEL_215	MEL_207	19	62	37.57	94.05	37.1466	sample-4	0.46	0.73	0.676
MEL_207	MEL_215	51	10	92.25	59.04	13.6623	sample-4	0.46	0.73	0.676
MEL_234	MEL_215	82	130	78.92	45.3	45.7176	sample-3	0.34	0.16	0.196
MEL_215	MEL_234	10	82	30.38	78.92	26.6266	sample-3	0.34	0.16	0.196
MEL_215	MEL_234	19	82	37.87	78.92	34.2828	sample-3	0.34	0.16	0.196
MEL_215	MEL_234	130	57	45.3	79.18	33.6422	sample-3	0.34	0.16	0.196
MEL_216	MEL_020	873	9	58.08	85.58	111.09	sample-3	0.46	0.53	0.516
MEL_216	MEL_020	887	14	87.13	81.89	116.18	sample-3	0.46	0.53	0.516
MEL_216	MEL_020	594	9	67.73	85.58	88.1746	sample-3	0.46	0.53	0.516
MEL_216	MEL_020	865	9	81.78	85.58	124.001	sample-3	0.46	0.53	0.516
MEL_216	MEL_020	1326	9	84.25	85.58	34.4845	sample-3	0.46	0.53	0.516
MEL_216	MEL_020	1034	9	77.01	85.58	88.645	sample-3	0.46	0.53	0.516
MEL_216	MEL_020	1319	9	79.78	85.58	24.5616	sample-3	0.46	0.53	0.516
MEL_216	MEL_202	873	387	56.36	55.13	68.0405	sample-0	0.4	0.33	0.344
MEL_216	MEL_202	1326	360	79.97	78.14	74.127	sample-0	0.4	0.33	0.344
MEL_216	MEL_202	873	360	56.36	78.14	50.6703	sample-0	0.4	0.33	0.344
MEL_216	MEL_202	1034	224	79.32	52.45	60.3234	sample-0	0.4	0.33	0.344
MEL_216	MEL_202	1034	140	79.32	31.76	70.341	sample-0	0.4	0.33	0.344
MEL_216	MEL_202	1034	239	79.32	71.04	59.3445	sample-0	0.4	0.33	0.344
MEL_216	MEL_202	1326	761	79.97	66.72	62.9184	sample-0	0.4	0.33	0.344
MEL_202	MEL_216	780	865	66.72	80.79	120.239	sample-0	0.4	0.33	0.344
MEL_216	MEL_202	1034	360	79.32	78.14	78.5235	sample-0	0.4	0.33	0.344
MEL_216	MEL_202	1034	761	79.32	66.72	91.9936	sample-0	0.4	0.33	0.344
MEL_216	MEL_202	1050	298	80.26	52.94	86.6413	sample-0	0.4	0.33	0.344
MEL_216	MEL_202	1034	287	79.32	48.09	60.4312	sample-0	0.4	0.33	0.344
MEL_202	MEL_216	387	1050	55.13	80.26	97.5789	sample-0	0.4	0.33	0.344
MEL_202	MEL_216	224	1050	52.45	80.26	78.3903	sample-0	0.4	0.33	0.344
MEL_216	MEL_202	1034	152	79.32	44.38	68.2844	sample-0	0.4	0.33	0.344
MEL_216	MEL_202	887	287	86.5	48.09	88.445	sample-0	0.4	0.33	0.344
MEL_216	MEL_202	596	387	68.75	55.13	45.8505	sample-0	0.4	0.33	0.344
MEL_216	MEL_202	865	360	80.79	78.14	63.4851	sample-0	0.4	0.33	0.344
MEL_216	MEL_202	887	761	86.5	66.72	121.269	sample-0	0.4	0.33	0.344
MEL_216	MEL_202	1035	127	80.86	73.7	62.9409	sample-0	0.4	0.33	0.344
MEL_216	MEL_202	1326	764	79.97	62.17	63.0428	sample-0	0.4	0.33	0.344
MEL_202	MEL_216	397	687	34.83	84.41	42.2078	sample-0	0.4	0.33	0.344
MEL_216	MEL_202	1273	764	77.72	62.17	54.6807	sample-0	0.4	0.33	0.344
MEL_216	MEL_202	1273	780	77.72	66.72	60.5505	sample-0	0.4	0.33	0.344
MEL_216	MEL_202	1175	140	78.77	31.76	84.2536	sample-0	0.4	0.33	0.344
MEL_216	MEL_202	687	764	84.41	62.17	79.862	sample-0	0.4	0.33	0.344
MEL_216	MEL_202	687	140	84.41	31.76	29.7811	sample-0	0.4	0.33	0.344
MEL_216	MEL_202	1273	360	77.72	78.14	65.8852	sample-0	0.4	0.33	0.344
MEL_216	MEL_202	1034	764	79.32	62.17	96.955	sample-0	0.4	0.33	0.344
MEL_202	MEL_216	720	1034	52.11	79.32	68.3294	sample-0	0.4	0.33	0.344
MEL_202	MEL_216	387	1273	55.13	77.72	30.889	sample-0	0.4	0.33	0.344
MEL_202	MEL_216	780	1074	66.72	83	86.602	sample-0	0.4	0.33	0.344
MEL_216	MEL_202	887	152	86.5	44.38	65.0142	sample-0	0.4	0.33	0.344
MEL_216	MEL_202	887	780	86.5	66.72	119.402	sample-0	0.4	0.33	0.344
MEL_216	MEL_202	887	224	86.5	52.45	81.0392	sample-0	0.4	0.33	0.344
MEL_216	MEL_202	1034	780	79.32	66.72	88.0257	sample-0	0.4	0.33	0.344
MEL_216	MEL_202	887	360	86.5	78.14	75.0683	sample-0	0.4	0.33	0.344
MEL_216	MEL_202	1175	780	78.77	66.72	32.1309	sample-0	0.4	0.33	0.344
MEL_216	MEL_202	1326	224	79.97	52.45	74.7251	sample-0	0.4	0.33	0.344
MEL_216	MEL_280	1424	340	60.11	70.93	80.8575	sample-2	0.41	0.27	0.298
MEL_280	MEL_216	191	1034	74.72	78.28	80.344	sample-2	0.41	0.27	0.298
MEL_280	MEL_216	191	865	74.72	80.35	119.236	sample-2	0.41	0.27	0.298
MEL_280	MEL_216	195	865	71.79	80.35	120.849	sample-2	0.41	0.27	0.298
MEL_216	MEL_280	1034	39	78.28	55.47	107.211	sample-2	0.41	0.27	0.298
MEL_216	MEL_280	1326	340	81.82	70.93	73.3107	sample-2	0.41	0.27	0.298
MEL_216	MEL_280	1035	164	79.61	69.92	61.3111	sample-2	0.41	0.27	0.298
MEL_280	MEL_216	164	1050	69.92	81.15	98.2619	sample-2	0.41	0.27	0.298
MEL_216	MEL_280	999	340	83.22	70.93	72.112	sample-2	0.41	0.27	0.298
MEL_280	MEL_216	356	1326	42.15	81.82	60.8359	sample-2	0.41	0.27	0.298
MEL_216	MEL_280	887	416	84.54	33.13	117.925	sample-2	0.41	0.27	0.298
MEL_216	MEL_280	887	195	84.54	71.79	113.051	sample-2	0.41	0.27	0.298
MEL_280	MEL_216	356	1034	42.15	78.28	72.3462	sample-2	0.41	0.27	0.298
MEL_216	MEL_280	1034	416	78.28	33.13	93.0624	sample-2	0.41	0.27	0.298
MEL_216	MEL_280	1175	340	81.22	70.93	46.2283	sample-2	0.41	0.27	0.298
MEL_216	MEL_280	1034	195	78.28	71.79	83.1627	sample-2	0.41	0.27	0.298
MEL_216	MEL_280	887	340	84.54	70.93	98.9523	sample-2	0.41	0.27	0.298
MEL_216	MEL_280	1326	416	81.82	33.13	65.3753	sample-2	0.41	0.27	0.298
MEL_216	MEL_280	1034	340	78.28	70.93	78.2855	sample-2	0.41	0.27	0.298
MEL_216	MEL_280	1486	406	79.15	35.35	85.1805	sample-2	0.41	0.27	0.298
MEL_216	MEL_280	594	410	67.98	32.27	76.9921	sample-2	0.41	0.27	0.298
MEL_216	MEL_280	1273	335	84.11	74.85	75.1871	sample-2	0.41	0.27	0.298
MEL_216	MEL_280	948	335	61.8	74.85	81.6828	sample-2	0.41	0.27	0.298
MEL_216	MEL_280	51	45	68.39	72.6	92.7932	sample-2	0.41	0.27	0.298
MEL_216	MEL_280	1175	410	81.22	32.27	42.3608	sample-2	0.41	0.27	0.298
MEL_216	MEL_280	1034	335	78.28	74.85	78.3313	sample-2	0.41	0.27	0.298
MEL_216	MEL_280	1273	416	84.11	33.13	63.0908	sample-2	0.41	0.27	0.298
MEL_280	MEL_216	416	1178	33.13	82.5	50.2341	sample-2	0.41	0.27	0.298
MEL_280	MEL_216	195	1510	71.79	66	28.9677	sample-2	0.41	0.27	0.298
MEL_280	MEL_216	356	1318	42.15	83.96	53.1237	sample-2	0.41	0.27	0.298
MEL_216	MEL_280	1386	340	79.67	70.93	69.3848	sample-2	0.41	0.27	0.298
MEL_216	MEL_280	1034	410	78.28	32.27	85.9006	sample-2	0.41	0.27	0.298
MEL_280	MEL_216	191	1424	74.72	60.11	36.1454	sample-2	0.41	0.27	0.298
MEL_216	MEL_280	1034	418	78.28	32.49	96.4901	sample-2	0.41	0.27	0.298
MEL_216	MEL_280	948	164	61.8	69.92	67.6024	sample-2	0.41	0.27	0.298
MEL_280	MEL_216	356	1077	42.15	85.44	79.0345	sample-2	0.41	0.27	0.298
MEL_216	MEL_280	1034	363	78.28	60.38	73.969	sample-2	0.41	0.27	0.298
MEL_216	MEL_280	1326	168	81.82	66.24	37.8176	sample-2	0.41	0.27	0.298
MEL_216	MEL_280	1326	410	81.82	32.27	59.69	sample-2	0.41	0.27	0.298
MEL_216	MEL_280	873	340	58.33	70.93	80.7743	sample-2	0.41	0.27	0.298
MEL_216	MEL_280	51	340	68.39	70.93	67.8658	sample-2	0.41	0.27	0.298
MEL_216	MEL_280	1050	340	81.15	70.93	107.26	sample-2	0.41	0.27	0.298
MEL_216	MEL_280	1175	416	81.22	33.13	45.4151	sample-2	0.41	0.27	0.298
MEL_216	MEL_280	887	94	84.54	34.52	162.73	sample-2	0.41	0.27	0.298
MEL_216	MEL_280	887	45	84.54	72.6	117.377	sample-2	0.41	0.27	0.298
MEL_216	MEL_280	1050	39	81.15	55.47	137.234	sample-2	0.41	0.27	0.298
MEL_216	MEL_280	1383	416	83.18	33.13	63.3482	sample-2	0.41	0.27	0.298
MEL_280	MEL_216	35	1050	56.17	81.15	130.128	sample-2	0.41	0.27	0.298
MEL_216	MEL_280	594	340	67.98	70.93	63.5569	sample-2	0.41	0.27	0.298
MEL_216	MEL_280	54	410	61.68	32.27	66.9534	sample-2	0.41	0.27	0.298
MEL_280	MEL_216	195	1077	71.79	85.44	106.139	sample-2	0.41	0.27	0.298
MEL_280	MEL_216	356	1050	42.15	81.15	106.524	sample-2	0.41	0.27	0.298
MEL_216	MEL_280	596	335	75.58	74.85	56.1119	sample-2	0.41	0.27	0.298
MEL_216	MEL_280	1273	340	84.11	70.93	69.9471	sample-2	0.41	0.27	0.298
MEL_216	MEL_280	1175	417	81.22	33.49	46.7615	sample-2	0.41	0.27	0.298
MEL_216	MEL_280	1034	45	78.28	72.6	99.9704	sample-2	0.41	0.27	0.298
MEL_216	MEL_280	1326	16	81.82	79.15	87.6105	sample-2	0.41	0.27	0.298
MEL_280	MEL_216	191	1178	74.72	82.5	66.2318	sample-2	0.41	0.27	0.298
MEL_216	MEL_280	948	313	61.8	76.63	73.4136	sample-2	0.41	0.27	0.298
MEL_216	MEL_280	1034	168	78.28	66.24	62.4248	sample-2	0.41	0.27	0.298
MEL_216	MEL_280	1175	406	81.22	35.35	42.6939	sample-2	0.41	0.27	0.298
MEL_216	MEL_280	1326	39	81.82	55.47	105.32	sample-2	0.41	0.27	0.298
MEL_216	MEL_280	54	340	61.68	70.93	59.5826	sample-2	0.41	0.27	0.298
MEL_280	MEL_216	356	1035	42.15	79.61	76.1606	sample-2	0.41	0.27	0.298
MEL_216	MEL_280	1324	416	84.44	33.13	65.4127	sample-2	0.41	0.27	0.298
MEL_280	MEL_216	340	830	70.93	69.36	97.0078	sample-2	0.41	0.27	0.298
MEL_280	MEL_216	191	887	74.72	84.54	111.371	sample-2	0.41	0.27	0.298
MEL_216	MEL_280	594	427	67.98	34.25	88.2046	sample-2	0.41	0.27	0.298
MEL_280	MEL_216	195	1273	71.79	84.11	28.8218	sample-2	0.41	0.27	0.298
MEL_216	MEL_280	865	340	80.35	70.93	95.3894	sample-2	0.41	0.27	0.298
MEL_280	MEL_216	340	1423	70.93	59.25	81.4754	sample-2	0.41	0.27	0.298
MEL_216	MEL_280	948	340	61.8	70.93	84.4223	sample-2	0.41	0.27	0.298
MEL_280	MEL_216	195	1424	71.79	60.11	41.6815	sample-2	0.41	0.27	0.298
MEL_216	MEL_280	1034	205	78.28	70.84	75.822	sample-2	0.41	0.27	0.298
MEL_216	MEL_280	826	427	70.16	34.25	118.894	sample-2	0.41	0.27	0.298
MEL_216	MEL_280	596	334	75.58	74.15	56.6295	sample-2	0.41	0.27	0.298
MEL_280	MEL_216	195	1175	71.79	81.22	70.6751	sample-2	0.41	0.27	0.298
MEL_216	MEL_280	596	356	75.58	42.15	59.6207	sample-2	0.41	0.27	0.298
MEL_280	MEL_216	416	865	33.13	80.35	115.412	sample-2	0.41	0.27	0.298
MEL_216	MEL_280	887	334	84.54	74.15	96.9287	sample-2	0.41	0.27	0.298
MEL_280	MEL_216	191	1423	74.72	59.25	33.9773	sample-2	0.41	0.27	0.298
MEL_280	MEL_216	340	1077	70.93	85.44	77.0271	sample-2	0.41	0.27	0.298
MEL_216	MEL_280	576	339	76.54	71.19	56.8245	sample-2	0.41	0.27	0.298
MEL_280	MEL_216	356	1319	42.15	80.81	56.6905	sample-2	0.41	0.27	0.298
MEL_216	MEL_280	1486	356	79.15	42.15	81.0174	sample-2	0.41	0.27	0.298
MEL_216	MEL_280	1486	427	79.15	34.25	81.8302	sample-2	0.41	0.27	0.298
MEL_280	MEL_216	356	1424	42.15	60.11	64.2345	sample-2	0.41	0.27	0.298
MEL_216	MEL_280	1386	427	79.67	34.25	46.7634	sample-2	0.41	0.27	0.298
MEL_280	MEL_216	205	1273	70.84	84.11	26.4231	sample-2	0.41	0.27	0.298
MEL_216	MEL_280	1319	340	80.81	70.93	72.5879	sample-2	0.41	0.27	0.298
MEL_216	MEL_280	1034	10	78.28	79.39	86.9827	sample-2	0.41	0.27	0.298
MEL_216	MEL_280	826	195	70.16	71.79	130.529	sample-2	0.41	0.27	0.298
MEL_216	MEL_280	873	195	58.33	71.79	104.882	sample-2	0.41	0.27	0.298
MEL_216	MEL_280	1273	14	84.11	78.39	70.1511	sample-2	0.41	0.27	0.298
MEL_216	MEL_280	948	418	61.8	32.49	107.457	sample-2	0.41	0.27	0.298
MEL_280	MEL_216	191	1182	74.72	76.33	68.5921	sample-2	0.41	0.27	0.298
MEL_280	MEL_216	416	1077	33.13	85.44	89.7957	sample-2	0.41	0.27	0.298
MEL_280	MEL_216	182	948	74.17	61.8	76.3765	sample-2	0.41	0.27	0.298
MEL_280	MEL_216	205	1178	70.84	82.5	63.7455	sample-2	0.41	0.27	0.298
MEL_216	MEL_280	1175	418	81.22	32.49	46.2197	sample-2	0.41	0.27	0.298
MEL_280	MEL_216	191	588	74.72	75.04	72.8348	sample-2	0.41	0.27	0.298
MEL_280	MEL_216	191	1077	74.72	85.44	102.425	sample-2	0.41	0.27	0.298
MEL_216	MEL_280	588	340	75.04	70.93	52.717	sample-2	0.41	0.27	0.298
MEL_280	MEL_216	340	1510	70.93	66	93.873	sample-2	0.41	0.27	0.298
MEL_280	MEL_216	402	1077	37.85	85.44	85.124	sample-2	0.41	0.27	0.298
MEL_216	MEL_280	1397	410	67.32	32.27	70.1113	sample-2	0.41	0.27	0.298
MEL_216	MEL_280	873	334	58.33	74.15	76.7064	sample-2	0.41	0.27	0.298
MEL_280	MEL_216	177	784	70.42	80.41	115.928	sample-2	0.41	0.27	0.298
MEL_280	MEL_216	191	1074	74.72	83.74	106.457	sample-2	0.41	0.27	0.298
MEL_280	MEL_216	356	588	42.15	75.04	49.8341	sample-2	0.41	0.27	0.298
MEL_216	MEL_280	1177	427	81.17	34.25	39.7004	sample-2	0.41	0.27	0.298
MEL_216	MEL_280	887	410	84.54	32.27	111.895	sample-2	0.41	0.27	0.298
MEL_280	MEL_216	359	1172	53.88	79	48.2199	sample-2	0.41	0.27	0.298
MEL_219	MEL_280	293	340	94.82	76.31	35.0624	sample-2	0.37	0.19	0.226
MEL_280	MEL_219	191	271	83.65	92.15	19.3715	sample-2	0.37	0.19	0.226
MEL_219	MEL_280	156	339	85.57	77.35	25.3519	sample-2	0.37	0.19	0.226
MEL_280	MEL_219	416	234	30.5	92	38.7737	sample-2	0.37	0.19	0.226
MEL_280	MEL_219	416	265	30.5	90.78	37.7785	sample-2	0.37	0.19	0.226
MEL_280	MEL_219	340	271	76.31	92.15	52.1552	sample-2	0.37	0.19	0.226
MEL_280	MEL_219	356	138	66.6	90.03	53.3979	sample-2	0.37	0.19	0.226
MEL_280	MEL_219	416	29	30.5	93.99	84.1991	sample-2	0.37	0.19	0.226
MEL_280	MEL_219	416	271	30.5	92.15	44.3006	sample-2	0.37	0.19	0.226
MEL_219	MEL_280	234	340	92	76.31	62.5499	sample-2	0.37	0.19	0.226
MEL_219	MEL_280	29	340	93.99	76.31	55.2645	sample-2	0.37	0.19	0.226
MEL_219	MEL_280	287	340	95.16	76.31	36.2273	sample-2	0.37	0.19	0.226
MEL_280	MEL_219	340	307	76.31	67.68	46.5604	sample-2	0.37	0.19	0.226
MEL_219	MEL_280	156	427	85.57	32.92	47.1141	sample-2	0.37	0.19	0.226
MEL_219	MEL_280	156	340	85.57	76.31	28.1198	sample-2	0.37	0.19	0.226
MEL_219	MEL_280	265	340	90.78	76.31	54.8604	sample-2	0.37	0.19	0.226
MEL_219	MEL_280	20	427	89.01	32.92	52.4997	sample-2	0.37	0.19	0.226
MEL_219	MEL_280	281	340	92.9	76.31	29.2382	sample-2	0.37	0.19	0.226
MEL_280	MEL_219	191	219	83.65	92.2	28.9777	sample-2	0.37	0.19	0.226
MEL_280	MEL_219	340	139	76.31	89.99	31.1477	sample-2	0.37	0.19	0.226
MEL_280	MEL_219	191	234	83.65	92	36.9388	sample-2	0.37	0.19	0.226
MEL_280	MEL_219	416	139	30.5	89.99	83.096	sample-2	0.37	0.19	0.226
MEL_280	MEL_219	340	284	76.31	91.79	35.4457	sample-2	0.37	0.19	0.226
MEL_219	MEL_280	307	406	67.68	39.15	33.3505	sample-2	0.37	0.19	0.226
MEL_219	MEL_280	234	39	92	72.06	26.8607	sample-2	0.37	0.19	0.226
MEL_219	MEL_280	234	16	92	85.82	25.0837	sample-2	0.37	0.19	0.226
MEL_280	MEL_219	191	265	83.65	90.78	26.9618	sample-2	0.37	0.19	0.226
MEL_280	MEL_219	410	265	28.98	90.78	41.8202	sample-2	0.37	0.19	0.226
MEL_219	MEL_280	156	416	85.57	30.5	67.8535	sample-2	0.37	0.19	0.226
MEL_228	MEL_200	44	221	59.11	51.32	59.4511	sample-1	0.23	0.15	0.166
MEL_200	MEL_228	230	44	53.73	59.11	59.447	sample-1	0.23	0.15	0.166
MEL_200	MEL_228	123	44	53.22	59.11	33.7078	sample-1	0.23	0.15	0.166
MEL_200	MEL_228	221	34	51.32	55.51	59.3208	sample-1	0.23	0.15	0.166
MEL_228	MEL_200	44	236	59.11	53.92	57.1933	sample-1	0.23	0.15	0.166
MEL_200	MEL_228	221	33	51.32	55.03	57.0498	sample-1	0.23	0.15	0.166
MEL_200	MEL_228	230	33	53.73	55.03	55.9413	sample-1	0.23	0.15	0.166
MEL_200	MEL_228	123	33	53.22	55.03	36.55	sample-1	0.23	0.15	0.166
MEL_228	MEL_200	33	236	55.03	53.92	52.9327	sample-1	0.23	0.15	0.166
MEL_228	MEL_207	44	80	53.62	89.97	39.5973	sample-3	0.51	0.15	0.222
MEL_228	MEL_207	44	103	53.62	92.39	29.5191	sample-3	0.51	0.15	0.222
MEL_228	MEL_207	44	62	53.62	82.06	20.6191	sample-3	0.51	0.15	0.222
MEL_228	MEL_207	33	80	51.05	89.97	33.5753	sample-3	0.51	0.15	0.222
MEL_228	MEL_223b	44	33	65.1	56.67	8.2247	sample-0	0.45	0.48	0.474
MEL_228	MEL_223b	44	65	65.1	43.7	41.7647	sample-0	0.45	0.48	0.474
MEL_228	MEL_223b	34	33	57.99	56.67	13.3312	sample-0	0.45	0.48	0.474
MEL_228	MEL_223b	33	33	59.85	56.67	13.7431	sample-0	0.45	0.48	0.474
MEL_228	MEL_223b	33	65	59.85	43.7	33.222	sample-0	0.45	0.48	0.474
MEL_228	MEL_246	44	249	62.06	91.27	32.251	sample-1	0.62	0.19	0.276
MEL_247	MEL_228	385	44	34.44	55.46	69.468	sample-1	0.55	0.24	0.302
MEL_247	MEL_228	385	33	34.44	47.32	66.1945	sample-1	0.55	0.24	0.302
MEL_228	MEL_247	44	138	55.46	85.75	22.3085	sample-1	0.55	0.24	0.302
MEL_247	MEL_228	385	34	34.44	41.2	64.1833	sample-1	0.55	0.24	0.302
MEL_249	MEL_228	36	33	85.13	75.11	21.8835	sample-2	0.45	0.11	0.178
MEL_249	MEL_228	24	33	44.97	75.11	20.4132	sample-2	0.45	0.11	0.178
MEL_228	MEL_249	44	36	79.7	85.13	29.8267	sample-2	0.45	0.11	0.178
MEL_228	MEL_249	44	63	79.7	60.83	21.3971	sample-2	0.45	0.11	0.178
MEL_228	MEL_249	44	44	79.7	84.28	35.6965	sample-2	0.45	0.11	0.178
MEL_228	MEL_249	44	64	79.7	68.69	23.1073	sample-2	0.45	0.11	0.178
MEL_228	MEL_249	33	64	75.11	68.69	12.0891	sample-2	0.45	0.11	0.178
MEL_228	MEL_249	44	45	79.7	84	33.216	sample-2	0.45	0.11	0.178
MEL_228	MEL_249	34	63	72.44	60.83	12.6181	sample-2	0.45	0.11	0.178
MEL_249	MEL_228	120	44	90.64	79.7	37.1718	sample-2	0.45	0.11	0.178
MEL_228	MEL_249	44	71	79.7	84.03	20.8203	sample-2	0.45	0.11	0.178
MEL_228	MEL_249	44	24	79.7	44.97	27.8354	sample-2	0.45	0.11	0.178
MEL_228	MEL_249	34	64	72.44	68.69	14.8137	sample-2	0.45	0.11	0.178
MEL_228	MEL_249	33	63	75.11	60.83	10.6363	sample-2	0.45	0.11	0.178
MEL_249	MEL_228	120	33	90.64	75.11	30.788	sample-2	0.45	0.11	0.178
MEL_228	MEL_249	33	44	75.11	84.28	26.3258	sample-2	0.45	0.11	0.178
MEL_249	MEL_228	36	34	85.13	72.44	23.9542	sample-2	0.45	0.11	0.178
MEL_228	MEL_276	44	35	73.96	42.45	17.792	sample-1	0.49	0.12	0.194
MEL_228	MEL_276	33	35	71.07	42.45	17.2317	sample-1	0.49	0.12	0.194
MEL_228	MEL_276	44	71	73.96	80.99	29.0201	sample-1	0.49	0.12	0.194
MEL_228	MEL_276	44	32	73.96	50.64	16.5618	sample-1	0.49	0.12	0.194
MEL_228	MEL_276	34	35	68.19	42.45	18.4132	sample-1	0.49	0.12	0.194
MEL_228	MEL_276	33	32	71.07	50.64	14.1661	sample-1	0.49	0.12	0.194
MEL_228	MEL_331	33	22	54.13	45.51	23.0326	sample-0	0.35	0.32	0.326
MEL_228	MEL_331	44	98	58.86	49.33	35.5077	sample-0	0.35	0.32	0.326
MEL_331	MEL_228	71	44	67.35	58.86	16.7221	sample-0	0.35	0.32	0.326
MEL_228	MEL_331	44	140	58.86	51.68	14.9799	sample-0	0.35	0.32	0.326
MEL_331	MEL_228	140	33	51.68	54.13	16.7048	sample-0	0.35	0.32	0.326
MEL_358	MEL_231	80	800	78.28	89.92	76.1283	sample-4	0.46	0.17	0.228
MEL_231	MEL_358	600	246	78.11	72.63	65.4059	sample-4	0.46	0.17	0.228
MEL_231	MEL_358	626	80	93.96	78.28	77.5083	sample-4	0.46	0.17	0.228
MEL_358	MEL_231	246	455	72.63	88.69	32.9329	sample-4	0.46	0.17	0.228
MEL_358	MEL_231	246	726	72.63	94.01	107.271	sample-4	0.46	0.17	0.228
MEL_231	MEL_358	726	80	94.01	78.28	87.9021	sample-4	0.46	0.17	0.228
MEL_358	MEL_231	400	600	61.66	78.11	82.1977	sample-4	0.46	0.17	0.228
MEL_358	MEL_231	246	522	72.63	75.21	90.2763	sample-4	0.46	0.17	0.228
MEL_231	MEL_358	626	120	93.96	66.54	81.2087	sample-4	0.46	0.17	0.228
MEL_358	MEL_231	703	522	74.58	75.21	52.7792	sample-4	0.46	0.17	0.228
MEL_358	MEL_231	400	800	61.66	89.92	90.9754	sample-4	0.46	0.17	0.228
MEL_358	MEL_231	246	402	72.63	77.42	34.3847	sample-4	0.46	0.17	0.228
MEL_358	MEL_231	703	402	74.58	77.42	61.1776	sample-4	0.46	0.17	0.228
MEL_231	MEL_358	726	424	94.01	52.6	101.73	sample-4	0.46	0.17	0.228
MEL_358	MEL_231	400	726	61.66	94.01	97.0246	sample-4	0.46	0.17	0.228
MEL_231	MEL_358	455	237	88.69	79.99	18.7488	sample-4	0.46	0.17	0.228
MEL_358	MEL_231	424	723	52.6	94.91	102.136	sample-4	0.46	0.17	0.228
MEL_358	MEL_231	400	626	61.66	93.96	74.6878	sample-4	0.46	0.17	0.228
MEL_358	MEL_231	80	455	78.28	88.69	48.5259	sample-4	0.46	0.17	0.228
MEL_231	MEL_358	623	703	92.15	74.58	80.4253	sample-4	0.46	0.17	0.228
MEL_358	MEL_231	80	723	78.28	94.91	90.6397	sample-4	0.46	0.17	0.228
MEL_231	MEL_358	626	246	93.96	72.63	96.2557	sample-4	0.46	0.17	0.228
MEL_358	MEL_231	246	633	72.63	79.89	86.1274	sample-4	0.46	0.17	0.228
MEL_358	MEL_231	246	723	72.63	94.91	104.75	sample-4	0.46	0.17	0.228
MEL_231	MEL_358	600	80	78.11	78.28	72.0406	sample-4	0.46	0.17	0.228
MEL_358	MEL_231	246	397	72.63	79.17	37.1722	sample-4	0.46	0.17	0.228
MEL_358	MEL_231	400	723	61.66	94.91	97.7201	sample-4	0.46	0.17	0.228
MEL_231	MEL_358	626	703	93.96	74.58	75.8485	sample-4	0.46	0.17	0.228
MEL_231	MEL_358	623	80	92.15	78.28	82.99	sample-4	0.46	0.17	0.228
MEL_231	MEL_358	600	120	78.11	66.54	76.8169	sample-4	0.46	0.17	0.228
MEL_231	MEL_358	518	703	79.18	74.58	45.8917	sample-4	0.46	0.17	0.228
MEL_358	MEL_231	424	402	52.6	77.42	54.0547	sample-4	0.46	0.17	0.228
MEL_231	MEL_358	794	80	93.16	78.28	79.6701	sample-4	0.46	0.17	0.228
MEL_231	MEL_358	623	237	92.15	79.99	86.2379	sample-4	0.46	0.17	0.228
MEL_358	MEL_231	703	723	74.58	94.91	94.3673	sample-4	0.46	0.17	0.228
MEL_231	MEL_358	600	703	78.11	74.58	78.8593	sample-4	0.46	0.17	0.228
MEL_358	MEL_231	120	402	66.54	77.42	53.9462	sample-4	0.46	0.17	0.228
MEL_231	MEL_358	600	375	78.11	75.14	72.9686	sample-4	0.46	0.17	0.228
MEL_358	MEL_231	687	397	76.89	79.17	46.0215	sample-4	0.46	0.17	0.228
MEL_358	MEL_231	55	626	79.11	93.96	84.9753	sample-4	0.46	0.17	0.228
MEL_358	MEL_231	237	723	79.99	94.91	94.1242	sample-4	0.46	0.17	0.228
MEL_231	MEL_358	623	104	92.15	76.09	98.5399	sample-4	0.46	0.17	0.228
MEL_358	MEL_231	120	455	66.54	88.69	50.3716	sample-4	0.46	0.17	0.228
MEL_358	MEL_231	821	600	55.99	78.11	104.38	sample-4	0.46	0.17	0.228
MEL_360	MEL_231	791	600	51.56	74.28	30.1678	sample-0	0.34	0.25	0.268
MEL_360	MEL_231	460	800	26.87	82.62	62.1287	sample-0	0.34	0.25	0.268
MEL_360	MEL_231	791	605	51.56	68.91	20.3454	sample-0	0.34	0.25	0.268
MEL_360	MEL_231	418	605	34.02	68.91	35.2844	sample-0	0.34	0.25	0.268
MEL_360	MEL_231	418	723	34.02	93.09	56.7863	sample-0	0.34	0.25	0.268
MEL_231	MEL_360	800	443	82.62	37.22	51.5616	sample-0	0.34	0.25	0.268
MEL_231	MEL_360	723	443	93.09	37.22	63.2674	sample-0	0.34	0.25	0.268
MEL_360	MEL_231	791	723	51.56	93.09	62.6077	sample-0	0.34	0.25	0.268
MEL_231	MEL_360	605	785	68.91	61.66	16.1299	sample-0	0.34	0.25	0.268
MEL_231	MEL_360	600	443	74.28	37.22	39.4892	sample-0	0.34	0.25	0.268
MEL_369	MEL_231	95	723	87.27	93.11	62.7903	sample-1	0.43	0.16	0.214
MEL_369	MEL_231	219	723	32.5	93.11	66.5221	sample-1	0.43	0.16	0.214
MEL_369	MEL_231	94	626	88.04	88.54	60.8577	sample-1	0.43	0.16	0.214
MEL_231	MEL_369	600	246	44.57	62.3	87.3721	sample-1	0.43	0.16	0.214
MEL_369	MEL_231	94	61	88.04	66.18	58.214	sample-1	0.43	0.16	0.214
MEL_231	MEL_369	800	238	75.54	35.09	63.718	sample-1	0.43	0.16	0.214
MEL_231	MEL_369	623	246	84.94	62.3	100.406	sample-1	0.43	0.16	0.214
MEL_231	MEL_369	623	116	84.94	88.16	68.3078	sample-1	0.43	0.16	0.214
MEL_231	MEL_369	623	219	84.94	32.5	83.5603	sample-1	0.43	0.16	0.214
MEL_231	MEL_369	626	107	88.54	68.62	74.6025	sample-1	0.43	0.16	0.214
MEL_231	MEL_369	626	116	88.54	88.16	66.8896	sample-1	0.43	0.16	0.214
MEL_231	MEL_369	623	107	84.94	68.62	75.276	sample-1	0.43	0.16	0.214
MEL_231	MEL_369	623	238	84.94	35.09	93.6111	sample-1	0.43	0.16	0.214
MEL_231c	MEL_342b	82	48	85.26	39.31	30.4344	sample-2	0.37	0.07	0.13
MEL_342b	MEL_231c	48	15	39.31	79.43	12.2944	sample-2	0.37	0.07	0.13
MEL_342b	MEL_231c	26	15	69.46	79.43	18.4859	sample-2	0.37	0.07	0.13
MEL_231c	MEL_342b	72	48	84.32	39.31	25.315	sample-2	0.37	0.07	0.13
MEL_231c	MEL_342b	72	49	84.32	40.53	28.4763	sample-2	0.37	0.07	0.13
MEL_342b	MEL_231c	27	72	66.74	84.32	20.5114	sample-2	0.37	0.07	0.13
MEL_231c	MEL_342b	73	41	82.66	39.76	28.0905	sample-2	0.37	0.07	0.13
MEL_231c	MEL_342b	15	40	79.43	39.61	20.2164	sample-2	0.37	0.07	0.13
MEL_369	MEL_231c	94	82	95.68	88.17	40.6918	sample-3	0.54	0.19	0.26
MEL_369	MEL_231c	94	15	95.68	83.32	18.7361	sample-3	0.54	0.19	0.26
MEL_231c	MEL_369	82	246	88.17	34.03	63.317	sample-3	0.54	0.19	0.26
MEL_231c	MEL_369	15	238	83.32	22.22	78.846	sample-3	0.54	0.19	0.26
MEL_369	MEL_231c	94	72	95.68	90.94	32.9098	sample-3	0.54	0.19	0.26
MEL_231c	MEL_369	15	246	83.32	34.03	81.216	sample-3	0.54	0.19	0.26
MEL_369	MEL_231c	219	15	23.63	83.32	52.7389	sample-3	0.54	0.19	0.26
MEL_231c	MEL_369	15	107	83.32	80.6	30.9417	sample-3	0.54	0.19	0.26
MEL_231c	MEL_369	82	238	88.17	22.22	60.8403	sample-3	0.54	0.19	0.26
MEL_369	MEL_231c	94	73	95.68	91.37	30.3113	sample-3	0.54	0.19	0.26
MEL_231c	MEL_369	15	104	83.32	84.37	27.1941	sample-3	0.54	0.19	0.26
MEL_231c	MEL_369	72	219	90.94	23.63	50.1064	sample-3	0.54	0.19	0.26
MEL_231c	MEL_369	82	116	88.17	93.5	37.3731	sample-3	0.54	0.19	0.26
MEL_231c	MEL_369	82	107	88.17	80.6	51.5011	sample-3	0.54	0.19	0.26
MEL_232	MEL_228	250	44	47.55	65.19	86.0724	sample-3	0.17	0.07	0.09
MEL_232	MEL_228	250	33	47.55	62.08	79.7906	sample-3	0.17	0.07	0.09
MEL_247	MEL_232	385	250	35.57	44.97	49.751	sample-0	0.41	0.13	0.186
MEL_247	MEL_232	385	404	35.57	36.91	39.7595	sample-0	0.41	0.13	0.186
MEL_247	MEL_232	385	420	35.57	37.76	60.5471	sample-0	0.41	0.13	0.186
MEL_247	MEL_232	385	362	35.57	40.6	55.5832	sample-0	0.41	0.13	0.186
MEL_247	MEL_232	138	362	85.91	40.6	50.3256	sample-0	0.41	0.13	0.186
MEL_247	MEL_232	385	195	35.57	33.87	37.4628	sample-0	0.41	0.13	0.186
MEL_232	MEL_247	232	138	38.11	85.91	59.5356	sample-0	0.41	0.13	0.186
MEL_232	MEL_247	375	138	32.45	85.91	39.9141	sample-0	0.41	0.13	0.186
MEL_247	MEL_232	385	127	35.57	49.48	34.1581	sample-0	0.41	0.13	0.186
MEL_232	MEL_247	409	138	36.99	85.91	52.9707	sample-0	0.41	0.13	0.186
MEL_247	MEL_232	385	409	35.57	36.99	50.1181	sample-0	0.41	0.13	0.186
MEL_247	MEL_232	385	375	35.57	32.45	39.2916	sample-0	0.41	0.13	0.186
MEL_232	MEL_247	195	138	33.87	85.91	58.3508	sample-0	0.41	0.13	0.186
MEL_232	MEL_247	250	138	44.97	85.91	56.8318	sample-0	0.41	0.13	0.186
MEL_232	MEL_247	65	138	38.32	85.91	70.9657	sample-0	0.41	0.13	0.186
MEL_247	MEL_232	385	232	35.57	38.11	30.3898	sample-0	0.41	0.13	0.186
MEL_232	MEL_247	375	153	32.45	85.93	47.7381	sample-0	0.41	0.13	0.186
MEL_247	MEL_232	153	420	85.93	37.76	42.7263	sample-0	0.41	0.13	0.186
MEL_247	MEL_232	153	195	85.93	33.87	50.6453	sample-0	0.41	0.13	0.186
MEL_232	MEL_247	427	138	35.17	85.91	32.2612	sample-0	0.41	0.13	0.186
MEL_247	MEL_232	153	362	85.93	40.6	41.766	sample-0	0.41	0.13	0.186
MEL_247	MEL_232	153	127	85.93	49.48	40.2468	sample-0	0.41	0.13	0.186
MEL_232	MEL_247	420	138	37.76	85.91	51.4348	sample-0	0.41	0.13	0.186
MEL_247	MEL_232	153	65	85.93	38.32	74.4105	sample-0	0.41	0.13	0.186
MEL_305	MEL_232	287	65	93.2	46.59	43.141	sample-0	0.51	0.11	0.19
MEL_232	MEL_305	250	279	42.95	76.45	52.3014	sample-0	0.51	0.11	0.19
MEL_232	MEL_305	167	279	35.57	76.45	63.2282	sample-0	0.51	0.11	0.19
MEL_232	MEL_305	65	279	46.59	76.45	44.8708	sample-0	0.51	0.11	0.19
MEL_232	MEL_305	21	279	51.49	76.45	15.2195	sample-0	0.51	0.11	0.19
MEL_232	MEL_305	232	279	37.01	76.45	61.0478	sample-0	0.51	0.11	0.19
MEL_052	MEL_234	93	82	41.81	80.88	73.9151	sample-0	0.39	0.18	0.222
MEL_052	MEL_234	28	57	29.27	79.73	19.1296	sample-0	0.39	0.18	0.222
MEL_234	MEL_052	82	90	80.88	39.34	74.6622	sample-0	0.39	0.18	0.222
MEL_052	MEL_234	121	82	31	80.88	57.661	sample-0	0.39	0.18	0.222
MEL_052	MEL_234	121	57	31	79.73	42.1221	sample-0	0.39	0.18	0.222
MEL_052	MEL_234	32	82	30.93	80.88	25.0892	sample-0	0.39	0.18	0.222
MEL_052	MEL_234	93	57	41.81	79.73	59.4946	sample-0	0.39	0.18	0.222
MEL_052	MEL_234	90	57	39.34	79.73	60.9857	sample-0	0.39	0.18	0.222
MEL_052	MEL_234	28	82	29.27	80.88	29.152	sample-0	0.39	0.18	0.222
MEL_052	MEL_234	47	82	41.34	80.88	50.2633	sample-0	0.39	0.18	0.222
MEL_052	MEL_234	47	57	41.34	79.73	35.6705	sample-0	0.39	0.18	0.222
MEL_234	MEL_109	82	133	83.53	90.73	38.8678	sample-4	0.55	0.16	0.238
MEL_234	MEL_109	82	74	83.53	92.71	58.9846	sample-4	0.55	0.16	0.238
MEL_109	MEL_234	133	57	90.73	90.58	33.2127	sample-4	0.55	0.16	0.238
MEL_109	MEL_234	130	57	94.41	90.58	33.9386	sample-4	0.55	0.16	0.238
MEL_234	MEL_146	82	274	82.08	93.59	43.5882	sample-2	0.66	0.18	0.276
MEL_146	MEL_234	258	57	77.7	85.72	43.273	sample-2	0.66	0.18	0.276
MEL_146	MEL_234	258	82	77.7	82.08	50.8253	sample-2	0.66	0.18	0.276
MEL_234	MEL_146	82	164	82.08	96.82	23.659	sample-2	0.66	0.18	0.276
MEL_146	MEL_234	296	82	92.81	82.08	57.7297	sample-2	0.66	0.18	0.276
MEL_146	MEL_234	296	57	92.81	85.72	50.2326	sample-2	0.66	0.18	0.276
MEL_207	MEL_234	68	82	96.92	69.98	27.4358	sample-0	0.48	0.13	0.2
MEL_207	MEL_234	51	82	92.71	69.98	17.0595	sample-0	0.48	0.13	0.2
MEL_234	MEL_207	82	103	69.98	85.83	23.5396	sample-0	0.48	0.13	0.2
MEL_234	MEL_207	82	62	69.98	92.72	35.9515	sample-0	0.48	0.13	0.2
MEL_234	MEL_207	82	80	69.98	83.56	32.5178	sample-0	0.48	0.13	0.2
MEL_207	MEL_234	51	57	92.71	75.5	15.5006	sample-0	0.48	0.13	0.2
MEL_234	MEL_207	63	80	68.94	83.56	14.5318	sample-0	0.48	0.13	0.2
MEL_234	MEL_207	74	80	68.81	83.56	29.5404	sample-0	0.48	0.13	0.2
MEL_207	MEL_234	103	57	85.83	75.5	9.76984	sample-0	0.48	0.13	0.2
MEL_207	MEL_234	68	57	96.92	75.5	19.786	sample-0	0.48	0.13	0.2
MEL_232	MEL_234	232	82	41.35	80.55	111.815	sample-0	0.22	0.07	0.1
MEL_232	MEL_234	250	82	46.66	80.55	116.964	sample-0	0.22	0.07	0.1
MEL_234	MEL_232	82	195	80.55	38.01	76.5567	sample-0	0.22	0.07	0.1
MEL_232	MEL_234	375	82	41.28	80.55	153.853	sample-0	0.22	0.07	0.1
MEL_234	MEL_232	82	362	80.55	38.36	133.407	sample-0	0.22	0.07	0.1
MEL_232	MEL_234	420	82	47.94	80.55	188.196	sample-0	0.22	0.07	0.1
MEL_232	MEL_234	420	57	47.94	88.13	175.684	sample-0	0.22	0.07	0.1
MEL_234	MEL_232	82	127	80.55	55.91	86.0813	sample-0	0.22	0.07	0.1
MEL_234	MEL_232	82	65	80.55	60.77	107.32	sample-0	0.22	0.07	0.1
MEL_232	MEL_234	250	57	46.66	88.13	100.916	sample-0	0.22	0.07	0.1
MEL_232	MEL_234	375	57	41.28	88.13	138.758	sample-0	0.22	0.07	0.1
MEL_232	MEL_234	232	57	41.35	88.13	95.7118	sample-0	0.22	0.07	0.1
MEL_232	MEL_234	362	57	38.36	88.13	118.185	sample-0	0.22	0.07	0.1
MEL_232	MEL_234	195	57	38.01	88.13	60.4714	sample-0	0.22	0.07	0.1
MEL_232	MEL_234	76	57	60.67	88.13	87.5525	sample-0	0.22	0.07	0.1
MEL_234	MEL_232	82	76	80.55	60.67	98.3155	sample-0	0.22	0.07	0.1
MEL_234	MEL_232	82	404	80.55	40.86	179.863	sample-0	0.22	0.07	0.1
MEL_232	MEL_234	251	57	43.7	88.13	100.66	sample-0	0.22	0.07	0.1
MEL_247	MEL_234	386	82	30.04	70.59	53.0908	sample-2	0.53	0.26	0.314
MEL_234	MEL_247	82	138	70.59	88.07	64.263	sample-2	0.53	0.26	0.314
MEL_247	MEL_234	385	57	28.74	79.16	37.6288	sample-2	0.53	0.26	0.314
MEL_247	MEL_234	153	82	74.49	70.59	53.8103	sample-2	0.53	0.26	0.314
MEL_247	MEL_234	385	63	28.74	64.32	25.8714	sample-2	0.53	0.26	0.314
MEL_247	MEL_234	385	82	28.74	70.59	50.5655	sample-2	0.53	0.26	0.314
MEL_234	MEL_247	74	138	67.31	88.07	46.9964	sample-2	0.53	0.26	0.314
MEL_247	MEL_234	138	57	88.07	79.16	49.7109	sample-2	0.53	0.26	0.314
MEL_247	MEL_234	153	57	74.49	79.16	42.3905	sample-2	0.53	0.26	0.314
MEL_278	MEL_234	124	82	58.35	80.03	44.4872	sample-3	0.54	0.33	0.372
MEL_234	MEL_278	82	101	80.03	81.37	40.5577	sample-3	0.54	0.33	0.372
MEL_278	MEL_234	124	57	58.35	90.06	32.502	sample-3	0.54	0.33	0.372
MEL_278	MEL_234	112	57	80.34	90.06	24.3526	sample-3	0.54	0.33	0.372
MEL_234	MEL_278	82	112	80.03	80.34	38.9394	sample-3	0.54	0.33	0.372
MEL_234	MEL_278	82	70	80.03	94.36	50.1382	sample-3	0.54	0.33	0.372
MEL_278	MEL_234	106	57	75.21	90.06	24.1278	sample-3	0.54	0.33	0.372
MEL_234	MEL_278	82	106	80.03	75.21	36.6816	sample-3	0.54	0.33	0.372
MEL_281	MEL_234	8	82	94.07	87.28	51.7943	sample-0	0.48	0.24	0.288
MEL_234	MEL_281	82	31	87.28	94.01	47.0133	sample-0	0.48	0.24	0.288
MEL_281	MEL_234	8	57	94.07	91.71	43.0717	sample-0	0.48	0.24	0.288
MEL_281	MEL_234	32	82	90.2	87.28	47.6581	sample-0	0.48	0.24	0.288
MEL_234	MEL_281	82	71	87.28	90.78	41.7056	sample-0	0.48	0.24	0.288
MEL_234	MEL_296	82	50	82.43	81.42	37.732	sample-2	0.52	0.48	0.488
MEL_234	MEL_296	82	44	82.43	85.36	36.0766	sample-2	0.52	0.48	0.488
MEL_296	MEL_234	123	82	47.13	82.43	32.0188	sample-2	0.52	0.48	0.488
MEL_234	MEL_296	82	131	82.43	57.57	24.7597	sample-2	0.52	0.48	0.488
MEL_296	MEL_234	123	57	47.13	89.91	23.3657	sample-2	0.52	0.48	0.488
MEL_296	MEL_234	44	57	85.36	89.91	26.0883	sample-2	0.52	0.48	0.488
MEL_234	MEL_331	82	47	82.69	86.28	33.1006	sample-4	0.39	0.16	0.206
MEL_331	MEL_234	98	82	50.25	82.69	22.8764	sample-4	0.39	0.16	0.206
MEL_331	MEL_234	140	82	30.26	82.69	37.5	sample-4	0.39	0.16	0.206
MEL_331	MEL_234	71	82	65.59	82.69	39.4247	sample-4	0.39	0.16	0.206
MEL_331	MEL_234	140	57	30.26	85.04	26.908	sample-4	0.39	0.16	0.206
MEL_234	MEL_331	74	47	86.83	86.28	38.2902	sample-4	0.39	0.16	0.206
MEL_331	MEL_234	98	57	50.25	85.04	26.1857	sample-4	0.39	0.16	0.206
MEL_331	MEL_234	85	57	42.79	85.04	25.4553	sample-4	0.39	0.16	0.206
MEL_234	MEL_332	82	99	85.32	80.83	34.2833	sample-2	0.37	0.1	0.154
MEL_332	MEL_234	99	57	80.83	85.91	27.87	sample-2	0.37	0.1	0.154
MEL_341	MEL_234	54	82	26.17	74.67	42.6784	sample-0	0.36	0.58	0.536
MEL_341	MEL_234	165	82	59.05	74.67	60.2834	sample-0	0.36	0.58	0.536
MEL_234	MEL_341	82	169	74.67	64.71	48.6703	sample-0	0.36	0.58	0.536
MEL_341	MEL_234	169	57	64.71	74.01	33.3341	sample-0	0.36	0.58	0.536
MEL_341	MEL_234	54	57	26.17	74.01	35.5064	sample-0	0.36	0.58	0.536
MEL_341	MEL_234	244	82	76.98	74.67	52.0151	sample-0	0.36	0.58	0.536
MEL_341	MEL_234	164	82	61.63	74.67	60.1091	sample-0	0.36	0.58	0.536
MEL_341	MEL_234	165	57	59.05	74.01	45.0273	sample-0	0.36	0.58	0.536
MEL_341	MEL_234	18	82	61.29	74.67	23.1089	sample-0	0.36	0.58	0.536
MEL_234	MEL_342b	82	48	80.22	31.26	37.9537	sample-0	0.44	0.1	0.168
MEL_342b	MEL_234	27	82	75.79	80.22	45.0747	sample-0	0.44	0.1	0.168
MEL_342b	MEL_234	48	57	31.26	84.77	26.6679	sample-0	0.44	0.1	0.168
MEL_234	MEL_342b	82	40	80.22	36.73	45.0474	sample-0	0.44	0.1	0.168
MEL_234	MEL_398	82	150	79.21	59.48	29.3154	sample-2	0.59	0.13	0.222
MEL_234	MEL_398	82	155	79.21	71.52	27.2159	sample-2	0.59	0.13	0.222
MEL_398	MEL_234	63	82	97.19	79.21	56.729	sample-2	0.59	0.13	0.222
MEL_398	MEL_234	312	57	79.96	85.9	41.2248	sample-2	0.59	0.13	0.222
MEL_398	MEL_234	106	82	88.71	79.21	31.112	sample-2	0.59	0.13	0.222
MEL_398	MEL_234	107	57	89.77	85.9	38.6805	sample-2	0.59	0.13	0.222
MEL_398	MEL_234	63	57	97.19	85.9	53.4938	sample-2	0.59	0.13	0.222
MEL_398	MEL_234	312	82	79.96	79.21	49.5173	sample-2	0.59	0.13	0.222
MEL_234	MEL_398	82	85	79.21	90.9	50.0967	sample-2	0.59	0.13	0.222
MEL_234	MEL_398	82	149	79.21	54.85	31.6036	sample-2	0.59	0.13	0.222
MEL_398	MEL_234	142	82	59.73	79.21	29.1731	sample-2	0.59	0.13	0.222
MEL_234	MEL_398	82	112	79.21	95	36.5122	sample-2	0.59	0.13	0.222
MEL_234	MEL_398	72	150	64.6	59.48	28.7082	sample-2	0.59	0.13	0.222
MEL_235	MEL_358	123	189	90.89	78.97	41.5879	sample-4	0.35	0.29	0.302
MEL_235	MEL_358	148	189	76.81	78.97	47.6126	sample-4	0.35	0.29	0.302
MEL_358	MEL_235	400	170	65.39	87.76	54.0811	sample-4	0.35	0.29	0.302
MEL_235	MEL_358	165	189	80.74	78.97	46.1381	sample-4	0.35	0.29	0.302
MEL_235	MEL_358	112	424	86.34	42.68	64.9531	sample-4	0.35	0.29	0.302
MEL_235	MEL_358	425	290	91.65	63.81	101.815	sample-4	0.35	0.29	0.302
MEL_358	MEL_235	73	116	82.39	72.06	32.9058	sample-4	0.35	0.29	0.302
MEL_235	MEL_358	149	375	80.1	72.08	42.2515	sample-4	0.35	0.29	0.302
MEL_358	MEL_235	687	116	79.06	72.06	21.7116	sample-4	0.35	0.29	0.302
MEL_235	MEL_358	170	420	87.76	59.17	47.5389	sample-4	0.35	0.29	0.302
MEL_235	MEL_358	149	424	80.1	42.68	37.8855	sample-4	0.35	0.29	0.302
MEL_358	MEL_235	375	170	72.08	87.76	45.2957	sample-4	0.35	0.29	0.302
MEL_235	MEL_358	112	237	86.34	82.52	70.3553	sample-4	0.35	0.29	0.302
MEL_235	MEL_358	148	80	76.81	78.99	73.8169	sample-4	0.35	0.29	0.302
MEL_235	MEL_358	148	363	76.81	79.32	34.288	sample-4	0.35	0.29	0.302
MEL_243	MEL_207	94	80	51.32	89.82	16.0674	sample-0	0.57	0.38	0.418
MEL_243	MEL_207	26	62	80.76	92.02	50.4118	sample-0	0.57	0.38	0.418
MEL_243	MEL_207	94	62	51.32	92.02	39.1292	sample-0	0.57	0.38	0.418
MEL_243	MEL_234	94	82	81.34	84.68	21.8712	sample-3	0.53	0.34	0.378
MEL_234	MEL_243	82	26	84.68	91.88	38.0865	sample-3	0.53	0.34	0.378
MEL_243	MEL_234	94	57	81.34	89.05	13.5923	sample-3	0.53	0.34	0.378
MEL_234	MEL_243	82	4	84.68	73.68	41.644	sample-3	0.53	0.34	0.378
MEL_243	MEL_234	26	57	91.88	89.05	46.5929	sample-3	0.53	0.34	0.378
MEL_247	MEL_243	385	26	31.66	84.54	26.9238	sample-2	0.56	0.2	0.272
MEL_247	MEL_243	385	4	31.66	27.41	58.6905	sample-2	0.56	0.2	0.272
MEL_243	MEL_247	94	138	50.78	92.66	43.0179	sample-2	0.56	0.2	0.272
MEL_247	MEL_243	385	9	31.66	33.54	45.2516	sample-2	0.56	0.2	0.272
MEL_243	MEL_247	26	138	84.54	92.66	55.7667	sample-2	0.56	0.2	0.272
MEL_243	MEL_247	74	138	87.71	92.66	49.5315	sample-2	0.56	0.2	0.272
MEL_244	MEL_331	30	22	45.77	48.27	23.8505	sample-2	0.38	0.11	0.164
MEL_244	MEL_331	47	47	82.82	89.46	34.5584	sample-2	0.38	0.11	0.164
MEL_245	MEL_247	284	138	88.62	87.82	57.203	sample-0	0.53	0.4	0.426
MEL_247	MEL_245	385	68	31.67	93.7	38.5643	sample-0	0.53	0.4	0.426
MEL_247	MEL_245	138	146	87.82	94.51	47.6295	sample-0	0.53	0.4	0.426
MEL_247	MEL_245	385	146	31.67	94.51	27.7555	sample-0	0.53	0.4	0.426
MEL_247	MEL_245	153	145	83.51	94	61.5067	sample-0	0.53	0.4	0.426
MEL_245	MEL_247	147	138	94.12	87.82	47.9332	sample-0	0.53	0.4	0.426
MEL_245	MEL_247	68	153	93.7	83.51	62.1802	sample-0	0.53	0.4	0.426
MEL_245	MEL_247	98	138	94.77	87.82	38.8325	sample-0	0.53	0.4	0.426
MEL_245	MEL_247	68	138	93.7	87.82	44.6908	sample-0	0.53	0.4	0.426
MEL_245	MEL_247	61	138	85.64	87.82	59.4341	sample-0	0.53	0.4	0.426
MEL_247	MEL_245	385	63	31.67	90.34	45.5572	sample-0	0.53	0.4	0.426
MEL_247	MEL_215	385	130	29.01	25.79	33.5548	sample-3	0.5	0.2	0.26
MEL_215	MEL_247	10	138	36.5	90.15	68.698	sample-3	0.5	0.2	0.26
MEL_247	MEL_215	385	10	29.01	36.5	38.7607	sample-3	0.5	0.2	0.26
MEL_247	MEL_215	153	130	81.06	25.79	38.7122	sample-3	0.5	0.2	0.26
MEL_247	MEL_215	138	130	90.15	25.79	50.3784	sample-3	0.5	0.2	0.26
MEL_249	MEL_247	120	138	87.8	89.56	23.1984	sample-0	0.58	0.44	0.468
MEL_249	MEL_247	36	138	93.77	89.56	36.1089	sample-0	0.58	0.44	0.468
MEL_247	MEL_249	385	120	25.79	87.8	63.7565	sample-0	0.58	0.44	0.468
MEL_247	MEL_249	138	44	89.56	92.38	34.0872	sample-0	0.58	0.44	0.468
MEL_249	MEL_247	63	138	68.19	89.56	47.6578	sample-0	0.58	0.44	0.468
MEL_249	MEL_247	120	153	87.8	80.73	38.6136	sample-0	0.58	0.44	0.468
MEL_247	MEL_249	385	45	25.79	90.58	67.3139	sample-0	0.58	0.44	0.468
MEL_247	MEL_249	153	44	80.73	92.38	51.5436	sample-0	0.58	0.44	0.468
MEL_331	MEL_249	98	64	35.31	64.46	23.6197	sample-2	0.4	0.11	0.168
MEL_249	MEL_331	120	47	85.83	81.35	52.0256	sample-2	0.4	0.11	0.168
MEL_331	MEL_249	22	44	50.79	84.46	31.6148	sample-2	0.4	0.11	0.168
MEL_249	MEL_331	120	98	85.83	35.31	41.8764	sample-2	0.4	0.11	0.168
MEL_249	MEL_331	36	47	87.31	81.35	42.6675	sample-2	0.4	0.11	0.168
MEL_331	MEL_249	22	63	50.79	57.87	27.245	sample-2	0.4	0.11	0.168
MEL_249	MEL_331	71	22	83.02	50.79	37.3214	sample-2	0.4	0.11	0.168
MEL_211	MEL_251b	64	77	53.63	73.99	17.3606	sample-0	0.47	0.16	0.222
MEL_251b	MEL_211	42	64	63.59	53.63	31.2957	sample-0	0.47	0.16	0.222
MEL_247	MEL_251b	385	156	41.62	66.97	59.2748	sample-3	0.51	0.21	0.27
MEL_251b	MEL_247	42	138	61.21	82.47	24.9907	sample-3	0.51	0.21	0.27
MEL_251b	MEL_249	77	44	75.11	88.79	32.2587	sample-0	0.62	0.57	0.58
MEL_249	MEL_251b	120	77	91.97	75.11	38.3463	sample-0	0.62	0.57	0.58
[truncated: 4,945 more rows]
