# Supplementary material for: Integrative structural interactomics reveals protein organization and structure in a giant virus
Source: Nat Commun. 2026 Jul 13;17:6139. doi: 10.1038/s41467-026-74973-2 (PMC13365592; doi:10.1038/s41467-026-74973-2)
Supplement: Supplementary file 8 — Supplementary Data 6 [file 41467_2026_74973_MOESM8_ESM.xlsx]

## Sheet: Sheet1
Supplementary Data 6: Identified di-glycine modified peptides (ubiquitin signature modification) in viral samples (four technical replicates).
Peptide Sequence	Modified Sequence	Assigned Modifications	Protein	Protein ID	Gene	Protein Description	vir1 Intensity	vir2 Intensity	vir3 Intensity	vir4 Intensity
AAADPKPSEVVASLPTEFDSR	AAADPK[114.0429]PSEVVASLPTEFDSR	6K(114.0429)	tr|A0A097I1Z2|A0A097I1Z2_MELV	A0A097I1Z2	MEL_247	Papain-like cysteine protease	0	232409	0	0
AAELMHLPVFAIPTK	AAELMHLPVFAIPTK[114.0429]	15K(114.0429)	sp|A0A097I2D0|H4H3_MELV	A0A097I2D0	MEL_368	Histone doublet H4-H3	5.22034e+06	3348680	3.99224e+06	2.92709e+06
AAELMHLPVFAIPTK	AAELM[15.9949]HLPVFAIPTK[114.0429]	15K(114.0429),5M(15.9949)	sp|A0A097I2D0|H4H3_MELV	A0A097I2D0	MEL_368	Histone doublet H4-H3	0	639348	660765	219939
ALVITYSGK	ALVITYSGK[114.0429]	9K(114.0429)	sp|A0A097I2D0|H4H3_MELV	A0A097I2D0	MEL_368	Histone doublet H4-H3	0	10648995	9950200	10891258
AQQHGHLADHVSVGETQIPK	AQQHGHLADHVSVGETQIPK[114.0429]	20K(114.0429)	sp|A0A097I2D0|H4H3_MELV	A0A097I2D0	MEL_368	Histone doublet H4-H3	195260	0	0	0
ISHGAVTLLPEGTK	ISHGAVTLLPEGTK[114.0429]	14K(114.0429)	sp|A0A097I2B5|H2B2A_MELV	A0A097I2B5	MEL_369	Histone doublet H2B-H2A	9771170	13069062	10847411	10578896
ISSLPTFIIFK	ISSLPTFIIFK[114.0429]	11K(114.0429)	tr|A0A097I1V4|A0A097I1V4_MELV	A0A097I1V4	MEL_207	Thioredoxin	0	193488	184163	299951
KAGSLSAAGDTEVPIR	K[114.0429]AGSLSAAGDTEVPIR	1K(114.0429)	sp|A0A097I2D0|H4H3_MELV	A0A097I2D0	MEL_368	Histone doublet H4-H3	0	0	0	0
KIEEVVEEADLSEEVK	K[114.0429]IEEVVEEADLSEEVK	1K(114.0429)	tr|A0A097I239|A0A097I239_MELV	A0A097I239	MEL_280	Uncharacterized protein	3.58188e+06	906568	0	0
KVGAGSCNAVDPNYNLQAFIAR	K[114.0429]VGAGSC[57.0215]NAVDPNYNLQAFIAR	1K(114.0429),7C(57.0215)	tr|A0A097I230|A0A097I230_MELV	A0A097I230	MEL_274	Uncharacterized protein	0	146295	415675	810379
LIFAGKQLEDGR	LIFAGK[114.0429]QLEDGR	6K(114.0429)	tr|A0A167X3K6|A0A167X3K6_MELV	A0A167X3K6	MEL_221c	Ubiquitin	8698057	9556284	8899401	8.35826e+06
LSGPGAKWTAFDPTR	LSGPGAK[114.0429]WTAFDPTR	7K(114.0429)	tr|A0A097I1J3|A0A097I1J3_MELV	A0A097I1J3	MEL_089	Uncharacterized protein	173074	0	0	0
PRPFNTILLSSAPVAVQESVK	PRPFNTILLSSAPVAVQESVK[114.0429]	21K(114.0429)	tr|A0A097I1Z2|A0A097I1Z2_MELV	A0A097I1Z2	MEL_247	Papain-like cysteine protease	301255	0	0	0
SIPEETGYHAYSYSLDTFASDPK	SIPEETGYHAYSYSLDTFASDPK[114.0429]	23K(114.0429)	tr|A0A097I267|A0A097I267_MELV	A0A097I267	MEL_305	Major capsid protein	4657529	1.5891e+06	1.62416e+06	0
SLLAMQLAK	SLLAMQLAK[114.0429]	9K(114.0429)	sp|A0A097I2D0|H4H3_MELV	A0A097I2D0	MEL_368	Histone doublet H4-H3	1.94222e+06	2.38073e+06	0	1.55721e+06
SSVLSQKALYTTQIDPQSAER	SSVLSQK[114.0429]ALYTTQIDPQSAER	7K(114.0429)	tr|A0A097I230|A0A097I230_MELV	A0A097I230	MEL_274	Uncharacterized protein	839538	276220	623453	296696
SGFGPIPATNITRK	n[42.0106]SGFGPIPATNITRK[114.0429]	N-term(42.0106),14K(114.0429)	tr|A0A097I1Z4|A0A097I1Z4_MELV	A0A097I1Z4	MEL_236	Uncharacterized protein	0	0	0	522233
