# Supplementary material for: Integrative structural interactomics reveals protein organization and structure in a giant virus
Source: Nat Commun. 2026 Jul 13;17:6139. doi: 10.1038/s41467-026-74973-2 (PMC13365592; doi:10.1038/s41467-026-74973-2)
Supplement: Supplementary file 9 — Supplementary Data 7 [file 41467_2026_74973_MOESM9_ESM.xlsx]

## Sheet: Sheet1
Supplementary Data 7: pTM scores of monomeric or homomultimeric AlphaFold predictions of Melbournevirus proteins from the PPI map, up to stoichiometry 5.
Protein	pTM monomer	pTM dimer	pTM trimer	pTM tetramer	pTM pentamer
MEL_013	0.54	0.39	0.37	0.61	0.4
MEL_020	0.85	0.87	0.65	0.58	0.51
MEL_052	0.21	0.2	0.17	0.19	0.15
MEL_063b	0.63	0.42	0.52	0.31	0.26
MEL_065	0.54	0.35	0.33	0.27	0.26
MEL_066	0.23	0.23	0.19	0.18	0.21
MEL_085	0.95	0.62	0.45	0.42	0.37
MEL_096	0.9	0.56	0.32	0.34	0.28
MEL_097	0.53	0.41	0.36	0.43	0.26
MEL_107	0.33	#N/A	#N/A	#N/A	#N/A
MEL_109	0.94	0.54	0.38	0.34	0.29
MEL_146	0.89	0.5	0.44	0.35	0.3
MEL_149	0.91	0.51	0.37	0.32	0.29
MEL_168	0.82	0.8	0.49	0.45	0.38
MEL_173	0.29	0.27	#N/A	#N/A	#N/A
MEL_177	0.19	0.44	0.29	0.24	0.21
MEL_181	0.71	0.54	0.36	0.36	#N/A
MEL_183	0.64	0.44	0.33	0.3	0.27
MEL_185	0.52	0.23	0.23	0.19	0.19
MEL_192	0.81	0.47	0.38	0.36	0.31
MEL_196	0.5	0.36	0.27	0.25	0.22
MEL_197	0.32	0.26	0.23	0.2	0.19
MEL_199	0.82	0.44	0.35	0.35	0.3
MEL_200	0.31	0.2	0.24	0.19	0.34
MEL_202	0.42	0.29	0.28	0.28	#N/A
MEL_206	0.81	0.47	0.36	0.34	0.29
MEL_207	0.85	0.53	0.37	0.31	0.27
MEL_211	0.47	0.34	0.28	0.21	0.19
MEL_213b	0.85	0.75	0.46	0.37	0.31
MEL_214	0.37	0.26	0.19	0.22	0.23
MEL_215	0.2	0.17	0.16	0.17	0.17
MEL_216	0.54	0.37	#N/A	#N/A	#N/A
MEL_219	0.79	0.75	0.4	0.41	0.33
MEL_223b	0.27	0.32	0.36	0.32	0.25
MEL_228	0.46	0.41	0.29	0.21	0.21
MEL_231	0.85	0.5	0.41	#N/A	#N/A
MEL_231c	0.7	0.37	0.33	#N/A	0.24
MEL_232	0.16	0.14	0.16	0.18	0.21
MEL_234	0.65	0.4	0.41	0.27	0.25
MEL_235	0.71	0.49	0.37	0.47	0.34
MEL_238	0.68	0.53	0.31	0.37	0.29
MEL_243	0.78	0.5	0.36	0.36	0.4
MEL_244	0.56	0.51	0.34	0.33	0.26
MEL_245	0.68	0.46	0.36	0.32	0.31
MEL_246	0.62	0.49	0.38	0.38	0.29
MEL_247	0.64	0.43	0.35	0.35	0.3
MEL_249	0.8	0.49	0.45	0.37	0.27
MEL_251b	0.79	0.66	0.42	0.72	0.67
MEL_252	0.91	0.45	0.38	0.33	0.28
MEL_255	0.87	0.54	0.42	0.37	0.33
MEL_256	0.77	0.74	0.66	0.52	0.78
MEL_259	0.64	0.38	0.31	0.3	0.25
MEL_260	0.75	0.35	0.3	0.3	0.28
MEL_261	0.55	0.32	0.46	0.36	0.26
MEL_262	0.34	0.24	0.23	0.21	0.21
MEL_269	0.17	0.15	0.15	0.16	0.16
MEL_274	0.19	0.24	0.2	0.19	0.27
MEL_275	0.65	0.38	0.35	#N/A	#N/A
MEL_276	0.67	0.39	0.32	0.29	0.26
MEL_278	0.78	0.82	0.48	0.52	0.37
MEL_279	0.44	0.32	0.53	0.46	0.34
MEL_280	0.25	0.29	0.23	0.23	0.23
MEL_281	0.63	0.41	0.3	0.27	0.24
MEL_282	0.87	0.47	0.38	0.36	#N/A
MEL_282b	0.66	0.81	0.33	0.26	#N/A
MEL_284	0.66	0.45	0.37	0.31	0.3
MEL_284b	0.6	0.3	0.32	0.31	0.3
MEL_290	0.8	0.48	0.36	0.33	0.3
MEL_292	0.67	0.51	0.34	0.36	0.3
MEL_293	0.92	0.89	0.43	0.92	0.36
MEL_294	0.79	0.5	0.73	0.45	0.35
MEL_296	0.55	0.39	0.24	0.24	0.21
MEL_297	0.41	0.47	0.27	0.34	0.21
MEL_301	0.46	0.3	0.25	0.23	0.21
MEL_305	0.93	0.91	0.94	0.56	0.53
MEL_331	0.45	0.31	0.24	0.28	0.32
MEL_332	0.41	0.28	0.24	0.23	0.22
MEL_338	0.61	0.33	0.26	0.22	0.24
MEL_341	0.47	0.41	0.36	0.36	0.47
MEL_342b	0.35	0.2	0.17	0.2	0.16
MEL_348	0.76	0.37	0.33	0.32	0.29
MEL_352	0.68	0.43	0.39	0.36	0.41
MEL_354	0.64	0.44	0.43	0.33	0.3
MEL_355	0.59	0.37	0.3	0.29	0.27
MEL_358	0.39	0.3	0.28	0.29	#N/A
MEL_360	0.48	0.33	0.36	0.39	#N/A
MEL_365b	0.3	0.56	0.24	0.21	0.18
MEL_368	0.79	0.49	0.38	0.59	0.35
MEL_369	0.68	0.45	0.33	0.31	0.28
MEL_371	0.72	0.4	0.37	0.47	0.32
MEL_374	0.4	0.44	0.32	0.28	0.26
MEL_376	0.33	0.28	0.19	0.41	0.36
MEL_380	0.86	0.52	0.42	0.35	0.31
MEL_385b	0.89	0.54	0.4	0.42	0.32
MEL_387	0.36	0.29	0.24	0.24	0.21
MEL_397	0.72	0.45	0.36	0.31	0.27
MEL_398	0.87	0.47	0.36	0.34	0.3
MEL_403	0.71	0.74	0.48	0.48	0.33
