# Supplementary material for: Integrative structural interactomics reveals protein organization and structure in a giant virus
Source: Nat Commun. 2026 Jul 13;17:6139. doi: 10.1038/s41467-026-74973-2 (PMC13365592; doi:10.1038/s41467-026-74973-2)
Supplement: Supplementary file 10 — Supplementary Data 8 [file 41467_2026_74973_MOESM10_ESM.xlsx]

## Sheet: calculated copy numbers
Supplementary Data 8: calculated (sheet1) copy numbers of virion-incorporated proteins based on the linear regression of iBAQ values. Result is based on four technical replicates and standard deviation of quadruplicates is given. Theoretical (sheet2) copy numbers of major and minor capsid proteins that refer to the number of proteins visible in the CryoEM map, in case of all proteins except MEL_3…
Protein	copies rep.1	copies rep.2	copies rep.3	copies rep.4	average copies	standard deviation
MEL_016	0.55	1.33	0.54	0.87	0.82	0.371
MEL_013	0.05	0.11	0.01	0.09	0.06	0.044
MEL_020	859.52	766.54	183.5	617.62	606.8	299.268
MEL_023	0.06	0.11	0.03	0	0.05	0.047
MEL_025	0.51	6.79	2.13	7.1	4.13	3.317
MEL_041	0.47	0.25	1.44	1.59	0.94	0.676
MEL_024	0.18	0.57	0.06	0	0.2	0.256
MEL_033	0	0	0	0.14	0.04	0.07
MEL_034	0.02	0	0.01	0	0.01	0.01
MEL_040	0.09	0.92	0.1	0.24	0.34	0.394
MEL_056	0.52	6.84	0.01	1.01	2.09	3.19
MEL_052	113.65	70.18	103.58	98.43	96.46	18.625
MEL_061	1024.04	478.3	632.27	660.99	698.9	231.126
MEL_066	80.85	46.86	37.53	57.16	55.6	18.645
MEL_055	11.49	28.71	12.53	25.46	19.55	8.814
MEL_058	0.13	0	0.04	0	0.04	0.061
MEL_060	0.14	0.15	0.09	0.14	0.13	0.027
MEL_063	0	0.43	0	0	0.11	0.215
MEL_065	273.58	287.29	194.49	257.41	253.19	40.996
MEL_059	0.02	0.14	0	0	0.04	0.067
MEL_070	0.24	1.05	0.07	0.15	0.38	0.454
MEL_064	8.07	24.17	6.96	12.99	13.05	7.864
MEL_085	34.72	35.14	17.83	28.9	29.15	8.065
MEL_089	40.03	148.92	140.78	129.32	114.76	50.466
MEL_097	145.49	156.35	102	116.94	130.2	25.091
MEL_095	0	0	0.01	0.03	0.01	0.014
MEL_098	56.08	55.92	41.58	50	50.89	6.824
MEL_096	8.43	12.98	6	13.68	10.27	3.678
MEL_102	0.36	0.71	0.26	0.45	0.44	0.193
MEL_107	0.11	0.26	0.07	0.04	0.12	0.098
MEL_108	1.36	2.83	0.11	0	1.08	1.323
MEL_116	0.02	0	0	0	0	0.01
MEL_104	0.26	0	0.16	0.35	0.19	0.15
MEL_109	3.92	7.34	1.85	4	4.28	2.271
MEL_133	1.78	2.62	1.29	2.68	2.09	0.675
MEL_138	0.02	0.31	0.03	0.06	0.1	0.138
MEL_141	0.08	0	0.09	0.26	0.11	0.109
MEL_146	28.45	27.96	18.06	27.57	25.51	4.98
MEL_139	0.1	0.44	0.11	0.33	0.24	0.168
MEL_168	533.02	265.79	252.37	331.25	345.61	129.607
MEL_172	0.37	0.47	0.21	0.69	0.44	0.201
MEL_149	178.67	85.55	115.27	107.32	121.7	40.002
MEL_170	0	8.28	1.45	3.97	3.42	3.629
MEL_173	23.36	28.32	16.28	25.62	23.4	5.159
MEL_154	0	0	0	0.02	0	0.01
MEL_177	179.19	52.21	87.34	48.4	91.78	60.849
MEL_175	0	0	0.07	0.06	0.03	0.038
MEL_180	0.03	0.31	0	0	0.08	0.151
MEL_164	1.64	0	1.13	2.22	1.25	0.943
MEL_183	249.94	278.33	184.11	214.4	231.7	41.114
MEL_185	161.53	139.32	172.98	211.58	171.35	30.24
MEL_192	0.34	0.63	0.23	0.6	0.45	0.196
MEL_188	1.15	1.32	0.53	0.78	0.95	0.357
MEL_181	383.99	335.56	290.68	370.31	345.14	41.635
MEL_193	0.87	2.78	0.78	0.27	1.17	1.102
MEL_190	0.22	0	0.33	0.05	0.15	0.153
MEL_197	0.6	4.12	2.29	0.06	1.77	1.834
MEL_186	5.39	11.59	5.2	3.61	6.45	3.52
MEL_202	720.04	595.66	553.64	571.89	610.31	75.151
MEL_184	0.71	0.8	0.43	0.44	0.6	0.188
MEL_200	404.21	644.78	407.87	616.25	518.28	130.132
MEL_196	315.47	302.42	258.71	148.53	256.28	75.825
MEL_207	947.37	1411.98	900.38	824.03	1020.94	265.602
MEL_201	0.94	1.89	0.8	1.75	1.34	0.554
MEL_206	33.01	24.1	18.47	29.09	26.17	6.295
MEL_213	0.01	0.05	0	0	0.02	0.024
MEL_199	6.63	11.31	4.31	5.09	6.84	3.135
MEL_215	109.84	44.35	51.84	79.8	71.46	29.791
MEL_211	68.79	159.51	94.17	98.7	105.29	38.467
MEL_218	0.08	0.36	0.07	0.22	0.18	0.137
MEL_221b	0.29	0.1	0.03	0.16	0.15	0.11
MEL_216	85.33	89.78	50.43	71.42	74.24	17.695
MEL_227	0.04	0	0.03	0.11	0.04	0.047
MEL_214	34.94	76.65	34.68	59.07	51.34	20.387
MEL_232	74.13	56.97	53.28	66.56	62.74	9.436
MEL_228	80.46	96.21	84.29	98.9	89.97	8.97
MEL_219	88.92	120.59	81.37	89.98	95.22	17.346
MEL_233	0.16	2.02	0.19	1.43	0.95	0.927
MEL_231	154.25	173.46	132.1	157.99	154.45	17.063
MEL_235	195.23	124.57	42.61	49.87	103.07	71.743
MEL_238	0.25	0.56	0.1	0.41	0.33	0.199
MEL_247	250.91	376.1	219.91	213.49	265.1	75.781
MEL_234	2204.24	2341.64	2198.04	2304.33	2262.06	72.022
MEL_236	7826.01	9321.38	10560.7	9572.66	9320.19	1130.66
MEL_243	0.64	11.46	0.79	1.83	3.68	5.214
MEL_252	9.18	11.37	10.23	10.03	10.2	0.902
MEL_239	0.01	0	0	0	0	0.005
MEL_241	120.6	35.72	58.94	46.77	65.51	37.933
MEL_248	0.01	0.03	0	0.01	0.01	0.013
MEL_245	20.34	17.4	10.52	21.35	17.4	4.885
MEL_244	184.24	200.92	204.97	211.15	200.32	11.516
MEL_246	19.96	16.92	6.26	16.37	14.88	5.958
MEL_262	0.99	0.66	0.06	0.16	0.47	0.436
MEL_249	49.5	8.51	23.67	33.28	28.74	17.191
MEL_251	0.09	0	0.1	0.18	0.09	0.074
MEL_255	33.63	52.47	47.83	68.13	50.52	14.218
MEL_256	77	99.88	71.19	67.21	78.82	14.604
MEL_259	4.52	6.92	3.49	5.17	5.03	1.44
MEL_260	528.52	422.89	362.08	338.59	413.02	84.799
MEL_261	18.76	10.28	8.54	10.41	12	4.588
MEL_268	4.64	0.63	0.15	3.66	2.27	2.216
MEL_269	453.37	279.01	300.59	184.89	304.47	111.256
MEL_282	27.38	38.86	22.62	40.03	32.22	8.577
MEL_266	3	3.92	4.95	2.56	3.61	1.059
MEL_273	0.43	1.19	0.48	0.93	0.76	0.366
MEL_287	0.29	0.84	0.56	0.81	0.62	0.256
MEL_274	14529.7	5269.93	7818.1	5973.04	8397.68	4226.85
MEL_292	88.08	58.5	65.53	74.4	71.63	12.753
MEL_275	254	230.43	173.88	210.27	217.14	33.931
MEL_278	54.41	51.96	52.27	62.87	55.38	5.112
MEL_279	0.95	0	0	0	0.24	0.475
MEL_276	105.4	108.1	89	104.16	101.66	8.602
MEL_297	46.35	57.26	24.67	37.42	41.42	13.805
MEL_284	91.52	70.01	48.21	63.98	68.43	17.929
MEL_280	1393.11	1476.72	1299.36	1551.4	1430.15	108.548
MEL_281	13.16	6.98	9.09	4.77	8.5	3.572
MEL_288	0.03	0	0.03	0.1	0.04	0.042
MEL_286	1.6	2.38	1.2	1.61	1.7	0.493
MEL_294	40.67	2.33	31.66	31.22	26.47	16.672
MEL_293	0.02	0	0.02	0	0.01	0.012
MEL_290	12.61	19.67	10.77	12.81	13.96	3.913
MEL_296	11.61	5.28	12.91	16.46	11.57	4.665
MEL_309	0.78	2.15	2.09	4.2	2.3	1.413
MEL_300	0.05	0	0	0	0.01	0.025
MEL_301	133.03	113.59	57.96	141.03	111.4	37.445
MEL_305	11352.5	9935.27	8308.12	9081.79	9669.41	1304.07
MEL_306	0.44	0.28	0.54	1.43	0.67	0.516
MEL_332	5.1	2.09	1.65	1.82	2.66	1.633
MEL_313	0.01	0	0	0	0	0.005
MEL_323b	1.06	1.51	1.27	1.76	1.4	0.302
MEL_329	0.33	0.46	0.1	0.12	0.25	0.173
MEL_347	0.6	0.52	0.12	0.29	0.38	0.219
MEL_325	0	0.1	0	0.06	0.04	0.049
MEL_352	136.29	72.75	73.3	51.22	83.39	36.735
MEL_331	506.05	447.87	431.18	411.66	449.19	40.693
MEL_338	283.5	228.41	227.02	282.7	255.41	31.983
MEL_354	201.05	164.16	149.18	195.7	177.52	24.939
MEL_341	52.25	46.96	67.79	77.04	61.01	13.869
MEL_359	0.3	0.44	0.16	0.4	0.32	0.125
MEL_372	2.19	3.7	1.5	2.03	2.36	0.944
MEL_348	0	0	0.48	0	0.12	0.24
MEL_377	0.39	0	0	0	0.1	0.195
MEL_369	7067.27	5742.54	2146.75	6310.48	5316.76	2181.9
MEL_355	1.04	0.43	0.07	0.51	0.51	0.4
MEL_358	1015.01	966.47	971.9	864.46	954.46	63.809
MEL_374	0.08	0	0.21	0.7	0.25	0.314
MEL_387	49.92	64.83	57.52	42.31	53.65	9.704
MEL_360	310.77	252.7	194.06	219.39	244.23	50.443
MEL_379	0.02	0.07	0	0	0.02	0.033
MEL_361	1.33	0.59	0.08	0.15	0.54	0.575
MEL_397	33.93	20.82	14.53	10.01	19.82	10.397
MEL_368	8448.65	7951.6	13567.8	8440.88	9602.22	2653.89
MEL_402	0.34	0	0.12	0.48	0.23	0.216
MEL_370	16.78	1.83	3.38	5.8	6.95	6.756
MEL_373	12.65	18.08	9.19	18.72	14.66	4.551
MEL_371	123.72	114.81	113.86	123.37	118.94	5.333
MEL_399	0.02	0.07	0.01	0.04	0.04	0.026
MEL_380	80.89	190.24	113.78	150.15	133.76	47.092
MEL_393	0.1	0	0.01	0	0.03	0.049
MEL_398	55.15	44.3	41.32	48.63	47.35	6.004
MEL_035c	0.13	0.41	0.12	0.36	0.26	0.152
MEL_129b	15.17	9.52	12.22	8.86	11.44	2.879
MEL_223c	0	0.15	0	0	0.04	0.075
MEL_223b	469.72	343.54	210.06	190.29	303.4	130.102
MEL_284b	8.12	17.01	6.04	11.56	10.68	4.793
MEL_385b	111.35	116.02	151.7	99.18	119.56	22.57
MEL_054b	0	0	0	0.61	0.15	0.305
MEL_342b	1367	2285.01	2119.25	2032.13	1950.85	403.116
MEL_213b	89.86	66.46	98.41	105.21	89.98	16.894
MEL_221c	8.27	11.78	6.16	22.96	12.29	7.48
MEL_231c	47.13	78.46	58.83	75.59	65	14.728
MEL_251b	26.04	16.05	21.59	24.03	21.93	4.32
MEL_282b	1232.67	1284.49	1473.18	1529.91	1380.06	143.74
MEL_337b	0.68	0	0	0	0.17	0.34
MEL_365b	107.49	99.89	75.84	111.02	98.56	15.843
L8GCN5	0.14	0	0	0	0.04	0.07
L8GD80	0.71	0.18	0.34	0.47	0.42	0.224
L8GD90	0.06	0	0	0	0.01	0.03
L8GDC4	0	1.83	0.77	0	0.65	0.866
L8HCL5	5.37	4.91	3.37	7.91	5.39	1.885
L8GDR3	0.01	0.06	0	0	0.02	0.029
L8GE59	0.02	0.06	0.01	0.04	0.03	0.022
L8GYK7	0	0	0	0.4	0.1	0.2
L8GEN1	0.16	0.71	0.15	0.27	0.32	0.264
L8GF26	0.05	0.22	0.05	0.18	0.12	0.088
L8GF83	0.41	0.39	0.01	0.21	0.26	0.186
L8GFJ0	0.03	0.39	0.28	0.86	0.39	0.348
L8GFR7	0	0.01	0.01	0	0	0.006
L8GFZ9	0.12	0.06	0.02	0.2	0.1	0.078
L8GG53	0.33	0.67	0.25	0.52	0.44	0.189
L8GG56	0.37	0.47	0.16	0.42	0.36	0.136
L8GG64	0.02	0	0.02	0	0.01	0.012
L8GG83	0.03	0.05	0.01	0	0.02	0.022
L8GGA8	0.05	0	0	0	0.01	0.025
L8GGG9	0.05	0	0.05	0	0.03	0.029
L8GGH2	0.16	0.82	0.09	0.42	0.37	0.33
L8GGH8	0	0	0.2	0	0.05	0.1
L8GGT9	0.02	0	0	0	0	0.01
L8GGX2	0.11	0.22	0.07	0.68	0.27	0.281
L8GHE6	0.11	0	0.06	0.26	0.11	0.111
L8GHJ0	0.01	0	0	0	0	0.005
L8GHN6	1.42	0	0	0	0.36	0.71
L8GHQ0	0.01	0	0	0.02	0.01	0.01
L8GHV5	0.01	0	0	0.01	0	0.006
L8GHW5	2.83	5.02	2.93	4.48	3.82	1.103
L8GI20	9.74	13.84	2.68	18.55	11.2	6.726
L8GI43	0	0.41	0	0	0.1	0.205
L8GI71	0.03	0.09	0.02	0.15	0.07	0.06
L8GI96	0	0	0.04	0.6	0.16	0.294
L8GID1	0.05	0.2	0.05	0.17	0.12	0.079
L8GIH3	0.07	0	0.03	0.07	0.04	0.034
L8GIQ2	0.28	0.15	0.31	0.63	0.34	0.204
L8GJC3	0.8	0.57	0.05	0.21	0.41	0.34
L8GJE3	0	0.35	0.01	0.14	0.12	0.163
L8GJG4	0.25	0.08	0.03	0.15	0.13	0.095
L8HB83	0.18	0	0	0	0.04	0.09
L8GJM6	0	0	0	0.09	0.02	0.045
L8GJT1	0.24	0.48	0.11	0.14	0.24	0.168
L8GJY4	0.02	0	0.01	0.04	0.02	0.017
L8GKC5	0.03	0	0	0	0.01	0.015
L8GKE8	0.04	0.06	0.01	0.03	0.04	0.021
L8GKP4	0	0	0.01	0.06	0.02	0.029
L8GKR8	0	0	0.01	0	0	0.005
L8GLA5	0	0.15	0	0	0.04	0.075
L8GMG2	0.18	0.44	0.15	0.18	0.24	0.136
L8GML0	0.19	0.44	0.23	0.25	0.28	0.111
L8GMP8	0.05	0.52	0	0.26	0.21	0.237
L8GMR7	64.42	57.3	32.22	55.45	52.35	13.964
L8GMY2	0.01	0.03	0	0.02	0.01	0.013
L8GN15	0.4	0.41	0	0.35	0.29	0.195
L8H4Z3	0.09	0	0.02	0.1	0.05	0.05
L8GN90	0.82	5.48	1.82	3.6	2.93	2.052
L8H0Z4	0	0	0	0.01	0	0.005
L8GNJ7	0.04	0	0	0	0.01	0.02
L8GNN8	2.87	5.84	1.03	2.06	2.95	2.069
L8GP14	0.08	0.18	0	0	0.06	0.085
L8GP31	0.05	0.06	0	0.05	0.04	0.027
L8GPG5	0.09	0.12	0.01	0.05	0.07	0.048
L8GPR5	0.38	0.19	0.12	0	0.17	0.159
L8GPS7	0	0	0.01	0	0	0.005
L8GQ45	0.17	0	0.07	0.53	0.19	0.236
L8GQE5	0.33	1.03	0.09	1.21	0.66	0.539
L8GQP0	0.05	0	0	0	0.01	0.025
L8GR48	0.05	0.1	0.02	0.02	0.05	0.038
L8GR78	0.02	0.78	0.12	0.26	0.3	0.338
L8GRA6	0.27	0	0.16	0.57	0.25	0.24
L8GRK8	0.04	0.08	0.01	0.08	0.05	0.034
L8GRM4	0.07	0.26	0.05	0.17	0.14	0.097
L8GRX0	0.1	0.15	0.02	0.06	0.08	0.056
L8GS07	0.01	0.06	0.01	0	0.02	0.027
L8GS26	0.45	0	0	0	0.11	0.225
L8GS43	0.06	0	0	0	0.01	0.03
L8GS49	0.23	0.8	0.25	0.17	0.36	0.294
L8GS60	2.07	1.09	0.16	0.25	0.89	0.89
L8GS62	0.09	0.48	0.07	0.24	0.22	0.189
L8GSP2	0.84	0.97	0.24	0.7	0.69	0.318
L8GST2	0.04	0	0.01	0.02	0.02	0.017
L8GSY8	0.13	0.21	0.11	0.22	0.17	0.056
L8GT08	0.02	0	0	0.01	0.01	0.01
L8GT20	0.01	0.01	0	0.01	0.01	0.005
L8GTD0	0.15	0	0.06	0	0.05	0.071
L8GTS0	0.04	0.08	0	0.04	0.04	0.033
L8GTW2	0.11	0.1	0.07	0.06	0.09	0.024
L8GU27	0.27	0.1	0.13	0.08	0.14	0.086
L8GUG0	0.01	0.02	0.01	0.01	0.01	0.005
L8GUI5	0.12	0	0.11	0.15	0.1	0.066
L8HB57	1.84	0.29	0.06	0.12	0.58	0.847
L8GUU6	7.51	10.57	6.9	10.55	8.88	1.953
L8GUV2	0.05	0.1	0.04	0.07	0.06	0.026
L8GUX1	0.19	0	0.11	0.16	0.11	0.083
L8GV29	0	0	0.04	0	0.01	0.02
L8GV95	0.07	0	0	0	0.02	0.035
L8GVG0	0.03	0.1	0.02	0.05	0.05	0.036
L8GVQ1	0.03	0.03	0.02	0.04	0.03	0.008
L8H983	0.13	0	0.05	0	0.04	0.061
L8GVY3	0	0.04	0	0	0.01	0.02
L8GVZ1	0	0.03	0	0.03	0.01	0.017
L8GW48	0.01	0	0	0.06	0.02	0.029
L8GW76	0.03	0	0.02	0.31	0.09	0.147
L8GWP6	0.02	0.04	0.01	0.01	0.02	0.014
L8GWW6	1.06	0	0.54	2.08	0.92	0.886
L8GWZ2	0.03	0	0.05	0.06	0.04	0.026
L8GX61	0.07	0	0.02	0.02	0.03	0.03
L8GX62	0	0	0.01	0.04	0.01	0.019
L8GXB4	0.02	0	0.02	0	0.01	0.012
L8HCY9	2.03	5.46	0.69	1.97	2.54	2.044
L8GXM1	0.65	0.95	0.28	0	0.47	0.416
L8GXZ0	0.49	0.67	0.19	0.47	0.46	0.198
L8GY18	0.16	0.18	0.01	0.15	0.12	0.078
L8GY65	0.18	0.29	0.06	0	0.13	0.129
L8GYD3	0.02	0.09	0.01	0.15	0.07	0.066
L8GYD5	0.08	0	0	0.04	0.03	0.038
L8GYN6	0	0.03	0	0	0.01	0.015
L8GYU4	0.01	0	0	0	0	0.005
L8GYX3	0	0.07	0	0.1	0.04	0.051
L8GYZ7	0.08	0.19	0.09	0.36	0.18	0.13
L8GZ68	0.01	0	0	0.01	0	0.006
L8GZ90	0.04	0	0.06	0.07	0.04	0.031
L8GZN2	0.02	0	0.01	0	0.01	0.01
L8GZQ0	0.07	0	0	0	0.02	0.035
L8GZX0	0	0	0.21	0.48	0.17	0.228
L8GZX3	0	0	0.01	0	0	0.005
L8H0M4	5.21	7.72	1.75	4.75	4.86	2.449
L8H0Y7	1.27	0	0	0.16	0.36	0.613
L8H0Z3	0	0.03	0	0	0.01	0.015
L8H129	0.39	0.19	0.03	0.14	0.19	0.151
L8H154	0.01	0	0.05	0.18	0.06	0.083
L8H177	0.05	0	0	0	0.01	0.025
L8H185	0.05	0.38	0.02	0	0.11	0.18
L8H1B3	0.03	0.18	0.03	0.08	0.08	0.071
L8H1F0	0.02	0	0.01	0	0.01	0.01
L8H1F4	0	0.01	0	0	0	0.005
L8H1H5	0.03	0	0	0	0.01	0.015
L8H1H6	0.05	0	0	0	0.01	0.025
L8H241	0.01	0	0	0	0	0.005
L8H263	0.04	0.09	0.03	0.16	0.08	0.059
L8H2C5	0.01	0	0	0	0	0.005
L8H2C6	0.12	0	0.02	0.08	0.05	0.055
L8H2J7	0.04	0.31	0.06	0.32	0.18	0.153
L8H326	0.29	0.69	0.19	0.72	0.47	0.272
L8H373	0.06	0.15	0.03	0.02	0.06	0.059
L8H387	0.01	0	0	0	0	0.005
L8H398	0.01	0	0	0	0	0.005
L8H3N1	0.02	0.04	0	0.01	0.02	0.017
L8H3N8	1.42	1.22	0.82	1.65	1.28	0.352
L8H3R9	0.42	0.5	0.37	0.16	0.36	0.145
L8H409	1.53	1.65	1.12	2.93	1.81	0.782
L8H4B9	0.14	0.54	0.21	0.61	0.38	0.234
L8H4D7	0.05	0	0.02	0.06	0.03	0.028
L8H4F3	0.02	0.09	0.01	0.04	0.04	0.036
L8H4W8	0.02	0.07	0.01	0.03	0.03	0.026
L8H599	0.06	0.18	0	0.13	0.09	0.079
L8H5D8	0.04	0	0	0	0.01	0.02
L8H5H5	0.04	0	0	0	0.01	0.02
L8H5L1	0.01	0	0.02	0	0.01	0.01
L8H5L5	0.01	0.09	0	0	0.02	0.044
L8H5M7	0.34	0.89	1.07	0.61	0.73	0.32
L8H5M8	0	0.13	0	0.21	0.08	0.103
L8H5N1	0.01	0	0	0	0	0.005
L8H5R0	0.03	0	0	0.08	0.03	0.038
L8H5V6	0.64	0	0.48	0	0.28	0.33
L8H615	0	1.52	0	0	0.38	0.76
L8H6B5	0.06	0	0	0.07	0.03	0.038
L8H6F1	0.13	0.16	0.07	0.14	0.12	0.039
L8H6P6	0.12	0	0.28	0.27	0.17	0.134
L8H6X6	0.12	0	0.14	0.34	0.15	0.141
L8H730	39.64	31.51	15.07	17.94	26.04	11.559
L8H776	1.64	2.64	0.3	1.72	1.57	0.964
L8H790	0	0	0	0.01	0	0.005
L8H7J9	0.05	0	0.5	0	0.14	0.243
L8H7N8	0	2.11	0	0	0.53	1.055
L8H7Q5	0.32	0.54	0.16	1	0.5	0.365
L8H836	7.11	9.28	2.39	6.08	6.22	2.878
L8H880	0.05	0.09	0	0.07	0.05	0.039
L8H8C6	0	0	0.05	0	0.01	0.025
L8H8C7	0.22	1.77	0	0.38	0.59	0.8
L8H8P6	0.98	1.05	0.15	0.88	0.76	0.416
L8H8Q5	0.38	0.27	0.06	0.04	0.19	0.165
L8H8Y9	0.01	0	0.03	0.11	0.04	0.05
L8H9I5	0.01	0	0	0.06	0.02	0.029
L8H9T1	0.15	1.02	0.01	0.04	0.3	0.48
L8H9Z4	0.02	0	0	0	0	0.01
L8HA76	0.09	0.95	0.13	0.27	0.36	0.401
L8HAC7	0.21	0.29	0.03	0.36	0.22	0.142
L8HAH1	0.03	0	0	0	0.01	0.015
L8HAW7	0.27	0.53	0	0.14	0.24	0.225
L8HBF5	0	0	0.01	0	0	0.005
L8HBM2	0.07	0	0	0	0.02	0.035
L8HBV7	0.02	0.03	0.01	0.02	0.02	0.008
L8HC07	0.02	0.03	0.01	0	0.02	0.013
L8HC55	0.18	0	0.08	0	0.06	0.085
L8HCE4	0.11	0	0	0	0.03	0.055
L8HCM5	0.01	0.03	0	0.03	0.02	0.015
L8HCZ7	6.69	10.1	3.59	10.72	7.78	3.305
L8HD31	0.02	0	0.02	0	0.01	0.012
L8HDC1	1.31	0.21	0	0.24	0.44	0.59
L8HDC5	0.27	0	0	0	0.07	0.135
L8HDE4	0.03	0.08	0.01	0.02	0.03	0.031
L8HI75	0.19	1.02	0.36	0.37	0.48	0.366
L8HDK5	0.38	0.76	0.35	0.1	0.4	0.272
L8HDW9	0.03	0.09	0.36	0.05	0.13	0.154
L8HE18	0.21	0.59	0.12	0.3	0.3	0.204
L8HE29	0.03	0.08	0.02	0.1	0.06	0.039
L8HE63	0.07	0	0.02	0.09	0.04	0.042
L8HEA2	0.07	0.09	0.01	0	0.04	0.044
L8HED5	1.25	3.71	0.78	1.66	1.85	1.291
L8HET6	0.01	0	0.01	0.07	0.02	0.032
L8HET7	1.27	3.33	1.25	2.04	1.97	0.977
L8HF64	0.1	0	0.09	0	0.05	0.055
L8HFL4	0.03	0	0.03	0.02	0.02	0.014
L8HGD5	0	0	0.02	0.07	0.02	0.033
L8HGF1	0.04	0.11	0.08	0.08	0.08	0.029
L8HGP2	0.01	0.09	0	0.12	0.05	0.059
L8HGS9	0.05	0	0.02	0.04	0.03	0.022
L8HGZ6	0.08	0.29	0.02	0.15	0.14	0.116
L8HH27	0.32	0.53	0.04	0.48	0.34	0.221
L8HH90	0	0.2	0	1.22	0.36	0.584
L8HHA0	0.07	0	0.04	0.19	0.08	0.082
L8HHF3	0.15	0.13	0.02	0.08	0.1	0.058
L8HHL9	0	0	0.35	0.27	0.16	0.182
L8HHN8	0.33	0.8	0.09	0.43	0.41	0.295
L8HHR2	0	0.02	0	0.01	0.01	0.01
L8HHR9	0.05	0	0	0	0.01	0.025
L8HHU3	0.02	0	0	0	0	0.01
L8HIC2	0	0.65	0	0.3	0.24	0.309
L8HII7	0.04	1.2	0.91	1.93	1.02	0.782
L8HIN0	0.12	0.19	0.07	0.18	0.14	0.056
L8HIN8	0	0	0	0.01	0	0.005
L8HIT0	0.01	0	0	0	0	0.005
L8HJ59	0.08	0	0.04	0	0.03	0.038
L8HJ82	0.01	0	0	0	0	0.005
L8HJA5	0.13	0.09	0.12	0	0.08	0.059
L8HJF7	0.03	0.13	0.07	0.11	0.09	0.044
L8HJG5	0.02	0	0.01	0.08	0.03	0.036
L8HJI0	0.03	0	0	0	0.01	0.015
L8HK20	0.03	0	0.01	0	0.01	0.014
L8HK22	0.41	0.44	0.21	0.01	0.27	0.2
L8HK40	0.59	0.54	0.12	0.51	0.44	0.216
L8HK95	0.05	0	0	0	0.01	0.025
L8HKD4	0.02	0.12	0.02	0.03	0.05	0.049
L8HKL1	0.05	0.24	0.04	0.07	0.1	0.094
L8HKL4	0	0	0.07	0	0.02	0.035
L8HKT1	0.01	0.1	0.01	0.05	0.04	0.043
L8HL59	0.02	0.09	0	0.11	0.06	0.053
L8HLI8	0.5	0.22	0.02	0.11	0.21	0.208
L8HM38	0	0	0.02	0	0	0.01
L8HMC3	1.01	2.11	0.71	1.63	1.36	0.627
L8HMG4	0.01	0	0.01	0.04	0.01	0.017
L8HMU1	0	0.25	0	0	0.06	0.125
DN29458_c0_g2_i1.p1;DN1004_c0_g1_i10.p4	0.11	0.34	0.07	0.51	0.26	0.206
DN1013_c0_g1_i10.p5;DN415_c0_g1_i13.p1;DN1013_c0_g1_i1.p1	0.04	0	0	0	0.01	0.02
DN1706_c0_g1_i30.p2;DN1706_c0_g1_i21.p1;DN1706_c0_g1_i26.p2;DN102_c5_g1_i11.p2;DN102_c5_g1_i12.p1;DN1706_c0_g1_i22.p3;DN1706_c0_g1_i12.p3;DN1706_c0_g1_i15.p2;DN1706_c0_g1_i6.p2;DN102_c5_g1_i14.p2	0.3	0.25	0.14	0.55	0.31	0.173
DN1026_c0_g3_i5.p1;DN1026_c0_g3_i2.p1;DN1026_c0_g3_i4.p1;DN1073_c1_g1_i4.p1	0	0.02	0	0.01	0.01	0.01
L8GT58	0.03	0.39	0.06	0.24	0.18	0.168
L8H2A1	0.02	0	0.01	0	0.01	0.01
DN1095_c0_g1_i1.p10	0.13	0	0.05	0.1	0.07	0.057
L8HFT9	0.11	0.69	0.09	0.2	0.27	0.282
DN1138_c0_g1_i9.p4;DN1138_c0_g1_i3.p4;DN1138_c0_g1_i6.p2	9.71	12.83	9.61	13.73	11.47	2.122
L8HJ94	1.04	1.08	0.32	2.23	1.17	0.79
DN11598_c0_g1_i1.p2;DN5764_c0_g2_i1.p2	5.98	5.79	3.49	1.52	4.2	2.112
DN1200_c0_g3_i3.p4;DN1200_c0_g3_i2.p3	0.02	0	0	0	0	0.01
L8GG08	1.3	1.79	0.37	1.04	1.12	0.592
L8GZK1	0.7	2.03	0.13	1.71	1.14	0.881
L8H1E5	0.09	0.13	0.05	0.13	0.1	0.038
L8H258	0	0.54	0	0	0.14	0.27
DN1286_c0_g2_i4.p1;DN1286_c0_g2_i1.p1;DN3600_c0_g1_i2.p1;DN3600_c0_g1_i9.p2;DN3600_c0_g1_i6.p3	0.01	0	0.01	0.01	0.01	0.005
DN1303_c1_g1_i11.p4	0.13	0	0	0.12	0.06	0.072
DN133_c0_g1_i2.p1;DN1480_c0_g3_i1.p1;DN133_c0_g1_i3.p1;DN1480_c0_g4_i1.p1	0.04	0.18	0.03	0	0.06	0.08
DN133_c0_g1_i9.p2;DN34130_c0_g1_i2.p2;DN34130_c0_g1_i1.p2	0.26	0.33	0.14	0.38	0.28	0.104
DN2178_c0_g1_i1.p2;DN1397_c0_g1_i21.p2;DN1397_c0_g1_i23.p2;DN1397_c0_g1_i13.p2;DN2178_c0_g1_i19.p2;DN2178_c0_g1_i35.p3;DN2178_c0_g1_i26.p3	0.08	0.33	0.04	0.22	0.17	0.133
L8GWE3	0.04	0	0	0.05	0.02	0.026
DN143_c2_g1_i9.p1;DN143_c2_g1_i18.p1;DN4266_c1_g1_i21.p1;DN143_c2_g1_i7.p1;DN143_c2_g1_i15.p1;DN143_c2_g1_i21.p1;DN143_c2_g1_i8.p1;DN143_c2_g1_i3.p1;DN143_c2_g1_i16.p1;DN143_c2_g1_i19.p1;DN4266_c1_g1_i9.p2	0.08	0.04	0.02	0.16	0.07	0.062
L8HCV2	0.23	0.41	0	0.6	0.31	0.256
DN14816_c0_g1_i1.p2	0.4	5.63	1.23	3.45	2.68	2.352
DN14946_c0_g1_i1.p1	0.35	0.45	0.09	0.28	0.29	0.152
L8GDU1	0.07	0.39	0.02	0.04	0.13	0.175
DN1554_c0_g1_i1.p4;DN1554_c0_g1_i11.p3	0.03	0.1	0	0	0.03	0.047
L8GRC8	0	0	0.01	0.02	0.01	0.01
L8HGR3	0.01	0	0.01	0	0	0.006
DN6195_c0_g1_i2.p3;DN6195_c0_g2_i5.p2;DN15658_c0_g1_i5.p5;DN6195_c0_g1_i1.p2;DN6195_c0_g2_i4.p1;DN15658_c0_g1_i11.p1;DN6195_c0_g2_i2.p1;DN6195_c0_g1_i4.p1;DN6195_c0_g1_i5.p1;DN15658_c0_g1_i7.p1;DN15658_c0_g1_i9.p1;DN15658_c0_g1_i1.p1;DN15658_c0_g1_i12.p1;DN15658_c0_g1_i10.p1	0.02	0	0.01	0	0.01	0.01
DN1618_c3_g2_i5.p1;DN22460_c0_g1_i1.p1;DN1618_c3_g2_i1.p1	0	0.02	0	0	0	0.01
DN2541_c0_g1_i9.p2;DN1643_c0_g1_i11.p1;DN2541_c0_g1_i10.p3	0.17	0	0.01	0.03	0.05	0.079
DN1970_c0_g1_i1.p2;DN1648_c0_g1_i10.p3;DN1970_c0_g1_i13.p2;DN1648_c0_g1_i12.p3;DN1970_c0_g1_i11.p1	0.03	0.05	0.03	0.04	0.04	0.01
DN171_c1_g3_i2.p2;DN171_c1_g4_i1.p1;DN171_c1_g3_i1.p1;DN171_c1_g4_i3.p1	0.02	0.14	0.01	0	0.04	0.066
DN1719_c0_g1_i1.p3;DN1787_c0_g1_i33.p3;DN1787_c0_g1_i14.p3	0.01	0.05	0.03	0.03	0.03	0.016
DN1753_c0_g1_i18.p8;DN1753_c0_g1_i1.p3;DN918_c0_g1_i14.p3	0.28	0	0	0	0.07	0.14
L8HGB4	0.37	0	0.45	0.99	0.45	0.408
DN2859_c2_g1_i1.p7;DN182_c0_g3_i11.p13	1.88	1.73	0.73	0.91	1.31	0.577
L8H905	0.19	0.45	0.16	0.41	0.3	0.149
DN5366_c0_g1_i11.p1;DN5366_c0_g1_i1.p1;DN1911_c0_g1_i10.p1;DN1911_c0_g1_i1.p1	0	0.03	0	0.01	0.01	0.014
L8GNL0	0	0	0	0.04	0.01	0.02
DN1957_c1_g1_i12.p4	0.07	0	0	0	0.02	0.035
L8GQ86	0.28	0.49	0.14	0.42	0.33	0.155
L8HG55	0.18	0.59	0.17	0.2	0.29	0.204
L8GR43	2.95	2.22	1.43	1.36	1.99	0.749
DN2010_c0_g1_i2.p1;DN2010_c0_g1_i1.p2	3.78	3.43	1.24	0.04	2.12	1.786
DN3647_c0_g1_i10.p3;DN2038_c2_g1_i1.p3	0.03	0	0	0	0.01	0.015
DN2088_c0_g1_i12.p2;DN2088_c0_g1_i9.p3;DN589_c1_g1_i12.p3;DN2088_c0_g1_i6.p1;DN2088_c0_g1_i14.p1;DN2088_c0_g1_i2.p1	0	0	0	0.15	0.04	0.075
L8HBS2	0.01	0.06	0	0	0.02	0.029
DN2192_c0_g1_i3.p1;DN2710_c0_g2_i17.p1;DN2710_c0_g2_i18.p1;DN2192_c0_g1_i2.p1;DN2710_c0_g2_i16.p1;DN2710_c0_g2_i14.p1;DN2710_c0_g2_i15.p1;DN2710_c0_g2_i19.p1;DN2710_c0_g2_i6.p1;DN2710_c0_g2_i2.p1	0.04	0.16	0.08	0	0.07	0.068
L8GPC9	0.06	0.28	0.05	0.14	0.13	0.106
DN3055_c0_g1_i16.p4;DN2227_c2_g1_i1.p2;DN3055_c0_g1_i1.p5;DN2227_c2_g1_i3.p1	0.1	0	0	0	0.03	0.05
DN5083_c0_g1_i25.p4;DN2231_c0_g1_i25.p3;DN5083_c0_g1_i4.p1;DN5083_c0_g1_i15.p2;DN2231_c0_g1_i6.p2;DN2231_c0_g1_i10.p2;DN5083_c0_g1_i11.p1;DN2231_c0_g1_i21.p2	0.01	0	0	0	0	0.005
DN2396_c0_g1_i3.p3;DN2396_c0_g2_i2.p3	0.03	0	0.04	0.18	0.06	0.08
L8H085	0.01	0	0	0	0	0.005
L8GSQ9	0.04	0.18	0.07	0.21	0.12	0.083
DN25_c0_g1_i1.p14	52.66	0.6	61.22	68.67	45.79	30.827
DN250_c10_g1_i1.p3;DN250_c10_g1_i7.p4	3.14	6.78	3.27	6.61	4.95	2.017
L8H655	0.07	0.07	0	0.04	0.05	0.033
DN26_c4_g1_i13.p5;DN7045_c0_g1_i17.p5;DN26_c4_g1_i2.p4	0	0.07	0	0.41	0.12	0.196
DN2712_c0_g2_i1.p1;DN2712_c0_g2_i10.p1;DN2712_c0_g2_i13.p1;DN2712_c0_g2_i12.p1;DN3399_c1_g2_i1.p3;DN2712_c0_g2_i7.p1	0.72	1.01	0.34	0.89	0.74	0.292
L8GE58	0.38	0.83	0.25	0.63	0.52	0.259
DN278_c0_g1_i1.p4;DN278_c0_g1_i32.p3;DN278_c0_g1_i14.p2;DN278_c0_g1_i15.p2;DN278_c0_g1_i4.p2	0	0	0.01	0	0	0.005
DN2865_c0_g1_i11.p2	0.07	0.03	0	0	0.03	0.033
DN2885_c0_g1_i21.p1;DN2885_c0_g2_i17.p1;DN2885_c0_g2_i28.p1;DN2885_c0_g2_i7.p1;DN2885_c0_g1_i16.p1;DN2885_c0_g1_i11.p2;DN2885_c0_g2_i20.p2	0.01	0.01	0	0.01	0.01	0.005
L8GV65	0.04	0.14	0.03	0.07	0.07	0.05
L8H3U6	0	0.06	0.01	0.03	0.02	0.026
DN3001_c0_g1_i18.p1;DN3001_c0_g1_i17.p1;DN3001_c0_g1_i3.p1;DN3001_c0_g1_i24.p2;DN3001_c0_g1_i20.p1;DN4847_c0_g1_i7.p1;DN3001_c0_g1_i19.p1;DN4847_c0_g1_i16.p1;DN3001_c0_g1_i23.p5;DN4847_c0_g1_i8.p2;DN3001_c0_g1_i11.p3	0.06	0.15	0.01	0.09	0.08	0.059
DN3049_c0_g1_i9.p1	0.05	0.85	0.24	0.53	0.42	0.349
DN3726_c0_g1_i3.p2;DN3054_c0_g2_i1.p1;DN3054_c0_g2_i6.p1;DN3054_c0_g2_i2.p1	0.02	0.09	0	0	0.03	0.043
DN3085_c0_g2_i18.p1;DN3085_c0_g2_i31.p1;DN3085_c0_g2_i32.p1;DN3085_c0_g2_i8.p1;DN3085_c0_g1_i13.p1;DN3085_c0_g1_i7.p1;DN3085_c0_g2_i2.p1;DN3085_c0_g2_i33.p1;DN3085_c0_g2_i10.p1;DN3085_c0_g1_i4.p1;DN3085_c0_g2_i35.p1;DN3085_c0_g1_i12.p1;DN3085_c0_g1_i2.p1;DN3085_c0_g2_i14.p2	0.01	0.09	0.02	0.01	0.03	0.039
DN3106_c0_g1_i1.p2;DN35_c0_g2_i2.p1	0.02	0	0	0	0	0.01
DN3156_c0_g1_i2.p3;DN3156_c0_g1_i3.p2;DN765_c2_g1_i11.p1;DN765_c2_g1_i12.p1	0.77	0.89	0.16	1.53	0.84	0.562
DN31989_c0_g2_i1.p1	0	4.72	0	0	1.18	2.36
DN3220_c0_g1_i5.p2;DN857_c4_g2_i1.p3;DN3220_c0_g1_i8.p3	0.02	0	0.02	0	0.01	0.012
DN3271_c0_g1_i1.p3;DN3271_c0_g1_i25.p3	0.11	0	0.01	0.05	0.04	0.05
DN3271_c0_g1_i14.p6;DN3271_c0_g1_i35.p4;DN3271_c0_g1_i11.p2;DN3271_c0_g1_i12.p2;DN3271_c0_g2_i3.p1;DN3271_c0_g1_i1.p2	0	0	0.02	0.03	0.01	0.015
DN3536_c1_g1_i7.p1;DN330_c1_g1_i2.p6;DN330_c1_g1_i1.p5	0.03	0	0	0	0.01	0.015
L8GHU5	0.12	0	0	0.08	0.05	0.06
DN3307_c0_g2_i11.p2;DN3307_c0_g2_i20.p2;DN1718_c2_g1_i1.p1;DN1718_c2_g1_i3.p1;DN3307_c0_g2_i12.p3	0.39	0.17	0.04	0.41	0.25	0.179
DN3307_c0_g3_i2.p1;DN5973_c2_g1_i4.p1	0.09	0.09	0.02	0.05	0.06	0.034
DN4153_c0_g1_i2.p4;DN3321_c0_g1_i10.p2;DN3321_c0_g1_i1.p2	0.16	0.63	0.23	0.61	0.41	0.247
DN5210_c0_g1_i3.p2;DN3345_c0_g1_i30.p1;DN3345_c0_g1_i1.p5;DN3345_c0_g1_i15.p4;DN5210_c0_g1_i4.p1;DN3345_c0_g1_i23.p3;DN5210_c0_g1_i8.p3;DN5210_c0_g1_i10.p2	0.15	0	0	0	0.04	0.075
DN3399_c1_g1_i6.p1;DN3399_c1_g1_i10.p1;DN3399_c1_g1_i1.p1;DN3399_c1_g1_i2.p1	1.46	1.55	1.33	2.25	1.65	0.412
L8H225	1.81	4.07	0.38	1.51	1.94	1.546
DN3646_c0_g1_i6.p2;DN3646_c0_g1_i5.p2;DN3646_c0_g2_i11.p1;DN3646_c0_g1_i8.p3;DN3646_c0_g1_i12.p2	0.15	0.08	0.04	0.11	0.09	0.047
DN3679_c0_g1_i4.p1;DN4302_c0_g1_i2.p1;DN4302_c0_g1_i9.p1;DN3679_c0_g1_i13.p1;DN4302_c0_g1_i8.p1;DN4302_c0_g1_i5.p2;DN3679_c0_g1_i7.p1;DN3679_c0_g1_i16.p3	0	0.01	0	0	0	0.005
DN3718_c0_g1_i5.p3;DN3718_c0_g2_i3.p1	0.25	0.56	0	0	0.2	0.266
DN4073_c0_g1_i13.p4;DN379_c0_g1_i1.p6	0.12	0	0.04	0.13	0.07	0.063
DN3858_c0_g2_i5.p4;DN3858_c0_g2_i1.p2;DN3858_c0_g2_i10.p3;DN6588_c2_g1_i11.p4;DN3858_c0_g2_i12.p1;DN6588_c2_g1_i7.p2;DN3858_c0_g2_i35.p2	0.03	0.08	0.02	0.08	0.05	0.032
L8H0E8	0.07	0.54	0	0.02	0.16	0.257
DN3991_c0_g1_i45.p1;DN3991_c0_g1_i52.p1;DN3991_c0_g1_i29.p1;DN6243_c0_g1_i54.p1;DN6243_c0_g1_i52.p1;DN3991_c0_g1_i55.p1;DN6243_c0_g1_i20.p2;DN6243_c0_g1_i14.p2;DN3991_c0_g1_i12.p2;DN3991_c0_g1_i38.p3;DN3991_c0_g1_i48.p3;DN6243_c0_g1_i1.p2;DN3991_c0_g1_i38.p4;DN6243_c0_g1_i16.p4	5.04	4.17	1.47	5.95	4.16	1.933
DN3991_c0_g1_i34.p1;DN6243_c0_g1_i8.p1;DN3991_c0_g1_i59.p1	0.13	0.43	0	0.63	0.3	0.286
DN8_c0_g1_i2.p1;DN8_c0_g1_i8.p1;DN400_c0_g3_i1.p1;DN400_c0_g3_i2.p1;DN8_c0_g1_i3.p1	0.07	0	0	0	0.02	0.035
DN4018_c0_g1_i1.p1;DN4018_c0_g1_i7.p1;DN735_c1_g1_i16.p1;DN735_c1_g1_i7.p1;DN4018_c0_g1_i12.p1;DN4018_c0_g1_i19.p1;DN4018_c0_g1_i20.p1;DN735_c1_g1_i15.p1;DN735_c1_g1_i13.p1;DN735_c1_g1_i12.p3;DN4018_c0_g1_i9.p1;DN4018_c0_g1_i17.p1;DN735_c1_g1_i9.p1;DN4018_c0_g1_i2.p5	0.02	0	0.02	0.06	0.03	0.025
L8GZS5	1.32	2.76	0.73	2.46	1.82	0.954
DN412_c0_g2_i2.p1;DN412_c0_g2_i1.p1;DN5_c0_g1_i24.p1;DN5_c0_g1_i17.p1;DN5_c0_g1_i1.p1;DN5_c0_g1_i11.p1	0.01	0.08	0.01	0.02	0.03	0.034
DN4317_c1_g1_i16.p5;DN4317_c0_g2_i1.p3	0.07	0.05	0.01	0.03	0.04	0.026
L8GL67	0.16	0.17	0.04	0.07	0.11	0.065
DN441_c1_g1_i8.p1;DN7429_c0_g1_i2.p1;DN441_c1_g1_i4.p1;DN441_c1_g1_i7.p1;DN7429_c0_g1_i3.p2	1.11	0.67	0.22	0.49	0.62	0.374
DN446_c0_g1_i9.p1;DN446_c0_g1_i21.p1;DN446_c0_g1_i18.p1	0.01	0.03	0.01	0	0.01	0.013
DN4568_c1_g1_i10.p1;DN4568_c1_g1_i7.p1;DN4568_c1_g1_i11.p1;DN4568_c1_g1_i3.p1;DN4568_c1_g1_i2.p1;DN4568_c1_g2_i1.p1;DN4568_c1_g1_i5.p1;DN4568_c1_g1_i6.p2;DN4568_c1_g1_i8.p1;DN4568_c1_g1_i6.p1;DN4568_c1_g1_i12.p1;DN4568_c1_g2_i2.p1	0.03	0.05	0.01	0.02	0.03	0.017
L8GPY9	0.01	0	0	0.01	0	0.006
DN464_c0_g5_i2.p1;DN464_c0_g5_i1.p1;DN792_c0_g1_i4.p1;DN792_c0_g1_i3.p1	0.09	0	0.04	0	0.03	0.043
DN476_c0_g1_i18.p3;DN8550_c0_g1_i10.p7;DN8550_c0_g1_i18.p3;DN8550_c0_g1_i4.p3;DN8550_c0_g1_i1.p1	0.01	0	0.01	0.01	0.01	0.005
L8GI34	0.07	0.03	0.01	0.04	0.04	0.025
L8GFM8	0.06	0.5	0.11	0.19	0.22	0.197
L8HJ51	0.66	0.63	0.15	0.9	0.58	0.314
DN49_c0_g1_i11.p8;DN49_c0_g1_i10.p7	0.1	0	0	0	0.03	0.05
L8GQE7	0.74	1.2	0.28	1.15	0.84	0.428
L8H9U4	0.07	0.06	0	0	0.03	0.038
L8H6F0	0.35	0.8	0.12	0.71	0.5	0.317
DN505_c0_g1_i19.p1;DN505_c0_g1_i11.p1;DN505_c0_g1_i20.p1;DN505_c0_g1_i3.p1;DN505_c0_g1_i15.p1;DN505_c0_g1_i4.p1;DN2326_c0_g3_i4.p1;DN505_c0_g1_i10.p1;DN505_c0_g1_i18.p1;DN505_c0_g1_i14.p2;DN2326_c0_g3_i2.p2;DN505_c0_g1_i12.p2	0.01	0.05	0	0.05	0.03	0.026
DN5109_c0_g2_i8.p1;DN5109_c0_g1_i1.p1;DN5109_c0_g1_i8.p1;DN5109_c0_g2_i2.p1;DN5109_c0_g1_i6.p1;DN5109_c0_g1_i2.p1;DN5109_c0_g1_i10.p2;DN5109_c0_g1_i7.p3	3.7	3.72	1.95	2.81	3.04	0.844
DN529_c0_g1_i1.p8	0.17	0.17	0.05	0	0.1	0.086
DN5508_c1_g1_i17.p1;DN5508_c1_g2_i21.p2;DN5508_c1_g2_i1.p1;DN5508_c1_g1_i12.p1;DN5508_c1_g2_i16.p2;DN5508_c1_g2_i11.p1;DN5508_c1_g2_i6.p1	0.17	0.1	0.11	0.32	0.17	0.101
DN5516_c0_g1_i6.p3;DN5516_c0_g2_i2.p3;DN5516_c0_g1_i4.p3;DN5516_c0_g1_i15.p2;DN5516_c0_g2_i1.p1	0	0.16	0	0	0.04	0.08
L8HIN3	0.07	0.22	0.05	0.18	0.13	0.083
DN5683_c0_g1_i1.p3	0.16	0	0.05	0.19	0.1	0.09
L8H015	0.08	0.11	0.02	0.07	0.07	0.037
DN5836_c0_g1_i5.p1;DN5836_c0_g2_i1.p1;DN5836_c0_g1_i4.p1;DN5836_c0_g1_i7.p1;DN5836_c0_g1_i8.p1;DN5836_c0_g1_i10.p1;DN5836_c0_g1_i9.p1;DN5836_c0_g1_i1.p1;DN5836_c0_g1_i2.p1	0.01	0	0.02	0	0.01	0.01
DN6177_c0_g1_i5.p1;DN6177_c0_g1_i11.p2;DN6177_c0_g1_i4.p2;DN6177_c0_g1_i3.p1;DN6177_c0_g1_i10.p1;DN6177_c0_g1_i6.p1;DN6177_c0_g1_i1.p1;DN589_c1_g1_i1.p2	0.02	0	0	0	0	0.01
L8HI35	0.01	0	0	0	0	0.005
DN6057_c1_g1_i2.p2;DN6057_c1_g1_i1.p2	0.13	0.61	0.14	0.59	0.37	0.269
DN6243_c0_g1_i11.p1;DN3991_c0_g1_i64.p1;DN6243_c0_g1_i1.p1;DN6243_c0_g1_i41.p1	0.38	0.43	0.22	0.57	0.4	0.144
DN69_c0_g1_i7.p2;DN296_c0_g1_i6.p2;DN69_c0_g1_i3.p2;DN296_c0_g1_i7.p1	3.02	5.75	1.99	2.41	3.29	1.692
DN7119_c0_g1_i2.p3	1.36	2.53	0.96	1.9	1.69	0.681
DN7342_c0_g1_i8.p1;DN7342_c0_g1_i10.p1;DN7342_c0_g1_i13.p1;DN7342_c0_g1_i9.p1;DN7342_c0_g1_i17.p1;DN7342_c0_g2_i10.p1;DN7342_c0_g1_i15.p1	0	0.01	0	0.13	0.04	0.064
DN761_c1_g1_i6.p5;DN761_c1_g2_i1.p2;DN761_c1_g1_i2.p2;DN761_c1_g1_i1.p2;DN761_c1_g2_i10.p3;DN761_c1_g2_i5.p3	0.08	0.17	0	0	0.06	0.081
DN774_c0_g1_i12.p1;DN774_c0_g1_i13.p1;DN774_c0_g1_i16.p1;DN774_c0_g1_i43.p1;DN774_c0_g1_i23.p1;DN774_c0_g1_i61.p1	0.72	1.23	0.26	0.79	0.75	0.397
L8H8H3	0.06	0.12	0	0	0.04	0.057
DN806_c1_g1_i13.p6;DN806_c0_g1_i27.p2;DN806_c0_g1_i2.p6;DN806_c0_g1_i23.p3;DN806_c0_g1_i18.p3;DN806_c1_g1_i4.p1;DN806_c1_g1_i15.p1;DN806_c1_g1_i10.p1	0.12	0	0.03	0.18	0.08	0.083
DN828_c1_g1_i1.p4	0.59	1.13	0.38	1.49	0.9	0.506
DN829_c0_g1_i13.p1	0.98	0.78	0.25	0.52	0.63	0.317
L8H3J5	1.08	1.69	0.58	0.53	0.97	0.54
DN8560_c0_g1_i6.p1;DN8560_c0_g1_i5.p1;DN8560_c0_g1_i4.p1	0.06	0	0.03	0	0.02	0.029
L8GG65	0.03	0	0	0.03	0.01	0.017
DN905_c2_g1_i4.p1;DN905_c2_g1_i1.p1;DN8816_c0_g1_i1.p2|;DN7267_c0_g1_i7.p6;DN905_c2_g1_i2.p1;DN7267_c0_g1_i3.p1	1.15	1.91	0.69	2.02	1.44	0.633
DN9663_c0_g1_i1.p1;DN9853_c0_g1_i1.p1	4.69	3.25	3.73	4.93	4.15	0.793

## Sheet: copy numbers of capsid proteins
Protein	theoretical copy number	calculated copy number
MEL_236	9240	9320.19
MEL_305	9240	9669.41
MEL_213b	120	89.98
MEL_097	120	130.2
MEL_256	60	78.82
MEL_341	60	61.01
MEL_297	60	41.42
MEL_234	60	2262.06
MEL_331	60	449.19
MEL_276	60	101.66
