# Supplementary material for: Integrative structural interactomics reveals protein organization and structure in a giant virus
Source: Nat Commun. 2026 Jul 13;17:6139. doi: 10.1038/s41467-026-74973-2 (PMC13365592; doi:10.1038/s41467-026-74973-2)
Supplement: Supplementary file 13 — Source Data [file 41467_2026_74973_MOESM13_ESM.xlsx]

## Sheet: Figure1c
Protein1	Protein2	number_XLs
MEL_181	MEL_280	201
MEL_181	MEL_369	243
MEL_216	MEL_369	129
MEL_280	MEL_368	80
MEL_202	MEL_358	60
MEL_275	MEL_369	77
MEL_280	MEL_358	102
MEL_196	MEL_369	59
MEL_202	MEL_216	39
MEL_369	MEL_358	174
MEL_275	MEL_280	79
MEL_231	MEL_358	44
MEL_260	MEL_280	152
MEL_280	MEL_369	273
MEL_369	MEL_368	105
MEL_202	MEL_369	214
MEL_260	MEL_369	128
MEL_216	MEL_280	113
MEL_202	MEL_260	64
MEL_202	MEL_280	237
MEL_202	MEL_275	33
MEL_368	MEL_342b	36
MEL_280	MEL_342b	134
MEL_338	MEL_369	66
MEL_280	MEL_338	85
MEL_173	MEL_360	27
MEL_369	MEL_380	40
MEL_181	MEL_260	21
MEL_206	MEL_369	26
MEL_181	MEL_202	28
MEL_369	MEL_342b	75
MEL_202	MEL_342b	105
MEL_280	MEL_371	40
MEL_196	MEL_280	35
MEL_280	MEL_380	36
MEL_338	MEL_368	24
MEL_369	MEL_371	32
MEL_219	MEL_369	50
MEL_260	MEL_338	32
MEL_358	MEL_342b	62
MEL_181	MEL_342b	108
MEL_338	MEL_358	80
MEL_338	MEL_342b	37
MEL_282	MEL_369	33
MEL_219	MEL_280	29
MEL_202	MEL_338	49
MEL_235	MEL_358	15
MEL_260	MEL_358	26
MEL_206	MEL_280	23
MEL_207	MEL_247	20
MEL_207	MEL_331	23
MEL_149	MEL_369	10
MEL_260	MEL_342b	50
MEL_275	MEL_358	21
MEL_331	MEL_398	19
MEL_202	MEL_368	42
MEL_020	MEL_369	34
MEL_181	MEL_338	56
MEL_216	MEL_338	12
MEL_216	MEL_342b	37
MEL_247	MEL_398	25
MEL_275	MEL_342b	23
MEL_207	MEL_232	28
MEL_097	MEL_331	11
MEL_097	MEL_207	9
MEL_278	MEL_369	18
MEL_207	MEL_398	24
MEL_214	MEL_369	12
MEL_260	MEL_275	13
MEL_292	MEL_280	17
MEL_202	MEL_360	17
MEL_020	MEL_342b	22
MEL_219	MEL_342b	17
MEL_284	MEL_358	11
MEL_282	MEL_280	8
MEL_219	MEL_358	13
MEL_247	MEL_255	16
MEL_085	MEL_247	24
MEL_247	MEL_331	14
MEL_052	MEL_207	15
MEL_260	MEL_368	14
MEL_281	MEL_331	10
MEL_200	MEL_360	15
MEL_232	MEL_331	21
MEL_196	MEL_342b	27
MEL_380	MEL_342b	16
MEL_247	MEL_278	14
MEL_281	MEL_398	10
MEL_292	MEL_369	12
MEL_181	MEL_368	22
MEL_342b	MEL_231c	8
MEL_371	MEL_342b	15
MEL_214	MEL_231	8
MEL_231	MEL_360	10
MEL_149	MEL_368	6
MEL_202	MEL_371	17
MEL_020	MEL_280	38
MEL_369	MEL_231c	14
MEL_202	MEL_231	6
MEL_109	MEL_247	7
MEL_207	MEL_234	10
MEL_207	MEL_290	15
MEL_185	MEL_369	11
MEL_097	MEL_232	13
MEL_207	MEL_281	12
MEL_284	MEL_369	9
MEL_216	MEL_260	11
MEL_247	MEL_274	6
MEL_247	MEL_341	9
MEL_216	MEL_275	14
MEL_097	MEL_247	8
MEL_228	MEL_249	17
MEL_249	MEL_284b	13
MEL_146	MEL_247	12
MEL_284b	MEL_251b	5
MEL_247	MEL_252	8
MEL_200	MEL_228	9
MEL_331	MEL_341	12
MEL_232	MEL_247	24
MEL_247	MEL_063b	8
MEL_247	MEL_281	10
MEL_290	MEL_063b	10
MEL_331	MEL_213b	9
MEL_358	MEL_368	13
MEL_280	MEL_294	11
MEL_052	MEL_097	6
MEL_278	MEL_342b	9
MEL_066	MEL_331	10
MEL_228	MEL_284b	7
MEL_247	MEL_234	9
MEL_066	MEL_232	8
MEL_247	MEL_245	11
MEL_247	MEL_249	8
MEL_294	MEL_369	16
MEL_278	MEL_331	6
MEL_183	MEL_228	6
MEL_097	MEL_341	8
MEL_196	MEL_368	12
MEL_020	MEL_202	27
MEL_369	MEL_385b	14
MEL_228	MEL_352	5
MEL_214	MEL_358	16
MEL_234	MEL_331	8
MEL_097	MEL_213b	8
MEL_296	MEL_284b	6
MEL_247	MEL_296	12
MEL_284	MEL_280	7
MEL_200	MEL_231	14
MEL_247	MEL_352	6
MEL_247	MEL_246	12
MEL_200	MEL_352	4
MEL_020	MEL_338	12
MEL_261	MEL_369	8
MEL_020	MEL_181	26
MEL_181	MEL_196	12
MEL_206	MEL_342b	7
MEL_207	MEL_213b	8
MEL_249	MEL_331	7
MEL_065	MEL_207	6
MEL_020	MEL_368	7
MEL_278	MEL_280	9
MEL_085	MEL_207	10
MEL_301	MEL_284b	4
MEL_278	MEL_358	8
MEL_297	MEL_331	6
MEL_207	MEL_245	10
MEL_207	MEL_249	5
MEL_214	MEL_280	8
MEL_207	MEL_296	14
MEL_231	MEL_369	13
MEL_207	MEL_341	10
MEL_207	MEL_255	10
MEL_290	MEL_223b	7
MEL_173	MEL_369	7
MEL_066	MEL_207	7
MEL_219	MEL_284	8
MEL_207	MEL_063b	9
MEL_202	MEL_294	11
MEL_247	MEL_223b	7
MEL_052	MEL_331	6
MEL_052	MEL_247	8
MEL_228	MEL_247	4
MEL_052	MEL_341	6
MEL_052	MEL_232	11
MEL_228	MEL_331	5
MEL_331	MEL_284b	5
MEL_369	MEL_360	14
MEL_247	MEL_290	16
MEL_228	MEL_354	3
MEL_232	MEL_297	6
MEL_211	MEL_284b	5
MEL_200	MEL_214	6
MEL_398	MEL_284b	8
MEL_341	MEL_213b	5
MEL_066	MEL_247	7
MEL_215	MEL_247	5
MEL_211	MEL_228	3
MEL_294	MEL_358	19
MEL_228	MEL_276	6
MEL_168	MEL_284b	3
MEL_247	MEL_365b	4
MEL_244	MEL_331	2
MEL_097	MEL_276	4
MEL_211	MEL_249	5
MEL_352	MEL_284b	4
MEL_097	MEL_281	7
MEL_065	MEL_331	5
MEL_276	MEL_331	7
MEL_215	MEL_331	4
MEL_234	MEL_342b	4
MEL_247	MEL_387	5
MEL_020	MEL_260	9
MEL_065	MEL_247	5
MEL_207	MEL_365b	8
MEL_207	MEL_276	6
MEL_207	MEL_215	9
MEL_352	MEL_331	4
MEL_232	MEL_234	18
MEL_234	MEL_398	13
MEL_234	MEL_341	9
MEL_294	MEL_360	13
MEL_097	MEL_398	6
MEL_097	MEL_274	3
MEL_199	MEL_247	7
MEL_247	MEL_213b	6
MEL_234	MEL_252	3
MEL_276	MEL_352	4
MEL_374	MEL_360	4
MEL_234	MEL_063b	5
MEL_065	MEL_097	5
MEL_168	MEL_228	4
MEL_052	MEL_234	11
MEL_109	MEL_234	4
MEL_274	MEL_331	5
MEL_097	MEL_296	3
MEL_096	MEL_280	5
MEL_247	MEL_297	10
MEL_168	MEL_207	6
MEL_232	MEL_398	5
MEL_234	MEL_365b	4
MEL_234	MEL_213b	6
MEL_085	MEL_234	8
MEL_276	MEL_354	3
MEL_232	MEL_274	8
MEL_020	MEL_216	7
MEL_247	MEL_243	6
MEL_274	MEL_213b	3
MEL_231	MEL_280	7
MEL_234	MEL_290	7
MEL_216	MEL_358	6
MEL_398	MEL_223b	16
MEL_234	MEL_296	6
MEL_274	MEL_365b	2
MEL_185	MEL_202	4
MEL_097	MEL_234	4
MEL_185	MEL_342b	5
MEL_360	MEL_342b	3
MEL_149	MEL_342b	3
MEL_207	MEL_228	4
MEL_274	MEL_398	6
MEL_146	MEL_234	6
MEL_234	MEL_278	8
MEL_207	MEL_246	7
MEL_234	MEL_243	5
MEL_275	MEL_294	3
MEL_066	MEL_234	6
MEL_185	MEL_280	13
MEL_234	MEL_255	4
MEL_296	MEL_331	5
MEL_183	MEL_249	7
MEL_020	MEL_196	5
MEL_096	MEL_369	6
MEL_398	MEL_063b	8
MEL_305	MEL_331	4
MEL_234	MEL_297	7
MEL_249	MEL_223b	9
MEL_247	MEL_332	5
MEL_065	MEL_234	4
MEL_276	MEL_284b	3
MEL_232	MEL_063b	4
MEL_331	MEL_223b	6
MEL_207	MEL_284b	5
MEL_296	MEL_398	4
MEL_290	MEL_284b	6
MEL_207	MEL_278	8
MEL_338	MEL_371	3
MEL_331	MEL_365b	4
MEL_207	MEL_342b	6
MEL_211	MEL_301	4
MEL_207	MEL_274	7
MEL_332	MEL_284b	4
MEL_207	MEL_223b	5
MEL_234	MEL_274	2
MEL_228	MEL_223b	5
MEL_199	MEL_234	6
MEL_331	MEL_063b	6
MEL_369	L8GTB3	4
MEL_207	MEL_297	7
MEL_278	MEL_296	6
MEL_274	MEL_297	4
MEL_292	MEL_358	4
MEL_269	MEL_284b	4
MEL_290	MEL_331	5
MEL_278	MEL_063b	4
MEL_065	MEL_223b	4
MEL_097	MEL_223b	4
MEL_338	MEL_380	4
MEL_385b	MEL_342b	4
MEL_232	MEL_228	2
MEL_278	MEL_294	6
MEL_200	MEL_284b	3
MEL_183	MEL_247	3
MEL_168	MEL_341	5
MEL_284b	MEL_282b	2
MEL_247	MEL_276	4
MEL_247	MEL_129b	2
MEL_244	MEL_284b	3
MEL_168	MEL_331	8
MEL_276	MEL_213b	2
MEL_097	MEL_168	3
MEL_234	MEL_281	5
MEL_097	MEL_278	5
MEL_232	MEL_252	2
MEL_211	MEL_331	2
MEL_168	MEL_398	12
MEL_247	MEL_284b	5
MEL_200	MEL_276	2
MEL_211	MEL_251b	2
MEL_397	MEL_284b	3
MEL_168	MEL_252	2
MEL_168	MEL_247	6
MEL_146	MEL_284b	2
MEL_183	MEL_331	1
MEL_211	MEL_282b	1
MEL_177	MEL_232	2
MEL_096	MEL_202	1
MEL_249	MEL_251b	2
MEL_173	MEL_374	2
MEL_168	MEL_281	2
MEL_252	MEL_331	4
MEL_168	DN14946_c0_g1_i1.p1	1
MEL_097	MEL_252	3
MEL_259	MEL_284b	4
MEL_342b	DN14946_c0_g1_i1.p1	2
MEL_207	MEL_252	6
MEL_235	MEL_342b	2
MEL_168	MEL_234	2
MEL_249	MEL_398	5
MEL_234	MEL_260	6
MEL_168	MEL_278	5
MEL_183	MEL_284b	3
MEL_275	MEL_338	7
MEL_234	MEL_276	2
MEL_052	MEL_274	2
MEL_215	MEL_281	2
MEL_276	MEL_281	2
MEL_274	MEL_341	2
MEL_211	MEL_269	2
MEL_020	MEL_358	9
MEL_215	MEL_276	1
MEL_281	MEL_341	2
MEL_297	MEL_281	2
MEL_215	MEL_232	3
MEL_215	MEL_341	1
MEL_183	MEL_276	3
MEL_168	MEL_290	4
MEL_215	MEL_213b	4
MEL_214	MEL_278	1
MEL_065	MEL_168	2
MEL_260	MEL_278	2
MEL_168	MEL_296	4
MEL_228	MEL_246	1
MEL_168	MEL_199	3
MEL_183	MEL_200	1
MEL_200	MEL_207	2
MEL_215	MEL_234	4
MEL_228	L8HCZ7; L8GT00; L8GNK5	1
MEL_168	MEL_215	2
MEL_183	MEL_207	2
MEL_249	MEL_296	1
MEL_097	MEL_243	3
MEL_097	MEL_215	5
MEL_066	MEL_168	1
MEL_234	MEL_332	2
MEL_368	L8HCZ7; L8GT00; L8GNK5	1
MEL_368	MEL_380	2
MEL_284	MEL_338	4
MEL_232	MEL_352	2
MEL_207	MEL_243	3
MEL_066	MEL_274	2
MEL_290	MEL_398	2
MEL_252	MEL_278	1
MEL_252	MEL_274	1
MEL_269	MEL_331	1
MEL_274	MEL_276	1
MEL_168	MEL_332	1
MEL_207	MEL_369	3
MEL_206	MEL_358	7
MEL_052	MEL_223b	4
MEL_249	MEL_282b	2
MEL_232	MEL_223b	6
MEL_052	MEL_215	2
MEL_211	MEL_223b	2
MEL_278	MEL_223b	3
MEL_296	MEL_223b	4
MEL_260	MEL_282	1
MEL_168	MEL_223b	2
MEL_260	MEL_380	2
MEL_202	MEL_214	2
MEL_249	MEL_269	2
MEL_223b	MEL_284b	4
MEL_207	DN3156_c0_g1_i2.p3	1
MEL_168	MEL_259	2
MEL_280	MEL_360	7
MEL_231	MEL_275	5
MEL_387	MEL_398	3
MEL_223b	MEL_365b	2
MEL_231	MEL_294	5
MEL_168	MEL_211	2
MEL_228	MEL_269	3
MEL_276	MEL_063b	2
MEL_278	MEL_398	8
MEL_301	MEL_223b	3
MEL_274	MEL_223b	2
MEL_301	MEL_282b	1
MEL_066	MEL_223b	1
MEL_247	MEL_251b	2
MEL_332	MEL_213b	1
MEL_276	MEL_398	3
MEL_207	MEL_352	6
MEL_223b	MEL_213b	5
MEL_284b	MEL_063b	2
MEL_206	MEL_260	1
MEL_149	MEL_280	7
MEL_228	MEL_332	3
MEL_232	MEL_281	1
MEL_207	L8GQ45	4
MEL_168	MEL_063b	3
MEL_207	MEL_332	6
MEL_281	MEL_223b	2
MEL_146	MEL_207	3
MEL_279	MEL_284b	2
MEL_200	MEL_247	1
MEL_341	MEL_223b	3
MEL_247	L8GJE3	2
MEL_196	MEL_358	3
MEL_168	MEL_232	7
MEL_173	MEL_294	3
MEL_231	MEL_338	2
MEL_097	MEL_063b	2
MEL_247	MEL_392b	1
MEL_207	DN14946_c0_g1_i1.p1	3
MEL_247	MEL_259	3
MEL_146	MEL_200	1
MEL_234	MEL_259	5
MEL_260	MEL_290	5
MEL_168	MEL_387	2
MEL_020	MEL_380	3
MEL_213b	MEL_365b	2
MEL_292	MEL_360	1
MEL_296	MEL_063b	4
MEL_247	MEL_305	3
MEL_168	MEL_274	1
MEL_269	MEL_341	1
MEL_228	MEL_063b	1
MEL_181	MEL_207	2
MEL_232	L8H0Z3	1
MEL_232	MEL_305	6
MEL_247	MEL_342b	2
MEL_097	MEL_305	1
MEL_234	MEL_223b	1
MEL_214	MEL_360	3
MEL_207	MEL_387	1
MEL_097	MEL_269	2
MEL_097	MEL_365b	3
MEL_066	MEL_305	1
MEL_207	MEL_282b	1
MEL_207	MEL_305	2
MEL_398	MEL_213b	4
MEL_065	MEL_305	1
MEL_247	DN2859_c2_g1_i1.p7	1
MEL_181	MEL_371	3
MEL_181	MEL_223b	2
MEL_305	MEL_365b	2
MEL_207	MEL_259	2
MEL_387	MEL_223b	2

## Sheet: Figure2d
Protein1	LinkPos1	Protein2	LinkPos2	Topology1	Topology2		Coat-Coat	1201
MEL_360	785	MEL_173	998	Core	Core		Core-Core	71
MEL_360	334	MEL_173	938	Core	Core		Core-Coat	19
MEL_360	75	MEL_173	696	Core	Core
MEL_360	75	MEL_173	12	Core	Core
MEL_360	66	MEL_173	696	Core	Core
MEL_360	187	MEL_173	12	Core	Core
MEL_360	334	MEL_173	42	Core	Core
MEL_360	785	MEL_173	42	Core	Core
MEL_360	339	MEL_173	353	Core	Core
MEL_360	782	MEL_173	353	Core	Core
MEL_360	864	MEL_200	236	Core	Core
MEL_360	628	MEL_200	236	Core	Core
MEL_369	95	MEL_173	486	Core	Core
MEL_369	95	MEL_173	42	Core	Core
MEL_231	455	MEL_200	236	Core	Core
MEL_369	246	MEL_173	696	Core	Core
MEL_231	633	MEL_200	236	Core	Core
MEL_231	489	MEL_200	236	Core	Core
MEL_231	794	MEL_200	236	Core	Core
MEL_231	800	MEL_200	236	Core	Core
MEL_374	53	MEL_173	19	Core	Core
MEL_294	45	MEL_173	42	Core	Core
MEL_374	53	MEL_173	12	Core	Core
MEL_360	785	MEL_173	357	Core	Core
MEL_214	142	MEL_200	236	Core	Core
MEL_294	36	MEL_173	353	Core	Core
MEL_294	45	MEL_173	353	Core	Core
MEL_214	193	MEL_200	221	Core	Core
MEL_369	95	MEL_173	685	Core	Core
MEL_173	866	MEL_360	66	Core	Core
MEL_173	858	MEL_360	75	Core	Core
MEL_173	947	MEL_360	346	Core	Core
MEL_173	866	MEL_360	75	Core	Core
MEL_173	947	MEL_360	785	Core	Core
MEL_173	599	MEL_360	791	Core	Core
MEL_173	947	MEL_360	338	Core	Core
MEL_173	947	MEL_360	417	Core	Core
MEL_173	947	MEL_360	318	Core	Core
MEL_173	947	MEL_360	443	Core	Core
MEL_173	866	MEL_360	337	Core	Core
MEL_200	221	MEL_360	864	Core	Core
MEL_200	230	MEL_360	864	Core	Core
MEL_200	221	MEL_360	628	Core	Core
MEL_200	221	MEL_360	535	Core	Core
MEL_200	230	MEL_360	839	Core	Core
MEL_200	221	MEL_360	531	Core	Core
MEL_200	230	MEL_231	600	Core	Core
MEL_173	599	MEL_369	95	Core	Core
MEL_200	230	MEL_231	455	Core	Core
MEL_200	221	MEL_231	455	Core	Core
MEL_173	486	MEL_369	241	Core	Core
MEL_200	221	MEL_231	402	Core	Core
MEL_200	230	MEL_214	193	Core	Core
MEL_200	221	MEL_214	142	Core	Core
MEL_173	947	MEL_360	418	Core	Core
MEL_200	230	MEL_360	844	Core	Core
MEL_200	230	MEL_360	535	Core	Core
MEL_200	221	MEL_231	800	Core	Core
MEL_200	221	MEL_231	726	Core	Core
MEL_200	221	MEL_231	522	Core	Core
MEL_200	230	MEL_214	232	Core	Core
MEL_200	230	MEL_360	628	Core	Core
MEL_200	230	MEL_231	800	Core	Core
MEL_173	486	MEL_369	107	Core	Core
MEL_200	221	MEL_214	232	Core	Core
MEL_173	858	MEL_360	339	Core	Core
MEL_173	866	MEL_360	785	Core	Core
MEL_173	1107	MEL_360	785	Core	Core
MEL_173	872	MEL_360	339	Core	Core
MEL_200	230	MEL_360	841	Core	Core
MEL_200	230	MEL_231	402	Core	Core
MEL_200	230	MEL_228	44	Core	Coat
MEL_228	44	MEL_200	221	Coat	Core
MEL_200	221	MEL_228	33	Core	Coat
MEL_200	230	MEL_228	33	Core	Coat
MEL_228	33	MEL_200	236	Coat	Core
MEL_228	44	MEL_200	236	Coat	Core
MEL_284b	58	MEL_200	230	Coat	Core
MEL_284b	58	MEL_200	221	Coat	Core
MEL_284b	58	MEL_200	236	Coat	Core
MEL_200	221	MEL_228	34	Core	Coat
MEL_360	338	MEL_200	126	Core	Coat
MEL_352	70	MEL_200	236	Coat	Core
MEL_342b	49	MEL_247	138	Core	Coat
MEL_181	586	MEL_223b	65	Core	Coat
MEL_181	586	MEL_223b	33	Core	Coat
MEL_360	339	MEL_200	126	Core	Coat
MEL_342b	48	MEL_247	138	Core	Coat
MEL_360	337	MEL_200	126	Core	Coat
MEL_200	221	MEL_352	70	Core	Coat
MEL_331	85	MEL_398	150	Coat	Coat
MEL_331	140	MEL_398	149	Coat	Coat
MEL_331	98	MEL_398	150	Coat	Coat
MEL_331	71	MEL_398	150	Coat	Coat
MEL_398	312	MEL_331	47	Coat	Coat
MEL_398	150	MEL_331	47	Coat	Coat
MEL_331	98	MEL_398	107	Coat	Coat
MEL_398	284	MEL_331	98	Coat	Coat
MEL_331	98	MEL_398	45	Coat	Coat
MEL_331	98	MEL_398	63	Coat	Coat
MEL_331	71	MEL_398	168	Coat	Coat
MEL_331	98	MEL_398	85	Coat	Coat
MEL_331	140	MEL_398	155	Coat	Coat
MEL_247	385	MEL_398	107	Coat	Coat
MEL_247	385	MEL_398	63	Coat	Coat
MEL_247	385	MEL_398	85	Coat	Coat
MEL_247	385	MEL_398	150	Coat	Coat
MEL_247	361	MEL_398	149	Coat	Coat
MEL_247	153	MEL_398	150	Coat	Coat
MEL_247	385	MEL_398	168	Coat	Coat
MEL_255	27	MEL_247	385	Coat	Coat
MEL_398	107	MEL_247	138	Coat	Coat
MEL_398	166	MEL_247	138	Coat	Coat
MEL_247	153	MEL_398	168	Coat	Coat
MEL_247	385	MEL_398	155	Coat	Coat
MEL_398	312	MEL_247	138	Coat	Coat
MEL_398	112	MEL_247	138	Coat	Coat
MEL_398	150	MEL_247	138	Coat	Coat
MEL_247	385	MEL_398	166	Coat	Coat
MEL_247	385	MEL_398	112	Coat	Coat
MEL_398	284	MEL_247	138	Coat	Coat
MEL_398	63	MEL_247	138	Coat	Coat
MEL_398	142	MEL_247	138	Coat	Coat
MEL_398	155	MEL_247	138	Coat	Coat
MEL_247	385	MEL_331	71	Coat	Coat
MEL_398	106	MEL_247	138	Coat	Coat
MEL_398	85	MEL_247	138	Coat	Coat
MEL_398	107	MEL_247	235	Coat	Coat
MEL_247	385	MEL_331	98	Coat	Coat
MEL_247	385	MEL_331	140	Coat	Coat
MEL_247	385	MEL_255	338	Coat	Coat
MEL_331	98	MEL_247	153	Coat	Coat
MEL_247	385	MEL_255	92	Coat	Coat
MEL_247	153	MEL_331	47	Coat	Coat
MEL_247	385	MEL_255	190	Coat	Coat
MEL_247	385	MEL_331	47	Coat	Coat
MEL_247	385	MEL_255	126	Coat	Coat
MEL_255	27	MEL_247	138	Coat	Coat
MEL_331	54	MEL_247	138	Coat	Coat
MEL_331	85	MEL_247	138	Coat	Coat
MEL_255	361	MEL_247	138	Coat	Coat
MEL_331	140	MEL_247	138	Coat	Coat
MEL_331	47	MEL_247	138	Coat	Coat
MEL_331	98	MEL_247	138	Coat	Coat
MEL_331	71	MEL_247	138	Coat	Coat
MEL_255	230	MEL_247	138	Coat	Coat
MEL_255	338	MEL_247	138	Coat	Coat
MEL_255	27	MEL_247	235	Coat	Coat
MEL_255	190	MEL_247	138	Coat	Coat
MEL_255	195	MEL_247	138	Coat	Coat
MEL_247	385	MEL_255	195	Coat	Coat
MEL_247	153	MEL_255	126	Coat	Coat
MEL_255	92	MEL_247	138	Coat	Coat
MEL_255	126	MEL_247	138	Coat	Coat
MEL_249	120	MEL_228	44	Coat	Coat
MEL_284b	58	MEL_249	71	Coat	Coat
MEL_251b	42	MEL_284b	67	Coat	Coat
MEL_284b	58	MEL_251b	42	Coat	Coat
MEL_247	385	MEL_063b	72	Coat	Coat
MEL_331	71	MEL_247	235	Coat	Coat
MEL_228	44	MEL_249	24	Coat	Coat
MEL_200	123	MEL_228	44	Coat	Coat
MEL_228	44	MEL_249	71	Coat	Coat
MEL_284b	58	MEL_228	44	Coat	Coat
MEL_228	33	MEL_284b	67	Coat	Coat
MEL_284b	67	MEL_251b	76	Coat	Coat
MEL_247	385	MEL_245	68	Coat	Coat
MEL_284b	58	MEL_228	33	Coat	Coat
MEL_249	120	MEL_247	153	Coat	Coat
MEL_228	44	MEL_183	43	Coat	Coat
MEL_228	44	MEL_284b	67	Coat	Coat
MEL_249	36	MEL_228	33	Coat	Coat
MEL_284b	58	MEL_249	36	Coat	Coat
MEL_228	44	MEL_249	36	Coat	Coat
MEL_249	120	MEL_228	33	Coat	Coat
MEL_284b	58	MEL_249	24	Coat	Coat
MEL_284b	67	MEL_228	34	Coat	Coat
MEL_247	385	MEL_246	62	Coat	Coat
MEL_284b	58	MEL_251b	77	Coat	Coat
MEL_247	385	MEL_246	163	Coat	Coat
MEL_249	120	MEL_331	98	Coat	Coat
MEL_228	33	MEL_183	31	Coat	Coat
MEL_284b	58	MEL_228	34	Coat	Coat
MEL_284b	58	MEL_301	28	Coat	Coat
MEL_228	44	MEL_249	63	Coat	Coat
MEL_228	33	MEL_249	64	Coat	Coat
MEL_249	36	MEL_331	47	Coat	Coat
MEL_228	34	MEL_249	63	Coat	Coat
MEL_228	44	MEL_183	48	Coat	Coat
MEL_228	44	MEL_249	44	Coat	Coat
MEL_249	24	MEL_228	33	Coat	Coat
MEL_284b	67	MEL_249	44	Coat	Coat
MEL_228	33	MEL_249	44	Coat	Coat
MEL_228	44	MEL_183	31	Coat	Coat
MEL_331	22	MEL_249	44	Coat	Coat
MEL_284b	59	MEL_249	63	Coat	Coat
MEL_284b	67	MEL_301	28	Coat	Coat
MEL_249	71	MEL_284b	67	Coat	Coat
MEL_249	36	MEL_228	34	Coat	Coat
MEL_284b	58	MEL_249	64	Coat	Coat
MEL_247	138	MEL_245	146	Coat	Coat
MEL_249	63	MEL_247	138	Coat	Coat
MEL_247	153	MEL_246	62	Coat	Coat
MEL_249	24	MEL_284b	67	Coat	Coat
MEL_228	44	MEL_249	64	Coat	Coat
MEL_284b	58	MEL_249	45	Coat	Coat
MEL_301	63	MEL_284b	58	Coat	Coat
MEL_247	385	MEL_249	45	Coat	Coat
MEL_284b	58	MEL_249	44	Coat	Coat
MEL_247	138	MEL_063b	34	Coat	Coat
MEL_247	385	MEL_063b	85	Coat	Coat
MEL_284b	67	MEL_249	63	Coat	Coat
MEL_247	385	MEL_223b	33	Coat	Coat
MEL_183	43	MEL_228	33	Coat	Coat
MEL_284b	67	MEL_249	45	Coat	Coat
MEL_249	120	MEL_247	138	Coat	Coat
MEL_247	385	MEL_245	146	Coat	Coat
MEL_331	22	MEL_249	63	Coat	Coat
MEL_247	153	MEL_223b	33	Coat	Coat
MEL_246	163	MEL_247	138	Coat	Coat
MEL_228	44	MEL_183	36	Coat	Coat
MEL_200	123	MEL_228	33	Coat	Coat
MEL_249	71	MEL_331	22	Coat	Coat
MEL_247	153	MEL_245	145	Coat	Coat
MEL_245	147	MEL_247	138	Coat	Coat
MEL_247	385	MEL_246	292	Coat	Coat
MEL_245	284	MEL_247	138	Coat	Coat
MEL_247	153	MEL_246	249	Coat	Coat
MEL_246	198	MEL_247	138	Coat	Coat
MEL_247	385	MEL_063b	34	Coat	Coat
MEL_247	138	MEL_223b	33	Coat	Coat
MEL_245	68	MEL_247	153	Coat	Coat
MEL_245	98	MEL_247	138	Coat	Coat
MEL_247	153	MEL_063b	34	Coat	Coat
MEL_223b	68	MEL_247	138	Coat	Coat
MEL_228	44	MEL_249	45	Coat	Coat
MEL_245	68	MEL_247	138	Coat	Coat
MEL_063b	72	MEL_247	138	Coat	Coat
MEL_246	62	MEL_247	138	Coat	Coat
MEL_245	61	MEL_247	138	Coat	Coat
MEL_246	292	MEL_247	138	Coat	Coat
MEL_247	385	MEL_228	44	Coat	Coat
MEL_247	385	MEL_223b	65	Coat	Coat
MEL_247	385	MEL_063b	64	Coat	Coat
MEL_249	36	MEL_247	138	Coat	Coat
MEL_228	44	MEL_331	98	Coat	Coat
MEL_284b	58	MEL_331	98	Coat	Coat
MEL_247	385	MEL_245	63	Coat	Coat
MEL_063b	85	MEL_247	138	Coat	Coat
MEL_246	96	MEL_247	138	Coat	Coat
MEL_249	120	MEL_331	47	Coat	Coat
MEL_354	61	MEL_228	44	Coat	Coat
MEL_284b	58	MEL_211	74	Coat	Coat
MEL_246	249	MEL_247	138	Coat	Coat
MEL_284b	58	MEL_398	45	Coat	Coat
MEL_228	33	MEL_211	64	Coat	Coat
MEL_228	44	MEL_211	64	Coat	Coat
MEL_284b	58	MEL_398	107	Coat	Coat
MEL_228	33	MEL_276	35	Coat	Coat
MEL_284b	58	MEL_168	60	Coat	Coat
MEL_228	33	MEL_331	22	Coat	Coat
MEL_244	30	MEL_331	22	Coat	Coat
MEL_249	36	MEL_211	64	Coat	Coat
MEL_354	61	MEL_228	33	Coat	Coat
MEL_228	44	MEL_276	35	Coat	Coat
MEL_211	74	MEL_228	33	Coat	Coat
MEL_331	71	MEL_276	71	Coat	Coat
MEL_211	74	MEL_284b	67	Coat	Coat
MEL_284b	58	MEL_211	99	Coat	Coat
MEL_354	35	MEL_228	33	Coat	Coat
MEL_284b	67	MEL_211	64	Coat	Coat
MEL_247	385	MEL_228	33	Coat	Coat
MEL_331	98	MEL_276	71	Coat	Coat
MEL_284b	58	MEL_331	140	Coat	Coat
MEL_284b	67	MEL_398	63	Coat	Coat
MEL_284b	58	MEL_398	63	Coat	Coat
MEL_331	140	MEL_276	71	Coat	Coat
MEL_168	60	MEL_228	34	Coat	Coat
MEL_331	140	MEL_228	33	Coat	Coat
MEL_284b	58	MEL_398	85	Coat	Coat
MEL_211	64	MEL_249	44	Coat	Coat
MEL_354	61	MEL_276	35	Coat	Coat
MEL_284b	58	MEL_211	64	Coat	Coat
MEL_398	85	MEL_223b	65	Coat	Coat
MEL_284b	58	MEL_331	22	Coat	Coat
MEL_284b	58	MEL_331	47	Coat	Coat
MEL_249	24	MEL_183	31	Coat	Coat
MEL_247	153	MEL_249	44	Coat	Coat
MEL_398	107	MEL_063b	85	Coat	Coat
MEL_249	44	MEL_223b	33	Coat	Coat
MEL_211	74	MEL_249	44	Coat	Coat
MEL_332	126	MEL_247	138	Coat	Coat
MEL_284b	58	MEL_276	35	Coat	Coat
MEL_331	22	MEL_223b	33	Coat	Coat
MEL_398	149	MEL_223b	33	Coat	Coat
MEL_249	36	MEL_183	31	Coat	Coat
MEL_244	47	MEL_331	47	Coat	Coat
MEL_211	74	MEL_301	28	Coat	Coat
MEL_284b	58	MEL_332	64	Coat	Coat
MEL_249	63	MEL_223b	33	Coat	Coat
MEL_354	98	MEL_276	35	Coat	Coat
MEL_284b	58	MEL_398	112	Coat	Coat
MEL_183	31	MEL_249	44	Coat	Coat
MEL_228	33	MEL_223b	33	Coat	Coat
MEL_249	24	MEL_223b	33	Coat	Coat
MEL_211	64	MEL_301	27	Coat	Coat
MEL_331	98	MEL_063b	85	Coat	Coat
MEL_284b	59	MEL_276	32	Coat	Coat
MEL_398	45	MEL_223b	33	Coat	Coat
MEL_284b	58	MEL_398	166	Coat	Coat
MEL_331	140	MEL_063b	34	Coat	Coat
MEL_211	64	MEL_249	63	Coat	Coat
MEL_249	45	MEL_223b	33	Coat	Coat
MEL_284b	58	MEL_269	69	Coat	Coat
MEL_249	36	MEL_223b	33	Coat	Coat
MEL_247	385	MEL_332	99	Coat	Coat
MEL_228	44	MEL_223b	33	Coat	Coat
MEL_284b	67	MEL_269	69	Coat	Coat
MEL_331	98	MEL_063b	34	Coat	Coat
MEL_331	71	MEL_063b	85	Coat	Coat
MEL_249	71	MEL_223b	33	Coat	Coat
MEL_249	120	MEL_223b	33	Coat	Coat
MEL_398	166	MEL_223b	33	Coat	Coat
MEL_249	120	MEL_223b	65	Coat	Coat
MEL_331	98	MEL_223b	65	Coat	Coat
MEL_332	99	MEL_247	138	Coat	Coat
MEL_183	43	MEL_249	45	Coat	Coat
MEL_398	312	MEL_223b	65	Coat	Coat
MEL_398	107	MEL_063b	34	Coat	Coat
MEL_398	312	MEL_223b	33	Coat	Coat
MEL_276	71	MEL_331	47	Coat	Coat
MEL_398	107	MEL_223b	65	Coat	Coat
MEL_228	44	MEL_247	138	Coat	Coat
MEL_331	54	MEL_276	111	Coat	Coat
MEL_228	44	MEL_276	32	Coat	Coat
MEL_398	112	MEL_223b	33	Coat	Coat
MEL_398	155	MEL_223b	65	Coat	Coat
MEL_183	31	MEL_249	64	Coat	Coat
MEL_398	166	MEL_223b	65	Coat	Coat
MEL_398	284	MEL_223b	33	Coat	Coat
MEL_063b	85	MEL_331	47	Coat	Coat
MEL_228	44	MEL_168	38	Coat	Coat
MEL_398	63	MEL_223b	33	Coat	Coat
MEL_331	140	MEL_223b	65	Coat	Coat
MEL_284b	67	MEL_398	85	Coat	Coat
MEL_332	126	MEL_247	235	Coat	Coat
MEL_183	31	MEL_249	45	Coat	Coat
MEL_284b	58	MEL_168	38	Coat	Coat
MEL_398	85	MEL_223b	33	Coat	Coat
MEL_249	120	MEL_211	64	Coat	Coat
MEL_331	71	MEL_223b	65	Coat	Coat
MEL_183	62	MEL_247	153	Coat	Coat
MEL_331	71	MEL_063b	34	Coat	Coat
MEL_183	31	MEL_249	63	Coat	Coat
MEL_398	155	MEL_063b	34	Coat	Coat
MEL_183	62	MEL_247	385	Coat	Coat
MEL_228	33	MEL_223b	65	Coat	Coat
MEL_354	61	MEL_276	32	Coat	Coat
MEL_284b	67	MEL_332	70	Coat	Coat
MEL_398	150	MEL_063b	34	Coat	Coat
MEL_331	98	MEL_223b	33	Coat	Coat
MEL_398	63	MEL_223b	65	Coat	Coat
MEL_398	63	MEL_063b	34	Coat	Coat
MEL_284b	58	MEL_282b	8	Coat	Coat
MEL_284b	67	MEL_332	64	Coat	Coat
MEL_247	385	MEL_276	71	Coat	Coat
MEL_244	30	MEL_284b	58	Coat	Coat
MEL_284b	58	MEL_332	70	Coat	Coat
MEL_331	140	MEL_276	111	Coat	Coat
MEL_331	71	MEL_168	60	Coat	Coat
MEL_284b	67	MEL_168	38	Coat	Coat
MEL_398	63	MEL_063b	85	Coat	Coat
MEL_228	34	MEL_168	38	Coat	Coat
MEL_228	33	MEL_276	32	Coat	Coat
MEL_282b	8	MEL_284b	67	Coat	Coat
MEL_211	64	MEL_331	22	Coat	Coat
MEL_398	312	MEL_168	60	Coat	Coat
MEL_284b	58	MEL_247	153	Coat	Coat
MEL_200	123	MEL_276	35	Coat	Coat
MEL_251b	42	MEL_211	64	Coat	Coat
MEL_284b	58	MEL_397	111	Coat	Coat
MEL_398	106	MEL_168	60	Coat	Coat
MEL_247	385	MEL_168	60	Coat	Coat
MEL_247	361	MEL_168	60	Coat	Coat
MEL_183	62	MEL_331	98	Coat	Coat
MEL_282b	8	MEL_211	64	Coat	Coat
MEL_168	60	MEL_398	63	Coat	Coat
MEL_249	120	MEL_251b	77	Coat	Coat
MEL_211	74	MEL_331	22	Coat	Coat
MEL_211	99	MEL_301	28	Coat	Coat
MEL_332	70	MEL_247	138	Coat	Coat
MEL_249	120	MEL_398	63	Coat	Coat
MEL_249	120	MEL_398	150	Coat	Coat
MEL_284b	58	MEL_183	48	Coat	Coat
MEL_168	60	MEL_398	150	Coat	Coat
MEL_331	54	MEL_168	60	Coat	Coat
MEL_168	60	MEL_398	166	Coat	Coat
MEL_211	64	MEL_251b	77	Coat	Coat
MEL_211	64	MEL_269	69	Coat	Coat
MEL_247	153	MEL_168	60	Coat	Coat
MEL_331	140	MEL_168	60	Coat	Coat
MEL_183	43	MEL_276	35	Coat	Coat
MEL_284b	58	MEL_397	49	Coat	Coat
MEL_168	60	MEL_331	47	Coat	Coat
MEL_284b	58	MEL_183	31	Coat	Coat
MEL_284b	58	MEL_269	76	Coat	Coat
MEL_244	32	MEL_284b	58	Coat	Coat
MEL_228	44	MEL_246	249	Coat	Coat
MEL_211	74	MEL_269	69	Coat	Coat
MEL_200	123	MEL_183	48	Coat	Coat
MEL_398	149	MEL_223b	65	Coat	Coat
MEL_284b	58	MEL_397	103	Coat	Coat
MEL_331	22	MEL_269	69	Coat	Coat
MEL_249	120	MEL_398	168	Coat	Coat
MEL_168	60	MEL_332	99	Coat	Coat
MEL_249	36	MEL_282b	8	Coat	Coat
MEL_284b	58	MEL_183	43	Coat	Coat
MEL_211	74	MEL_223b	33	Coat	Coat
MEL_331	98	MEL_168	60	Coat	Coat
MEL_168	60	MEL_223b	33	Coat	Coat
MEL_249	36	MEL_269	69	Coat	Coat
MEL_284b	59	MEL_223b	33	Coat	Coat
MEL_276	71	MEL_247	138	Coat	Coat
MEL_211	64	MEL_223b	33	Coat	Coat
MEL_251b	77	MEL_249	44	Coat	Coat
MEL_183	62	MEL_247	138	Coat	Coat
MEL_200	123	MEL_276	32	Coat	Coat
MEL_284b	67	MEL_223b	33	Coat	Coat
MEL_211	74	MEL_168	38	Coat	Coat
MEL_228	33	MEL_269	69	Coat	Coat
MEL_276	71	MEL_063b	85	Coat	Coat
MEL_168	60	MEL_398	112	Coat	Coat
MEL_301	28	MEL_223b	33	Coat	Coat
MEL_284b	58	MEL_223b	33	Coat	Coat
MEL_282b	8	MEL_301	28	Coat	Coat
MEL_251b	42	MEL_247	138	Coat	Coat
MEL_276	71	MEL_398	63	Coat	Coat
MEL_284b	58	MEL_063b	34	Coat	Coat
MEL_228	44	MEL_332	64	Coat	Coat
MEL_168	60	MEL_063b	85	Coat	Coat
MEL_168	60	MEL_398	168	Coat	Coat
MEL_168	60	MEL_223b	65	Coat	Coat
MEL_200	123	MEL_247	138	Coat	Coat
MEL_228	44	MEL_269	69	Coat	Coat
MEL_276	71	MEL_063b	34	Coat	Coat
MEL_284b	58	MEL_247	138	Coat	Coat
MEL_284b	58	MEL_063b	85	Coat	Coat
MEL_284b	58	MEL_223b	65	Coat	Coat
MEL_301	76	MEL_223b	33	Coat	Coat
MEL_331	85	MEL_168	60	Coat	Coat
MEL_168	60	MEL_247	138	Coat	Coat
MEL_331	22	MEL_168	38	Coat	Coat
MEL_228	44	MEL_063b	34	Coat	Coat
MEL_168	60	MEL_398	155	Coat	Coat
MEL_228	33	MEL_332	64	Coat	Coat
MEL_247	385	MEL_276	111	Coat	Coat
MEL_247	385	MEL_249	120	Coat	Coat
MEL_331	71	MEL_228	44	Coat	Coat
MEL_247	385	MEL_284b	67	Coat	Coat
MEL_063b	72	MEL_168	60	Coat	Coat
MEL_244	30	MEL_284b	67	Coat	Coat
MEL_398	85	MEL_331	47	Coat	Coat
MEL_398	45	MEL_247	138	Coat	Coat
MEL_331	71	MEL_398	63	Coat	Coat
MEL_398	149	MEL_247	138	Coat	Coat
MEL_228	34	MEL_249	64	Coat	Coat
MEL_228	34	MEL_276	35	Coat	Coat
MEL_284b	58	MEL_228	39	Coat	Coat
MEL_211	64	MEL_301	28	Coat	Coat
MEL_284b	67	MEL_331	47	Coat	Coat
MEL_228	33	MEL_249	63	Coat	Coat
MEL_284b	67	MEL_247	138	Coat	Coat
MEL_284b	58	MEL_269	70	Coat	Coat
MEL_398	107	MEL_168	60	Coat	Coat
MEL_331	98	MEL_249	64	Coat	Coat
MEL_247	138	MEL_249	44	Coat	Coat
MEL_247	138	MEL_223b	65	Coat	Coat
MEL_168	60	MEL_398	149	Coat	Coat
MEL_228	34	MEL_269	69	Coat	Coat
MEL_168	89	MEL_398	149	Coat	Coat
MEL_284b	58	MEL_249	63	Coat	Coat
MEL_284b	67	MEL_251b	77	Coat	Coat
MEL_247	153	MEL_223b	65	Coat	Coat
MEL_247	385	MEL_228	34	Coat	Coat
MEL_228	44	MEL_276	71	Coat	Coat
MEL_228	44	MEL_223b	65	Coat	Coat
MEL_331	92	MEL_276	35	Coat	Coat
MEL_247	385	MEL_246	249	Coat	Coat
MEL_228	34	MEL_223b	33	Coat	Coat
MEL_228	44	MEL_168	60	Coat	Coat
MEL_228	44	MEL_331	140	Coat	Coat
MEL_284b	58	MEL_276	32	Coat	Coat
MEL_168	60	MEL_063b	34	Coat	Coat
MEL_398	85	MEL_249	44	Coat	Coat
MEL_331	47	MEL_223b	65	Coat	Coat
MEL_301	27	MEL_223b	33	Coat	Coat
MEL_398	149	MEL_063b	34	Coat	Coat
MEL_247	385	MEL_251b	156	Coat	Coat
MEL_211	64	MEL_168	38	Coat	Coat
MEL_249	44	MEL_223b	65	Coat	Coat
MEL_228	44	MEL_332	70	Coat	Coat
MEL_247	385	MEL_168	38	Coat	Coat
MEL_276	71	MEL_398	149	Coat	Coat
MEL_183	43	MEL_276	32	Coat	Coat
MEL_276	35	MEL_183	48	Coat	Coat
MEL_398	63	MEL_249	44	Coat	Coat
MEL_331	98	MEL_398	106	Coat	Coat
MEL_331	140	MEL_398	150	Coat	Coat
MEL_398	107	MEL_331	47	Coat	Coat
MEL_331	140	MEL_398	106	Coat	Coat
MEL_331	71	MEL_247	383	Coat	Coat
MEL_247	385	MEL_284b	58	Coat	Coat
MEL_284b	59	MEL_301	28	Coat	Coat
MEL_247	385	MEL_276	35	Coat	Coat
MEL_331	71	MEL_168	38	Coat	Coat
MEL_276	71	MEL_398	150	Coat	Coat
MEL_269	69	MEL_249	44	Coat	Coat
MEL_168	38	MEL_247	138	Coat	Coat
MEL_282b	8	MEL_249	44	Coat	Coat
MEL_398	107	MEL_223b	66	Coat	Coat
MEL_398	106	MEL_063b	34	Coat	Coat
MEL_168	60	MEL_398	85	Coat	Coat
MEL_207	68	MEL_331	98	Coat	Coat
MEL_207	95	MEL_331	98	Coat	Coat
MEL_207	68	MEL_331	140	Coat	Coat
MEL_207	68	MEL_331	47	Coat	Coat
MEL_207	51	MEL_331	47	Coat	Coat
MEL_207	95	MEL_247	138	Coat	Coat
MEL_207	103	MEL_247	138	Coat	Coat
MEL_207	51	MEL_247	138	Coat	Coat
MEL_207	68	MEL_247	138	Coat	Coat
MEL_207	51	MEL_247	235	Coat	Coat
MEL_207	51	MEL_398	150	Coat	Coat
MEL_097	128	MEL_331	47	Coat	Coat
MEL_097	136	MEL_331	47	Coat	Coat
MEL_207	51	MEL_398	63	Coat	Coat
MEL_207	68	MEL_398	155	Coat	Coat
MEL_232	250	MEL_331	140	Coat	Coat
MEL_085	79	MEL_247	153	Coat	Coat
MEL_232	375	MEL_331	98	Coat	Coat
MEL_281	8	MEL_398	150	Coat	Coat
MEL_281	32	MEL_331	47	Coat	Coat
MEL_232	232	MEL_331	47	Coat	Coat
MEL_232	250	MEL_331	47	Coat	Coat
MEL_281	8	MEL_331	47	Coat	Coat
MEL_085	252	MEL_247	138	Coat	Coat
MEL_281	71	MEL_331	47	Coat	Coat
MEL_281	32	MEL_398	168	Coat	Coat
MEL_109	130	MEL_247	138	Coat	Coat
MEL_274	59	MEL_247	385	Coat	Coat
MEL_278	124	MEL_247	138	Coat	Coat
MEL_278	87	MEL_247	138	Coat	Coat
MEL_109	133	MEL_247	138	Coat	Coat
MEL_085	246	MEL_247	138	Coat	Coat
MEL_109	74	MEL_247	138	Coat	Coat
MEL_085	109	MEL_247	138	Coat	Coat
MEL_085	79	MEL_247	138	Coat	Coat
MEL_085	152	MEL_247	138	Coat	Coat
MEL_278	112	MEL_247	138	Coat	Coat
MEL_085	370	MEL_247	138	Coat	Coat
MEL_109	46	MEL_247	138	Coat	Coat
MEL_281	8	MEL_398	155	Coat	Coat
MEL_097	128	MEL_247	385	Coat	Coat
MEL_085	27	MEL_247	138	Coat	Coat
MEL_281	8	MEL_398	63	Coat	Coat
MEL_281	7	MEL_398	168	Coat	Coat
MEL_341	54	MEL_331	140	Coat	Coat
MEL_341	54	MEL_331	98	Coat	Coat
MEL_278	124	MEL_247	231	Coat	Coat
MEL_066	66	MEL_331	140	Coat	Coat
MEL_352	70	MEL_228	33	Coat	Coat
MEL_232	375	MEL_247	153	Coat	Coat
MEL_341	244	MEL_331	47	Coat	Coat
MEL_352	82	MEL_228	33	Coat	Coat
MEL_341	54	MEL_331	47	Coat	Coat
MEL_234	82	MEL_331	47	Coat	Coat
MEL_297	32	MEL_331	47	Coat	Coat
MEL_278	124	MEL_331	47	Coat	Coat
MEL_207	68	MEL_245	68	Coat	Coat
MEL_213b	37	MEL_331	47	Coat	Coat
MEL_066	66	MEL_331	47	Coat	Coat
MEL_290	263	MEL_223b	33	Coat	Coat
MEL_352	70	MEL_247	153	Coat	Coat
MEL_290	245	MEL_223b	33	Coat	Coat
MEL_207	51	MEL_249	63	Coat	Coat
MEL_252	75	MEL_247	138	Coat	Coat
MEL_290	106	MEL_223b	65	Coat	Coat
MEL_234	74	MEL_331	47	Coat	Coat
MEL_296	123	MEL_247	138	Coat	Coat
MEL_097	128	MEL_247	138	Coat	Coat
MEL_232	232	MEL_247	138	Coat	Coat
MEL_146	75	MEL_247	138	Coat	Coat
MEL_232	427	MEL_247	138	Coat	Coat
MEL_232	195	MEL_247	138	Coat	Coat
MEL_146	63	MEL_247	138	Coat	Coat
MEL_341	54	MEL_247	138	Coat	Coat
MEL_352	148	MEL_247	138	Coat	Coat
MEL_252	90	MEL_247	138	Coat	Coat
MEL_352	82	MEL_247	138	Coat	Coat
MEL_290	207	MEL_063b	85	Coat	Coat
MEL_281	8	MEL_247	138	Coat	Coat
MEL_296	64	MEL_247	138	Coat	Coat
MEL_290	207	MEL_223b	65	Coat	Coat
MEL_146	103	MEL_247	138	Coat	Coat
MEL_234	82	MEL_247	138	Coat	Coat
MEL_274	58	MEL_247	138	Coat	Coat
MEL_097	136	MEL_247	138	Coat	Coat
MEL_341	165	MEL_247	138	Coat	Coat
MEL_066	15	MEL_331	47	Coat	Coat
MEL_290	18	MEL_223b	66	Coat	Coat
MEL_207	68	MEL_245	63	Coat	Coat
MEL_290	56	MEL_063b	34	Coat	Coat
MEL_207	51	MEL_063b	34	Coat	Coat
MEL_052	28	MEL_331	140	Coat	Coat
MEL_281	32	MEL_247	138	Coat	Coat
MEL_234	74	MEL_247	138	Coat	Coat
MEL_296	44	MEL_247	138	Coat	Coat
MEL_290	207	MEL_063b	34	Coat	Coat
MEL_296	131	MEL_247	138	Coat	Coat
MEL_341	244	MEL_247	138	Coat	Coat
MEL_341	169	MEL_247	138	Coat	Coat
MEL_232	250	MEL_247	138	Coat	Coat
MEL_290	207	MEL_223b	33	Coat	Coat
MEL_232	420	MEL_247	138	Coat	Coat
MEL_232	375	MEL_247	138	Coat	Coat
MEL_290	17	MEL_063b	34	Coat	Coat
MEL_352	70	MEL_247	138	Coat	Coat
MEL_281	155	MEL_247	138	Coat	Coat
MEL_207	62	MEL_245	63	Coat	Coat
MEL_341	15	MEL_247	138	Coat	Coat
MEL_207	51	MEL_063b	85	Coat	Coat
MEL_232	409	MEL_247	138	Coat	Coat
MEL_296	50	MEL_247	138	Coat	Coat
MEL_252	124	MEL_247	138	Coat	Coat
MEL_232	65	MEL_247	138	Coat	Coat
MEL_207	51	MEL_255	126	Coat	Coat
MEL_207	51	MEL_245	63	Coat	Coat
MEL_097	135	MEL_276	71	Coat	Coat
MEL_052	93	MEL_331	140	Coat	Coat
MEL_065	42	MEL_331	140	Coat	Coat
MEL_207	68	MEL_276	71	Coat	Coat
MEL_234	82	MEL_398	150	Coat	Coat
MEL_097	136	MEL_398	150	Coat	Coat
MEL_352	46	MEL_228	33	Coat	Coat
MEL_352	70	MEL_276	35	Coat	Coat
MEL_207	68	MEL_168	60	Coat	Coat
MEL_232	375	MEL_398	106	Coat	Coat
MEL_207	51	MEL_168	60	Coat	Coat
MEL_052	93	MEL_331	47	Coat	Coat
MEL_052	93	MEL_331	98	Coat	Coat
MEL_352	70	MEL_284b	67	Coat	Coat
MEL_207	51	MEL_246	62	Coat	Coat
MEL_352	82	MEL_276	35	Coat	Coat
MEL_296	44	MEL_398	150	Coat	Coat
MEL_296	131	MEL_398	150	Coat	Coat
MEL_213b	85	MEL_247	138	Coat	Coat
MEL_097	136	MEL_276	35	Coat	Coat
MEL_365b	96	MEL_331	140	Coat	Coat
MEL_352	189	MEL_276	35	Coat	Coat
MEL_065	42	MEL_331	47	Coat	Coat
MEL_243	94	MEL_247	138	Coat	Coat
MEL_232	250	MEL_398	149	Coat	Coat
MEL_365b	41	MEL_331	47	Coat	Coat
MEL_290	207	MEL_247	138	Coat	Coat
MEL_065	42	MEL_331	71	Coat	Coat
MEL_066	15	MEL_247	138	Coat	Coat
MEL_066	66	MEL_247	138	Coat	Coat
MEL_365b	41	MEL_247	138	Coat	Coat
MEL_065	42	MEL_247	138	Coat	Coat
MEL_290	207	MEL_331	47	Coat	Coat
MEL_290	55	MEL_247	138	Coat	Coat
MEL_207	68	MEL_223b	65	Coat	Coat
MEL_290	19	MEL_247	138	Coat	Coat
MEL_207	51	MEL_223b	33	Coat	Coat
MEL_243	26	MEL_247	138	Coat	Coat
MEL_065	42	MEL_223b	66	Coat	Coat
MEL_213b	37	MEL_247	138	Coat	Coat
MEL_234	82	MEL_398	155	Coat	Coat
MEL_297	110	MEL_247	138	Coat	Coat
MEL_278	124	MEL_063b	34	Coat	Coat
MEL_052	121	MEL_247	138	Coat	Coat
MEL_297	32	MEL_247	138	Coat	Coat
MEL_387	50	MEL_247	138	Coat	Coat
MEL_243	74	MEL_247	138	Coat	Coat
MEL_097	136	MEL_398	85	Coat	Coat
MEL_052	93	MEL_247	138	Coat	Coat
MEL_065	103	MEL_247	138	Coat	Coat
MEL_232	409	MEL_063b	34	Coat	Coat
MEL_387	47	MEL_247	138	Coat	Coat
MEL_199	115	MEL_247	138	Coat	Coat
MEL_097	136	MEL_223b	65	Coat	Coat
MEL_352	46	MEL_284b	58	Coat	Coat
MEL_052	90	MEL_247	138	Coat	Coat
MEL_296	131	MEL_331	47	Coat	Coat
MEL_065	55	MEL_223b	65	Coat	Coat
MEL_065	55	MEL_247	138	Coat	Coat
MEL_234	82	MEL_063b	34	Coat	Coat
MEL_052	28	MEL_247	138	Coat	Coat
MEL_097	128	MEL_223b	65	Coat	Coat
MEL_232	250	MEL_228	44	Coat	Coat
MEL_234	82	MEL_398	112	Coat	Coat
MEL_290	10	MEL_247	138	Coat	Coat
MEL_274	56	MEL_331	47	Coat	Coat
MEL_207	103	MEL_223b	65	Coat	Coat
MEL_066	14	MEL_247	138	Coat	Coat
MEL_207	51	MEL_223b	65	Coat	Coat
MEL_290	54	MEL_247	138	Coat	Coat
MEL_199	317	MEL_247	138	Coat	Coat
MEL_297	36	MEL_247	138	Coat	Coat
MEL_097	136	MEL_223b	33	Coat	Coat
MEL_066	156	MEL_247	138	Coat	Coat
MEL_232	250	MEL_063b	34	Coat	Coat
MEL_234	82	MEL_398	85	Coat	Coat
MEL_065	27	MEL_223b	33	Coat	Coat
MEL_341	54	MEL_168	60	Coat	Coat
MEL_352	82	MEL_276	32	Coat	Coat
MEL_278	112	MEL_063b	34	Coat	Coat
MEL_234	82	MEL_255	195	Coat	Coat
MEL_232	250	MEL_228	33	Coat	Coat
MEL_097	128	MEL_168	60	Coat	Coat
MEL_097	136	MEL_398	155	Coat	Coat
MEL_341	244	MEL_168	60	Coat	Coat
MEL_097	136	MEL_168	60	Coat	Coat
MEL_213b	37	MEL_276	71	Coat	Coat
MEL_281	8	MEL_168	60	Coat	Coat
MEL_207	68	MEL_246	249	Coat	Coat
MEL_234	82	MEL_332	99	Coat	Coat
MEL_052	28	MEL_223b	65	Coat	Coat
MEL_232	195	MEL_223b	65	Coat	Coat
MEL_278	124	MEL_223b	33	Coat	Coat
MEL_296	44	MEL_223b	33	Coat	Coat
MEL_065	42	MEL_168	60	Coat	Coat
MEL_234	72	MEL_398	150	Coat	Coat
MEL_296	131	MEL_223b	33	Coat	Coat
MEL_365b	96	MEL_223b	65	Coat	Coat
MEL_281	8	MEL_276	71	Coat	Coat
MEL_274	58	MEL_223b	65	Coat	Coat
MEL_066	15	MEL_223b	65	Coat	Coat
MEL_278	124	MEL_398	150	Coat	Coat
MEL_213b	37	MEL_332	99	Coat	Coat
MEL_232	250	MEL_223b	65	Coat	Coat
MEL_213b	37	MEL_223b	65	Coat	Coat
MEL_213b	85	MEL_223b	65	Coat	Coat
MEL_232	232	MEL_223b	65	Coat	Coat
MEL_232	409	MEL_223b	65	Coat	Coat
MEL_281	8	MEL_223b	65	Coat	Coat
MEL_341	169	MEL_223b	65	Coat	Coat
MEL_281	71	MEL_223b	65	Coat	Coat
MEL_278	124	MEL_223b	65	Coat	Coat
MEL_097	136	MEL_063b	34	Coat	Coat
MEL_213b	81	MEL_223b	65	Coat	Coat
MEL_259	86	MEL_247	138	Coat	Coat
MEL_341	54	MEL_223b	65	Coat	Coat
MEL_052	121	MEL_223b	65	Coat	Coat
MEL_278	112	MEL_223b	65	Coat	Coat
MEL_296	44	MEL_063b	34	Coat	Coat
MEL_052	47	MEL_223b	65	Coat	Coat
MEL_341	54	MEL_269	175	Coat	Coat
MEL_052	93	MEL_223b	65	Coat	Coat
MEL_296	123	MEL_063b	34	Coat	Coat
MEL_207	51	MEL_332	99	Coat	Coat
MEL_232	375	MEL_168	60	Coat	Coat
MEL_365b	41	MEL_223b	65	Coat	Coat
MEL_234	82	MEL_223b	65	Coat	Coat
MEL_097	136	MEL_269	175	Coat	Coat
MEL_213b	85	MEL_398	149	Coat	Coat
MEL_232	375	MEL_223b	65	Coat	Coat
MEL_097	136	MEL_168	38	Coat	Coat
MEL_387	50	MEL_223b	65	Coat	Coat
MEL_365b	96	MEL_331	98	Coat	Coat
MEL_207	51	MEL_331	98	Coat	Coat
MEL_207	68	MEL_398	150	Coat	Coat
MEL_232	232	MEL_331	98	Coat	Coat
MEL_207	51	MEL_398	149	Coat	Coat
MEL_281	34	MEL_331	47	Coat	Coat
MEL_252	90	MEL_331	47	Coat	Coat
MEL_274	56	MEL_247	138	Coat	Coat
MEL_207	68	MEL_063b	34	Coat	Coat
MEL_281	34	MEL_247	138	Coat	Coat
MEL_215	10	MEL_247	138	Coat	Coat
MEL_085	124	MEL_247	138	Coat	Coat
MEL_296	123	MEL_398	150	Coat	Coat
MEL_290	106	MEL_247	138	Coat	Coat
MEL_085	378	MEL_247	138	Coat	Coat
MEL_290	18	MEL_247	138	Coat	Coat
MEL_281	7	MEL_247	138	Coat	Coat
MEL_213b	81	MEL_398	150	Coat	Coat
MEL_365b	96	MEL_247	138	Coat	Coat
MEL_274	58	MEL_331	47	Coat	Coat
MEL_234	82	MEL_398	149	Coat	Coat
MEL_296	131	MEL_398	149	Coat	Coat
MEL_097	136	MEL_276	71	Coat	Coat
MEL_215	10	MEL_168	60	Coat	Coat
MEL_232	250	MEL_398	150	Coat	Coat
MEL_296	44	MEL_223b	65	Coat	Coat
MEL_296	123	MEL_223b	65	Coat	Coat
MEL_232	362	MEL_223b	65	Coat	Coat
MEL_296	131	MEL_063b	34	Coat	Coat
MEL_213b	32	MEL_223b	65	Coat	Coat
MEL_296	50	MEL_063b	34	Coat	Coat
MEL_065	42	MEL_223b	65	Coat	Coat
MEL_097	128	MEL_269	175	Coat	Coat
MEL_097	135	MEL_223b	65	Coat	Coat
MEL_232	250	MEL_331	98	Coat	Coat
MEL_207	68	MEL_398	149	Coat	Coat
MEL_341	165	MEL_331	47	Coat	Coat
MEL_213b	37	MEL_223b	66	Coat	Coat
MEL_213b	37	MEL_398	150	Coat	Coat
MEL_213b	81	MEL_398	149	Coat	Coat
MEL_341	53	MEL_168	60	Coat	Coat
MEL_297	31	MEL_247	138	Coat	Coat
MEL_234	82	MEL_063b	85	Coat	Coat
MEL_213b	81	MEL_247	138	Coat	Coat
MEL_281	7	MEL_168	60	Coat	Coat
MEL_199	318	MEL_247	138	Coat	Coat
MEL_274	56	MEL_223b	65	Coat	Coat
MEL_365b	96	MEL_331	47	Coat	Coat
MEL_341	164	MEL_223b	65	Coat	Coat
MEL_290	19	MEL_223b	66	Coat	Coat
MEL_146	258	MEL_247	138	Coat	Coat
MEL_207	68	MEL_332	99	Coat	Coat
MEL_387	47	MEL_223b	65	Coat	Coat
MEL_247	385	MEL_207	68	Coat	Coat
MEL_331	71	MEL_207	68	Coat	Coat
MEL_331	71	MEL_207	51	Coat	Coat
MEL_247	385	MEL_207	51	Coat	Coat
MEL_331	98	MEL_207	103	Coat	Coat
MEL_247	385	MEL_207	103	Coat	Coat
MEL_331	85	MEL_207	62	Coat	Coat
MEL_331	85	MEL_207	80	Coat	Coat
MEL_247	385	MEL_207	80	Coat	Coat
MEL_331	71	MEL_207	80	Coat	Coat
MEL_331	54	MEL_207	80	Coat	Coat
MEL_247	361	MEL_207	62	Coat	Coat
MEL_331	71	MEL_207	103	Coat	Coat
MEL_247	153	MEL_207	80	Coat	Coat
MEL_331	98	MEL_207	80	Coat	Coat
MEL_331	71	MEL_207	62	Coat	Coat
MEL_247	361	MEL_207	103	Coat	Coat
MEL_331	140	MEL_207	80	Coat	Coat
MEL_247	385	MEL_207	62	Coat	Coat
MEL_247	290	MEL_207	62	Coat	Coat
MEL_247	153	MEL_207	103	Coat	Coat
MEL_247	138	MEL_207	62	Coat	Coat
MEL_247	361	MEL_207	80	Coat	Coat
MEL_247	138	MEL_207	80	Coat	Coat
MEL_331	140	MEL_207	62	Coat	Coat
MEL_247	153	MEL_207	62	Coat	Coat
MEL_331	98	MEL_207	62	Coat	Coat
MEL_247	290	MEL_207	80	Coat	Coat
MEL_331	22	MEL_207	80	Coat	Coat
MEL_331	47	MEL_207	103	Coat	Coat
MEL_331	71	MEL_097	136	Coat	Coat
MEL_331	140	MEL_097	136	Coat	Coat
MEL_331	98	MEL_097	136	Coat	Coat
MEL_398	150	MEL_207	103	Coat	Coat
MEL_398	312	MEL_207	80	Coat	Coat
MEL_398	85	MEL_207	80	Coat	Coat
MEL_398	107	MEL_207	62	Coat	Coat
MEL_398	45	MEL_207	80	Coat	Coat
MEL_398	150	MEL_207	62	Coat	Coat
MEL_398	85	MEL_207	62	Coat	Coat
MEL_398	150	MEL_207	80	Coat	Coat
MEL_398	284	MEL_207	62	Coat	Coat
MEL_398	312	MEL_207	62	Coat	Coat
MEL_398	155	MEL_207	80	Coat	Coat
MEL_398	63	MEL_207	80	Coat	Coat
MEL_398	155	MEL_207	62	Coat	Coat
MEL_398	107	MEL_207	80	Coat	Coat
MEL_331	140	MEL_097	84	Coat	Coat
MEL_247	385	MEL_085	109	Coat	Coat
MEL_331	98	MEL_097	84	Coat	Coat
MEL_331	71	MEL_097	84	Coat	Coat
MEL_331	54	MEL_097	84	Coat	Coat
MEL_331	86	MEL_097	135	Coat	Coat
MEL_398	155	MEL_207	103	Coat	Coat
MEL_247	385	MEL_085	79	Coat	Coat
MEL_247	385	MEL_085	246	Coat	Coat
MEL_331	98	MEL_281	8	Coat	Coat
MEL_331	71	MEL_232	375	Coat	Coat
MEL_247	385	MEL_085	350	Coat	Coat
MEL_247	385	MEL_278	70	Coat	Coat
MEL_247	153	MEL_278	124	Coat	Coat
MEL_398	150	MEL_281	71	Coat	Coat
MEL_247	385	MEL_278	124	Coat	Coat
MEL_331	71	MEL_281	8	Coat	Coat
MEL_331	71	MEL_281	71	Coat	Coat
MEL_247	153	MEL_085	27	Coat	Coat
MEL_247	153	MEL_109	133	Coat	Coat
MEL_247	385	MEL_278	101	Coat	Coat
MEL_247	153	MEL_278	101	Coat	Coat
MEL_247	385	MEL_085	27	Coat	Coat
MEL_247	385	MEL_109	133	Coat	Coat
MEL_247	385	MEL_085	370	Coat	Coat
MEL_398	149	MEL_281	31	Coat	Coat
MEL_247	385	MEL_085	356	Coat	Coat
MEL_331	140	MEL_281	71	Coat	Coat
MEL_247	385	MEL_278	112	Coat	Coat
MEL_331	140	MEL_232	362	Coat	Coat
MEL_247	138	MEL_085	355	Coat	Coat
MEL_247	385	MEL_085	378	Coat	Coat
MEL_247	385	MEL_085	252	Coat	Coat
MEL_247	385	MEL_085	66	Coat	Coat
MEL_247	385	MEL_085	355	Coat	Coat
MEL_331	140	MEL_232	195	Coat	Coat
MEL_331	71	MEL_232	362	Coat	Coat
MEL_331	98	MEL_232	362	Coat	Coat
MEL_247	153	MEL_278	112	Coat	Coat
MEL_331	140	MEL_232	65	Coat	Coat
MEL_331	140	MEL_232	76	Coat	Coat
MEL_247	138	MEL_278	106	Coat	Coat
MEL_247	385	MEL_341	54	Coat	Coat
MEL_398	107	MEL_281	71	Coat	Coat
MEL_331	71	MEL_281	31	Coat	Coat
MEL_331	71	MEL_232	195	Coat	Coat
MEL_331	98	MEL_232	195	Coat	Coat
MEL_247	385	MEL_278	106	Coat	Coat
MEL_331	98	MEL_281	71	Coat	Coat
MEL_331	98	MEL_232	127	Coat	Coat
MEL_247	153	MEL_278	106	Coat	Coat
MEL_331	140	MEL_232	127	Coat	Coat
MEL_331	71	MEL_232	127	Coat	Coat
MEL_398	85	MEL_281	71	Coat	Coat
MEL_247	385	MEL_146	103	Coat	Coat
MEL_247	385	MEL_085	406	Coat	Coat
MEL_247	385	MEL_252	75	Coat	Coat
MEL_247	385	MEL_232	375	Coat	Coat
MEL_247	385	MEL_232	250	Coat	Coat
MEL_247	385	MEL_281	8	Coat	Coat
MEL_063b	72	MEL_290	17	Coat	Coat
MEL_331	98	MEL_213b	81	Coat	Coat
MEL_331	71	MEL_213b	81	Coat	Coat
MEL_331	140	MEL_213b	81	Coat	Coat
MEL_331	140	MEL_213b	37	Coat	Coat
MEL_247	385	MEL_232	420	Coat	Coat
MEL_247	385	MEL_252	90	Coat	Coat
MEL_247	385	MEL_234	63	Coat	Coat
MEL_331	71	MEL_066	66	Coat	Coat
MEL_247	385	MEL_232	232	Coat	Coat
MEL_331	71	MEL_278	124	Coat	Coat
MEL_247	84	MEL_097	136	Coat	Coat
MEL_247	153	MEL_097	136	Coat	Coat
MEL_247	385	MEL_146	258	Coat	Coat
MEL_331	98	MEL_213b	37	Coat	Coat
MEL_331	98	MEL_278	124	Coat	Coat
MEL_247	385	MEL_274	58	Coat	Coat
MEL_247	385	MEL_281	31	Coat	Coat
MEL_331	71	MEL_213b	37	Coat	Coat
MEL_247	385	MEL_097	136	Coat	Coat
MEL_331	98	MEL_234	82	Coat	Coat
MEL_247	361	MEL_097	136	Coat	Coat
MEL_284b	58	MEL_296	64	Coat	Coat
MEL_247	385	MEL_296	131	Coat	Coat
MEL_247	153	MEL_296	123	Coat	Coat
MEL_247	385	MEL_352	82	Coat	Coat
MEL_247	385	MEL_296	64	Coat	Coat
MEL_247	385	MEL_352	70	Coat	Coat
MEL_247	385	MEL_296	123	Coat	Coat
MEL_200	123	MEL_352	70	Coat	Coat
MEL_247	385	MEL_146	63	Coat	Coat
MEL_331	140	MEL_234	82	Coat	Coat
MEL_228	44	MEL_352	70	Coat	Coat
MEL_331	71	MEL_234	82	Coat	Coat
MEL_284b	58	MEL_296	44	Coat	Coat
MEL_247	385	MEL_252	124	Coat	Coat
MEL_228	44	MEL_352	82	Coat	Coat
MEL_331	98	MEL_066	66	Coat	Coat
MEL_247	153	MEL_281	71	Coat	Coat
MEL_247	385	MEL_296	44	Coat	Coat
MEL_247	385	MEL_281	71	Coat	Coat
MEL_247	385	MEL_234	82	Coat	Coat
MEL_247	153	MEL_234	82	Coat	Coat
MEL_247	385	MEL_146	164	Coat	Coat
MEL_245	284	MEL_207	62	Coat	Coat
MEL_249	120	MEL_207	80	Coat	Coat
MEL_247	152	MEL_252	90	Coat	Coat
MEL_245	98	MEL_207	80	Coat	Coat
MEL_255	190	MEL_207	80	Coat	Coat
MEL_063b	72	MEL_290	19	Coat	Coat
MEL_245	98	MEL_207	62	Coat	Coat
MEL_063b	85	MEL_290	245	Coat	Coat
MEL_247	153	MEL_232	420	Coat	Coat
MEL_284b	58	MEL_296	123	Coat	Coat
MEL_247	153	MEL_232	195	Coat	Coat
MEL_249	44	MEL_207	80	Coat	Coat
MEL_255	190	MEL_207	62	Coat	Coat
MEL_247	361	MEL_252	90	Coat	Coat
MEL_245	145	MEL_207	80	Coat	Coat
MEL_247	385	MEL_232	404	Coat	Coat
MEL_063b	72	MEL_290	245	Coat	Coat
MEL_063b	72	MEL_207	80	Coat	Coat
MEL_247	153	MEL_296	131	Coat	Coat
MEL_245	284	MEL_207	80	Coat	Coat
MEL_331	140	MEL_066	15	Coat	Coat
MEL_331	71	MEL_297	41	Coat	Coat
MEL_255	126	MEL_207	62	Coat	Coat
MEL_247	385	MEL_232	195	Coat	Coat
MEL_284b	58	MEL_296	50	Coat	Coat
MEL_331	98	MEL_278	112	Coat	Coat
MEL_063b	85	MEL_207	103	Coat	Coat
MEL_247	385	MEL_341	169	Coat	Coat
MEL_247	153	MEL_274	58	Coat	Coat
MEL_063b	72	MEL_290	207	Coat	Coat
MEL_063b	85	MEL_207	62	Coat	Coat
MEL_247	385	MEL_281	155	Coat	Coat
MEL_255	126	MEL_207	80	Coat	Coat
MEL_247	153	MEL_232	362	Coat	Coat
MEL_331	98	MEL_066	15	Coat	Coat
MEL_249	36	MEL_207	80	Coat	Coat
MEL_331	98	MEL_213b	85	Coat	Coat
MEL_247	153	MEL_146	254	Coat	Coat
MEL_284b	58	MEL_296	131	Coat	Coat
MEL_200	123	MEL_352	148	Coat	Coat
MEL_247	138	MEL_232	362	Coat	Coat
MEL_331	71	MEL_066	15	Coat	Coat
MEL_249	120	MEL_207	62	Coat	Coat
MEL_255	92	MEL_207	80	Coat	Coat
MEL_255	338	MEL_207	80	Coat	Coat
MEL_063b	72	MEL_207	62	Coat	Coat
MEL_063b	85	MEL_207	80	Coat	Coat
MEL_331	71	MEL_052	28	Coat	Coat
MEL_245	70	MEL_207	62	Coat	Coat
MEL_331	98	MEL_297	110	Coat	Coat
MEL_247	385	MEL_232	362	Coat	Coat
MEL_255	338	MEL_207	62	Coat	Coat
MEL_247	385	MEL_052	28	Coat	Coat
MEL_331	140	MEL_341	169	Coat	Coat
MEL_284b	67	MEL_296	44	Coat	Coat
MEL_063b	85	MEL_290	250	Coat	Coat
MEL_331	98	MEL_234	57	Coat	Coat
MEL_247	153	MEL_232	127	Coat	Coat
MEL_331	140	MEL_341	165	Coat	Coat
MEL_247	138	MEL_234	57	Coat	Coat
MEL_247	153	MEL_341	169	Coat	Coat
MEL_247	385	MEL_146	55	Coat	Coat
MEL_331	71	MEL_278	106	Coat	Coat
MEL_331	98	MEL_341	169	Coat	Coat
MEL_247	385	MEL_232	409	Coat	Coat
MEL_247	153	MEL_234	57	Coat	Coat
MEL_247	385	MEL_097	84	Coat	Coat
MEL_247	385	MEL_232	127	Coat	Coat
MEL_247	153	MEL_232	65	Coat	Coat
MEL_255	195	MEL_207	80	Coat	Coat
MEL_247	138	MEL_146	55	Coat	Coat
MEL_331	68	MEL_341	169	Coat	Coat
MEL_247	385	MEL_290	55	Coat	Coat
MEL_331	140	MEL_234	57	Coat	Coat
MEL_331	85	MEL_234	57	Coat	Coat
MEL_247	385	MEL_052	121	Coat	Coat
MEL_247	385	MEL_066	66	Coat	Coat
MEL_247	385	MEL_215	10	Coat	Coat
MEL_247	385	MEL_234	57	Coat	Coat
MEL_247	385	MEL_365b	41	Coat	Coat
MEL_331	71	MEL_278	112	Coat	Coat
MEL_284b	58	MEL_352	70	Coat	Coat
MEL_247	385	MEL_365b	96	Coat	Coat
MEL_331	98	MEL_297	122	Coat	Coat
MEL_331	140	MEL_215	10	Coat	Coat
MEL_247	385	MEL_387	47	Coat	Coat
MEL_284b	58	MEL_352	82	Coat	Coat
MEL_247	385	MEL_065	42	Coat	Coat
MEL_331	71	MEL_352	70	Coat	Coat
MEL_247	385	MEL_290	106	Coat	Coat
MEL_247	385	MEL_199	317	Coat	Coat
MEL_247	385	MEL_213b	37	Coat	Coat
MEL_063b	72	MEL_234	82	Coat	Coat
MEL_247	385	MEL_052	93	Coat	Coat
MEL_331	71	MEL_065	103	Coat	Coat
MEL_247	385	MEL_066	15	Coat	Coat
MEL_331	71	MEL_274	58	Coat	Coat
MEL_331	98	MEL_352	148	Coat	Coat
MEL_247	385	MEL_297	110	Coat	Coat
MEL_247	385	MEL_065	103	Coat	Coat
MEL_247	385	MEL_243	4	Coat	Coat
MEL_247	385	MEL_199	3	Coat	Coat
MEL_398	312	MEL_234	82	Coat	Coat
MEL_228	33	MEL_207	80	Coat	Coat
MEL_398	150	MEL_274	58	Coat	Coat
MEL_331	98	MEL_274	58	Coat	Coat
MEL_255	92	MEL_234	82	Coat	Coat
MEL_247	385	MEL_290	207	Coat	Coat
MEL_331	71	MEL_296	123	Coat	Coat
MEL_398	142	MEL_234	82	Coat	Coat
MEL_398	312	MEL_274	58	Coat	Coat
MEL_246	62	MEL_207	80	Coat	Coat
MEL_246	163	MEL_207	80	Coat	Coat
MEL_331	140	MEL_305	287	Coat	Coat
MEL_247	153	MEL_215	130	Coat	Coat
MEL_247	385	MEL_297	36	Coat	Coat
MEL_331	140	MEL_215	130	Coat	Coat
MEL_247	385	MEL_215	130	Coat	Coat
MEL_063b	85	MEL_232	195	Coat	Coat
MEL_284b	58	MEL_207	80	Coat	Coat
MEL_276	71	MEL_207	80	Coat	Coat
MEL_284b	58	MEL_290	263	Coat	Coat
MEL_284b	67	MEL_290	263	Coat	Coat
MEL_331	140	MEL_274	58	Coat	Coat
MEL_276	35	MEL_207	62	Coat	Coat
MEL_223b	33	MEL_207	80	Coat	Coat
MEL_228	44	MEL_207	80	Coat	Coat
MEL_247	385	MEL_290	19	Coat	Coat
MEL_284b	58	MEL_290	18	Coat	Coat
MEL_247	385	MEL_297	41	Coat	Coat
MEL_247	385	MEL_052	90	Coat	Coat
MEL_331	71	MEL_215	130	Coat	Coat
MEL_284b	58	MEL_290	207	Coat	Coat
MEL_246	62	MEL_207	62	Coat	Coat
MEL_247	385	MEL_199	115	Coat	Coat
MEL_168	60	MEL_207	62	Coat	Coat
MEL_247	385	MEL_199	110	Coat	Coat
MEL_168	60	MEL_207	80	Coat	Coat
MEL_398	106	MEL_274	58	Coat	Coat
MEL_168	60	MEL_207	103	Coat	Coat
MEL_276	71	MEL_207	103	Coat	Coat
MEL_284b	58	MEL_207	62	Coat	Coat
MEL_276	71	MEL_207	62	Coat	Coat
MEL_063b	72	MEL_278	112	Coat	Coat
MEL_255	190	MEL_234	82	Coat	Coat
MEL_331	98	MEL_352	70	Coat	Coat
MEL_247	385	MEL_290	108	Coat	Coat
MEL_168	214	MEL_207	80	Coat	Coat
MEL_063b	85	MEL_278	112	Coat	Coat
MEL_063b	85	MEL_234	57	Coat	Coat
MEL_398	312	MEL_234	57	Coat	Coat
MEL_247	385	MEL_213b	85	Coat	Coat
MEL_247	385	MEL_297	122	Coat	Coat
MEL_398	106	MEL_234	82	Coat	Coat
MEL_247	138	MEL_215	130	Coat	Coat
MEL_284b	67	MEL_207	80	Coat	Coat
MEL_276	35	MEL_207	80	Coat	Coat
MEL_247	385	MEL_290	245	Coat	Coat
MEL_247	385	MEL_387	50	Coat	Coat
MEL_228	44	MEL_207	62	Coat	Coat
MEL_284b	58	MEL_290	255	Coat	Coat
MEL_331	71	MEL_290	108	Coat	Coat
MEL_398	63	MEL_234	82	Coat	Coat
MEL_063b	72	MEL_234	57	Coat	Coat
MEL_331	71	MEL_305	279	Coat	Coat
MEL_398	312	MEL_097	135	Coat	Coat
MEL_331	140	MEL_290	108	Coat	Coat
MEL_247	385	MEL_129b	5	Coat	Coat
MEL_247	152	MEL_387	50	Coat	Coat
MEL_331	140	MEL_305	279	Coat	Coat
MEL_284b	58	MEL_207	103	Coat	Coat
MEL_276	71	MEL_213b	81	Coat	Coat
MEL_284b	58	MEL_290	250	Coat	Coat
MEL_168	60	MEL_252	90	Coat	Coat
MEL_284b	58	MEL_146	258	Coat	Coat
MEL_331	71	MEL_252	90	Coat	Coat
MEL_284b	58	MEL_259	41	Coat	Coat
MEL_168	60	MEL_234	82	Coat	Coat
MEL_168	60	MEL_278	70	Coat	Coat
MEL_255	338	MEL_234	57	Coat	Coat
MEL_276	71	MEL_234	82	Coat	Coat
MEL_168	60	MEL_252	124	Coat	Coat
MEL_276	71	MEL_281	71	Coat	Coat
MEL_168	60	MEL_278	124	Coat	Coat
MEL_276	71	MEL_215	130	Coat	Coat
MEL_168	60	MEL_341	165	Coat	Coat
MEL_168	60	MEL_290	19	Coat	Coat
MEL_168	60	MEL_065	103	Coat	Coat
MEL_168	60	MEL_296	123	Coat	Coat
MEL_168	60	MEL_278	101	Coat	Coat
MEL_168	60	MEL_199	317	Coat	Coat
MEL_200	123	MEL_207	62	Coat	Coat
MEL_168	60	MEL_215	130	Coat	Coat
MEL_183	62	MEL_207	80	Coat	Coat
MEL_284b	58	MEL_259	124	Coat	Coat
MEL_249	120	MEL_296	44	Coat	Coat
MEL_168	60	MEL_296	44	Coat	Coat
MEL_168	60	MEL_066	15	Coat	Coat
MEL_183	62	MEL_207	62	Coat	Coat
MEL_398	149	MEL_290	19	Coat	Coat
MEL_284b	58	MEL_259	48	Coat	Coat
MEL_276	71	MEL_274	58	Coat	Coat
MEL_168	60	MEL_290	207	Coat	Coat
MEL_331	98	MEL_252	90	Coat	Coat
MEL_168	60	MEL_296	131	Coat	Coat
MEL_168	60	MEL_259	124	Coat	Coat
MEL_398	150	MEL_387	50	Coat	Coat
MEL_200	123	MEL_207	80	Coat	Coat
MEL_398	150	MEL_278	112	Coat	Coat
MEL_276	71	MEL_234	57	Coat	Coat
MEL_168	60	MEL_278	112	Coat	Coat
MEL_168	60	MEL_296	64	Coat	Coat
MEL_168	60	MEL_278	106	Coat	Coat
MEL_332	99	MEL_207	80	Coat	Coat
MEL_284b	58	MEL_279	26	Coat	Coat
MEL_284b	58	MEL_259	31	Coat	Coat
MEL_168	60	MEL_232	362	Coat	Coat
MEL_284b	58	MEL_279	31	Coat	Coat
MEL_247	385	MEL_392b	42	Coat	Coat
MEL_168	60	MEL_341	169	Coat	Coat
MEL_200	123	MEL_146	254	Coat	Coat
MEL_284b	58	MEL_146	254	Coat	Coat
MEL_168	60	MEL_232	65	Coat	Coat
MEL_168	60	MEL_387	50	Coat	Coat
MEL_168	60	MEL_232	404	Coat	Coat
MEL_247	138	MEL_305	279	Coat	Coat
MEL_168	60	MEL_274	58	Coat	Coat
MEL_398	150	MEL_278	101	Coat	Coat
MEL_398	149	MEL_278	106	Coat	Coat
MEL_247	385	MEL_259	171	Coat	Coat
MEL_168	60	MEL_232	409	Coat	Coat
MEL_247	385	MEL_305	279	Coat	Coat
MEL_282b	8	MEL_207	80	Coat	Coat
MEL_247	385	MEL_129b	37	Coat	Coat
MEL_168	60	MEL_259	89	Coat	Coat
MEL_168	60	MEL_232	420	Coat	Coat
MEL_247	153	MEL_305	279	Coat	Coat
MEL_247	385	MEL_259	89	Coat	Coat
MEL_398	155	MEL_278	106	Coat	Coat
MEL_168	60	MEL_234	57	Coat	Coat
MEL_398	155	MEL_387	50	Coat	Coat
MEL_331	71	MEL_341	54	Coat	Coat
MEL_398	312	MEL_207	103	Coat	Coat
MEL_331	140	MEL_207	103	Coat	Coat
MEL_331	98	MEL_097	135	Coat	Coat
MEL_331	140	MEL_213b	32	Coat	Coat
MEL_331	98	MEL_066	14	Coat	Coat
MEL_331	68	MEL_296	123	Coat	Coat
MEL_331	86	MEL_207	80	Coat	Coat
MEL_398	106	MEL_278	124	Coat	Coat
MEL_247	386	MEL_234	82	Coat	Coat
MEL_331	140	MEL_066	14	Coat	Coat
MEL_331	71	MEL_296	129	Coat	Coat
MEL_331	98	MEL_065	103	Coat	Coat
MEL_247	383	MEL_296	64	Coat	Coat
MEL_398	150	MEL_278	106	Coat	Coat
MEL_247	153	MEL_274	56	Coat	Coat
MEL_247	385	MEL_290	56	Coat	Coat
MEL_332	70	MEL_207	80	Coat	Coat
MEL_331	71	MEL_341	165	Coat	Coat
MEL_398	149	MEL_278	112	Coat	Coat
MEL_398	312	MEL_097	84	Coat	Coat
MEL_247	385	MEL_297	90	Coat	Coat
MEL_228	44	MEL_207	103	Coat	Coat
MEL_247	385	MEL_066	14	Coat	Coat
MEL_398	63	MEL_234	57	Coat	Coat
MEL_168	60	MEL_387	47	Coat	Coat
MEL_284b	67	MEL_207	62	Coat	Coat
MEL_255	92	MEL_207	62	Coat	Coat
MEL_398	150	MEL_281	31	Coat	Coat
MEL_247	385	MEL_290	18	Coat	Coat
MEL_247	385	MEL_290	17	Coat	Coat
MEL_398	107	MEL_274	58	Coat	Coat
MEL_331	140	MEL_052	90	Coat	Coat
MEL_247	385	MEL_341	165	Coat	Coat
MEL_332	99	MEL_207	103	Coat	Coat
MEL_063b	34	MEL_232	362	Coat	Coat
MEL_168	60	MEL_199	3	Coat	Coat
MEL_331	140	MEL_252	90	Coat	Coat
MEL_398	149	MEL_274	58	Coat	Coat
MEL_168	60	MEL_232	195	Coat	Coat
MEL_247	385	MEL_243	9	Coat	Coat
MEL_247	385	MEL_243	26	Coat	Coat
MEL_331	68	MEL_290	108	Coat	Coat
MEL_331	47	MEL_297	41	Coat	Coat
MEL_168	60	MEL_290	18	Coat	Coat
MEL_246	249	MEL_207	62	Coat	Coat
MEL_276	71	MEL_097	84	Coat	Coat
MEL_168	60	MEL_199	115	Coat	Coat
MEL_331	98	MEL_305	279	Coat	Coat
MEL_398	150	MEL_290	19	Coat	Coat
MEL_246	249	MEL_207	80	Coat	Coat
MEL_398	149	MEL_387	50	Coat	Coat
MEL_331	68	MEL_290	18	Coat	Coat
MEL_331	47	MEL_232	195	Coat	Coat
MEL_331	68	MEL_232	127	Coat	Coat
MEL_331	68	MEL_232	65	Coat	Coat
MEL_398	284	MEL_207	80	Coat	Coat
MEL_398	63	MEL_207	62	Coat	Coat
MEL_398	149	MEL_232	195	Coat	Coat
MEL_331	98	MEL_215	130	Coat	Coat
MEL_331	140	MEL_352	70	Coat	Coat
MEL_247	385	MEL_109	74	Coat	Coat
MEL_398	150	MEL_232	127	Coat	Coat
MEL_398	63	MEL_274	58	Coat	Coat
MEL_247	385	MEL_213b	81	Coat	Coat
MEL_331	98	MEL_341	165	Coat	Coat
MEL_398	284	MEL_097	84	Coat	Coat
MEL_331	68	MEL_297	110	Coat	Coat
MEL_168	60	MEL_290	15	Coat	Coat
MEL_063b	72	MEL_207	103	Coat	Coat
MEL_063b	85	MEL_097	84	Coat	Coat
MEL_247	383	MEL_297	110	Coat	Coat
MEL_332	99	MEL_234	57	Coat	Coat
MEL_332	99	MEL_207	62	Coat	Coat
MEL_247	385	MEL_146	254	Coat	Coat
MEL_398	107	MEL_234	57	Coat	Coat
MEL_331	71	MEL_296	131	Coat	Coat

## Sheet: Figure2e
Protein	StartResidue	EndResidue	Topology	#Residues
MEL_063b	1	3	Core	3
MEL_063b	17	90	Coat	74
MEL_168	1	6	Core	6
MEL_168	20	298	Coat	279
MEL_173	1	362	Core	362
MEL_173	372	1297	Core	926
MEL_183	1	4	Core	4
MEL_183	26	194	Coat	169
MEL_200	214	248	Core	35
MEL_200	1	190	Coat	190
MEL_211	1	35	Core	35
MEL_211	55	81	Coat	27
MEL_211	94	107	Coat	14
MEL_223b	1	6	Core	6
MEL_223b	21	101	Coat	81
MEL_228	1	4	Core	4
MEL_228	71	99	Core	29
MEL_228	23	50	Coat	28
MEL_244	1	6	Core	6
MEL_244	18	272	Coat	255
MEL_245	399	400	Core	2
MEL_245	1	375	Coat	375
MEL_246	416	417	Core	2
MEL_246	1	391	Coat	391
MEL_247	1	2	Core	2
MEL_247	23	516	Coat	494
MEL_249	1	2	Core	2
MEL_249	19	143	Coat	125
MEL_251b	1	11	Core	11
MEL_251b	105	110	Core	6
MEL_251b	27	87	Coat	61
MEL_251b	129	159	Coat	31
MEL_255	433	438	Core	6
MEL_255	1	416	Coat	416
MEL_269	1	48	Core	48
MEL_269	65	262	Coat	198
MEL_276	1	4	Core	4
MEL_276	23	222	Coat	200
MEL_282b	39	58	Core	20
MEL_282b	1	17	Coat	17
MEL_282b	74	78	Coat	5
MEL_284b	1	30	Core	30
MEL_284b	91	94	Core	4
MEL_284b	49	68	Coat	20
MEL_301	1	3	Core	3
MEL_301	20	106	Coat	87
MEL_331	1	3	Core	3
MEL_331	18	163	Coat	146
MEL_332	1	38	Core	38
MEL_332	56	135	Coat	80
MEL_354	1	6	Core	6
MEL_354	27	137	Coat	111
MEL_397	1	2	Core	2
MEL_397	16	112	Coat	97
MEL_398	1	4	Core	4
MEL_398	21	329	Coat	309

## Sheet: Figure3a
Protein1	Protein2	Residue1	Residue2	distance [A]	pTM score
MEL_146	MEL_146	258	274	9.23743	0.89
MEL_146	MEL_146	258	254	8.17176	0.89
MEL_146	MEL_146	63	164	6.454	0.89
MEL_146	MEL_146	268	254	12.2505	0.89
MEL_146	MEL_146	244	164	8.38232	0.89

## Sheet: Figure3b
Protein1	Protein2	Residue1	Residue2	distance [A]	pTM score	batch
MEL_013	74	MEL_013	67	10.5792	0.54	0.5-0.75
MEL_013	74	MEL_013	67	10.5792	0.54	0.5-0.75
MEL_013	74	MEL_013	67	10.5792	0.54	0.5-0.75
MEL_020	92	MEL_020	14	33.1047	0.85	0.75-1.0
MEL_020	92	MEL_020	9	34.6401	0.85	0.75-1.0
MEL_020	9	MEL_020	73	30.046	0.85	0.75-1.0
MEL_020	2	MEL_020	96	15.3006	0.85	0.75-1.0
MEL_020	50	MEL_020	91	27.0766	0.85	0.75-1.0
MEL_052	28	MEL_052	90	11.8951	0.21	0-0.25
MEL_052	121	MEL_052	90	37.1346	0.21	0-0.25
MEL_052	93	MEL_052	28	18.6642	0.21	0-0.25
MEL_052	93	MEL_052	90	8.1156	0.21	0-0.25
MEL_052	93	MEL_052	121	34.9457	0.21	0-0.25
MEL_013	74	MEL_013	67	10.5792	0.54	0.5-0.75
MEL_020	92	MEL_020	14	33.1047	0.85	0.75-1.0
MEL_020	92	MEL_020	9	34.6401	0.85	0.75-1.0
MEL_020	9	MEL_020	73	30.046	0.85	0.75-1.0
MEL_020	2	MEL_020	96	15.3006	0.85	0.75-1.0
MEL_020	50	MEL_020	91	27.0766	0.85	0.75-1.0
MEL_052	28	MEL_052	90	11.8951	0.21	0-0.25
MEL_052	121	MEL_052	90	37.1346	0.21	0-0.25
MEL_052	93	MEL_052	28	18.6642	0.21	0-0.25
MEL_052	93	MEL_052	90	8.1156	0.21	0-0.25
MEL_052	93	MEL_052	121	34.9457	0.21	0-0.25
MEL_066	66	MEL_066	15	22.7012	0.23	0-0.25
MEL_085	350	MEL_085	356	12.6483	0.95	0.75-1.0
MEL_085	438	MEL_085	406	10.9581	0.95	0.75-1.0
MEL_085	438	MEL_085	27	15.5545	0.95	0.75-1.0
MEL_085	357	MEL_085	345	10.6887	0.95	0.75-1.0
MEL_096	178	MEL_096	169	14.5879	0.9	0.75-1.0
MEL_096	187	MEL_096	173	10.0147	0.9	0.75-1.0
MEL_096	186	MEL_096	173	10.0589	0.9	0.75-1.0
MEL_097	128	MEL_097	84	23.0739	0.53	0.5-0.75
MEL_097	136	MEL_097	84	34.5639	0.53	0.5-0.75
MEL_097	128	MEL_097	136	11.7625	0.53	0.5-0.75
MEL_097	127	MEL_097	84	21.518	0.53	0.5-0.75
MEL_146	258	MEL_146	274	9.23743	0.89	0.75-1.0
MEL_146	258	MEL_146	254	8.17176	0.89	0.75-1.0
MEL_146	63	MEL_146	164	6.454	0.89	0.75-1.0
MEL_146	268	MEL_146	254	12.2505	0.89	0.75-1.0
MEL_146	244	MEL_146	164	8.38232	0.89	0.75-1.0
MEL_149	6	MEL_149	100	13.9497	0.91	0.75-1.0
MEL_149	162	MEL_149	42	19.1423	0.91	0.75-1.0
MEL_149	17	MEL_149	12	8.97716	0.91	0.75-1.0
MEL_168	60	MEL_168	38	46.1974	0.82	0.75-1.0
MEL_173	866	MEL_173	756	32.6382	0.29	0.25-0.5
MEL_173	756	MEL_173	850	12.0955	0.29	0.25-0.5
MEL_173	866	MEL_173	850	24.0995	0.29	0.25-0.5
MEL_173	858	MEL_173	850	12.4687	0.29	0.25-0.5
MEL_173	841	MEL_173	850	14.2348	0.29	0.25-0.5
MEL_173	34	MEL_173	43	14.8365	0.29	0.25-0.5
MEL_173	841	MEL_173	858	23.8998	0.29	0.25-0.5
MEL_173	756	MEL_173	320	78.9305	0.29	0.25-0.5
MEL_173	762	MEL_173	716	14.7126	0.29	0.25-0.5
MEL_173	47	MEL_173	83	28.5996	0.29	0.25-0.5
MEL_173	858	MEL_173	845	21.1369	0.29	0.25-0.5
MEL_173	762	MEL_173	845	12.7748	0.29	0.25-0.5
MEL_173	696	MEL_173	42	94.7516	0.29	0.25-0.5
MEL_173	858	MEL_173	756	20.6721	0.29	0.25-0.5
MEL_173	762	MEL_173	850	16.8814	0.29	0.25-0.5
MEL_173	872	MEL_173	858	21.4984	0.29	0.25-0.5
MEL_173	1124	MEL_173	1093	33.4861	0.29	0.25-0.5
MEL_173	947	MEL_173	1107	27.9713	0.29	0.25-0.5
MEL_173	866	MEL_173	845	31.9074	0.29	0.25-0.5
MEL_181	50	MEL_181	662	40.0548	0.71	0.5-0.75
MEL_181	27	MEL_181	480	15.5635	0.71	0.5-0.75
MEL_181	412	MEL_181	132	20.7403	0.71	0.5-0.75
MEL_181	657	MEL_181	596	20.7581	0.71	0.5-0.75
MEL_181	502	MEL_181	298	22.3017	0.71	0.5-0.75
MEL_181	725	MEL_181	685	55.1292	0.71	0.5-0.75
MEL_181	596	MEL_181	662	30.5377	0.71	0.5-0.75
MEL_181	617	MEL_181	685	30.1115	0.71	0.5-0.75
MEL_181	685	MEL_181	589	50.1979	0.71	0.5-0.75
MEL_181	50	MEL_181	190	11.5098	0.71	0.5-0.75
MEL_181	508	MEL_181	662	25.9532	0.71	0.5-0.75
MEL_181	596	MEL_181	705	44.3347	0.71	0.5-0.75
MEL_181	579	MEL_181	348	64.3357	0.71	0.5-0.75
MEL_181	579	MEL_181	303	36.087	0.71	0.5-0.75
MEL_181	727	MEL_181	596	64.3511	0.71	0.5-0.75
MEL_181	480	MEL_181	267	9.88524	0.71	0.5-0.75
MEL_181	579	MEL_181	502	60.4608	0.71	0.5-0.75
MEL_181	123	MEL_181	617	79.95	0.71	0.5-0.75
MEL_181	579	MEL_181	753	33.2352	0.71	0.5-0.75
MEL_181	480	MEL_181	449	9.08443	0.71	0.5-0.75
MEL_181	529	MEL_181	685	64.9361	0.71	0.5-0.75
MEL_181	579	MEL_181	589	17.5481	0.71	0.5-0.75
MEL_181	579	MEL_181	621	10.4696	0.71	0.5-0.75
MEL_181	579	MEL_181	151	36.1758	0.71	0.5-0.75
MEL_181	190	MEL_181	596	36.7851	0.71	0.5-0.75
MEL_181	579	MEL_181	586	14.386	0.71	0.5-0.75
MEL_181	579	MEL_181	71	62.0777	0.71	0.5-0.75
MEL_181	688	MEL_181	705	13.2398	0.71	0.5-0.75
MEL_181	190	MEL_181	662	43.0257	0.71	0.5-0.75
MEL_181	75	MEL_181	586	52.102	0.71	0.5-0.75
MEL_181	298	MEL_181	662	21.6694	0.71	0.5-0.75
MEL_181	27	MEL_181	478	18.433	0.71	0.5-0.75
MEL_181	342	MEL_181	358	12.2154	0.71	0.5-0.75
MEL_181	727	MEL_181	621	48.917	0.71	0.5-0.75
MEL_181	27	MEL_181	727	90.303	0.71	0.5-0.75
MEL_181	753	MEL_181	348	65.4749	0.71	0.5-0.75
MEL_181	657	MEL_181	670	24.9504	0.71	0.5-0.75
MEL_181	303	MEL_181	705	25.2161	0.71	0.5-0.75
MEL_181	657	MEL_181	190	36.0894	0.71	0.5-0.75
MEL_181	718	MEL_181	701	13.7011	0.71	0.5-0.75
MEL_181	617	MEL_181	705	19.5415	0.71	0.5-0.75
MEL_181	190	MEL_181	348	64.5615	0.71	0.5-0.75
MEL_181	519	MEL_181	662	26.4696	0.71	0.5-0.75
MEL_181	420	MEL_181	132	24.2102	0.71	0.5-0.75
MEL_181	688	MEL_181	526	64.8037	0.71	0.5-0.75
MEL_181	303	MEL_181	718	31.46	0.71	0.5-0.75
MEL_181	303	MEL_181	190	52.8725	0.71	0.5-0.75
MEL_181	727	MEL_181	255	82.4134	0.71	0.5-0.75
MEL_181	608	MEL_181	298	22.796	0.71	0.5-0.75
MEL_181	688	MEL_181	727	57.7449	0.71	0.5-0.75
MEL_181	727	MEL_181	75	78.585	0.71	0.5-0.75
MEL_181	579	MEL_181	189	45.641	0.71	0.5-0.75
MEL_181	727	MEL_181	132	67.3088	0.71	0.5-0.75
MEL_181	688	MEL_181	718	34.1446	0.71	0.5-0.75
MEL_181	718	MEL_181	75	78.1785	0.71	0.5-0.75
MEL_181	688	MEL_181	190	72.5048	0.71	0.5-0.75
MEL_181	727	MEL_181	586	49.7708	0.71	0.5-0.75
MEL_181	727	MEL_181	589	54.6884	0.71	0.5-0.75
MEL_181	727	MEL_181	358	76.9862	0.71	0.5-0.75
MEL_181	529	MEL_181	662	37.065	0.71	0.5-0.75
MEL_181	303	MEL_181	727	48.2223	0.71	0.5-0.75
MEL_181	718	MEL_181	502	59.8847	0.71	0.5-0.75
MEL_181	189	MEL_181	753	59.3492	0.71	0.5-0.75
MEL_181	657	MEL_181	617	28.3892	0.71	0.5-0.75
MEL_181	255	MEL_181	662	36.8623	0.71	0.5-0.75
MEL_181	27	MEL_181	449	21.7393	0.71	0.5-0.75
MEL_181	579	MEL_181	727	41.0328	0.71	0.5-0.75
MEL_181	579	MEL_181	190	47.2163	0.71	0.5-0.75
MEL_181	529	MEL_181	596	49.7061	0.71	0.5-0.75
MEL_181	412	MEL_181	420	12.149	0.71	0.5-0.75
MEL_181	190	MEL_181	589	33.1224	0.71	0.5-0.75
MEL_181	727	MEL_181	753	9.80245	0.71	0.5-0.75
MEL_181	596	MEL_181	589	11.0567	0.71	0.5-0.75
MEL_181	502	MEL_181	664	32.6821	0.71	0.5-0.75
MEL_181	118	MEL_181	420	17.3453	0.71	0.5-0.75
MEL_181	688	MEL_181	348	53.3195	0.71	0.5-0.75
MEL_181	586	MEL_181	345	68.2597	0.71	0.5-0.75
MEL_181	586	MEL_181	348	64.8286	0.71	0.5-0.75
MEL_181	449	MEL_181	420	9.88123	0.71	0.5-0.75
MEL_181	358	MEL_181	348	14.6561	0.71	0.5-0.75
MEL_181	657	MEL_181	298	31.5117	0.71	0.5-0.75
MEL_181	705	MEL_181	358	63.8197	0.71	0.5-0.75
MEL_181	586	MEL_181	589	5.11763	0.71	0.5-0.75
MEL_181	586	MEL_181	151	26.4668	0.71	0.5-0.75
MEL_181	303	MEL_181	662	27.0032	0.71	0.5-0.75
MEL_181	348	MEL_181	662	46.0321	0.71	0.5-0.75
MEL_181	541	MEL_181	267	16.1191	0.71	0.5-0.75
MEL_181	298	MEL_181	664	19.5186	0.71	0.5-0.75
MEL_181	657	MEL_181	701	41.4495	0.71	0.5-0.75
MEL_181	657	MEL_181	662	11.2985	0.71	0.5-0.75
MEL_181	705	MEL_181	348	52.583	0.71	0.5-0.75
MEL_181	705	MEL_181	662	32.9115	0.71	0.5-0.75
MEL_181	589	MEL_181	348	67.4047	0.71	0.5-0.75
MEL_181	589	MEL_181	662	31.765	0.71	0.5-0.75
MEL_181	303	MEL_181	348	29.2536	0.71	0.5-0.75
MEL_181	480	MEL_181	420	16.7419	0.71	0.5-0.75
MEL_181	190	MEL_181	727	72.1205	0.71	0.5-0.75
MEL_181	303	MEL_181	292	15.3851	0.71	0.5-0.75
MEL_181	303	MEL_181	617	33.5511	0.71	0.5-0.75
MEL_181	190	MEL_181	586	33.784	0.71	0.5-0.75
MEL_181	688	MEL_181	662	33.9273	0.71	0.5-0.75
MEL_181	529	MEL_181	688	68.79	0.71	0.5-0.75
MEL_181	251	MEL_181	526	9.82338	0.71	0.5-0.75
MEL_181	610	MEL_181	662	27.0495	0.71	0.5-0.75
MEL_181	303	MEL_181	753	43.1787	0.71	0.5-0.75
MEL_181	727	MEL_181	348	69.2161	0.71	0.5-0.75
MEL_181	255	MEL_181	586	43.5322	0.71	0.5-0.75
MEL_181	298	MEL_181	132	55.9071	0.71	0.5-0.75
MEL_181	688	MEL_181	617	28.1972	0.71	0.5-0.75
MEL_181	727	MEL_181	662	65.9339	0.71	0.5-0.75
MEL_181	688	MEL_181	753	54.8712	0.71	0.5-0.75
MEL_181	303	MEL_181	298	8.91898	0.71	0.5-0.75
MEL_181	688	MEL_181	595	49.5849	0.71	0.5-0.75
MEL_181	688	MEL_181	358	65.4112	0.71	0.5-0.75
MEL_181	586	MEL_181	595	14.3394	0.71	0.5-0.75
MEL_181	688	MEL_181	303	30.3393	0.71	0.5-0.75
MEL_181	658	MEL_181	701	41.0883	0.71	0.5-0.75
MEL_181	658	MEL_181	348	52.0305	0.71	0.5-0.75
MEL_181	657	MEL_181	664	16.2821	0.71	0.5-0.75
MEL_181	478	MEL_181	420	13.3706	0.71	0.5-0.75
MEL_181	303	MEL_181	589	42.7806	0.71	0.5-0.75
MEL_181	617	MEL_181	348	62.2856	0.71	0.5-0.75
MEL_181	547	MEL_181	589	50.261	0.71	0.5-0.75
MEL_181	151	MEL_181	589	28.8393	0.71	0.5-0.75
MEL_181	657	MEL_181	705	38.7159	0.71	0.5-0.75
MEL_181	303	MEL_181	701	27.8042	0.71	0.5-0.75
MEL_181	595	MEL_181	662	32.1216	0.71	0.5-0.75
MEL_181	75	MEL_181	348	67.0502	0.71	0.5-0.75
MEL_181	499	MEL_181	298	25.0734	0.71	0.5-0.75
MEL_181	579	MEL_181	705	27.8444	0.71	0.5-0.75
MEL_181	303	MEL_181	685	27.081	0.71	0.5-0.75
MEL_181	189	MEL_181	589	32.3055	0.71	0.5-0.75
MEL_181	575	MEL_181	190	46.9418	0.71	0.5-0.75
MEL_181	579	MEL_181	75	64.0484	0.71	0.5-0.75
MEL_181	502	MEL_181	705	49.3053	0.71	0.5-0.75
MEL_181	609	MEL_181	662	23.7612	0.71	0.5-0.75
MEL_181	670	MEL_181	298	23.7385	0.71	0.5-0.75
MEL_181	657	MEL_181	727	67.5235	0.71	0.5-0.75
MEL_181	670	MEL_181	303	24.9775	0.71	0.5-0.75
MEL_181	727	MEL_181	705	45.3051	0.71	0.5-0.75
MEL_181	313	MEL_181	298	14.2749	0.71	0.5-0.75
MEL_181	75	MEL_181	595	60.0735	0.71	0.5-0.75
MEL_181	75	MEL_181	589	52.8051	0.71	0.5-0.75
MEL_181	190	MEL_181	705	65.2282	0.71	0.5-0.75
MEL_181	255	MEL_181	547	10.0222	0.71	0.5-0.75
MEL_181	727	MEL_181	701	36.5136	0.71	0.5-0.75
MEL_181	727	MEL_181	345	70.065	0.71	0.5-0.75
MEL_181	753	MEL_181	499	71.3231	0.71	0.5-0.75
MEL_181	688	MEL_181	75	88.0818	0.71	0.5-0.75
MEL_181	75	MEL_181	617	71.4702	0.71	0.5-0.75
MEL_181	617	MEL_181	132	67.0911	0.71	0.5-0.75
MEL_181	688	MEL_181	499	49.6833	0.71	0.5-0.75
MEL_181	190	MEL_181	595	38.9741	0.71	0.5-0.75
MEL_181	303	MEL_181	189	51.6841	0.71	0.5-0.75
MEL_181	670	MEL_181	190	55.7313	0.71	0.5-0.75
MEL_181	608	MEL_181	303	20.6371	0.71	0.5-0.75
MEL_181	255	MEL_181	589	42.2759	0.71	0.5-0.75
MEL_181	586	MEL_181	705	38.9067	0.71	0.5-0.75
MEL_181	617	MEL_181	662	28.7722	0.71	0.5-0.75
MEL_181	240	MEL_181	596	46.3117	0.71	0.5-0.75
MEL_181	609	MEL_181	727	43.1555	0.71	0.5-0.75
MEL_181	529	MEL_181	753	74.4521	0.71	0.5-0.75
MEL_181	240	MEL_181	662	19.6399	0.71	0.5-0.75
MEL_181	670	MEL_181	727	54.6978	0.71	0.5-0.75
MEL_181	529	MEL_181	701	67.6632	0.71	0.5-0.75
MEL_181	190	MEL_181	358	60.7204	0.71	0.5-0.75
MEL_181	628	MEL_181	190	49.4363	0.71	0.5-0.75
MEL_181	628	MEL_181	718	41.6728	0.71	0.5-0.75
MEL_181	753	MEL_181	586	40.5878	0.71	0.5-0.75
MEL_181	586	MEL_181	617	22.7786	0.71	0.5-0.75
MEL_181	688	MEL_181	132	80.9913	0.71	0.5-0.75
MEL_181	662	MEL_181	664	5.60551	0.71	0.5-0.75
MEL_181	541	MEL_181	271	18.9984	0.71	0.5-0.75
MEL_181	240	MEL_181	189	45.9573	0.71	0.5-0.75
MEL_181	240	MEL_181	727	78.2716	0.71	0.5-0.75
MEL_181	727	MEL_181	502	75.6012	0.71	0.5-0.75
MEL_181	529	MEL_181	727	82.9359	0.71	0.5-0.75
MEL_181	529	MEL_181	718	72.7129	0.71	0.5-0.75
MEL_181	240	MEL_181	519	11.687	0.71	0.5-0.75
MEL_181	75	MEL_181	662	60.2226	0.71	0.5-0.75
MEL_181	586	MEL_181	547	51.9452	0.71	0.5-0.75
MEL_181	502	MEL_181	348	17.5793	0.71	0.5-0.75
MEL_181	303	MEL_181	586	39.7807	0.71	0.5-0.75
MEL_181	657	MEL_181	688	41.6121	0.71	0.5-0.75
MEL_181	298	MEL_181	348	27.9222	0.71	0.5-0.75
MEL_181	657	MEL_181	303	35.1516	0.71	0.5-0.75
MEL_181	586	MEL_181	701	35.2979	0.71	0.5-0.75
MEL_181	298	MEL_181	705	27.7698	0.71	0.5-0.75
MEL_181	657	MEL_181	753	59.2906	0.71	0.5-0.75
MEL_181	753	MEL_181	662	58.622	0.71	0.5-0.75
MEL_181	579	MEL_181	662	34.2549	0.71	0.5-0.75
MEL_181	502	MEL_181	662	34.1232	0.71	0.5-0.75
MEL_181	688	MEL_181	586	48.5013	0.71	0.5-0.75
MEL_181	267	MEL_181	255	31.4115	0.71	0.5-0.75
MEL_181	688	MEL_181	519	55.6221	0.71	0.5-0.75
MEL_181	727	MEL_181	420	70.582	0.71	0.5-0.75
MEL_181	718	MEL_181	348	57.2886	0.71	0.5-0.75
MEL_181	718	MEL_181	662	47.6471	0.71	0.5-0.75
MEL_181	688	MEL_181	670	17.6434	0.71	0.5-0.75
MEL_181	705	MEL_181	595	42.7328	0.71	0.5-0.75
MEL_181	190	MEL_181	502	58.8475	0.71	0.5-0.75
MEL_181	579	MEL_181	718	28.3572	0.71	0.5-0.75
MEL_181	276	MEL_181	485	19.7217	0.71	0.5-0.75
MEL_181	529	MEL_181	670	54.9946	0.71	0.5-0.75
MEL_181	529	MEL_181	519	15.7948	0.71	0.5-0.75
MEL_181	240	MEL_181	589	47.1262	0.71	0.5-0.75
MEL_181	609	MEL_181	298	21.1214	0.71	0.5-0.75
MEL_181	426	MEL_181	420	11.4867	0.71	0.5-0.75
MEL_181	529	MEL_181	705	65.6628	0.71	0.5-0.75
MEL_181	190	MEL_181	718	66.9413	0.71	0.5-0.75
MEL_181	480	MEL_181	727	85.2427	0.71	0.5-0.75
MEL_181	123	MEL_181	132	14.3809	0.71	0.5-0.75
MEL_181	579	MEL_181	132	59.648	0.71	0.5-0.75
MEL_181	123	MEL_181	586	64.1854	0.71	0.5-0.75
MEL_181	657	MEL_181	589	23.8631	0.71	0.5-0.75
MEL_181	595	MEL_181	151	37.7636	0.71	0.5-0.75
MEL_181	657	MEL_181	345	59.6637	0.71	0.5-0.75
MEL_181	255	MEL_181	217	11.2477	0.71	0.5-0.75
MEL_181	45	MEL_181	75	15.8088	0.71	0.5-0.75
MEL_181	303	MEL_181	480	53.9587	0.71	0.5-0.75
MEL_181	727	MEL_181	685	59.4447	0.71	0.5-0.75
MEL_181	579	MEL_181	701	22.6093	0.71	0.5-0.75
MEL_181	27	MEL_181	348	55.641	0.71	0.5-0.75
MEL_181	240	MEL_181	685	43.0122	0.71	0.5-0.75
MEL_181	586	MEL_181	596	15.9016	0.71	0.5-0.75
MEL_181	508	MEL_181	298	17.8688	0.71	0.5-0.75
MEL_181	229	MEL_181	662	17.4641	0.71	0.5-0.75
MEL_196	208	MEL_196	160	11.4842	0.5	0.25-0.5
MEL_196	104	MEL_196	58	61.5176	0.5	0.25-0.5
MEL_196	185	MEL_196	160	12.1127	0.5	0.25-0.5
MEL_196	185	MEL_196	154	14.789	0.5	0.25-0.5
MEL_196	91	MEL_196	99	20.5836	0.5	0.25-0.5
MEL_196	91	MEL_196	72	38.8024	0.5	0.25-0.5
MEL_196	76	MEL_196	104	46.9418	0.5	0.25-0.5
MEL_196	208	MEL_196	214	18.1123	0.5	0.25-0.5
MEL_196	98	MEL_196	52	72.2579	0.5	0.25-0.5
MEL_196	76	MEL_196	98	41.7926	0.5	0.25-0.5
MEL_196	91	MEL_196	98	18.8032	0.5	0.25-0.5
MEL_196	154	MEL_196	52	64.358	0.5	0.25-0.5
MEL_196	76	MEL_196	58	58.2555	0.5	0.25-0.5
MEL_196	154	MEL_196	72	57.4213	0.5	0.25-0.5
MEL_196	76	MEL_196	52	72.7654	0.5	0.25-0.5
MEL_196	208	MEL_196	154	20.5636	0.5	0.25-0.5
MEL_196	91	MEL_196	52	82.9586	0.5	0.25-0.5
MEL_196	91	MEL_196	46	92.7016	0.5	0.25-0.5
MEL_196	104	MEL_196	46	67.4169	0.5	0.25-0.5
MEL_196	104	MEL_196	52	62.6795	0.5	0.25-0.5
MEL_196	59	MEL_196	72	42.0368	0.5	0.25-0.5
MEL_196	174	MEL_196	52	74.8597	0.5	0.25-0.5
MEL_196	104	MEL_196	154	29.8916	0.5	0.25-0.5
MEL_196	91	MEL_196	174	43.5553	0.5	0.25-0.5
MEL_197	142	MEL_197	69	61.0797	0.32	0.25-0.5
MEL_197	142	MEL_197	158	27.5533	0.32	0.25-0.5
MEL_197	158	MEL_197	69	53.3381	0.32	0.25-0.5
MEL_197	142	MEL_197	94	35.2117	0.32	0.25-0.5
MEL_197	158	MEL_197	134	14.3336	0.32	0.25-0.5
MEL_197	96	MEL_197	105	22.3357	0.32	0.25-0.5
MEL_197	158	MEL_197	105	12.3846	0.32	0.25-0.5
MEL_197	75	MEL_197	105	40.8989	0.32	0.25-0.5
MEL_197	150	MEL_197	134	15.5899	0.32	0.25-0.5
MEL_197	94	MEL_197	134	18.2612	0.32	0.25-0.5
MEL_197	142	MEL_197	105	33.587	0.32	0.25-0.5
MEL_197	69	MEL_197	105	43.6736	0.32	0.25-0.5
MEL_197	141	MEL_197	94	34.0291	0.32	0.25-0.5
MEL_197	158	MEL_197	75	49.9915	0.32	0.25-0.5
MEL_197	83	MEL_197	75	12.4622	0.32	0.25-0.5
MEL_197	134	MEL_197	105	20.8929	0.32	0.25-0.5
MEL_199	115	MEL_199	110	11.1332	0.82	0.75-1.0
MEL_199	267	MEL_199	3	29.9106	0.82	0.75-1.0
MEL_199	317	MEL_199	115	39.3838	0.82	0.75-1.0
MEL_199	53	MEL_199	115	41.2956	0.82	0.75-1.0
MEL_199	318	MEL_199	3	23.1573	0.82	0.75-1.0
MEL_199	115	MEL_199	3	30.5611	0.82	0.75-1.0
MEL_200	230	MEL_200	221	13.3526	0.31	0.25-0.5
MEL_200	221	MEL_200	236	12.6048	0.31	0.25-0.5
MEL_200	230	MEL_200	236	6.22038	0.31	0.25-0.5
MEL_200	230	MEL_200	217	14.3012	0.31	0.25-0.5
MEL_202	220	MEL_202	761	101.63	0.42	0.25-0.5
MEL_202	140	MEL_202	152	32.2786	0.42	0.25-0.5
MEL_202	243	MEL_202	210	38.9923	0.42	0.25-0.5
MEL_202	220	MEL_202	492	77.8771	0.42	0.25-0.5
MEL_202	200	MEL_202	420	44.4464	0.42	0.25-0.5
MEL_202	678	MEL_202	287	76.6902	0.42	0.25-0.5
MEL_202	764	MEL_202	298	116.675	0.42	0.25-0.5
MEL_202	167	MEL_202	152	23.5285	0.42	0.25-0.5
MEL_202	678	MEL_202	360	66.9738	0.42	0.25-0.5
MEL_202	764	MEL_202	761	8.58136	0.42	0.25-0.5
MEL_202	397	MEL_202	167	14.6525	0.42	0.25-0.5
MEL_202	387	MEL_202	167	26.762	0.42	0.25-0.5
MEL_202	298	MEL_202	287	10.7638	0.42	0.25-0.5
MEL_202	780	MEL_202	210	80.962	0.42	0.25-0.5
MEL_202	287	MEL_202	307	18.1893	0.42	0.25-0.5
MEL_202	780	MEL_202	287	93.757	0.42	0.25-0.5
MEL_202	761	MEL_202	329	71.9211	0.42	0.25-0.5
MEL_202	780	MEL_202	239	48.5282	0.42	0.25-0.5
MEL_202	780	MEL_202	761	12.7639	0.42	0.25-0.5
MEL_202	224	MEL_202	298	23.4492	0.42	0.25-0.5
MEL_202	277	MEL_202	780	82.7841	0.42	0.25-0.5
MEL_202	220	MEL_202	298	18.6836	0.42	0.25-0.5
MEL_202	277	MEL_202	287	12.7608	0.42	0.25-0.5
MEL_202	307	MEL_202	298	19.0956	0.42	0.25-0.5
MEL_202	167	MEL_202	200	35.8498	0.42	0.25-0.5
MEL_202	678	MEL_202	239	48.2262	0.42	0.25-0.5
MEL_202	770	MEL_202	780	19.6232	0.42	0.25-0.5
MEL_202	770	MEL_202	761	21.2556	0.42	0.25-0.5
MEL_202	560	MEL_202	492	12.3266	0.42	0.25-0.5
MEL_202	397	MEL_202	176	15.159	0.42	0.25-0.5
MEL_202	200	MEL_202	152	36.598	0.42	0.25-0.5
MEL_202	387	MEL_202	140	46.5585	0.42	0.25-0.5
MEL_202	387	MEL_202	761	57.1104	0.42	0.25-0.5
MEL_202	678	MEL_202	224	74.4867	0.42	0.25-0.5
MEL_202	220	MEL_202	287	18.0984	0.42	0.25-0.5
MEL_202	220	MEL_202	243	52.9659	0.42	0.25-0.5
MEL_202	780	MEL_202	243	44.6389	0.42	0.25-0.5
MEL_202	339	MEL_202	140	41.8185	0.42	0.25-0.5
MEL_202	387	MEL_202	360	40.2479	0.42	0.25-0.5
MEL_202	339	MEL_202	387	15.147	0.42	0.25-0.5
MEL_202	224	MEL_202	140	38.7504	0.42	0.25-0.5
MEL_202	287	MEL_202	140	55.1471	0.42	0.25-0.5
MEL_202	397	MEL_202	152	34.6677	0.42	0.25-0.5
MEL_202	210	MEL_202	239	33.0265	0.42	0.25-0.5
MEL_202	127	MEL_202	140	24.8767	0.42	0.25-0.5
MEL_202	780	MEL_202	298	104.051	0.42	0.25-0.5
MEL_202	780	MEL_202	307	95.7441	0.42	0.25-0.5
MEL_202	224	MEL_202	210	13.7599	0.42	0.25-0.5
MEL_202	780	MEL_202	200	65.0768	0.42	0.25-0.5
MEL_202	678	MEL_202	264	53.0452	0.42	0.25-0.5
MEL_202	678	MEL_202	140	63.8801	0.42	0.25-0.5
MEL_202	780	MEL_202	140	62.6769	0.42	0.25-0.5
MEL_202	140	MEL_202	360	71.8865	0.42	0.25-0.5
MEL_202	220	MEL_202	762	104.896	0.42	0.25-0.5
MEL_202	397	MEL_202	329	24.8665	0.42	0.25-0.5
MEL_202	387	MEL_202	176	15.6509	0.42	0.25-0.5
MEL_202	780	MEL_202	224	87.1533	0.42	0.25-0.5
MEL_202	387	MEL_202	136	53.3059	0.42	0.25-0.5
MEL_202	397	MEL_202	200	35.8397	0.42	0.25-0.5
MEL_202	220	MEL_202	210	14.5924	0.42	0.25-0.5
MEL_202	220	MEL_202	239	47.1188	0.42	0.25-0.5
MEL_202	764	MEL_202	769	14.905	0.42	0.25-0.5
MEL_202	387	MEL_202	127	65.8238	0.42	0.25-0.5
MEL_202	220	MEL_202	764	106.627	0.42	0.25-0.5
MEL_202	386	MEL_202	780	49.5843	0.42	0.25-0.5
MEL_202	378	MEL_202	140	51.5663	0.42	0.25-0.5
MEL_202	136	MEL_202	140	9.96041	0.42	0.25-0.5
MEL_202	764	MEL_202	780	14.8458	0.42	0.25-0.5
MEL_202	397	MEL_202	277	36.3004	0.42	0.25-0.5
MEL_202	764	MEL_202	678	41.2446	0.42	0.25-0.5
MEL_202	387	MEL_202	678	31.1347	0.42	0.25-0.5
MEL_202	397	MEL_202	140	47.1845	0.42	0.25-0.5
MEL_202	764	MEL_202	773	8.84698	0.42	0.25-0.5
MEL_202	140	MEL_202	200	20.3664	0.42	0.25-0.5
MEL_202	271	MEL_202	264	10.4926	0.42	0.25-0.5
MEL_202	220	MEL_202	780	94.2682	0.42	0.25-0.5
MEL_202	339	MEL_202	397	21.9753	0.42	0.25-0.5
MEL_202	277	MEL_202	140	43.1857	0.42	0.25-0.5
MEL_202	409	MEL_202	277	48.0306	0.42	0.25-0.5
MEL_202	224	MEL_202	307	24.7241	0.42	0.25-0.5
MEL_202	200	MEL_202	210	16.6997	0.42	0.25-0.5
MEL_202	287	MEL_202	224	18.9779	0.42	0.25-0.5
MEL_202	200	MEL_202	243	22.3329	0.42	0.25-0.5
MEL_202	271	MEL_202	239	31.7897	0.42	0.25-0.5
MEL_202	458	MEL_202	420	37.5601	0.42	0.25-0.5
MEL_202	280	MEL_202	287	11.0672	0.42	0.25-0.5
MEL_202	678	MEL_202	769	31.2729	0.42	0.25-0.5
MEL_202	339	MEL_202	780	56.0418	0.42	0.25-0.5
MEL_202	780	MEL_202	360	81.8924	0.42	0.25-0.5
MEL_202	780	MEL_202	264	65.8364	0.42	0.25-0.5
MEL_202	678	MEL_202	243	46.9794	0.42	0.25-0.5
MEL_202	277	MEL_202	761	91.2003	0.42	0.25-0.5
MEL_202	762	MEL_202	287	105.521	0.42	0.25-0.5
MEL_202	769	MEL_202	140	72.7694	0.42	0.25-0.5
MEL_202	127	MEL_202	176	52.3117	0.42	0.25-0.5
MEL_202	136	MEL_202	176	40.8081	0.42	0.25-0.5
MEL_202	764	MEL_202	224	98.8376	0.42	0.25-0.5
MEL_202	112	MEL_202	140	25.7669	0.42	0.25-0.5
MEL_202	458	MEL_202	329	62.794	0.42	0.25-0.5
MEL_202	387	MEL_202	492	48.2129	0.42	0.25-0.5
MEL_202	387	MEL_202	152	41.939	0.42	0.25-0.5
MEL_202	127	MEL_202	678	83.1066	0.42	0.25-0.5
MEL_202	307	MEL_202	764	109.234	0.42	0.25-0.5
MEL_202	387	MEL_202	764	59.664	0.42	0.25-0.5
MEL_202	70	MEL_202	360	91.7024	0.42	0.25-0.5
MEL_202	378	MEL_202	360	26.8874	0.42	0.25-0.5
MEL_202	458	MEL_202	243	68.6535	0.42	0.25-0.5
MEL_202	764	MEL_202	306	110.813	0.42	0.25-0.5
MEL_202	112	MEL_202	378	73.6104	0.42	0.25-0.5
MEL_202	468	MEL_202	140	58.3414	0.42	0.25-0.5
MEL_202	469	MEL_202	277	45.7865	0.42	0.25-0.5
MEL_202	397	MEL_202	764	66.5101	0.42	0.25-0.5
MEL_202	409	MEL_202	397	25.1992	0.42	0.25-0.5
MEL_202	764	MEL_202	176	58.4776	0.42	0.25-0.5
MEL_202	569	MEL_202	492	13.2749	0.42	0.25-0.5
MEL_202	770	MEL_202	200	78.1198	0.42	0.25-0.5
MEL_202	136	MEL_202	200	22.5299	0.42	0.25-0.5
MEL_202	264	MEL_202	239	24.0804	0.42	0.25-0.5
MEL_202	277	MEL_202	298	21.6225	0.42	0.25-0.5
MEL_202	70	MEL_202	176	40.7339	0.42	0.25-0.5
MEL_202	764	MEL_202	200	77.1289	0.42	0.25-0.5
MEL_202	468	MEL_202	387	42.4827	0.42	0.25-0.5
MEL_202	764	MEL_202	329	76.4095	0.42	0.25-0.5
MEL_202	764	MEL_202	770	14.2877	0.42	0.25-0.5
MEL_202	762	MEL_202	140	69.1263	0.42	0.25-0.5
MEL_202	458	MEL_202	360	78.6361	0.42	0.25-0.5
MEL_202	70	MEL_202	140	36.5706	0.42	0.25-0.5
MEL_202	127	MEL_202	378	68.0782	0.42	0.25-0.5
MEL_202	397	MEL_202	422	30.6179	0.42	0.25-0.5
MEL_202	764	MEL_202	421	94.3906	0.42	0.25-0.5
MEL_202	569	MEL_202	298	82.6413	0.42	0.25-0.5
MEL_202	720	MEL_202	287	92.5208	0.42	0.25-0.5
MEL_202	271	MEL_202	152	35.9093	0.42	0.25-0.5
MEL_202	277	MEL_202	678	68.644	0.42	0.25-0.5
MEL_202	397	MEL_202	780	54.6026	0.42	0.25-0.5
MEL_202	70	MEL_202	780	55.9528	0.42	0.25-0.5
MEL_202	271	MEL_202	762	86.2661	0.42	0.25-0.5
MEL_202	127	MEL_202	780	85.9379	0.42	0.25-0.5
MEL_202	422	MEL_202	140	59.0741	0.42	0.25-0.5
MEL_202	140	MEL_202	176	33.9153	0.42	0.25-0.5
MEL_202	780	MEL_202	167	61.7952	0.42	0.25-0.5
MEL_202	720	MEL_202	780	23.2444	0.42	0.25-0.5
MEL_202	422	MEL_202	167	23.792	0.42	0.25-0.5
MEL_202	277	MEL_202	224	12.7568	0.42	0.25-0.5
MEL_202	762	MEL_202	761	3.83863	0.42	0.25-0.5
MEL_202	339	MEL_202	152	45.7034	0.42	0.25-0.5
MEL_202	458	MEL_202	176	51.1765	0.42	0.25-0.5
MEL_202	387	MEL_202	329	23.4497	0.42	0.25-0.5
MEL_202	167	MEL_202	140	43.7413	0.42	0.25-0.5
MEL_202	397	MEL_202	127	62.4145	0.42	0.25-0.5
MEL_202	458	MEL_202	239	68.902	0.42	0.25-0.5
MEL_202	307	MEL_202	239	50.5221	0.42	0.25-0.5
MEL_202	678	MEL_202	761	43.1472	0.42	0.25-0.5
MEL_202	678	MEL_202	780	33.1007	0.42	0.25-0.5
MEL_202	780	MEL_202	176	46.7695	0.42	0.25-0.5
MEL_202	224	MEL_202	200	25.867	0.42	0.25-0.5
MEL_202	678	MEL_202	298	87.3816	0.42	0.25-0.5
MEL_202	780	MEL_202	757	12.8096	0.42	0.25-0.5
MEL_202	271	MEL_202	224	13.3968	0.42	0.25-0.5
MEL_206	145	MEL_206	359	35.857	0.81	0.75-1.0
MEL_206	246	MEL_206	145	20.0501	0.81	0.75-1.0
MEL_206	17	MEL_206	9	12.0746	0.81	0.75-1.0
MEL_206	17	MEL_206	12	8.54108	0.81	0.75-1.0
MEL_206	236	MEL_206	17	33.0397	0.81	0.75-1.0
MEL_206	69	MEL_206	61	16.1452	0.81	0.75-1.0
MEL_206	375	MEL_206	250	35.7586	0.81	0.75-1.0
MEL_206	236	MEL_206	61	24.0781	0.81	0.75-1.0
MEL_206	194	MEL_206	265	12.6922	0.81	0.75-1.0
MEL_206	236	MEL_206	9	38.576	0.81	0.75-1.0
MEL_206	374	MEL_206	145	33.2798	0.81	0.75-1.0
MEL_206	77	MEL_206	61	20.4759	0.81	0.75-1.0
MEL_206	69	MEL_206	359	53.7483	0.81	0.75-1.0
MEL_206	9	MEL_206	61	31.6294	0.81	0.75-1.0
MEL_206	69	MEL_206	17	36.061	0.81	0.75-1.0
MEL_206	189	MEL_206	250	13.566	0.81	0.75-1.0
MEL_206	373	MEL_206	359	15.4377	0.81	0.75-1.0
MEL_207	68	MEL_207	103	14.3681	0.85	0.75-1.0
MEL_207	68	MEL_207	80	11.8988	0.85	0.75-1.0
MEL_207	51	MEL_207	80	21.9013	0.85	0.75-1.0
MEL_207	51	MEL_207	62	19.512	0.85	0.75-1.0
MEL_207	68	MEL_207	62	17.5805	0.85	0.75-1.0
MEL_207	51	MEL_207	103	14.9658	0.85	0.75-1.0
MEL_207	68	MEL_207	51	12.3683	0.85	0.75-1.0
MEL_207	84	MEL_207	103	12.648	0.85	0.75-1.0
MEL_207	95	MEL_207	80	19.049	0.85	0.75-1.0
MEL_213b	37	MEL_213b	32	4.95738	0.85	0.75-1.0
MEL_213b	37	MEL_213b	27	13.7034	0.85	0.75-1.0
MEL_213b	37	MEL_213b	81	25.3223	0.85	0.75-1.0
MEL_214	193	MEL_214	62	49.8434	0.37	0.25-0.5
MEL_214	193	MEL_214	133	39.2204	0.37	0.25-0.5
MEL_216	54	MEL_216	576	20.0675	0.54	0.5-0.75
MEL_216	54	MEL_216	999	26.4561	0.54	0.5-0.75
MEL_216	811	MEL_216	1050	13.5298	0.54	0.5-0.75
MEL_216	978	MEL_216	948	13.5218	0.54	0.5-0.75
MEL_216	999	MEL_216	576	27.4713	0.54	0.5-0.75
MEL_216	999	MEL_216	1034	14.3732	0.54	0.5-0.75
MEL_216	1486	MEL_216	1424	19.758	0.54	0.5-0.75
MEL_216	826	MEL_216	1070	31.7227	0.54	0.5-0.75
MEL_216	1386	MEL_216	1352	11.3655	0.54	0.5-0.75
MEL_216	588	MEL_216	576	8.24966	0.54	0.5-0.75
MEL_216	884	MEL_216	887	5.17582	0.54	0.5-0.75
MEL_216	1397	MEL_216	1424	10.8611	0.54	0.5-0.75
MEL_216	54	MEL_216	588	22.2182	0.54	0.5-0.75
MEL_216	1486	MEL_216	1423	17.778	0.54	0.5-0.75
MEL_216	826	MEL_216	830	12.4902	0.54	0.5-0.75
MEL_216	674	MEL_216	830	32.4278	0.54	0.5-0.75
MEL_216	873	MEL_216	865	18.9817	0.54	0.5-0.75
MEL_216	1424	MEL_216	1417	8.81916	0.54	0.5-0.75
MEL_216	726	MEL_216	1071	13.3715	0.54	0.5-0.75
MEL_216	865	MEL_216	830	22.7596	0.54	0.5-0.75
MEL_216	726	MEL_216	1074	12.9698	0.54	0.5-0.75
MEL_216	726	MEL_216	830	25.3733	0.54	0.5-0.75
MEL_216	1050	MEL_216	784	10.2827	0.54	0.5-0.75
MEL_216	1071	MEL_216	830	23.7764	0.54	0.5-0.75
MEL_216	1386	MEL_216	1423	24.5933	0.54	0.5-0.75
MEL_216	1386	MEL_216	1417	22.9545	0.54	0.5-0.75
MEL_216	594	MEL_216	576	11.805	0.54	0.5-0.75
MEL_216	1273	MEL_216	1276	5.25477	0.54	0.5-0.75
MEL_216	978	MEL_216	1035	14.5678	0.54	0.5-0.75
MEL_216	1424	MEL_216	1418	8.81229	0.54	0.5-0.75
MEL_216	584	MEL_216	63	16.6115	0.54	0.5-0.75
MEL_216	1399	MEL_216	1417	11.867	0.54	0.5-0.75
MEL_216	143	MEL_216	152	24.4066	0.54	0.5-0.75
MEL_216	1397	MEL_216	1423	13.9545	0.54	0.5-0.75
MEL_216	826	MEL_216	671	24.0074	0.54	0.5-0.75
MEL_216	132	MEL_216	152	10.2303	0.54	0.5-0.75
MEL_216	898	MEL_216	887	9.82876	0.54	0.5-0.75
MEL_216	1486	MEL_216	1417	18.5597	0.54	0.5-0.75
MEL_216	826	MEL_216	726	28.9436	0.54	0.5-0.75
MEL_216	826	MEL_216	1074	35.1943	0.54	0.5-0.75
MEL_216	118	MEL_216	152	9.77294	0.54	0.5-0.75
MEL_216	726	MEL_216	671	20.328	0.54	0.5-0.75
MEL_216	486	MEL_216	201	33.622	0.54	0.5-0.75
MEL_216	1394	MEL_216	1424	13.1237	0.54	0.5-0.75
MEL_216	1394	MEL_216	1417	13.9392	0.54	0.5-0.75
MEL_216	201	MEL_216	152	26.5772	0.54	0.5-0.75
MEL_216	1284	MEL_216	1359	12.2602	0.54	0.5-0.75
MEL_216	1486	MEL_216	1386	38.6193	0.54	0.5-0.75
MEL_216	596	MEL_216	576	14.1889	0.54	0.5-0.75
MEL_216	679	MEL_216	671	12.7783	0.54	0.5-0.75
MEL_216	687	MEL_216	674	19.8443	0.54	0.5-0.75
MEL_216	1399	MEL_216	1424	13.9083	0.54	0.5-0.75
MEL_216	1324	MEL_216	1273	32.0425	0.54	0.5-0.75
MEL_216	1319	MEL_216	1423	30.6454	0.54	0.5-0.75
MEL_216	1319	MEL_216	1424	27.8211	0.54	0.5-0.75
MEL_219	156	MEL_219	41	17.1967	0.77	0.75-1.0
MEL_219	156	MEL_219	287	19.7297	0.77	0.75-1.0
MEL_219	156	MEL_219	125	11.8067	0.77	0.75-1.0
MEL_219	300	MEL_219	271	16.3174	0.77	0.75-1.0
MEL_219	234	MEL_219	271	19.0893	0.77	0.75-1.0
MEL_219	41	MEL_219	125	16.2051	0.77	0.75-1.0
MEL_219	156	MEL_219	284	15.5832	0.77	0.75-1.0
MEL_219	287	MEL_219	219	11.8887	0.77	0.75-1.0
MEL_219	156	MEL_219	219	27.0023	0.77	0.75-1.0
MEL_219	281	MEL_219	125	18.2228	0.77	0.75-1.0
MEL_219	72	MEL_219	284	33.7602	0.77	0.75-1.0
MEL_219	41	MEL_219	307	43.8217	0.77	0.75-1.0
MEL_219	156	MEL_219	234	43.9895	0.77	0.75-1.0
MEL_219	41	MEL_219	284	31.0434	0.77	0.75-1.0
MEL_219	73	MEL_219	307	20.0982	0.77	0.75-1.0
MEL_219	156	MEL_219	252	20.1249	0.77	0.75-1.0
MEL_219	156	MEL_219	307	30.4415	0.77	0.75-1.0
MEL_219	265	MEL_219	307	20.6732	0.77	0.75-1.0
MEL_219	293	MEL_219	252	18.1487	0.77	0.75-1.0
MEL_219	234	MEL_219	307	23.0342	0.77	0.75-1.0
MEL_219	41	MEL_219	234	56.2784	0.77	0.75-1.0
MEL_219	234	MEL_219	87	35.1885	0.77	0.75-1.0
MEL_219	156	MEL_219	265	41.2759	0.77	0.75-1.0
MEL_219	29	MEL_219	234	69.0768	0.77	0.75-1.0
MEL_219	144	MEL_219	234	59.6136	0.77	0.75-1.0
MEL_219	156	MEL_219	224	35.5372	0.77	0.75-1.0
MEL_219	234	MEL_219	265	11.4755	0.77	0.75-1.0
MEL_219	73	MEL_219	234	40.7971	0.77	0.75-1.0
MEL_219	20	MEL_219	24	6.71043	0.77	0.75-1.0
MEL_219	125	MEL_219	234	49.4984	0.77	0.75-1.0
MEL_219	41	MEL_219	280	33.9075	0.77	0.75-1.0
MEL_219	156	MEL_219	281	15.7557	0.77	0.75-1.0
MEL_219	234	MEL_219	224	11.6625	0.77	0.75-1.0
MEL_219	293	MEL_219	307	16.2997	0.77	0.75-1.0
MEL_219	280	MEL_219	29	50.4756	0.77	0.75-1.0
MEL_219	287	MEL_219	271	22.1796	0.77	0.75-1.0
MEL_219	219	MEL_219	284	14.5623	0.77	0.75-1.0
MEL_219	73	MEL_219	284	32.0548	0.77	0.75-1.0
MEL_219	156	MEL_219	271	41.8991	0.77	0.75-1.0
MEL_219	144	MEL_219	125	19.3655	0.77	0.75-1.0
MEL_219	41	MEL_219	224	48.9034	0.77	0.75-1.0
MEL_219	73	MEL_219	287	32.3648	0.77	0.75-1.0
MEL_219	29	MEL_219	265	69.4608	0.77	0.75-1.0
MEL_219	73	MEL_219	293	30.972	0.77	0.75-1.0
MEL_219	156	MEL_219	293	25.5958	0.77	0.75-1.0
MEL_219	41	MEL_219	287	35.7181	0.77	0.75-1.0
MEL_219	41	MEL_219	281	31.5036	0.77	0.75-1.0
MEL_219	307	MEL_219	224	11.5107	0.77	0.75-1.0
MEL_219	41	MEL_219	231	62.7746	0.77	0.75-1.0
MEL_219	281	MEL_219	234	38.1615	0.77	0.75-1.0
MEL_219	125	MEL_219	252	21.2723	0.77	0.75-1.0
MEL_219	300	MEL_219	29	65.5709	0.77	0.75-1.0
MEL_219	41	MEL_219	219	40.946	0.77	0.75-1.0
MEL_219	281	MEL_219	252	4.45747	0.77	0.75-1.0
MEL_219	287	MEL_219	29	51.3535	0.77	0.75-1.0
MEL_219	300	MEL_219	33	59.1346	0.77	0.75-1.0
MEL_219	29	MEL_219	284	47.5109	0.77	0.75-1.0
MEL_219	29	MEL_219	219	54.0095	0.77	0.75-1.0
MEL_219	144	MEL_219	139	8.71239	0.77	0.75-1.0
MEL_219	234	MEL_219	219	17.7473	0.77	0.75-1.0
MEL_219	281	MEL_219	284	9.07902	0.77	0.75-1.0
MEL_219	307	MEL_219	271	27.4172	0.77	0.75-1.0
MEL_219	29	MEL_219	307	52.5844	0.77	0.75-1.0
MEL_219	293	MEL_219	29	55.4097	0.77	0.75-1.0
MEL_219	280	MEL_219	125	21.5915	0.77	0.75-1.0
MEL_219	125	MEL_219	284	20.7919	0.77	0.75-1.0
MEL_219	281	MEL_219	29	49.0084	0.77	0.75-1.0
MEL_219	234	MEL_219	284	30.5492	0.77	0.75-1.0
MEL_219	293	MEL_219	33	48.7869	0.77	0.75-1.0
MEL_228	44	MEL_228	33	14.2807	0.46	0.25-0.5
MEL_228	44	MEL_228	34	10.5932	0.46	0.25-0.5
MEL_231	600	MEL_231	800	14.3346	0.85	0.75-1.0
MEL_231	488	MEL_231	496	12.2886	0.85	0.75-1.0
MEL_231	499	MEL_231	522	16.3462	0.85	0.75-1.0
MEL_231	455	MEL_231	445	13.0645	0.85	0.75-1.0
MEL_231	600	MEL_231	626	42.4011	0.85	0.75-1.0
MEL_231	391	MEL_231	402	14.8832	0.85	0.75-1.0
MEL_231	726	MEL_231	723	7.82034	0.85	0.75-1.0
MEL_231	489	MEL_231	300	24.4931	0.85	0.75-1.0
MEL_231	600	MEL_231	723	41.1105	0.85	0.75-1.0
MEL_231	623	MEL_231	633	25.2792	0.85	0.75-1.0
MEL_231	489	MEL_231	496	10.655	0.85	0.75-1.0
MEL_231	455	MEL_231	397	39.802	0.85	0.75-1.0
MEL_231	633	MEL_231	522	19.3592	0.85	0.75-1.0
MEL_231	623	MEL_231	600	43.0144	0.85	0.75-1.0
MEL_231	489	MEL_231	499	15.6205	0.85	0.75-1.0
MEL_231	623	MEL_231	605	47.1141	0.85	0.75-1.0
MEL_231	600	MEL_231	726	44.3284	0.85	0.75-1.0
MEL_231	518	MEL_231	522	8.86281	0.85	0.75-1.0
MEL_231	726	MEL_231	800	35.9807	0.85	0.75-1.0
MEL_231	626	MEL_231	800	43.3235	0.85	0.75-1.0
MEL_231	622	MEL_231	800	44.4269	0.85	0.75-1.0
MEL_231	622	MEL_231	633	23.6609	0.85	0.75-1.0
MEL_231	489	MEL_231	26	13.4549	0.85	0.75-1.0
MEL_232	232	MEL_232	250	24.1451	0.1	0-0.25
MEL_232	232	MEL_232	195	41.6573	0.1	0-0.25
MEL_232	420	MEL_232	409	34.1585	0.1	0-0.25
MEL_232	375	MEL_232	420	27.3104	0.1	0-0.25
MEL_232	420	MEL_232	404	48.247	0.1	0-0.25
MEL_232	375	MEL_232	362	35.5971	0.1	0-0.25
MEL_232	420	MEL_232	362	28.2865	0.1	0-0.25
MEL_232	195	MEL_232	76	68.6349	0.1	0-0.25
MEL_232	65	MEL_232	127	32.4902	0.1	0-0.25
MEL_232	21	MEL_232	65	51.2987	0.1	0-0.25
MEL_232	65	MEL_232	76	20.2727	0.1	0-0.25
MEL_232	250	MEL_232	195	58.7744	0.1	0-0.25
MEL_232	375	MEL_232	409	45.5177	0.1	0-0.25
MEL_232	409	MEL_232	362	36.2352	0.1	0-0.25
MEL_232	375	MEL_232	404	53.4998	0.1	0-0.25
MEL_232	250	MEL_232	127	67.1687	0.1	0-0.25
MEL_232	250	MEL_232	65	78.6537	0.1	0-0.25
MEL_232	195	MEL_232	65	78.5308	0.1	0-0.25
MEL_232	79	MEL_232	65	27.2852	0.1	0-0.25
MEL_232	375	MEL_232	250	78.5779	0.1	0-0.25
MEL_232	76	MEL_232	127	38.9431	0.1	0-0.25
MEL_232	362	MEL_232	404	48.1653	0.1	0-0.25
MEL_232	431	MEL_232	409	64.1641	0.1	0-0.25
MEL_232	157	MEL_232	195	48.698	0.1	0-0.25
MEL_232	167	MEL_232	195	32.4901	0.1	0-0.25
MEL_232	232	MEL_232	127	52.28	0.1	0-0.25
MEL_232	195	MEL_232	127	80.4343	0.1	0-0.25
MEL_232	167	MEL_232	127	80.5755	0.1	0-0.25
MEL_232	138	MEL_232	65	53.4627	0.1	0-0.25
MEL_232	185	MEL_232	195	27.6931	0.1	0-0.25
MEL_232	232	MEL_232	65	60.9143	0.1	0-0.25
MEL_234	82	MEL_234	57	16.0748	0.65	0.5-0.75
MEL_243	74	MEL_243	26	8.79239	0.78	0.75-1.0
MEL_243	94	MEL_243	9	14.8161	0.78	0.75-1.0
MEL_243	94	MEL_243	4	29.1074	0.78	0.75-1.0
MEL_247	385	MEL_247	138	43.0664	0.64	0.5-0.75
MEL_247	385	MEL_247	235	35.511	0.64	0.5-0.75
MEL_247	361	MEL_247	138	15.4549	0.64	0.5-0.75
MEL_247	153	MEL_247	138	22.6493	0.64	0.5-0.75
MEL_247	362	MEL_247	138	13.3412	0.64	0.5-0.75
MEL_247	361	MEL_247	235	16.3795	0.64	0.5-0.75
MEL_247	385	MEL_247	231	30.429	0.64	0.5-0.75
MEL_247	385	MEL_247	383	6.24114	0.64	0.5-0.75
MEL_247	385	MEL_247	153	33.7779	0.64	0.5-0.75
MEL_247	361	MEL_247	385	44.0704	0.64	0.5-0.75
MEL_247	236	MEL_247	138	13.6612	0.64	0.5-0.75
MEL_247	153	MEL_247	235	25.4802	0.64	0.5-0.75
MEL_247	290	MEL_247	138	35.7278	0.64	0.5-0.75
MEL_247	138	MEL_247	235	11.815	0.64	0.5-0.75
MEL_249	120	MEL_249	44	13.1772	0.8	0.75-1.0
MEL_249	24	MEL_249	44	27.8054	0.8	0.75-1.0
MEL_249	36	MEL_249	63	16.7921	0.8	0.75-1.0
MEL_249	120	MEL_249	45	15.7015	0.8	0.75-1.0
MEL_249	36	MEL_249	44	9.10373	0.8	0.75-1.0
MEL_249	63	MEL_249	45	14.6723	0.8	0.75-1.0
MEL_249	63	MEL_249	44	18.0849	0.8	0.75-1.0
MEL_249	71	MEL_249	63	22.9749	0.8	0.75-1.0
MEL_249	71	MEL_249	44	25.766	0.8	0.75-1.0
MEL_249	24	MEL_249	63	25.4855	0.8	0.75-1.0
MEL_249	24	MEL_249	45	26.0755	0.8	0.75-1.0
MEL_249	64	MEL_249	44	16.3163	0.8	0.75-1.0
MEL_249	36	MEL_249	64	14.7991	0.8	0.75-1.0
MEL_251b	42	MEL_251b	77	25.1264	0.79	0.75-1.0
MEL_252	90	MEL_252	124	30.769	0.91	0.75-1.0
MEL_252	77	MEL_252	90	33.3284	0.91	0.75-1.0
MEL_255	388	MEL_255	92	12.9036	0.87	0.75-1.0
MEL_255	190	MEL_255	92	14.9754	0.87	0.75-1.0
MEL_255	190	MEL_255	195	15.7614	0.87	0.75-1.0
MEL_255	231	MEL_255	126	30.0422	0.87	0.75-1.0
MEL_255	92	MEL_255	126	38.2564	0.87	0.75-1.0
MEL_259	116	MEL_259	124	14.6257	0.64	0.5-0.75
MEL_259	116	MEL_259	89	21.963	0.64	0.5-0.75
MEL_259	171	MEL_259	139	22.0678	0.64	0.5-0.75
MEL_259	124	MEL_259	119	8.17023	0.64	0.5-0.75
MEL_259	124	MEL_259	89	17.2823	0.64	0.5-0.75
MEL_259	124	MEL_259	48	40.3791	0.64	0.5-0.75
MEL_259	124	MEL_259	139	22.18	0.64	0.5-0.75
MEL_259	86	MEL_259	171	29.4897	0.64	0.5-0.75
MEL_259	86	MEL_259	124	22.8684	0.64	0.5-0.75
MEL_259	86	MEL_259	145	13.4814	0.64	0.5-0.75
MEL_259	86	MEL_259	60	26.3429	0.64	0.5-0.75
MEL_260	99	MEL_260	92	10.6823	0.75	0.5-0.75
MEL_260	162	MEL_260	124	15.1026	0.75	0.5-0.75
MEL_260	50	MEL_260	32	15.7215	0.75	0.5-0.75
MEL_260	50	MEL_260	159	31.8973	0.75	0.5-0.75
MEL_260	236	MEL_260	325	33.6355	0.75	0.5-0.75
MEL_260	78	MEL_260	92	21.3231	0.75	0.5-0.75
MEL_260	32	MEL_260	92	22.065	0.75	0.5-0.75
MEL_260	50	MEL_260	92	15.6691	0.75	0.5-0.75
MEL_260	92	MEL_260	325	25.7109	0.75	0.5-0.75
MEL_260	50	MEL_260	93	13.9081	0.75	0.5-0.75
MEL_260	227	MEL_260	213	14.9416	0.75	0.5-0.75
MEL_260	50	MEL_260	325	38.2723	0.75	0.5-0.75
MEL_260	236	MEL_260	123	18.6813	0.75	0.5-0.75
MEL_260	40	MEL_260	92	30.0989	0.75	0.5-0.75
MEL_260	236	MEL_260	92	49.5037	0.75	0.5-0.75
MEL_260	50	MEL_260	213	43.1115	0.75	0.5-0.75
MEL_260	236	MEL_260	124	22.3035	0.75	0.5-0.75
MEL_260	92	MEL_260	53	21.2038	0.75	0.5-0.75
MEL_260	189	MEL_260	93	10.8288	0.75	0.5-0.75
MEL_260	32	MEL_260	159	36.7891	0.75	0.5-0.75
MEL_260	78	MEL_260	159	42.2599	0.75	0.5-0.75
MEL_260	189	MEL_260	124	39.1886	0.75	0.5-0.75
MEL_260	274	MEL_260	92	53.8171	0.75	0.5-0.75
MEL_260	314	MEL_260	213	22.1209	0.75	0.5-0.75
MEL_260	189	MEL_260	53	17.0448	0.75	0.5-0.75
MEL_260	99	MEL_260	325	20.2973	0.75	0.5-0.75
MEL_260	312	MEL_260	325	15.1193	0.75	0.5-0.75
MEL_260	314	MEL_260	92	38.231	0.75	0.5-0.75
MEL_260	162	MEL_260	123	16.7255	0.75	0.5-0.75
MEL_260	289	MEL_260	219	18.7626	0.75	0.5-0.75
MEL_260	219	MEL_260	53	50.3594	0.75	0.5-0.75
MEL_260	189	MEL_260	231	32.3202	0.75	0.5-0.75
MEL_260	161	MEL_260	325	27.9724	0.75	0.5-0.75
MEL_260	236	MEL_260	213	31.8011	0.75	0.5-0.75
MEL_260	299	MEL_260	325	35.8608	0.75	0.5-0.75
MEL_260	159	MEL_260	53	39.6671	0.75	0.5-0.75
MEL_261	199	MEL_261	145	29.1997	0.55	0.5-0.75
MEL_261	199	MEL_261	137	30.7391	0.55	0.5-0.75
MEL_261	199	MEL_261	168	24.497	0.55	0.5-0.75
MEL_261	137	MEL_261	168	15.6382	0.55	0.5-0.75
MEL_261	145	MEL_261	168	22.7157	0.55	0.5-0.75
MEL_261	78	MEL_261	94	33.3867	0.55	0.5-0.75
MEL_261	199	MEL_261	189	18.612	0.55	0.5-0.75
MEL_261	145	MEL_261	189	34.2769	0.55	0.5-0.75
MEL_261	21	MEL_261	3	52.8427	0.55	0.5-0.75
MEL_261	21	MEL_261	68	43.584	0.55	0.5-0.75
MEL_261	7	MEL_261	68	79.0624	0.55	0.5-0.75
MEL_261	7	MEL_261	94	83.9853	0.55	0.5-0.75
MEL_261	20	MEL_261	3	50.0909	0.55	0.5-0.75
MEL_261	7	MEL_261	168	92.3759	0.55	0.5-0.75
MEL_261	7	MEL_261	54	77.0499	0.55	0.5-0.75
MEL_261	145	MEL_261	170	18.6264	0.55	0.5-0.75
MEL_261	199	MEL_261	94	26.1852	0.55	0.5-0.75
MEL_261	7	MEL_261	78	79.7236	0.55	0.5-0.75
MEL_261	78	MEL_261	54	26.443	0.55	0.5-0.75
MEL_261	145	MEL_261	195	35.2807	0.55	0.5-0.75
MEL_261	104	MEL_261	94	21.9428	0.55	0.5-0.75
MEL_261	7	MEL_261	137	80.214	0.55	0.5-0.75
MEL_262	208	MEL_262	166	34.2225	0.34	0.25-0.5
MEL_262	55	MEL_262	48	23.317	0.34	0.25-0.5
MEL_262	253	MEL_262	208	21.4834	0.34	0.25-0.5
MEL_262	168	MEL_262	166	5.48324	0.34	0.25-0.5
MEL_262	123	MEL_262	138	25.4156	0.34	0.25-0.5
MEL_262	123	MEL_262	116	13.4764	0.34	0.25-0.5
MEL_275	633	MEL_275	625	12.9358	0.64	0.5-0.75
MEL_275	504	MEL_275	511	8.36311	0.64	0.5-0.75
MEL_275	494	MEL_275	478	14.872	0.64	0.5-0.75
MEL_275	537	MEL_275	754	21.9732	0.64	0.5-0.75
MEL_275	377	MEL_275	458	23.9999	0.64	0.5-0.75
MEL_275	609	MEL_275	712	15.0557	0.64	0.5-0.75
MEL_275	989	MEL_275	486	102.61	0.64	0.5-0.75
MEL_275	376	MEL_275	436	9.7869	0.64	0.5-0.75
MEL_275	436	MEL_275	383	17.7852	0.64	0.5-0.75
MEL_275	511	MEL_275	556	29.2214	0.64	0.5-0.75
MEL_275	463	MEL_275	625	29.6752	0.64	0.5-0.75
MEL_275	463	MEL_275	436	20.8209	0.64	0.5-0.75
MEL_275	539	MEL_275	486	14.5604	0.64	0.5-0.75
MEL_275	867	MEL_275	815	15.8788	0.64	0.5-0.75
MEL_275	463	MEL_275	556	16.71	0.64	0.5-0.75
MEL_275	494	MEL_275	486	14.3447	0.64	0.5-0.75
MEL_275	815	MEL_275	806	12.4136	0.64	0.5-0.75
MEL_275	983	MEL_275	989	13.9335	0.64	0.5-0.75
MEL_275	377	MEL_275	436	10.5622	0.64	0.5-0.75
MEL_275	475	MEL_275	436	33.917	0.64	0.5-0.75
MEL_275	815	MEL_275	801	21.9355	0.64	0.5-0.75
MEL_275	494	MEL_275	625	29.3535	0.64	0.5-0.75
MEL_275	475	MEL_275	504	19.438	0.64	0.5-0.75
MEL_275	382	MEL_275	511	30.5608	0.64	0.5-0.75
MEL_275	319	MEL_275	436	19.2869	0.64	0.5-0.75
MEL_275	376	MEL_275	511	26.7974	0.64	0.5-0.75
MEL_275	378	MEL_275	436	12.7035	0.64	0.5-0.75
MEL_275	475	MEL_275	989	100.668	0.64	0.5-0.75
MEL_275	309	MEL_275	383	13.3587	0.64	0.5-0.75
MEL_275	494	MEL_275	556	35.8152	0.64	0.5-0.75
MEL_275	376	MEL_275	458	20.3724	0.64	0.5-0.75
MEL_275	989	MEL_275	712	73.8748	0.64	0.5-0.75
MEL_275	50	MEL_275	991	62.273	0.64	0.5-0.75
MEL_275	504	MEL_275	486	18.0056	0.64	0.5-0.75
MEL_275	539	MEL_275	754	23.6004	0.64	0.5-0.75
MEL_275	463	MEL_275	458	9.71081	0.64	0.5-0.75
MEL_275	754	MEL_275	556	20.6797	0.64	0.5-0.75
MEL_275	762	MEL_275	712	14.7294	0.64	0.5-0.75
MEL_275	746	MEL_275	556	16.5876	0.64	0.5-0.75
MEL_275	463	MEL_275	486	26.775	0.64	0.5-0.75
MEL_275	504	MEL_275	556	29.1662	0.64	0.5-0.75
MEL_275	556	MEL_275	486	37.3682	0.64	0.5-0.75
MEL_275	746	MEL_275	754	11.8147	0.64	0.5-0.75
MEL_275	463	MEL_275	459	9.00888	0.64	0.5-0.75
MEL_275	378	MEL_275	511	24.9354	0.64	0.5-0.75
MEL_276	71	MEL_276	35	44.1382	0.67	0.5-0.75
MEL_276	35	MEL_276	32	5.30573	0.67	0.5-0.75
MEL_278	124	MEL_278	112	18.2539	0.78	0.75-1.0
MEL_278	106	MEL_278	101	6.63919	0.78	0.75-1.0
MEL_278	22	MEL_278	124	33.3774	0.78	0.75-1.0
MEL_278	124	MEL_278	101	33.9816	0.78	0.75-1.0
MEL_278	124	MEL_278	106	30.481	0.78	0.75-1.0
MEL_279	56	MEL_279	43	19.8228	0.44	0.25-0.5
MEL_279	49	MEL_279	43	9.85095	0.44	0.25-0.5
MEL_279	31	MEL_279	26	8.56458	0.44	0.25-0.5
MEL_279	56	MEL_279	65	14.2146	0.44	0.25-0.5
MEL_279	43	MEL_279	31	18.3452	0.44	0.25-0.5
MEL_280	195	MEL_280	39	42.2091	0.25	0-0.25
MEL_280	191	MEL_280	242	49.2972	0.25	0-0.25
MEL_280	195	MEL_280	410	54.6909	0.25	0-0.25
MEL_280	195	MEL_280	35	32.1813	0.25	0-0.25
MEL_280	340	MEL_280	402	51.1345	0.25	0-0.25
MEL_280	205	MEL_280	242	50.1114	0.25	0-0.25
MEL_280	417	MEL_280	427	24.6438	0.25	0-0.25
MEL_280	417	MEL_280	339	76.7886	0.25	0-0.25
MEL_280	416	MEL_280	39	54.4207	0.25	0-0.25
MEL_280	340	MEL_280	343	9.14443	0.25	0-0.25
MEL_280	416	MEL_280	343	68.078	0.25	0-0.25
MEL_280	195	MEL_280	416	56.352	0.25	0-0.25
MEL_280	208	MEL_280	168	11.9077	0.25	0-0.25
MEL_280	191	MEL_280	206	12.7573	0.25	0-0.25
MEL_280	329	MEL_280	416	69.0823	0.25	0-0.25
MEL_280	191	MEL_280	416	55.4986	0.25	0-0.25
MEL_280	218	MEL_280	205	33.004	0.25	0-0.25
MEL_280	205	MEL_280	416	61.3685	0.25	0-0.25
MEL_280	356	MEL_280	417	38.7033	0.25	0-0.25
MEL_280	440	MEL_280	417	39.263	0.25	0-0.25
MEL_280	35	MEL_280	45	15.1693	0.25	0-0.25
MEL_280	195	MEL_280	45	40.4519	0.25	0-0.25
MEL_280	195	MEL_280	340	62.4029	0.25	0-0.25
MEL_280	195	MEL_280	16	36.1746	0.25	0-0.25
MEL_280	195	MEL_280	6	46.7255	0.25	0-0.25
MEL_280	410	MEL_280	340	62.6115	0.25	0-0.25
MEL_280	416	MEL_280	363	39.7573	0.25	0-0.25
MEL_280	410	MEL_280	335	64.2332	0.25	0-0.25
MEL_280	329	MEL_280	339	7.99439	0.25	0-0.25
MEL_280	20	MEL_280	35	14.3588	0.25	0-0.25
MEL_280	408	MEL_280	340	61.2848	0.25	0-0.25
MEL_280	416	MEL_280	340	76.6377	0.25	0-0.25
MEL_280	410	MEL_280	402	12.8691	0.25	0-0.25
MEL_280	303	MEL_280	313	12.3224	0.25	0-0.25
MEL_280	427	MEL_280	313	54.2797	0.25	0-0.25
MEL_280	35	MEL_280	168	29.6215	0.25	0-0.25
MEL_280	416	MEL_280	45	58.3894	0.25	0-0.25
MEL_280	416	MEL_280	410	15.497	0.25	0-0.25
MEL_280	191	MEL_280	89	65.2618	0.25	0-0.25
MEL_280	205	MEL_280	335	42.6811	0.25	0-0.25
MEL_280	205	MEL_280	16	40.8072	0.25	0-0.25
MEL_280	205	MEL_280	94	66.9667	0.25	0-0.25
MEL_280	427	MEL_280	416	24.0959	0.25	0-0.25
MEL_280	35	MEL_280	39	11.5371	0.25	0-0.25
MEL_280	343	MEL_280	313	5.86049	0.25	0-0.25
MEL_280	399	MEL_280	416	31.8129	0.25	0-0.25
MEL_280	191	MEL_280	313	46.3797	0.25	0-0.25
MEL_280	191	MEL_280	35	27.2204	0.25	0-0.25
MEL_280	177	MEL_280	402	50.0763	0.25	0-0.25
MEL_280	340	MEL_280	257	64.0662	0.25	0-0.25
MEL_280	340	MEL_280	242	83.8888	0.25	0-0.25
MEL_280	340	MEL_280	133	71.7141	0.25	0-0.25
MEL_280	195	MEL_280	168	27.7036	0.25	0-0.25
MEL_280	195	MEL_280	164	26.1756	0.25	0-0.25
MEL_280	205	MEL_280	402	48.1536	0.25	0-0.25
MEL_280	191	MEL_280	173	12.5877	0.25	0-0.25
MEL_280	191	MEL_280	410	52.0858	0.25	0-0.25
MEL_280	195	MEL_280	363	45.5737	0.25	0-0.25
MEL_280	356	MEL_280	335	42.071	0.25	0-0.25
MEL_280	427	MEL_280	164	31.4163	0.25	0-0.25
MEL_280	20	MEL_280	164	45.8041	0.25	0-0.25
MEL_280	205	MEL_280	173	9.00806	0.25	0-0.25
MEL_280	164	MEL_280	45	52.1966	0.25	0-0.25
MEL_280	340	MEL_280	16	57.8361	0.25	0-0.25
MEL_280	343	MEL_280	335	14.6559	0.25	0-0.25
MEL_280	343	MEL_280	16	54.2461	0.25	0-0.25
MEL_280	39	MEL_280	340	36.0164	0.25	0-0.25
MEL_280	363	MEL_280	340	43.1455	0.25	0-0.25
MEL_280	39	MEL_280	16	22.7239	0.25	0-0.25
MEL_280	205	MEL_280	363	38.8338	0.25	0-0.25
MEL_280	416	MEL_280	168	51.519	0.25	0-0.25
MEL_280	10	MEL_280	164	56.085	0.25	0-0.25
MEL_280	177	MEL_280	340	55.8361	0.25	0-0.25
MEL_280	191	MEL_280	427	42.7069	0.25	0-0.25
MEL_280	205	MEL_280	427	45.876	0.25	0-0.25
MEL_280	356	MEL_280	416	36.8894	0.25	0-0.25
MEL_280	39	MEL_280	45	16.7761	0.25	0-0.25
MEL_280	427	MEL_280	340	67.0848	0.25	0-0.25
MEL_280	20	MEL_280	340	53.1332	0.25	0-0.25
MEL_280	329	MEL_280	39	24.5314	0.25	0-0.25
MEL_280	440	MEL_280	427	25.4534	0.25	0-0.25
MEL_280	329	MEL_280	335	10.0084	0.25	0-0.25
MEL_280	329	MEL_280	168	35.397	0.25	0-0.25
MEL_280	440	MEL_280	363	15.1098	0.25	0-0.25
MEL_280	356	MEL_280	340	41.2153	0.25	0-0.25
MEL_280	191	MEL_280	363	40.9441	0.25	0-0.25
MEL_280	191	MEL_280	168	22.1545	0.25	0-0.25
MEL_280	440	MEL_280	416	36.4259	0.25	0-0.25
MEL_280	195	MEL_280	427	44.0358	0.25	0-0.25
MEL_280	195	MEL_280	173	18.5164	0.25	0-0.25
MEL_280	205	MEL_280	168	17.0127	0.25	0-0.25
MEL_280	205	MEL_280	164	19.0027	0.25	0-0.25
MEL_280	356	MEL_280	313	29.08	0.25	0-0.25
MEL_280	205	MEL_280	39	37.8233	0.25	0-0.25
MEL_280	356	MEL_280	402	13.094	0.25	0-0.25
MEL_280	206	MEL_280	168	13.8163	0.25	0-0.25
MEL_280	191	MEL_280	39	37.098	0.25	0-0.25
MEL_280	191	MEL_280	45	37.2747	0.25	0-0.25
MEL_280	191	MEL_280	340	55.9073	0.25	0-0.25
MEL_280	191	MEL_280	335	49.9057	0.25	0-0.25
MEL_280	195	MEL_280	343	57.7879	0.25	0-0.25
MEL_280	191	MEL_280	164	22.7285	0.25	0-0.25
MEL_280	191	MEL_280	16	34.2241	0.25	0-0.25
MEL_280	205	MEL_280	340	48.8524	0.25	0-0.25
MEL_280	195	MEL_280	10	42.6695	0.25	0-0.25
MEL_280	208	MEL_280	164	15.4911	0.25	0-0.25
MEL_280	164	MEL_280	340	51.7226	0.25	0-0.25
MEL_280	39	MEL_280	94	57.4522	0.25	0-0.25
MEL_280	191	MEL_280	356	37.3845	0.25	0-0.25
MEL_280	208	MEL_280	205	8.25045	0.25	0-0.25
MEL_280	177	MEL_280	168	19.5844	0.25	0-0.25
MEL_280	356	MEL_280	205	36.7052	0.25	0-0.25
MEL_280	356	MEL_280	195	42.1788	0.25	0-0.25
MEL_280	329	MEL_280	363	39.2778	0.25	0-0.25
MEL_280	218	MEL_280	340	52.6642	0.25	0-0.25
MEL_280	20	MEL_280	417	50.7353	0.25	0-0.25
MEL_280	402	MEL_280	334	53.2687	0.25	0-0.25
MEL_280	410	MEL_280	406	6.60865	0.25	0-0.25
MEL_280	35	MEL_280	335	34.3824	0.25	0-0.25
MEL_280	329	MEL_280	313	13.0158	0.25	0-0.25
MEL_280	329	MEL_280	402	45.2653	0.25	0-0.25
MEL_280	177	MEL_280	410	57.1059	0.25	0-0.25
MEL_280	20	MEL_280	406	43.8526	0.25	0-0.25
MEL_280	177	MEL_280	406	53.0422	0.25	0-0.25
MEL_280	440	MEL_280	418	40.1978	0.25	0-0.25
MEL_280	191	MEL_280	418	52.0552	0.25	0-0.25
MEL_280	39	MEL_280	335	32.4632	0.25	0-0.25
MEL_280	205	MEL_280	313	39.6401	0.25	0-0.25
MEL_280	440	MEL_280	410	25.2823	0.25	0-0.25
MEL_280	417	MEL_280	335	78.7866	0.25	0-0.25
MEL_280	149	MEL_280	133	20.4183	0.25	0-0.25
MEL_280	427	MEL_280	402	23.5241	0.25	0-0.25
MEL_280	10	MEL_280	94	32.5457	0.25	0-0.25
MEL_280	191	MEL_280	402	46.8676	0.25	0-0.25
MEL_280	191	MEL_280	246	50.8932	0.25	0-0.25
MEL_280	356	MEL_280	406	18.3776	0.25	0-0.25
MEL_280	191	MEL_280	94	56.6624	0.25	0-0.25
MEL_280	417	MEL_280	6	45.6155	0.25	0-0.25
MEL_280	440	MEL_280	313	41.6892	0.25	0-0.25
MEL_280	149	MEL_280	406	44.0895	0.25	0-0.25
MEL_280	20	MEL_280	45	9.07298	0.25	0-0.25
MEL_280	20	MEL_280	16	5.48867	0.25	0-0.25
MEL_280	10	MEL_280	335	59.7292	0.25	0-0.25
MEL_280	340	MEL_280	406	56.4606	0.25	0-0.25
MEL_280	343	MEL_280	410	53.9813	0.25	0-0.25
MEL_280	177	MEL_280	246	57.2051	0.25	0-0.25
MEL_280	20	MEL_280	402	43.8367	0.25	0-0.25
MEL_280	205	MEL_280	45	41.5395	0.25	0-0.25
MEL_280	440	MEL_280	406	20.5417	0.25	0-0.25
MEL_280	177	MEL_280	208	12.4083	0.25	0-0.25
MEL_280	205	MEL_280	410	55.7612	0.25	0-0.25
MEL_280	356	MEL_280	410	24.6749	0.25	0-0.25
MEL_280	10	MEL_280	417	48.4248	0.25	0-0.25
MEL_280	440	MEL_280	6	56.5531	0.25	0-0.25
MEL_280	191	MEL_280	6	44.0769	0.25	0-0.25
MEL_280	427	MEL_280	343	58.3765	0.25	0-0.25
MEL_280	440	MEL_280	340	53.3266	0.25	0-0.25
MEL_280	356	MEL_280	427	26.7116	0.25	0-0.25
MEL_280	356	MEL_280	343	32.4726	0.25	0-0.25
MEL_280	149	MEL_280	164	4.08115	0.25	0-0.25
MEL_280	440	MEL_280	356	20.6475	0.25	0-0.25
MEL_280	356	MEL_280	39	30.8656	0.25	0-0.25
MEL_280	329	MEL_280	427	61.246	0.25	0-0.25
MEL_280	329	MEL_280	410	55.731	0.25	0-0.25
MEL_280	149	MEL_280	168	15.6538	0.25	0-0.25
MEL_280	164	MEL_280	173	14.3912	0.25	0-0.25
MEL_280	427	MEL_280	363	25.1628	0.25	0-0.25
MEL_280	329	MEL_280	340	11.5803	0.25	0-0.25
MEL_280	343	MEL_280	339	9.42168	0.25	0-0.25
MEL_280	177	MEL_280	39	45.5463	0.25	0-0.25
MEL_280	177	MEL_280	427	43.499	0.25	0-0.25
MEL_280	399	MEL_280	340	47.0816	0.25	0-0.25
MEL_280	179	MEL_280	45	54.4425	0.25	0-0.25
MEL_280	399	MEL_280	410	17.1165	0.25	0-0.25
MEL_280	399	MEL_280	168	33.7429	0.25	0-0.25
MEL_280	399	MEL_280	335	49.7912	0.25	0-0.25
MEL_280	399	MEL_280	427	27.7855	0.25	0-0.25
MEL_280	427	MEL_280	410	24.0339	0.25	0-0.25
MEL_280	10	MEL_280	340	63.8565	0.25	0-0.25
MEL_280	20	MEL_280	335	48.1399	0.25	0-0.25
MEL_280	177	MEL_280	218	31.4495	0.25	0-0.25
MEL_280	340	MEL_280	45	51.0394	0.25	0-0.25
MEL_280	340	MEL_280	94	91.9381	0.25	0-0.25
MEL_280	16	MEL_280	45	9.36659	0.25	0-0.25
MEL_280	410	MEL_280	363	28.3212	0.25	0-0.25
MEL_280	177	MEL_280	205	9.03309	0.25	0-0.25
MEL_280	410	MEL_280	313	51.9592	0.25	0-0.25
MEL_280	417	MEL_280	340	78.5573	0.25	0-0.25
MEL_280	339	MEL_280	406	55.1397	0.25	0-0.25
MEL_280	195	MEL_280	94	54.7439	0.25	0-0.25
MEL_280	195	MEL_280	313	52.8327	0.25	0-0.25
MEL_280	410	MEL_280	39	44.0171	0.25	0-0.25
MEL_280	408	MEL_280	339	60.102	0.25	0-0.25
MEL_280	205	MEL_280	89	74.2948	0.25	0-0.25
MEL_280	440	MEL_280	402	16.3476	0.25	0-0.25
MEL_280	343	MEL_280	363	34.2133	0.25	0-0.25
MEL_280	164	MEL_280	343	45.316	0.25	0-0.25
MEL_280	168	MEL_280	39	34.2158	0.25	0-0.25
MEL_280	427	MEL_280	335	67.2013	0.25	0-0.25
MEL_280	399	MEL_280	356	12.2802	0.25	0-0.25
MEL_280	440	MEL_280	335	56.8972	0.25	0-0.25
MEL_280	329	MEL_280	16	46.3187	0.25	0-0.25
MEL_280	10	MEL_280	89	35.3861	0.25	0-0.25
MEL_280	168	MEL_280	164	11.7333	0.25	0-0.25
MEL_280	177	MEL_280	339	54.0821	0.25	0-0.25
MEL_280	356	MEL_280	94	61.839	0.25	0-0.25
MEL_280	356	MEL_280	344	29.9595	0.25	0-0.25
MEL_280	329	MEL_280	334	9.40486	0.25	0-0.25
MEL_280	319	MEL_280	356	35.8509	0.25	0-0.25
MEL_280	177	MEL_280	164	15.6507	0.25	0-0.25
MEL_280	177	MEL_280	363	40.1848	0.25	0-0.25
MEL_280	356	MEL_280	20	38.4021	0.25	0-0.25
MEL_280	149	MEL_280	39	48.0245	0.25	0-0.25
MEL_280	149	MEL_280	20	47.8665	0.25	0-0.25
MEL_280	329	MEL_280	356	35.1887	0.25	0-0.25
MEL_280	149	MEL_280	334	52.6606	0.25	0-0.25
MEL_280	356	MEL_280	168	21.5866	0.25	0-0.25
MEL_280	149	MEL_280	340	55.6974	0.25	0-0.25
MEL_280	168	MEL_280	16	43.6517	0.25	0-0.25
MEL_280	164	MEL_280	39	44.7609	0.25	0-0.25
MEL_280	168	MEL_280	340	40.9478	0.25	0-0.25
MEL_280	164	MEL_280	16	50.5234	0.25	0-0.25
MEL_280	164	MEL_280	334	48.8988	0.25	0-0.25
MEL_280	164	MEL_280	339	50.5895	0.25	0-0.25
MEL_280	39	MEL_280	334	29.8512	0.25	0-0.25
MEL_280	343	MEL_280	334	16.8756	0.25	0-0.25
MEL_280	35	MEL_280	6	25.7452	0.25	0-0.25
MEL_280	303	MEL_280	427	45.1867	0.25	0-0.25
MEL_280	164	MEL_280	410	46.4744	0.25	0-0.25
MEL_280	168	MEL_280	334	37.8398	0.25	0-0.25
MEL_280	10	MEL_280	16	9.79824	0.25	0-0.25
MEL_280	164	MEL_280	363	26.5613	0.25	0-0.25
MEL_280	303	MEL_280	410	47.5954	0.25	0-0.25
MEL_280	10	MEL_280	39	27.8586	0.25	0-0.25
MEL_280	427	MEL_280	16	55.2209	0.25	0-0.25
MEL_280	427	MEL_280	45	59.317	0.25	0-0.25
MEL_280	168	MEL_280	343	34.5697	0.25	0-0.25
MEL_280	218	MEL_280	164	32.5495	0.25	0-0.25
MEL_280	356	MEL_280	16	43.4476	0.25	0-0.25
MEL_280	329	MEL_280	10	52.3608	0.25	0-0.25
MEL_280	329	MEL_280	343	11.322	0.25	0-0.25
MEL_280	356	MEL_280	164	28.3553	0.25	0-0.25
MEL_280	356	MEL_280	303	22.9918	0.25	0-0.25
MEL_280	344	MEL_280	416	65.787	0.25	0-0.25
MEL_280	205	MEL_280	334	41.6404	0.25	0-0.25
MEL_280	410	MEL_280	16	48.9738	0.25	0-0.25
MEL_280	410	MEL_280	334	63.8893	0.25	0-0.25
MEL_280	10	MEL_280	416	49.2543	0.25	0-0.25
MEL_280	20	MEL_280	416	51.2007	0.25	0-0.25
MEL_280	416	MEL_280	164	51.7867	0.25	0-0.25
MEL_280	191	MEL_280	334	48.357	0.25	0-0.25
MEL_280	191	MEL_280	10	41.3106	0.25	0-0.25
MEL_280	191	MEL_280	20	30.7827	0.25	0-0.25
MEL_280	319	MEL_280	334	17.5434	0.25	0-0.25
MEL_280	179	MEL_280	218	32.7919	0.25	0-0.25
MEL_280	177	MEL_280	356	39.5202	0.25	0-0.25
MEL_280	340	MEL_280	89	90.5592	0.25	0-0.25
MEL_280	35	MEL_280	340	40.1427	0.25	0-0.25
MEL_280	339	MEL_280	334	9.56896	0.25	0-0.25
MEL_280	195	MEL_280	339	59.8862	0.25	0-0.25
MEL_280	191	MEL_280	218	43.3732	0.25	0-0.25
MEL_280	177	MEL_280	16	46.9439	0.25	0-0.25
MEL_280	177	MEL_280	334	49.6306	0.25	0-0.25
MEL_280	177	MEL_280	45	48.8998	0.25	0-0.25
MEL_280	363	MEL_280	402	16.2792	0.25	0-0.25
MEL_280	399	MEL_280	94	62.6538	0.25	0-0.25
MEL_280	356	MEL_280	418	38.6415	0.25	0-0.25
MEL_280	173	MEL_280	335	40.9847	0.25	0-0.25
MEL_280	344	MEL_280	39	33.386	0.25	0-0.25
MEL_280	399	MEL_280	417	34.5624	0.25	0-0.25
MEL_280	416	MEL_280	313	65.4845	0.25	0-0.25
MEL_280	195	MEL_280	89	64.7929	0.25	0-0.25
MEL_280	399	MEL_280	313	36.2445	0.25	0-0.25
MEL_280	195	MEL_280	402	50.6668	0.25	0-0.25
MEL_280	205	MEL_280	406	51.3538	0.25	0-0.25
MEL_280	191	MEL_280	406	48.7686	0.25	0-0.25
MEL_280	410	MEL_280	94	50.5915	0.25	0-0.25
MEL_280	410	MEL_280	89	44.5748	0.25	0-0.25
MEL_280	399	MEL_280	363	15.1532	0.25	0-0.25
MEL_280	417	MEL_280	45	58.1969	0.25	0-0.25
MEL_280	416	MEL_280	334	76.6568	0.25	0-0.25
MEL_280	195	MEL_280	334	54.6937	0.25	0-0.25
MEL_280	195	MEL_280	303	42.799	0.25	0-0.25
MEL_280	39	MEL_280	402	38.1217	0.25	0-0.25
MEL_280	191	MEL_280	195	6.50322	0.25	0-0.25
MEL_280	441	MEL_280	417	39.3395	0.25	0-0.25
MEL_280	177	MEL_280	313	45.7393	0.25	0-0.25
MEL_280	191	MEL_280	208	18.3379	0.25	0-0.25
MEL_280	417	MEL_280	343	70.092	0.25	0-0.25
MEL_281	8	MEL_281	71	10.6631	0.63	0.5-0.75
MEL_281	31	MEL_281	71	15.6269	0.63	0.5-0.75
MEL_281	34	MEL_281	31	8.7582	0.63	0.5-0.75
MEL_281	7	MEL_281	31	13.367	0.63	0.5-0.75
MEL_281	155	MEL_281	71	65.1633	0.63	0.5-0.75
MEL_282	643	MEL_282	629	12.1598	0.87	0.75-1.0
MEL_282	248	MEL_282	433	7.73239	0.87	0.75-1.0
MEL_282	514	MEL_282	487	13.3247	0.87	0.75-1.0
MEL_282	618	MEL_282	479	17.7048	0.87	0.75-1.0
MEL_282	155	MEL_282	64	17.0709	0.87	0.75-1.0
MEL_282	396	MEL_282	391	4.84122	0.87	0.75-1.0
MEL_282	248	MEL_282	268	12.9551	0.87	0.75-1.0
MEL_282	715	MEL_282	702	10.1646	0.87	0.75-1.0
MEL_284	225	MEL_284	365	19.9179	0.66	0.5-0.75
MEL_284	95	MEL_284	82	13.0798	0.66	0.5-0.75
MEL_284	225	MEL_284	253	11.548	0.66	0.5-0.75
MEL_284	24	MEL_284	657	70.2425	0.66	0.5-0.75
MEL_284	225	MEL_284	250	19.4081	0.66	0.5-0.75
MEL_284	218	MEL_284	180	17.6797	0.66	0.5-0.75
MEL_284	378	MEL_284	503	11.6688	0.66	0.5-0.75
MEL_284	378	MEL_284	495	19.0605	0.66	0.5-0.75
MEL_284	102	MEL_284	95	11.3433	0.66	0.5-0.75
MEL_284	218	MEL_284	179	19.7529	0.66	0.5-0.75
MEL_284b	58	MEL_284b	67	7.82957	0.6	0.5-0.75
MEL_284b	67	MEL_284b	59	8.81543	0.6	0.5-0.75
MEL_290	255	MEL_290	263	19.7247	0.78	0.75-1.0
MEL_290	18	MEL_290	245	27.1433	0.78	0.75-1.0
MEL_290	207	MEL_290	245	16.5161	0.78	0.75-1.0
MEL_290	17	MEL_290	245	27.8606	0.78	0.75-1.0
MEL_290	207	MEL_290	255	23.0186	0.78	0.75-1.0
MEL_290	18	MEL_290	253	38.0556	0.78	0.75-1.0
MEL_290	245	MEL_290	250	8.67916	0.78	0.75-1.0
MEL_290	207	MEL_290	18	27.2704	0.78	0.75-1.0
MEL_290	18	MEL_290	263	46.0941	0.78	0.75-1.0
MEL_290	69	MEL_290	245	36.9438	0.78	0.75-1.0
MEL_290	56	MEL_290	108	19.4777	0.78	0.75-1.0
MEL_290	18	MEL_290	254	38.5249	0.78	0.75-1.0
MEL_290	54	MEL_290	19	22.1406	0.78	0.75-1.0
MEL_290	54	MEL_290	245	39.9247	0.78	0.75-1.0
MEL_290	207	MEL_290	106	31.1676	0.78	0.75-1.0
MEL_290	263	MEL_290	250	24.3837	0.78	0.75-1.0
MEL_290	18	MEL_290	255	39.5841	0.78	0.75-1.0
MEL_290	207	MEL_290	108	31.3049	0.78	0.75-1.0
MEL_293	98	MEL_293	169	6.5024	0.92	0.75-1.0
MEL_293	41	MEL_293	124	8.77312	0.92	0.75-1.0
MEL_296	64	MEL_296	44	22.5121	0.55	0.5-0.75
MEL_296	64	MEL_296	131	22.4058	0.55	0.5-0.75
MEL_296	64	MEL_296	50	17.3885	0.55	0.5-0.75
MEL_296	64	MEL_296	123	39.9644	0.55	0.5-0.75
MEL_296	123	MEL_296	44	25.6543	0.55	0.5-0.75
MEL_296	44	MEL_296	50	7.45998	0.55	0.5-0.75
MEL_296	131	MEL_296	50	20.1263	0.55	0.5-0.75
MEL_296	123	MEL_296	50	31.6957	0.55	0.5-0.75
MEL_296	123	MEL_296	131	19.6985	0.55	0.5-0.75
MEL_296	131	MEL_296	44	16.722	0.55	0.5-0.75
MEL_297	110	MEL_297	41	33.2031	0.4	0.25-0.5
MEL_297	32	MEL_297	41	11.984	0.4	0.25-0.5
MEL_297	110	MEL_297	36	36.812	0.4	0.25-0.5
MEL_297	110	MEL_297	90	21.1275	0.4	0.25-0.5
MEL_331	71	MEL_331	140	19.9575	0.45	0.25-0.5
MEL_331	71	MEL_331	98	37.9584	0.45	0.25-0.5
MEL_331	98	MEL_331	140	33.7439	0.45	0.25-0.5
MEL_331	98	MEL_331	47	21.2084	0.45	0.25-0.5
MEL_331	140	MEL_331	47	24.5735	0.45	0.25-0.5
MEL_331	71	MEL_331	47	24.2251	0.45	0.25-0.5
MEL_338	33	MEL_338	4	16.2734	0.6	0.5-0.75
MEL_338	28	MEL_338	42	34.2935	0.6	0.5-0.75
MEL_338	28	MEL_338	4	20.7488	0.6	0.5-0.75
MEL_338	42	MEL_338	4	29.3248	0.6	0.5-0.75
MEL_338	33	MEL_338	103	32.086	0.6	0.5-0.75
MEL_338	10	MEL_338	103	37.4385	0.6	0.5-0.75
MEL_338	33	MEL_338	10	16.2127	0.6	0.5-0.75
MEL_338	28	MEL_338	10	11.6023	0.6	0.5-0.75
MEL_338	40	MEL_338	10	35.4488	0.6	0.5-0.75
MEL_338	42	MEL_338	10	39.7645	0.6	0.5-0.75
MEL_338	40	MEL_338	97	21.2597	0.6	0.5-0.75
MEL_338	40	MEL_338	4	26.8708	0.6	0.5-0.75
MEL_338	40	MEL_338	103	27.9043	0.6	0.5-0.75
MEL_338	44	MEL_338	40	5.34265	0.6	0.5-0.75
MEL_338	10	MEL_338	97	32.0699	0.6	0.5-0.75
MEL_338	60	MEL_338	42	25.8725	0.6	0.5-0.75
MEL_338	42	MEL_338	103	29.7684	0.6	0.5-0.75
MEL_338	28	MEL_338	97	32.7794	0.6	0.5-0.75
MEL_338	33	MEL_338	41	23.0194	0.6	0.5-0.75
MEL_338	28	MEL_338	103	40.2088	0.6	0.5-0.75
MEL_338	60	MEL_338	10	40.215	0.6	0.5-0.75
MEL_338	42	MEL_338	41	3.88087	0.6	0.5-0.75
MEL_338	28	MEL_338	40	29.8635	0.6	0.5-0.75
MEL_341	54	MEL_341	165	19.5043	0.47	0.25-0.5
MEL_341	165	MEL_341	169	12.0028	0.47	0.25-0.5
MEL_341	54	MEL_341	169	7.85084	0.47	0.25-0.5
MEL_341	149	MEL_341	169	19.2124	0.47	0.25-0.5
MEL_341	146	MEL_341	165	31.9645	0.47	0.25-0.5
MEL_341	149	MEL_341	165	27.519	0.47	0.25-0.5
MEL_341	244	MEL_341	169	22.7159	0.47	0.25-0.5
MEL_341	54	MEL_341	149	19.1013	0.47	0.25-0.5
MEL_341	244	MEL_341	165	25.2402	0.47	0.25-0.5
MEL_341	15	MEL_341	165	32.373	0.47	0.25-0.5
MEL_342b	27	MEL_342b	49	30.679	0.35	0.25-0.5
MEL_342b	49	MEL_342b	48	3.85277	0.35	0.25-0.5
MEL_342b	27	MEL_342b	48	28.7045	0.35	0.25-0.5
MEL_342b	27	MEL_342b	41	25.5294	0.35	0.25-0.5
MEL_342b	48	MEL_342b	41	11.0703	0.35	0.25-0.5
MEL_342b	48	MEL_342b	40	9.78791	0.35	0.25-0.5
MEL_342b	41	MEL_342b	62	34.4267	0.35	0.25-0.5
MEL_342b	49	MEL_342b	40	12.0249	0.35	0.25-0.5
MEL_342b	27	MEL_342b	40	22.5108	0.35	0.25-0.5
MEL_342b	41	MEL_342b	40	3.78434	0.35	0.25-0.5
MEL_342b	26	MEL_342b	27	3.8567	0.35	0.25-0.5
MEL_342b	48	MEL_342b	58	15.5238	0.35	0.25-0.5
MEL_342b	1	MEL_342b	41	25.0489	0.35	0.25-0.5
MEL_342b	49	MEL_342b	41	12.9131	0.35	0.25-0.5
MEL_342b	27	MEL_342b	62	42.1231	0.35	0.25-0.5
MEL_342b	49	MEL_342b	62	22.5085	0.35	0.25-0.5
MEL_352	189	MEL_352	70	15.8847	0.68	0.5-0.75
MEL_352	82	MEL_352	70	23.0674	0.68	0.5-0.75
MEL_352	69	MEL_352	70	3.83816	0.68	0.5-0.75
MEL_352	148	MEL_352	70	21.4577	0.68	0.5-0.75
MEL_352	69	MEL_352	82	19.6207	0.68	0.5-0.75
MEL_358	375	MEL_358	434	25.4039	0.39	0.25-0.5
MEL_358	375	MEL_358	246	78.6308	0.39	0.25-0.5
MEL_358	789	MEL_358	189	104.876	0.39	0.25-0.5
MEL_358	80	MEL_358	189	27.5428	0.39	0.25-0.5
MEL_358	246	MEL_358	189	44.8651	0.39	0.25-0.5
MEL_358	375	MEL_358	367	12.3258	0.39	0.25-0.5
MEL_358	424	MEL_358	434	15.293	0.39	0.25-0.5
MEL_358	189	MEL_358	703	56.3923	0.39	0.25-0.5
MEL_358	375	MEL_358	189	89.1302	0.39	0.25-0.5
MEL_358	367	MEL_358	431	28.3108	0.39	0.25-0.5
MEL_358	120	MEL_358	189	22.8879	0.39	0.25-0.5
MEL_358	246	MEL_358	803	107.59	0.39	0.25-0.5
MEL_358	424	MEL_358	803	29.2014	0.39	0.25-0.5
MEL_358	80	MEL_358	420	76.7151	0.39	0.25-0.5
MEL_358	409	MEL_358	420	8.63232	0.39	0.25-0.5
MEL_358	189	MEL_358	104	35.9891	0.39	0.25-0.5
MEL_358	761	MEL_358	716	28.368	0.39	0.25-0.5
MEL_358	367	MEL_358	424	22.6927	0.39	0.25-0.5
MEL_358	367	MEL_358	420	18.8088	0.39	0.25-0.5
MEL_358	367	MEL_358	104	66.7293	0.39	0.25-0.5
MEL_358	56	MEL_358	431	64.1335	0.39	0.25-0.5
MEL_358	116	MEL_358	80	13.464	0.39	0.25-0.5
MEL_358	687	MEL_358	363	50.7383	0.39	0.25-0.5
MEL_358	400	MEL_358	803	36.3766	0.39	0.25-0.5
MEL_358	400	MEL_358	375	13.9839	0.39	0.25-0.5
MEL_358	80	MEL_358	803	99.7578	0.39	0.25-0.5
MEL_358	797	MEL_358	80	95.6883	0.39	0.25-0.5
MEL_358	789	MEL_358	434	33.6656	0.39	0.25-0.5
MEL_358	23	MEL_358	431	61.9003	0.39	0.25-0.5
MEL_358	23	MEL_358	420	70.491	0.39	0.25-0.5
MEL_358	246	MEL_358	591	43.5938	0.39	0.25-0.5
MEL_358	375	MEL_358	424	15.1165	0.39	0.25-0.5
MEL_358	383	MEL_358	363	14.4568	0.39	0.25-0.5
MEL_358	290	MEL_358	803	79.8484	0.39	0.25-0.5
MEL_358	295	MEL_358	189	68.8225	0.39	0.25-0.5
MEL_358	12	MEL_358	80	36.2245	0.39	0.25-0.5
MEL_358	750	MEL_358	420	26.5395	0.39	0.25-0.5
MEL_358	409	MEL_358	363	15.0368	0.39	0.25-0.5
MEL_358	400	MEL_358	797	37.389	0.39	0.25-0.5
MEL_358	420	MEL_358	803	41.0977	0.39	0.25-0.5
MEL_358	290	MEL_358	104	65.5219	0.39	0.25-0.5
MEL_358	750	MEL_358	434	19.4071	0.39	0.25-0.5
MEL_358	750	MEL_358	424	25.848	0.39	0.25-0.5
MEL_358	803	MEL_358	829	17.4437	0.39	0.25-0.5
MEL_358	8	MEL_358	237	70.0347	0.39	0.25-0.5
MEL_358	8	MEL_358	104	21.9119	0.39	0.25-0.5
MEL_358	375	MEL_358	797	31.9304	0.39	0.25-0.5
MEL_358	540	MEL_358	189	46.9184	0.39	0.25-0.5
MEL_358	515	MEL_358	375	63.332	0.39	0.25-0.5
MEL_358	355	MEL_358	363	12.2841	0.39	0.25-0.5
MEL_358	367	MEL_358	246	68.5134	0.39	0.25-0.5
MEL_358	515	MEL_358	420	47.4044	0.39	0.25-0.5
MEL_358	383	MEL_358	189	89.7728	0.39	0.25-0.5
MEL_358	106	MEL_358	703	31.5668	0.39	0.25-0.5
MEL_358	23	MEL_358	400	79.0357	0.39	0.25-0.5
MEL_358	400	MEL_358	434	23.3241	0.39	0.25-0.5
MEL_358	431	MEL_358	703	36.6276	0.39	0.25-0.5
MEL_358	400	MEL_358	703	52.0072	0.39	0.25-0.5
MEL_358	400	MEL_358	8	64.6247	0.39	0.25-0.5
MEL_358	797	MEL_358	703	51.1204	0.39	0.25-0.5
MEL_358	797	MEL_358	803	10.6305	0.39	0.25-0.5
MEL_358	420	MEL_358	703	42.3356	0.39	0.25-0.5
MEL_358	290	MEL_358	237	29.5484	0.39	0.25-0.5
MEL_358	761	MEL_358	246	95.391	0.39	0.25-0.5
MEL_358	246	MEL_358	424	81.7903	0.39	0.25-0.5
MEL_358	56	MEL_358	703	43.8773	0.39	0.25-0.5
MEL_358	186	MEL_358	189	8.3052	0.39	0.25-0.5
MEL_358	797	MEL_358	424	29.6926	0.39	0.25-0.5
MEL_358	761	MEL_358	797	13.0608	0.39	0.25-0.5
MEL_358	23	MEL_358	80	30.9357	0.39	0.25-0.5
MEL_358	246	MEL_358	80	68.0699	0.39	0.25-0.5
MEL_358	290	MEL_358	789	68.3179	0.39	0.25-0.5
MEL_358	424	MEL_358	420	12.4163	0.39	0.25-0.5
MEL_358	290	MEL_358	703	53.3421	0.39	0.25-0.5
MEL_358	400	MEL_358	789	34.8234	0.39	0.25-0.5
MEL_358	789	MEL_358	431	31.6584	0.39	0.25-0.5
MEL_358	424	MEL_358	189	84.8962	0.39	0.25-0.5
MEL_358	367	MEL_358	80	83.7078	0.39	0.25-0.5
MEL_358	375	MEL_358	789	25.3911	0.39	0.25-0.5
MEL_358	375	MEL_358	8	68.0399	0.39	0.25-0.5
MEL_358	789	MEL_358	703	54.84	0.39	0.25-0.5
MEL_358	687	MEL_358	189	61.724	0.39	0.25-0.5
MEL_358	56	MEL_358	803	87.4514	0.39	0.25-0.5
MEL_358	290	MEL_358	375	48.5424	0.39	0.25-0.5
MEL_358	80	MEL_358	424	83.5246	0.39	0.25-0.5
MEL_358	116	MEL_358	82	10.5926	0.39	0.25-0.5
MEL_358	80	MEL_358	363	81.106	0.39	0.25-0.5
MEL_358	246	MEL_358	8	82.2443	0.39	0.25-0.5
MEL_358	55	MEL_358	375	80.2659	0.39	0.25-0.5
MEL_358	750	MEL_358	803	35.764	0.39	0.25-0.5
MEL_358	56	MEL_358	363	78.2899	0.39	0.25-0.5
MEL_358	375	MEL_358	803	34.2256	0.39	0.25-0.5
MEL_358	80	MEL_358	434	70.6511	0.39	0.25-0.5
MEL_358	515	MEL_358	363	60.8041	0.39	0.25-0.5
MEL_358	8	MEL_358	703	28.6174	0.39	0.25-0.5
MEL_358	797	MEL_358	434	29.842	0.39	0.25-0.5
MEL_358	789	MEL_358	420	38.4033	0.39	0.25-0.5
MEL_358	189	MEL_358	237	38.0284	0.39	0.25-0.5
MEL_358	400	MEL_358	189	85.8534	0.39	0.25-0.5
MEL_358	750	MEL_358	716	19.2191	0.39	0.25-0.5
MEL_358	120	MEL_358	82	12.6897	0.39	0.25-0.5
MEL_358	375	MEL_358	703	50.083	0.39	0.25-0.5
MEL_358	355	MEL_358	189	69.2135	0.39	0.25-0.5
MEL_358	290	MEL_358	120	61.4482	0.39	0.25-0.5
MEL_358	750	MEL_358	400	31.8355	0.39	0.25-0.5
MEL_358	750	MEL_358	246	75.4619	0.39	0.25-0.5
MEL_358	687	MEL_358	290	65.767	0.39	0.25-0.5
MEL_358	687	MEL_358	12	22.2949	0.39	0.25-0.5
MEL_358	750	MEL_358	761	20.1141	0.39	0.25-0.5
MEL_358	696	MEL_358	290	58.6051	0.39	0.25-0.5
MEL_358	150	MEL_358	290	47.1399	0.39	0.25-0.5
MEL_358	750	MEL_358	375	24.1349	0.39	0.25-0.5
MEL_358	355	MEL_358	290	21.8525	0.39	0.25-0.5
MEL_358	400	MEL_358	80	87.3338	0.39	0.25-0.5
MEL_358	400	MEL_358	424	9.47803	0.39	0.25-0.5
MEL_358	23	MEL_358	703	43.3915	0.39	0.25-0.5
MEL_358	400	MEL_358	431	21.6469	0.39	0.25-0.5
MEL_358	750	MEL_358	431	22.1994	0.39	0.25-0.5
MEL_358	400	MEL_358	420	11.2926	0.39	0.25-0.5
MEL_358	246	MEL_358	420	69.7244	0.39	0.25-0.5
MEL_358	80	MEL_358	431	74.8953	0.39	0.25-0.5
MEL_358	409	MEL_358	431	18.3585	0.39	0.25-0.5
MEL_358	290	MEL_358	246	33.1325	0.39	0.25-0.5
MEL_358	56	MEL_358	23	12.351	0.39	0.25-0.5
MEL_358	56	MEL_358	424	73.987	0.39	0.25-0.5
MEL_358	56	MEL_358	246	79.632	0.39	0.25-0.5
MEL_358	666	MEL_358	375	50.5286	0.39	0.25-0.5
MEL_358	45	MEL_358	375	74.1629	0.39	0.25-0.5
MEL_358	687	MEL_358	797	50.1207	0.39	0.25-0.5
MEL_358	687	MEL_358	80	47.4457	0.39	0.25-0.5
MEL_358	687	MEL_358	104	28.6332	0.39	0.25-0.5
MEL_358	687	MEL_358	424	47.8639	0.39	0.25-0.5
MEL_358	687	MEL_358	420	46.8174	0.39	0.25-0.5
MEL_358	687	MEL_358	703	13.8218	0.39	0.25-0.5
MEL_358	687	MEL_358	803	55.2214	0.39	0.25-0.5
MEL_358	687	MEL_358	789	56.9686	0.39	0.25-0.5
MEL_358	290	MEL_358	400	52.1772	0.39	0.25-0.5
MEL_358	55	MEL_358	420	66.0709	0.39	0.25-0.5
MEL_358	687	MEL_358	8	18.7107	0.39	0.25-0.5
MEL_358	290	MEL_358	80	76.4482	0.39	0.25-0.5
MEL_358	56	MEL_358	80	20.6627	0.39	0.25-0.5
MEL_358	540	MEL_358	104	52.2018	0.39	0.25-0.5
MEL_358	687	MEL_358	237	67.9066	0.39	0.25-0.5
MEL_358	687	MEL_358	431	36.2412	0.39	0.25-0.5
MEL_358	687	MEL_358	400	55.2592	0.39	0.25-0.5
MEL_358	591	MEL_358	420	28.3258	0.39	0.25-0.5
MEL_358	789	MEL_358	424	29.6391	0.39	0.25-0.5
MEL_358	120	MEL_358	246	56.3645	0.39	0.25-0.5
MEL_358	246	MEL_358	703	67.433	0.39	0.25-0.5
MEL_358	789	MEL_358	80	100.662	0.39	0.25-0.5
MEL_358	80	MEL_358	703	47.603	0.39	0.25-0.5
MEL_358	797	MEL_358	431	27.1302	0.39	0.25-0.5
MEL_358	420	MEL_358	431	18.7635	0.39	0.25-0.5
MEL_358	797	MEL_358	420	39.9678	0.39	0.25-0.5
MEL_358	375	MEL_358	431	24.7527	0.39	0.25-0.5
MEL_358	246	MEL_358	789	98.5665	0.39	0.25-0.5
MEL_358	400	MEL_358	591	38.7493	0.39	0.25-0.5
MEL_358	23	MEL_358	789	88.5445	0.39	0.25-0.5
MEL_358	687	MEL_358	246	78.9883	0.39	0.25-0.5
MEL_358	695	MEL_358	290	56.6109	0.39	0.25-0.5
MEL_358	696	MEL_358	189	50.5294	0.39	0.25-0.5
MEL_358	668	MEL_358	375	48.0908	0.39	0.25-0.5
MEL_358	8	MEL_358	189	55.2502	0.39	0.25-0.5
MEL_358	8	MEL_358	82	36.7467	0.39	0.25-0.5
MEL_358	789	MEL_358	8	72.5017	0.39	0.25-0.5
MEL_358	400	MEL_358	716	36.1555	0.39	0.25-0.5
MEL_358	194	MEL_358	293	61.9647	0.39	0.25-0.5
MEL_358	424	MEL_358	829	16.1381	0.39	0.25-0.5
MEL_358	703	MEL_358	803	57.6122	0.39	0.25-0.5
MEL_358	400	MEL_358	363	27.0952	0.39	0.25-0.5
MEL_358	803	MEL_358	434	32.1639	0.39	0.25-0.5
MEL_358	120	MEL_358	703	38.3636	0.39	0.25-0.5
MEL_358	120	MEL_358	803	88.0566	0.39	0.25-0.5
MEL_358	431	MEL_358	237	69.9453	0.39	0.25-0.5
MEL_358	8	MEL_358	803	67.5287	0.39	0.25-0.5
MEL_358	703	MEL_358	363	41.4891	0.39	0.25-0.5
MEL_358	687	MEL_358	716	19.6047	0.39	0.25-0.5
MEL_358	420	MEL_358	189	74.9708	0.39	0.25-0.5
MEL_358	821	MEL_358	803	11.9406	0.39	0.25-0.5
MEL_358	120	MEL_358	363	66.1361	0.39	0.25-0.5
MEL_358	23	MEL_358	8	16.2965	0.39	0.25-0.5
MEL_358	424	MEL_358	703	45.961	0.39	0.25-0.5
MEL_358	375	MEL_358	80	90.5241	0.39	0.25-0.5
MEL_358	424	MEL_358	8	58.0728	0.39	0.25-0.5
MEL_358	420	MEL_358	824	33.9988	0.39	0.25-0.5
MEL_358	375	MEL_358	120	75.3909	0.39	0.25-0.5
MEL_358	120	MEL_358	420	60.8995	0.39	0.25-0.5
MEL_358	237	MEL_358	104	55.5387	0.39	0.25-0.5
MEL_358	711	MEL_358	703	14.5878	0.39	0.25-0.5
MEL_358	687	MEL_358	761	40.9264	0.39	0.25-0.5
MEL_358	696	MEL_358	246	68.4794	0.39	0.25-0.5
MEL_358	666	MEL_358	424	39.52	0.39	0.25-0.5
MEL_358	354	MEL_358	290	21.2796	0.39	0.25-0.5
MEL_358	246	MEL_358	237	15.6304	0.39	0.25-0.5
MEL_358	120	MEL_358	80	17.3673	0.39	0.25-0.5
MEL_358	246	MEL_358	363	63.2928	0.39	0.25-0.5
MEL_358	375	MEL_358	420	17.2891	0.39	0.25-0.5
MEL_358	23	MEL_358	700	38.3607	0.39	0.25-0.5
MEL_358	400	MEL_358	104	71.3363	0.39	0.25-0.5
MEL_358	400	MEL_358	237	66.804	0.39	0.25-0.5
MEL_358	420	MEL_358	237	57.2209	0.39	0.25-0.5
MEL_358	375	MEL_358	363	18.2546	0.39	0.25-0.5
MEL_358	681	MEL_358	716	11.9815	0.39	0.25-0.5
MEL_358	515	MEL_358	104	29.8787	0.39	0.25-0.5
MEL_358	56	MEL_358	189	42.8862	0.39	0.25-0.5
MEL_358	55	MEL_358	23	11.2028	0.39	0.25-0.5
MEL_358	55	MEL_358	246	79.1715	0.39	0.25-0.5
MEL_358	687	MEL_358	375	55.2778	0.39	0.25-0.5
MEL_358	290	MEL_358	189	62.2981	0.39	0.25-0.5
MEL_358	56	MEL_358	375	83.759	0.39	0.25-0.5
MEL_358	293	MEL_358	120	63.7432	0.39	0.25-0.5
MEL_358	375	MEL_358	829	20.0902	0.39	0.25-0.5
MEL_358	420	MEL_358	829	27.9298	0.39	0.25-0.5
MEL_358	375	MEL_358	781	21.4243	0.39	0.25-0.5
MEL_358	400	MEL_358	829	20.4175	0.39	0.25-0.5
MEL_358	540	MEL_358	420	50.5282	0.39	0.25-0.5
MEL_358	45	MEL_358	803	73.607	0.39	0.25-0.5
MEL_358	687	MEL_358	120	40.6077	0.39	0.25-0.5
MEL_358	56	MEL_358	104	20.1703	0.39	0.25-0.5
MEL_358	431	MEL_358	781	12.9201	0.39	0.25-0.5
MEL_358	431	MEL_358	829	22.6868	0.39	0.25-0.5
MEL_358	703	MEL_358	829	56.8757	0.39	0.25-0.5
MEL_358	687	MEL_358	106	32.96	0.39	0.25-0.5
MEL_358	687	MEL_358	116	41.5859	0.39	0.25-0.5
MEL_358	535	MEL_358	246	54.7229	0.39	0.25-0.5
MEL_358	45	MEL_358	424	62.529	0.39	0.25-0.5
MEL_358	45	MEL_358	290	81.4579	0.39	0.25-0.5
MEL_358	45	MEL_358	246	86.108	0.39	0.25-0.5
MEL_358	696	MEL_358	104	19.3632	0.39	0.25-0.5
MEL_358	56	MEL_358	687	38.3211	0.39	0.25-0.5
MEL_358	681	MEL_358	246	79.0248	0.39	0.25-0.5
MEL_358	681	MEL_358	424	39.4023	0.39	0.25-0.5
MEL_358	194	MEL_358	290	57.2693	0.39	0.25-0.5
MEL_358	383	MEL_358	687	63.278	0.39	0.25-0.5
MEL_358	681	MEL_358	420	39.1649	0.39	0.25-0.5
MEL_358	290	MEL_358	424	55.4714	0.39	0.25-0.5
MEL_358	687	MEL_358	82	46.3547	0.39	0.25-0.5
MEL_358	116	MEL_358	246	62.4255	0.39	0.25-0.5
MEL_358	540	MEL_358	424	59.4177	0.39	0.25-0.5
MEL_358	45	MEL_358	431	52.0727	0.39	0.25-0.5
MEL_358	535	MEL_358	189	33.683	0.39	0.25-0.5
MEL_358	681	MEL_358	431	27.5773	0.39	0.25-0.5
MEL_358	750	MEL_358	789	26.8715	0.39	0.25-0.5
MEL_358	750	MEL_358	8	52.0951	0.39	0.25-0.5
MEL_358	750	MEL_358	703	29.6892	0.39	0.25-0.5
MEL_358	383	MEL_358	290	39.6723	0.39	0.25-0.5
MEL_358	45	MEL_358	420	60.2847	0.39	0.25-0.5
MEL_358	666	MEL_358	420	35.6677	0.39	0.25-0.5
MEL_358	55	MEL_358	290	79.2663	0.39	0.25-0.5
MEL_358	681	MEL_358	434	24.1133	0.39	0.25-0.5
MEL_358	431	MEL_358	803	28.0568	0.39	0.25-0.5
MEL_358	591	MEL_358	237	29.8313	0.39	0.25-0.5
MEL_358	591	MEL_358	189	49.1203	0.39	0.25-0.5
MEL_358	375	MEL_358	82	86.6582	0.39	0.25-0.5
MEL_358	789	MEL_358	803	19.5055	0.39	0.25-0.5
MEL_358	120	MEL_358	431	61.5475	0.39	0.25-0.5
MEL_358	400	MEL_358	824	29.7343	0.39	0.25-0.5
MEL_358	400	MEL_358	120	71.6321	0.39	0.25-0.5
MEL_358	106	MEL_358	189	30.6034	0.39	0.25-0.5
MEL_358	120	MEL_358	424	68.7745	0.39	0.25-0.5
MEL_358	23	MEL_358	189	54.5769	0.39	0.25-0.5
MEL_358	23	MEL_358	803	82.4146	0.39	0.25-0.5
MEL_358	703	MEL_358	104	28.532	0.39	0.25-0.5
MEL_358	400	MEL_358	340	24.2748	0.39	0.25-0.5
MEL_358	375	MEL_358	591	41.8353	0.39	0.25-0.5
MEL_358	420	MEL_358	434	17.8405	0.39	0.25-0.5
MEL_358	431	MEL_358	434	5.21392	0.39	0.25-0.5
MEL_358	116	MEL_358	189	25.7733	0.39	0.25-0.5
MEL_358	56	MEL_358	434	60.8145	0.39	0.25-0.5
MEL_358	55	MEL_358	400	75.3274	0.39	0.25-0.5
MEL_358	535	MEL_358	8	51.1684	0.39	0.25-0.5
MEL_358	56	MEL_358	420	69.4923	0.39	0.25-0.5
MEL_358	56	MEL_358	82	22.9595	0.39	0.25-0.5
MEL_358	821	MEL_358	431	21.0236	0.39	0.25-0.5
MEL_358	45	MEL_358	703	40.8536	0.39	0.25-0.5
MEL_358	540	MEL_358	400	57.8362	0.39	0.25-0.5
MEL_358	540	MEL_358	431	58.2294	0.39	0.25-0.5
MEL_358	761	MEL_358	431	27.118	0.39	0.25-0.5
MEL_358	381	MEL_358	189	91.7121	0.39	0.25-0.5
MEL_358	106	MEL_358	375	74.2432	0.39	0.25-0.5
MEL_358	821	MEL_358	400	34.4528	0.39	0.25-0.5
MEL_358	540	MEL_358	363	64.526	0.39	0.25-0.5
MEL_358	540	MEL_358	703	59.7993	0.39	0.25-0.5
MEL_358	116	MEL_358	420	64.8645	0.39	0.25-0.5
MEL_358	73	MEL_358	104	10.3604	0.39	0.25-0.5
MEL_358	23	MEL_358	246	89.1211	0.39	0.25-0.5
MEL_358	237	MEL_358	703	57.5212	0.39	0.25-0.5
MEL_358	821	MEL_358	246	103.437	0.39	0.25-0.5
MEL_358	367	MEL_358	434	26.591	0.39	0.25-0.5
MEL_358	383	MEL_358	367	12.2424	0.39	0.25-0.5
MEL_358	821	MEL_358	420	37.2592	0.39	0.25-0.5
MEL_358	821	MEL_358	424	26.0043	0.39	0.25-0.5
MEL_358	367	MEL_358	703	43.1713	0.39	0.25-0.5
MEL_358	367	MEL_358	803	42.5509	0.39	0.25-0.5
MEL_358	367	MEL_358	8	64.7221	0.39	0.25-0.5
MEL_358	246	MEL_358	829	96.3685	0.39	0.25-0.5
MEL_358	355	MEL_358	295	16.3371	0.39	0.25-0.5
MEL_358	424	MEL_358	781	17.6493	0.39	0.25-0.5
MEL_358	824	MEL_358	703	54.0579	0.39	0.25-0.5
MEL_358	824	MEL_358	803	14.6582	0.39	0.25-0.5
MEL_358	824	MEL_358	431	20.098	0.39	0.25-0.5
MEL_358	119	MEL_358	237	45.2064	0.39	0.25-0.5
MEL_358	420	MEL_358	781	23.8618	0.39	0.25-0.5
MEL_358	80	MEL_358	829	97.4105	0.39	0.25-0.5
MEL_358	687	MEL_358	821	47.0702	0.39	0.25-0.5
MEL_358	668	MEL_358	420	33.4545	0.39	0.25-0.5
MEL_358	246	MEL_358	716	75.106	0.39	0.25-0.5
MEL_358	189	MEL_358	82	22.8005	0.39	0.25-0.5
MEL_358	821	MEL_358	189	98.9674	0.39	0.25-0.5
MEL_358	821	MEL_358	8	57.3761	0.39	0.25-0.5
MEL_358	821	MEL_358	703	51.2401	0.39	0.25-0.5
MEL_358	821	MEL_358	434	25.4229	0.39	0.25-0.5
MEL_358	821	MEL_358	789	27.7847	0.39	0.25-0.5
MEL_358	821	MEL_358	80	90.3904	0.39	0.25-0.5
MEL_358	711	MEL_358	803	43.5244	0.39	0.25-0.5
MEL_360	334	MEL_360	75	42.5774	0.48	0.25-0.5
MEL_360	297	MEL_360	628	70.6632	0.48	0.25-0.5
MEL_360	864	MEL_360	839	25.8164	0.48	0.25-0.5
MEL_360	844	MEL_360	628	75.9809	0.48	0.25-0.5
MEL_360	418	MEL_360	785	29.7118	0.48	0.25-0.5
MEL_360	339	MEL_360	75	42.5832	0.48	0.25-0.5
MEL_360	66	MEL_360	346	66.3651	0.48	0.25-0.5
MEL_360	864	MEL_360	628	90.5111	0.48	0.25-0.5
MEL_360	93	MEL_360	337	10.7992	0.48	0.25-0.5
MEL_360	66	MEL_360	418	77.4521	0.48	0.25-0.5
MEL_360	864	MEL_360	630	87.0461	0.48	0.25-0.5
MEL_360	418	MEL_360	443	46.9784	0.48	0.25-0.5
MEL_360	628	MEL_360	635	9.58339	0.48	0.25-0.5
MEL_360	791	MEL_360	443	68.8835	0.48	0.25-0.5
MEL_360	844	MEL_360	864	16.2601	0.48	0.25-0.5
MEL_360	381	MEL_360	839	12.1873	0.48	0.25-0.5
MEL_360	791	MEL_360	808	26.1895	0.48	0.25-0.5
MEL_360	136	MEL_360	318	46.5646	0.48	0.25-0.5
MEL_360	628	MEL_360	839	66.5165	0.48	0.25-0.5
MEL_360	346	MEL_360	418	33.6492	0.48	0.25-0.5
MEL_360	334	MEL_360	346	22.5176	0.48	0.25-0.5
MEL_360	381	MEL_360	535	63.4523	0.48	0.25-0.5
MEL_360	66	MEL_360	187	30.5183	0.48	0.25-0.5
MEL_360	371	MEL_360	535	49.104	0.48	0.25-0.5
MEL_360	839	MEL_360	835	6.5588	0.48	0.25-0.5
MEL_360	808	MEL_360	443	45.2032	0.48	0.25-0.5
MEL_360	334	MEL_360	339	9.79167	0.48	0.25-0.5
MEL_360	334	MEL_360	318	25.0519	0.48	0.25-0.5
MEL_360	339	MEL_360	318	28.9622	0.48	0.25-0.5
MEL_360	346	MEL_360	785	35.0562	0.48	0.25-0.5
MEL_360	334	MEL_360	187	30.5282	0.48	0.25-0.5
MEL_360	808	MEL_360	785	25.0759	0.48	0.25-0.5
MEL_360	381	MEL_360	844	10.1406	0.48	0.25-0.5
MEL_360	339	MEL_360	66	56.7406	0.48	0.25-0.5
MEL_360	346	MEL_360	75	52.2488	0.48	0.25-0.5
MEL_360	66	MEL_360	75	14.2929	0.48	0.25-0.5
MEL_360	334	MEL_360	66	56.3187	0.48	0.25-0.5
MEL_360	418	MEL_360	318	19.2635	0.48	0.25-0.5
MEL_360	187	MEL_360	75	19.2539	0.48	0.25-0.5
MEL_360	460	MEL_360	443	35.0504	0.48	0.25-0.5
MEL_360	791	MEL_360	418	35.6296	0.48	0.25-0.5
MEL_360	628	MEL_360	535	35.6826	0.48	0.25-0.5
MEL_360	122	MEL_360	628	84.2723	0.48	0.25-0.5
MEL_360	339	MEL_360	187	33.9278	0.48	0.25-0.5
MEL_360	615	MEL_360	628	9.41163	0.48	0.25-0.5
MEL_360	381	MEL_360	835	13.3874	0.48	0.25-0.5
MEL_360	66	MEL_360	785	93.9605	0.48	0.25-0.5
MEL_360	808	MEL_360	418	29.3905	0.48	0.25-0.5
MEL_360	93	MEL_360	339	15.6551	0.48	0.25-0.5
MEL_360	205	MEL_360	339	18.3229	0.48	0.25-0.5
MEL_360	346	MEL_360	417	32.8813	0.48	0.25-0.5
MEL_360	194	MEL_360	187	11.9371	0.48	0.25-0.5
MEL_360	93	MEL_360	334	15.6328	0.48	0.25-0.5
MEL_360	766	MEL_360	346	31.437	0.48	0.25-0.5
MEL_360	334	MEL_360	419	23.64	0.48	0.25-0.5
MEL_360	615	MEL_360	371	52.3949	0.48	0.25-0.5
MEL_368	9	MEL_368	137	39.6115	0.79	0.75-1.0
MEL_368	9	MEL_368	139	39.9092	0.79	0.75-1.0
MEL_368	116	MEL_368	62	30.0001	0.79	0.75-1.0
MEL_368	106	MEL_368	82	18.853	0.79	0.75-1.0
MEL_368	9	MEL_368	3	17.5767	0.79	0.75-1.0
MEL_368	187	MEL_368	62	21.0641	0.79	0.75-1.0
MEL_368	120	MEL_368	187	30.3453	0.79	0.75-1.0
MEL_368	75	MEL_368	62	20.1692	0.79	0.75-1.0
MEL_368	9	MEL_368	153	34.8625	0.79	0.75-1.0
MEL_368	137	MEL_368	153	30.1092	0.79	0.75-1.0
MEL_368	137	MEL_368	62	28.1986	0.79	0.75-1.0
MEL_368	106	MEL_368	62	26.6789	0.79	0.75-1.0
MEL_368	137	MEL_368	81	25.5429	0.79	0.75-1.0
MEL_368	116	MEL_368	38	14.4125	0.79	0.75-1.0
MEL_368	116	MEL_368	106	25.8789	0.79	0.75-1.0
MEL_368	106	MEL_368	137	26.1944	0.79	0.75-1.0
MEL_368	116	MEL_368	137	17.2712	0.79	0.75-1.0
MEL_368	125	MEL_368	62	38.1654	0.79	0.75-1.0
MEL_368	86	MEL_368	82	6.26317	0.79	0.75-1.0
MEL_368	43	MEL_368	62	29.5474	0.79	0.75-1.0
MEL_368	106	MEL_368	81	15.3798	0.79	0.75-1.0
MEL_368	9	MEL_368	75	50.3865	0.79	0.75-1.0
MEL_368	100	MEL_368	81	9.91058	0.79	0.75-1.0
MEL_368	81	MEL_368	62	15.6722	0.79	0.75-1.0
MEL_368	66	MEL_368	62	6.33041	0.79	0.75-1.0
MEL_368	9	MEL_368	196	26.3391	0.79	0.75-1.0
MEL_368	153	MEL_368	62	13.3807	0.79	0.75-1.0
MEL_368	38	MEL_368	62	23.2594	0.79	0.75-1.0
MEL_368	116	MEL_368	187	25.2698	0.79	0.75-1.0
MEL_368	9	MEL_368	138	38.9291	0.79	0.75-1.0
MEL_368	66	MEL_368	59	10.901	0.79	0.75-1.0
MEL_368	86	MEL_368	81	8.81448	0.79	0.75-1.0
MEL_368	120	MEL_368	59	31.1154	0.79	0.75-1.0
MEL_368	138	MEL_368	62	26.4115	0.79	0.75-1.0
MEL_368	116	MEL_368	203	26.181	0.79	0.75-1.0
MEL_368	101	MEL_368	81	12.6272	0.79	0.75-1.0
MEL_368	116	MEL_368	66	34.1011	0.79	0.75-1.0
MEL_368	86	MEL_368	62	12.4366	0.79	0.75-1.0
MEL_368	59	MEL_368	153	14.3459	0.79	0.75-1.0
MEL_369	95	MEL_369	104	13.9837	0.68	0.5-0.75
MEL_369	52	MEL_369	5	41.6514	0.68	0.5-0.75
MEL_369	95	MEL_369	116	9.69811	0.68	0.5-0.75
MEL_369	219	MEL_369	246	50.4851	0.68	0.5-0.75
MEL_369	95	MEL_369	246	68.9361	0.68	0.5-0.75
MEL_369	83	MEL_369	219	83.8326	0.68	0.5-0.75
MEL_369	95	MEL_369	5	49.3804	0.68	0.5-0.75
MEL_369	52	MEL_369	246	70.3625	0.68	0.5-0.75
MEL_369	83	MEL_369	5	56.5072	0.68	0.5-0.75
MEL_369	246	MEL_369	241	14.3351	0.68	0.5-0.75
MEL_369	246	MEL_369	225	52.1768	0.68	0.5-0.75
MEL_369	66	MEL_369	13	24.9979	0.68	0.5-0.75
MEL_369	95	MEL_369	107	20.6826	0.68	0.5-0.75
MEL_369	259	MEL_369	219	57.0465	0.68	0.5-0.75
MEL_369	95	MEL_369	241	62.7928	0.68	0.5-0.75
MEL_369	104	MEL_369	241	70.7198	0.68	0.5-0.75
MEL_369	259	MEL_369	246	14.5851	0.68	0.5-0.75
MEL_369	246	MEL_369	104	75.2095	0.68	0.5-0.75
MEL_369	259	MEL_369	250	12.649	0.68	0.5-0.75
MEL_369	65	MEL_369	107	30.7346	0.68	0.5-0.75
MEL_369	65	MEL_369	219	94.9802	0.68	0.5-0.75
MEL_369	52	MEL_369	258	64.4828	0.68	0.5-0.75
MEL_369	95	MEL_369	225	91.4117	0.68	0.5-0.75
MEL_369	259	MEL_369	238	18.0326	0.68	0.5-0.75
MEL_369	52	MEL_369	13	19.2793	0.68	0.5-0.75
MEL_369	104	MEL_369	250	71.6352	0.68	0.5-0.75
MEL_369	52	MEL_369	107	32.6175	0.68	0.5-0.75
MEL_369	219	MEL_369	250	56.7807	0.68	0.5-0.75
MEL_369	219	MEL_369	258	60.8119	0.68	0.5-0.75
MEL_369	116	MEL_369	107	15.4061	0.68	0.5-0.75
MEL_369	219	MEL_369	241	45.2894	0.68	0.5-0.75
MEL_369	246	MEL_369	250	7.05554	0.68	0.5-0.75
MEL_369	219	MEL_369	13	71.7803	0.68	0.5-0.75
MEL_369	246	MEL_369	238	23.5077	0.68	0.5-0.75
MEL_369	246	MEL_369	258	17.3105	0.68	0.5-0.75
MEL_369	95	MEL_369	238	62.0113	0.68	0.5-0.75
MEL_369	66	MEL_369	5	44.2813	0.68	0.5-0.75
MEL_369	83	MEL_369	246	68.8551	0.68	0.5-0.75
MEL_369	52	MEL_369	104	27.3905	0.68	0.5-0.75
MEL_369	52	MEL_369	238	58.2304	0.68	0.5-0.75
MEL_369	83	MEL_369	250	66.2457	0.68	0.5-0.75
MEL_369	95	MEL_369	250	65.297	0.68	0.5-0.75
MEL_369	95	MEL_369	258	60.8928	0.68	0.5-0.75
MEL_369	83	MEL_369	261	60.104	0.68	0.5-0.75
MEL_369	94	MEL_369	219	89.4789	0.68	0.5-0.75
MEL_369	95	MEL_369	261	63.4175	0.68	0.5-0.75
MEL_369	52	MEL_369	95	21.7434	0.68	0.5-0.75
MEL_369	65	MEL_369	246	87.3955	0.68	0.5-0.75
MEL_369	94	MEL_369	107	22.3664	0.68	0.5-0.75
MEL_369	95	MEL_369	13	30.2778	0.68	0.5-0.75
MEL_369	246	MEL_369	107	74.4872	0.68	0.5-0.75
MEL_369	65	MEL_369	13	27.8093	0.68	0.5-0.75
MEL_369	246	MEL_369	242	11.6426	0.68	0.5-0.75
MEL_369	94	MEL_369	116	12.3854	0.68	0.5-0.75
MEL_369	52	MEL_369	116	23.4459	0.68	0.5-0.75
MEL_369	5	MEL_369	13	22.4504	0.68	0.5-0.75
MEL_369	65	MEL_369	5	47.746	0.68	0.5-0.75
MEL_369	95	MEL_369	219	89.1028	0.68	0.5-0.75
MEL_369	116	MEL_369	104	12.1457	0.68	0.5-0.75
MEL_369	52	MEL_369	219	77.3856	0.68	0.5-0.75
MEL_369	66	MEL_369	246	86.3576	0.68	0.5-0.75
MEL_369	66	MEL_369	95	25.3278	0.68	0.5-0.75
MEL_369	219	MEL_369	116	83.8776	0.68	0.5-0.75
MEL_369	219	MEL_369	104	93.6229	0.68	0.5-0.75
MEL_369	116	MEL_369	258	57.661	0.68	0.5-0.75
MEL_369	116	MEL_369	250	60.1315	0.68	0.5-0.75
MEL_369	66	MEL_369	219	93.6295	0.68	0.5-0.75
MEL_369	66	MEL_369	116	28.1262	0.68	0.5-0.75
MEL_369	52	MEL_369	241	61.3237	0.68	0.5-0.75
MEL_369	69	MEL_369	250	76.8796	0.68	0.5-0.75
MEL_369	67	MEL_369	241	76.1093	0.68	0.5-0.75
MEL_369	52	MEL_369	250	68.7759	0.68	0.5-0.75
MEL_369	107	MEL_369	241	71.2994	0.68	0.5-0.75
MEL_369	83	MEL_369	107	37.9124	0.68	0.5-0.75
MEL_369	65	MEL_369	225	97.9802	0.68	0.5-0.75
MEL_371	126	MEL_371	37	13.0968	0.72	0.5-0.75
MEL_371	126	MEL_371	155	15.4157	0.72	0.5-0.75
MEL_371	160	MEL_371	182	25.4644	0.72	0.5-0.75
MEL_371	160	MEL_371	129	19.4514	0.72	0.5-0.75
MEL_371	126	MEL_371	160	19.2214	0.72	0.5-0.75
MEL_371	126	MEL_371	150	14.228	0.72	0.5-0.75
MEL_371	126	MEL_371	142	9.05121	0.72	0.5-0.75
MEL_371	169	MEL_371	182	20.3087	0.72	0.5-0.75
MEL_371	142	MEL_371	129	5.48715	0.72	0.5-0.75
MEL_376	64	MEL_376	35	26.2067	0.33	0.25-0.5
MEL_376	40	MEL_376	35	8.84588	0.33	0.25-0.5
MEL_380	227	MEL_380	213	16.4683	0.86	0.75-1.0
MEL_398	106	MEL_398	150	21.9185	0.87	0.75-1.0
MEL_398	142	MEL_398	106	9.23982	0.87	0.75-1.0
MEL_398	107	MEL_398	63	38.3113	0.87	0.75-1.0
MEL_398	312	MEL_398	150	27.0585	0.87	0.75-1.0
MEL_398	63	MEL_398	150	40.2634	0.87	0.75-1.0
MEL_398	45	MEL_398	63	25.1852	0.87	0.75-1.0
MEL_398	149	MEL_398	166	26.5607	0.87	0.75-1.0
MEL_398	85	MEL_398	150	33.9291	0.87	0.75-1.0
MEL_398	150	MEL_398	168	25.719	0.87	0.75-1.0
MEL_398	284	MEL_398	168	10.7514	0.87	0.75-1.0
MEL_398	106	MEL_398	155	15.0067	0.87	0.75-1.0
MEL_398	150	MEL_398	155	8.41347	0.87	0.75-1.0
MEL_398	107	MEL_398	155	17.9907	0.87	0.75-1.0
MEL_398	149	MEL_398	112	30.193	0.87	0.75-1.0
MEL_398	155	MEL_398	168	19.9599	0.87	0.75-1.0
MEL_398	150	MEL_398	112	30.4334	0.87	0.75-1.0
MEL_398	142	MEL_398	155	9.8069	0.87	0.75-1.0
MEL_398	312	MEL_398	168	20.3185	0.87	0.75-1.0
MEL_398	149	MEL_398	168	28.0756	0.87	0.75-1.0
MEL_398	85	MEL_398	149	33.0313	0.87	0.75-1.0
MEL_398	312	MEL_398	149	28.2436	0.87	0.75-1.0
MEL_398	106	MEL_398	63	35.1719	0.87	0.75-1.0
MEL_398	284	MEL_398	150	27.6779	0.87	0.75-1.0
MEL_398	142	MEL_398	107	10.6046	0.87	0.75-1.0
MEL_398	252	MEL_398	149	23.8626	0.87	0.75-1.0
MEL_398	150	MEL_398	166	24.5564	0.87	0.75-1.0
MEL_398	155	MEL_398	166	17.5052	0.87	0.75-1.0
MEL_398	142	MEL_398	166	23.6344	0.87	0.75-1.0
MEL_398	107	MEL_398	168	29.8733	0.87	0.75-1.0
MEL_398	284	MEL_398	155	24.8806	0.87	0.75-1.0
MEL_398	63	MEL_398	155	34.9695	0.87	0.75-1.0
MEL_398	204	MEL_398	150	34.9357	0.87	0.75-1.0
MEL_398	312	MEL_398	155	26.621	0.87	0.75-1.0
MEL_403	140	MEL_403	128	18.0002	0.71	0.5-0.75
MEL_403	150	MEL_403	140	9.7128	0.71	0.5-0.75
MEL_403	91	MEL_403	119	26.4063	0.71	0.5-0.75
MEL_403	119	MEL_403	114	8.63666	0.71	0.5-0.75
MEL_403	157	MEL_403	146	16.2978	0.71	0.5-0.75
MEL_403	128	MEL_403	114	20.8666	0.71	0.5-0.75

## Sheet: Figure3c
Protein1	Protein2	AF3 confidence score
MEL_181	MEL_020	0.68
MEL_020	MEL_181	0.68
MEL_196	MEL_020	0.24
MEL_020	MEL_196	0.24
MEL_202	MEL_020	0.226
MEL_020	MEL_202	0.226
MEL_280	MEL_020	0.684
MEL_020	MEL_280	0.684
MEL_342b	MEL_020	0.232
MEL_020	MEL_342b	0.232
MEL_368	MEL_020	0.174
MEL_020	MEL_368	0.174
MEL_369	MEL_020	0.176
MEL_020	MEL_369	0.176
MEL_052	MEL_097	0.154
MEL_097	MEL_052	0.154
MEL_052	MEL_207	0.326
MEL_207	MEL_052	0.326
MEL_052	MEL_223b	0.114
MEL_052	MEL_232	0.144
MEL_232	MEL_052	0.144
MEL_052	MEL_247	0.328
MEL_247	MEL_052	0.328
MEL_331	MEL_052	0.224
MEL_052	MEL_331	0.224
MEL_063b	MEL_207	0.222
MEL_207	MEL_063b	0.222
MEL_063b	MEL_247	0.228
MEL_247	MEL_063b	0.228
MEL_063b	MEL_290	0.28
MEL_290	MEL_063b	0.28
MEL_331	MEL_063b	0.17
MEL_063b	MEL_331	0.17
MEL_065	MEL_207	0.366
MEL_247	MEL_065	0.224
MEL_065	MEL_247	0.224
MEL_331	MEL_065	0.192
MEL_065	MEL_331	0.192
MEL_066	MEL_207	0.236
MEL_207	MEL_066	0.236
MEL_232	MEL_066	0.096
MEL_066	MEL_232	0.096
MEL_066	MEL_234	0.34
MEL_247	MEL_066	0.23
MEL_066	MEL_247	0.23
MEL_066	MEL_274	0.14
MEL_066	MEL_331	0.266
MEL_331	MEL_066	0.266
MEL_085	MEL_207	0.22
MEL_207	MEL_085	0.22
MEL_085	MEL_234	0.322
MEL_247	MEL_085	0.214
MEL_085	MEL_247	0.214
MEL_097	MEL_168	0.454
MEL_207	MEL_097	0.572
MEL_097	MEL_207	0.572
MEL_097	MEL_215	0.192
MEL_215	MEL_097	0.192
MEL_097	MEL_232	0.106
MEL_232	MEL_097	0.106
MEL_097	MEL_234	0.236
MEL_234	MEL_097	0.236
MEL_247	MEL_097	0.234
MEL_097	MEL_247	0.234
MEL_097	MEL_252	0.194
MEL_252	MEL_097	0.194
MEL_097	MEL_274	0.148
MEL_097	MEL_278	0.198
MEL_278	MEL_097	0.198
MEL_331	MEL_097	0.232
MEL_097	MEL_331	0.232
MEL_097	MEL_398	0.228
MEL_398	MEL_097	0.228
MEL_247	MEL_109	0.322
MEL_109	MEL_247	0.322
MEL_247	MEL_146	0.278
MEL_146	MEL_247	0.278
MEL_149	MEL_342b	0.35
MEL_342b	MEL_149	0.35
MEL_149	MEL_368	0.788
MEL_368	MEL_149	0.788
MEL_369	MEL_149	0.286
MEL_149	MEL_369	0.286
MEL_168	MEL_065	0.206
MEL_065	MEL_168	0.206
MEL_168	MEL_066	0.214
MEL_207	MEL_168	0.38
MEL_168	MEL_207	0.38
MEL_168	MEL_215	0.204
MEL_215	MEL_168	0.204
MEL_168	MEL_223b	0.248
MEL_232	MEL_168	0.146
MEL_168	MEL_232	0.146
MEL_168	MEL_234	0.18
MEL_247	MEL_168	0.632
MEL_168	MEL_247	0.632
MEL_168	MEL_252	0.244
MEL_168	MEL_274	0.2
MEL_168	MEL_278	0.292
MEL_331	MEL_168	0.202
MEL_168	MEL_331	0.202
MEL_341	MEL_168	0.182
MEL_168	MEL_341	0.182
MEL_398	MEL_168	0.2
MEL_168	MEL_398	0.2
MEL_360	MEL_173	0.214
MEL_173	MEL_360	0.214
MEL_177	MEL_232	0.084
MEL_181	MEL_202	0.22
MEL_202	MEL_181	0.22
MEL_181	MEL_280	0.214
MEL_280	MEL_181	0.214
MEL_183	MEL_207	0.206
MEL_228	MEL_183	0.3
MEL_183	MEL_228	0.3
MEL_249	MEL_183	0.716
MEL_183	MEL_249	0.716
MEL_183	MEL_331	0.228
MEL_280	MEL_185	0.144
MEL_185	MEL_280	0.144
MEL_369	MEL_185	0.204
MEL_185	MEL_369	0.204
MEL_280	MEL_196	0.266
MEL_196	MEL_280	0.266
MEL_368	MEL_196	0.12
MEL_196	MEL_368	0.12
MEL_196	MEL_369	0.132
MEL_369	MEL_196	0.132
MEL_234	MEL_199	0.476
MEL_199	MEL_234	0.476
MEL_200	MEL_183	0.19
MEL_200	MEL_207	0.212
MEL_200	MEL_214	0.116
MEL_214	MEL_200	0.116
MEL_200	MEL_231	0.244
MEL_231	MEL_200	0.244
MEL_200	MEL_276	0.166
MEL_200	MEL_360	0.192
MEL_360	MEL_200	0.192
MEL_202	MEL_096	0.208
MEL_202	MEL_214	0.304
MEL_202	MEL_280	0.21
MEL_280	MEL_202	0.21
MEL_206	MEL_280	0.684
MEL_280	MEL_206	0.684
MEL_369	MEL_206	0.216
MEL_206	MEL_369	0.216
MEL_232	MEL_207	0.122
MEL_207	MEL_232	0.122
MEL_247	MEL_207	0.734
MEL_207	MEL_247	0.734
MEL_290	MEL_207	0.206
MEL_207	MEL_290	0.206
MEL_331	MEL_207	0.212
MEL_207	MEL_331	0.212
MEL_228	MEL_211	0.164
MEL_211	MEL_228	0.164
MEL_249	MEL_211	0.164
MEL_211	MEL_249	0.164
MEL_284b	MEL_211	0.228
MEL_211	MEL_284b	0.228
MEL_211	MEL_301	0.324
MEL_211	MEL_331	0.306
MEL_097	MEL_213b	0.206
MEL_213b	MEL_097	0.206
MEL_213b	MEL_207	0.186
MEL_207	MEL_213b	0.186
MEL_213b	MEL_215	0.486
MEL_213b	MEL_223b	0.258
MEL_213b	MEL_234	0.212
MEL_213b	MEL_274	0.254
MEL_331	MEL_213b	0.206
MEL_213b	MEL_331	0.206
MEL_213b	MEL_341	0.242
MEL_341	MEL_213b	0.242
MEL_214	MEL_231	0.27
MEL_231	MEL_214	0.27
MEL_214	MEL_280	0.202
MEL_280	MEL_214	0.202
MEL_214	MEL_358	0.226
MEL_358	MEL_214	0.226
MEL_214	MEL_369	0.182
MEL_369	MEL_214	0.182
MEL_207	MEL_215	0.676
MEL_215	MEL_207	0.676
MEL_234	MEL_215	0.196
MEL_215	MEL_234	0.196
MEL_216	MEL_020	0.516
MEL_216	MEL_202	0.344
MEL_202	MEL_216	0.344
MEL_216	MEL_280	0.298
MEL_280	MEL_216	0.298
MEL_219	MEL_280	0.226
MEL_280	MEL_219	0.226
MEL_228	MEL_200	0.166
MEL_200	MEL_228	0.166
MEL_228	MEL_207	0.222
MEL_228	MEL_223b	0.474
MEL_228	MEL_246	0.276
MEL_247	MEL_228	0.302
MEL_228	MEL_247	0.302
MEL_249	MEL_228	0.178
MEL_228	MEL_249	0.178
MEL_228	MEL_276	0.194
MEL_228	MEL_331	0.326
MEL_331	MEL_228	0.326
MEL_358	MEL_231	0.228
MEL_231	MEL_358	0.228
MEL_360	MEL_231	0.268
MEL_231	MEL_360	0.268
MEL_369	MEL_231	0.214
MEL_231	MEL_369	0.214
MEL_231c	MEL_342b	0.13
MEL_342b	MEL_231c	0.13
MEL_369	MEL_231c	0.26
MEL_231c	MEL_369	0.26
MEL_232	MEL_228	0.09
MEL_247	MEL_232	0.186
MEL_232	MEL_247	0.186
MEL_305	MEL_232	0.19
MEL_232	MEL_305	0.19
MEL_052	MEL_234	0.222
MEL_234	MEL_052	0.222
MEL_234	MEL_109	0.238
MEL_109	MEL_234	0.238
MEL_234	MEL_146	0.276
MEL_146	MEL_234	0.276
MEL_207	MEL_234	0.2
MEL_234	MEL_207	0.2
MEL_232	MEL_234	0.1
MEL_234	MEL_232	0.1
MEL_247	MEL_234	0.314
MEL_234	MEL_247	0.314
MEL_278	MEL_234	0.372
MEL_234	MEL_278	0.372
MEL_281	MEL_234	0.288
MEL_234	MEL_281	0.288
MEL_234	MEL_296	0.488
MEL_296	MEL_234	0.488
MEL_234	MEL_331	0.206
MEL_331	MEL_234	0.206
MEL_234	MEL_332	0.154
MEL_332	MEL_234	0.154
MEL_341	MEL_234	0.536
MEL_234	MEL_341	0.536
MEL_234	MEL_342b	0.168
MEL_342b	MEL_234	0.168
MEL_234	MEL_398	0.222
MEL_398	MEL_234	0.222
MEL_235	MEL_358	0.302
MEL_358	MEL_235	0.302
MEL_243	MEL_207	0.418
MEL_243	MEL_234	0.378
MEL_234	MEL_243	0.378
MEL_247	MEL_243	0.272
MEL_243	MEL_247	0.272
MEL_244	MEL_331	0.164
MEL_245	MEL_247	0.426
MEL_247	MEL_245	0.426
MEL_247	MEL_215	0.26
MEL_215	MEL_247	0.26
MEL_249	MEL_247	0.468
MEL_247	MEL_249	0.468
MEL_331	MEL_249	0.168
MEL_249	MEL_331	0.168
MEL_211	MEL_251b	0.222
MEL_251b	MEL_211	0.222
MEL_247	MEL_251b	0.27
MEL_251b	MEL_247	0.27
MEL_251b	MEL_249	0.58
MEL_249	MEL_251b	0.58
MEL_284b	MEL_251b	0.236
MEL_251b	MEL_284b	0.236
MEL_252	MEL_234	0.194
MEL_234	MEL_252	0.194
MEL_247	MEL_252	0.308
MEL_252	MEL_247	0.308
MEL_252	MEL_274	0.192
MEL_331	MEL_252	0.274
MEL_252	MEL_331	0.274
MEL_255	MEL_207	0.236
MEL_207	MEL_255	0.236
MEL_247	MEL_255	0.27
MEL_255	MEL_247	0.27
MEL_260	MEL_020	0.192
MEL_020	MEL_260	0.192
MEL_260	MEL_181	0.212
MEL_181	MEL_260	0.212
MEL_260	MEL_202	0.474
MEL_202	MEL_260	0.474
MEL_260	MEL_216	0.27
MEL_216	MEL_260	0.27
MEL_275	MEL_260	0.398
MEL_260	MEL_275	0.398
MEL_260	MEL_280	0.712
MEL_280	MEL_260	0.712
MEL_260	MEL_358	0.222
MEL_358	MEL_260	0.222
MEL_260	MEL_368	0.222
MEL_368	MEL_260	0.222
MEL_260	MEL_369	0.214
MEL_369	MEL_260	0.214
MEL_369	MEL_261	0.142
MEL_261	MEL_369	0.142
MEL_052	MEL_274	0.114
MEL_274	MEL_052	0.114
MEL_274	MEL_207	0.21
MEL_207	MEL_274	0.21
MEL_274	MEL_223b	0.13
MEL_232	MEL_274	0.098
MEL_274	MEL_232	0.098
MEL_234	MEL_274	0.176
MEL_274	MEL_234	0.176
MEL_247	MEL_274	0.222
MEL_274	MEL_247	0.222
MEL_331	MEL_274	0.144
MEL_274	MEL_331	0.144
MEL_202	MEL_275	0.504
MEL_275	MEL_202	0.504
MEL_275	MEL_216	0.682
MEL_216	MEL_275	0.682
MEL_275	MEL_280	0.278
MEL_280	MEL_275	0.278
MEL_358	MEL_275	0.324
MEL_275	MEL_358	0.324
MEL_276	MEL_063b	0.21
MEL_097	MEL_276	0.15
MEL_276	MEL_097	0.15
MEL_276	MEL_207	0.164
MEL_207	MEL_276	0.164
MEL_213b	MEL_276	0.336
MEL_276	MEL_213b	0.336
MEL_276	MEL_215	0.16
MEL_276	MEL_234	0.216
MEL_247	MEL_276	0.208
MEL_276	MEL_247	0.208
MEL_276	MEL_274	0.154
MEL_276	MEL_331	0.168
MEL_331	MEL_276	0.168
MEL_278	MEL_207	0.352
MEL_207	MEL_278	0.352
MEL_247	MEL_278	0.342
MEL_278	MEL_247	0.342
MEL_278	MEL_280	0.356
MEL_280	MEL_278	0.356
MEL_331	MEL_278	0.162
MEL_278	MEL_331	0.162
MEL_369	MEL_278	0.376
MEL_278	MEL_369	0.376
MEL_278	MEL_398	0.234
MEL_398	MEL_278	0.234
MEL_281	MEL_097	0.478
MEL_097	MEL_281	0.478
MEL_281	MEL_168	0.222
MEL_281	MEL_207	0.786
MEL_207	MEL_281	0.786
MEL_247	MEL_281	0.526
MEL_281	MEL_247	0.526
MEL_281	MEL_331	0.176
MEL_331	MEL_281	0.176
MEL_281	MEL_398	0.18
MEL_398	MEL_281	0.18
MEL_282	MEL_280	0.658
MEL_280	MEL_282	0.658
MEL_282b	MEL_211	0.234
MEL_282b	MEL_249	0.698
MEL_249	MEL_282b	0.698
MEL_284b	MEL_282b	0.162
MEL_282b	MEL_284b	0.162
MEL_284	MEL_219	0.444
MEL_219	MEL_284	0.444
MEL_358	MEL_284	0.214
MEL_284	MEL_358	0.214
MEL_284b	MEL_146	0.404
MEL_284b	MEL_183	0.226
MEL_284b	MEL_207	0.244
MEL_284b	MEL_223b	0.464
MEL_228	MEL_284b	0.328
MEL_284b	MEL_228	0.328
MEL_247	MEL_284b	0.328
MEL_284b	MEL_247	0.328
MEL_284b	MEL_249	0.324
MEL_249	MEL_284b	0.324
MEL_284b	MEL_269	0.226
MEL_284b	MEL_276	0.254
MEL_284b	MEL_290	0.302
MEL_284b	MEL_296	0.146
MEL_284b	MEL_331	0.562
MEL_284b	MEL_352	0.232
MEL_352	MEL_284b	0.232
MEL_284b	MEL_397	0.196
MEL_284b	MEL_398	0.476
MEL_247	MEL_290	0.484
MEL_290	MEL_247	0.484
MEL_292	MEL_280	0.594
MEL_280	MEL_292	0.594
MEL_369	MEL_292	0.198
MEL_292	MEL_369	0.198
MEL_294	MEL_202	0.636
MEL_231	MEL_294	0.254
MEL_294	MEL_231	0.254
MEL_294	MEL_278	0.154
MEL_280	MEL_294	0.206
MEL_294	MEL_280	0.206
MEL_358	MEL_294	0.252
MEL_294	MEL_358	0.252
MEL_294	MEL_360	0.184
MEL_360	MEL_294	0.184
MEL_369	MEL_294	0.176
MEL_294	MEL_369	0.176
MEL_296	MEL_207	0.578
MEL_207	MEL_296	0.578
MEL_247	MEL_296	0.332
MEL_296	MEL_247	0.332
MEL_278	MEL_296	0.162
MEL_296	MEL_278	0.162
MEL_296	MEL_331	0.132
MEL_331	MEL_296	0.132
MEL_296	MEL_398	0.188
MEL_297	MEL_207	0.266
MEL_232	MEL_297	0.108
MEL_297	MEL_232	0.108
MEL_234	MEL_297	0.168
MEL_297	MEL_234	0.168
MEL_247	MEL_297	0.282
MEL_297	MEL_247	0.282
MEL_284b	MEL_301	0.564
MEL_301	MEL_284b	0.564
MEL_331	MEL_215	0.156
MEL_331	MEL_223b	0.21
MEL_232	MEL_331	0.138
MEL_331	MEL_232	0.138
MEL_247	MEL_331	0.26
MEL_331	MEL_247	0.26
MEL_331	MEL_305	0.214
MEL_338	MEL_020	0.2
MEL_338	MEL_181	0.23
MEL_181	MEL_338	0.23
MEL_202	MEL_338	0.202
MEL_338	MEL_202	0.202
MEL_216	MEL_338	0.234
MEL_338	MEL_216	0.234
MEL_260	MEL_338	0.28
MEL_338	MEL_260	0.28
MEL_275	MEL_338	0.31
MEL_338	MEL_275	0.31
MEL_280	MEL_338	0.172
MEL_338	MEL_280	0.172
MEL_358	MEL_338	0.212
MEL_338	MEL_358	0.212
MEL_368	MEL_338	0.158
MEL_338	MEL_368	0.158
MEL_369	MEL_338	0.17
MEL_338	MEL_369	0.17
MEL_097	MEL_341	0.214
MEL_341	MEL_097	0.214
MEL_341	MEL_207	0.2
MEL_207	MEL_341	0.2
MEL_341	MEL_215	0.14
MEL_247	MEL_341	0.212
MEL_341	MEL_247	0.212
MEL_341	MEL_331	0.156
MEL_331	MEL_341	0.156
MEL_181	MEL_342b	0.224
MEL_342b	MEL_181	0.224
MEL_342b	MEL_185	0.288
MEL_342b	MEL_196	0.112
MEL_196	MEL_342b	0.112
MEL_202	MEL_342b	0.198
MEL_342b	MEL_202	0.198
MEL_342b	MEL_206	0.25
MEL_206	MEL_342b	0.25
MEL_342b	MEL_207	0.252
MEL_216	MEL_342b	0.274
MEL_342b	MEL_216	0.274
MEL_342b	MEL_219	0.192
MEL_219	MEL_342b	0.192
MEL_260	MEL_342b	0.39
MEL_342b	MEL_260	0.39
MEL_342b	MEL_275	0.22
MEL_275	MEL_342b	0.22
MEL_280	MEL_342b	0.196
MEL_342b	MEL_280	0.196
MEL_338	MEL_342b	0.086
MEL_342b	MEL_338	0.086
MEL_342b	MEL_358	0.198
MEL_358	MEL_342b	0.198
MEL_342b	MEL_360	0.196
MEL_360	MEL_342b	0.196
MEL_368	MEL_342b	0.254
MEL_342b	MEL_368	0.254
MEL_369	MEL_342b	0.17
MEL_342b	MEL_369	0.17
MEL_380	MEL_342b	0.382
MEL_342b	MEL_380	0.382
MEL_200	MEL_352	0.756
MEL_352	MEL_200	0.756
MEL_228	MEL_352	0.448
MEL_352	MEL_228	0.448
MEL_247	MEL_352	0.344
MEL_352	MEL_247	0.344
MEL_352	MEL_276	0.23
MEL_354	MEL_228	0.4
MEL_358	MEL_020	0.188
MEL_358	MEL_202	0.312
MEL_202	MEL_358	0.312
MEL_358	MEL_280	0.26
MEL_280	MEL_358	0.26
MEL_280	MEL_360	0.192
MEL_360	MEL_280	0.192
MEL_365b	MEL_207	0.234
MEL_365b	MEL_234	0.232
MEL_365b	MEL_274	0.23
MEL_365b	MEL_331	0.218
MEL_181	MEL_368	0.226
MEL_368	MEL_181	0.226
MEL_368	MEL_202	0.282
MEL_202	MEL_368	0.282
MEL_368	MEL_280	0.316
MEL_280	MEL_368	0.316
MEL_368	MEL_358	0.216
MEL_358	MEL_368	0.216
MEL_369	MEL_173	0.37
MEL_173	MEL_369	0.37
MEL_369	MEL_181	0.244
MEL_181	MEL_369	0.244
MEL_369	MEL_202	0.214
MEL_202	MEL_369	0.214
MEL_369	MEL_207	0.152
MEL_369	MEL_216	0.244
MEL_216	MEL_369	0.244
MEL_219	MEL_369	0.158
MEL_369	MEL_219	0.158
MEL_275	MEL_369	0.216
MEL_369	MEL_275	0.216
MEL_369	MEL_280	0.61
MEL_280	MEL_369	0.61
MEL_369	MEL_282	0.286
MEL_282	MEL_369	0.286
MEL_369	MEL_358	0.278
MEL_358	MEL_369	0.278
MEL_369	MEL_360	0.178
MEL_360	MEL_369	0.178
MEL_369	MEL_368	0.674
MEL_368	MEL_369	0.674
MEL_371	MEL_202	0.218
MEL_202	MEL_371	0.218
MEL_280	MEL_371	0.728
MEL_371	MEL_280	0.728
MEL_371	MEL_342b	0.374
MEL_342b	MEL_371	0.374
MEL_371	MEL_369	0.218
MEL_369	MEL_371	0.218
MEL_360	MEL_374	0.228
MEL_374	MEL_360	0.228
MEL_380	MEL_280	0.824
MEL_280	MEL_380	0.824
MEL_369	MEL_380	0.228
MEL_380	MEL_369	0.228
MEL_369	MEL_385b	0.276
MEL_385b	MEL_369	0.276
MEL_247	MEL_387	0.256
MEL_387	MEL_247	0.256
MEL_398	MEL_207	0.216
MEL_207	MEL_398	0.216
MEL_398	MEL_223b	0.398
MEL_247	MEL_398	0.4
MEL_398	MEL_247	0.4
MEL_398	MEL_274	0.248
MEL_331	MEL_398	0.334
MEL_398	MEL_331	0.334
MEL_380	MEL_020	0.306
MEL_020	MEL_380	0.306
MEL_052	MEL_215	0.104
MEL_341	MEL_052	0.13
MEL_052	MEL_341	0.13
MEL_097	MEL_063b	0.148
MEL_063b	MEL_097	0.148
MEL_063b	MEL_168	0.244
MEL_168	MEL_063b	0.244
MEL_228	MEL_063b	0.316
MEL_063b	MEL_232	0.094
MEL_232	MEL_063b	0.094
MEL_063b	MEL_234	0.144
MEL_234	MEL_063b	0.144
MEL_278	MEL_063b	0.18
MEL_063b	MEL_278	0.18
MEL_284b	MEL_063b	0.174
MEL_296	MEL_063b	0.344
MEL_398	MEL_063b	0.288
MEL_097	MEL_065	0.342
MEL_065	MEL_097	0.342
MEL_065	MEL_223b	0.224
MEL_065	MEL_234	0.286
MEL_065	MEL_305	0.2
MEL_066	MEL_223b	0.284
MEL_066	MEL_305	0.244
MEL_280	MEL_096	0.73
MEL_096	MEL_280	0.73
MEL_369	MEL_096	0.626
MEL_096	MEL_369	0.626
MEL_097	MEL_223b	0.206
MEL_243	MEL_097	0.222
MEL_097	MEL_243	0.222
MEL_097	MEL_269	0.104
MEL_296	MEL_097	0.314
MEL_097	MEL_296	0.314
MEL_097	MEL_305	0.234
MEL_365b	MEL_097	0.45
MEL_247	MEL_129b	0.332
MEL_200	MEL_146	0.194
MEL_146	MEL_207	0.328
MEL_149	MEL_280	0.628
MEL_280	MEL_149	0.628
MEL_168	MEL_199	0.246
MEL_211	MEL_168	0.326
MEL_228	MEL_168	0.336
MEL_168	MEL_228	0.336
MEL_168	MEL_259	0.3
MEL_284b	MEL_168	0.614
MEL_168	MEL_290	0.18
MEL_168	MEL_296	0.24
MEL_168	MEL_332	0.206
MEL_168	MEL_387	0.248
MEL_294	MEL_173	0.18
MEL_374	MEL_173	0.21
MEL_196	MEL_181	0.206
MEL_181	MEL_196	0.206
MEL_181	MEL_207	0.284
MEL_181	MEL_223b	0.326
MEL_371	MEL_181	0.22
MEL_183	MEL_247	0.194
MEL_276	MEL_183	0.214
MEL_183	MEL_276	0.214
MEL_202	MEL_185	0.202
MEL_185	MEL_202	0.202
MEL_358	MEL_196	0.342
MEL_247	MEL_199	0.198
MEL_199	MEL_247	0.198
MEL_200	MEL_247	0.198
MEL_284b	MEL_200	0.172
MEL_202	MEL_231	0.298
MEL_231	MEL_202	0.298
MEL_202	MEL_360	0.194
MEL_360	MEL_202	0.194
MEL_260	MEL_206	0.272
MEL_358	MEL_206	0.256
MEL_206	MEL_358	0.256
MEL_207	MEL_223b	0.2
MEL_223b	MEL_207	0.2
MEL_245	MEL_207	0.24
MEL_207	MEL_245	0.24
MEL_246	MEL_207	0.28
MEL_207	MEL_246	0.28
MEL_249	MEL_207	0.306
MEL_207	MEL_249	0.306
MEL_252	MEL_207	0.57
MEL_207	MEL_252	0.57
MEL_259	MEL_207	0.23
MEL_282b	MEL_207	0.41
MEL_207	MEL_305	0.206
MEL_305	MEL_207	0.206
MEL_332	MEL_207	0.206
MEL_207	MEL_332	0.206
MEL_352	MEL_207	0.228
MEL_207	MEL_352	0.228
MEL_207	MEL_387	0.238
MEL_211	MEL_223b	0.338
MEL_211	MEL_269	0.31
MEL_247	MEL_213b	0.246
MEL_213b	MEL_247	0.246
MEL_213b	MEL_332	0.218
MEL_365b	MEL_213b	0.264
MEL_213b	MEL_398	0.228
MEL_278	MEL_214	0.4
MEL_360	MEL_214	0.192
MEL_214	MEL_360	0.192
MEL_232	MEL_215	0.092
MEL_281	MEL_215	0.216
MEL_216	MEL_358	0.278
MEL_358	MEL_216	0.278
MEL_219	MEL_358	0.188
MEL_358	MEL_219	0.188
MEL_232	MEL_223b	0.084
MEL_234	MEL_223b	0.476
MEL_247	MEL_223b	0.232
MEL_223b	MEL_247	0.232
MEL_249	MEL_223b	0.378
MEL_278	MEL_223b	0.3
MEL_281	MEL_223b	0.448
MEL_290	MEL_223b	0.258
MEL_296	MEL_223b	0.324
MEL_301	MEL_223b	0.228
MEL_341	MEL_223b	0.166
MEL_365b	MEL_223b	0.156
MEL_387	MEL_223b	0.174
MEL_228	MEL_269	0.202
MEL_228	MEL_332	0.222
MEL_275	MEL_231	0.23
MEL_231	MEL_275	0.23
MEL_231	MEL_280	0.244
MEL_280	MEL_231	0.244
MEL_338	MEL_231	0.256
MEL_231	MEL_338	0.256
MEL_252	MEL_232	0.108
MEL_232	MEL_252	0.108
MEL_281	MEL_232	0.11
MEL_232	MEL_352	0.122
MEL_398	MEL_232	0.148
MEL_232	MEL_398	0.148
MEL_255	MEL_234	0.234
MEL_234	MEL_255	0.234
MEL_259	MEL_234	0.284
MEL_234	MEL_259	0.284
MEL_260	MEL_234	0.268
MEL_234	MEL_260	0.268
MEL_234	MEL_290	0.224
MEL_290	MEL_234	0.224
MEL_342b	MEL_235	0.288
MEL_244	MEL_284b	0.214
MEL_247	MEL_246	0.192
MEL_246	MEL_247	0.192
MEL_247	MEL_259	0.222
MEL_259	MEL_247	0.222
MEL_247	MEL_305	0.214
MEL_332	MEL_247	0.224
MEL_247	MEL_332	0.224
MEL_342b	MEL_247	0.224
MEL_365b	MEL_247	0.27
MEL_247	MEL_365b	0.27
MEL_247	MEL_392b	0.282
MEL_269	MEL_249	0.186
MEL_249	MEL_269	0.186
MEL_249	MEL_296	0.154
MEL_398	MEL_249	0.236
MEL_249	MEL_398	0.236
MEL_252	MEL_278	0.184
MEL_284b	MEL_259	0.302
MEL_278	MEL_260	0.34
MEL_260	MEL_278	0.34
MEL_282	MEL_260	0.234
MEL_260	MEL_290	0.184
MEL_290	MEL_260	0.184
MEL_380	MEL_260	0.164
MEL_260	MEL_380	0.164
MEL_331	MEL_269	0.13
MEL_341	MEL_269	0.126
MEL_297	MEL_274	0.164
MEL_341	MEL_274	0.196
MEL_294	MEL_275	0.474
MEL_276	MEL_281	0.324
MEL_281	MEL_276	0.324
MEL_354	MEL_276	0.28
MEL_276	MEL_398	0.464
MEL_278	MEL_342b	0.386
MEL_342b	MEL_278	0.386
MEL_278	MEL_358	0.204
MEL_358	MEL_278	0.204
MEL_284b	MEL_279	0.17
MEL_280	MEL_284	0.476
MEL_284	MEL_280	0.476
MEL_297	MEL_281	0.208
MEL_281	MEL_297	0.208
MEL_341	MEL_281	0.386
MEL_281	MEL_341	0.386
MEL_282b	MEL_301	0.682
MEL_284	MEL_338	0.258
MEL_338	MEL_284	0.258
MEL_369	MEL_284	0.3
MEL_284	MEL_369	0.3
MEL_284b	MEL_332	0.272
MEL_331	MEL_290	0.27
MEL_290	MEL_331	0.27
MEL_398	MEL_290	0.3
MEL_358	MEL_292	0.19
MEL_292	MEL_358	0.19
MEL_292	MEL_360	0.18
MEL_297	MEL_331	0.24
MEL_331	MEL_297	0.24
MEL_365b	MEL_305	0.322
MEL_331	MEL_352	0.27
MEL_371	MEL_338	0.226
MEL_338	MEL_371	0.226
MEL_380	MEL_338	0.276
MEL_338	MEL_380	0.276
MEL_342b	MEL_385b	0.186
MEL_385b	MEL_342b	0.186
MEL_380	MEL_368	0.244
MEL_368	MEL_380	0.244
MEL_398	MEL_387	0.236

## Sheet: Figure3d
Protein1	Protein2	Residue1	Residue2	distance [A]	AF3 confidence score
MEL_249	MEL_183	24	31	17.9682	0.716
MEL_183	MEL_249	31	44	12.7953	0.716
MEL_249	MEL_183	36	31	15.9292	0.716
MEL_183	MEL_249	43	45	20.9312	0.716
MEL_183	MEL_249	31	64	8.30474	0.716
MEL_183	MEL_249	31	45	8.99973	0.716
MEL_183	MEL_249	31	63	8.87244	0.716

## Sheet: Figure3e
heterodimer:									heterotetramer:
Protein1	Protein2	Residue1	Residue2	distance [A]	AF3 confidence score				Protein1	Protein2	Residue1	Residue2	distance [A]	AF3 confidence score
MEL_149	MEL_368	162	62	17.7939	0.788				MEL_149	MEL_368	162	138	18.9635	0.862
MEL_149	MEL_368	6	81	17.3565	0.788				MEL_149	MEL_368	154	62	17.2823	0.862
MEL_368	MEL_149	9	17	59.4055	0.788				MEL_149	MEL_368	6	81	17.3873	0.862
MEL_149	MEL_368	162	138	19.6818	0.788				MEL_149	MEL_368	17	62	38.937	0.862
MEL_149	MEL_368	154	62	30.287	0.788				MEL_149	MEL_368	162	62	18.1643	0.862
MEL_149	MEL_368	17	62	43.291	0.788				MEL_368	MEL_149	9	17	32.7249	0.862

## Sheet: Figure4b
query	target	localization						core:		MEL_149	MEL_206	MEL_219	MEL_231	MEL_275	MEL_282	MEL_284	MEL_368	MEL_369	MEL_380
MEL_149	7wlp-assembly1.cif.gz_A Epstein-Barr virus protein BKRF4 restricts nucleosome assembly to suppress host antiviral responses	Core								10	4	10	9	8	5	7	9	10	9
MEL_149	5vey-assembly1.cif.gz_A Solution NMR structure of histone H2A-H2B mono-ubiquitylated at H2A Lys15 in complex with RNF169 (653-708)	Core
MEL_149	6k00-assembly1.cif.gz_D Crystal structure A of ceNAP1-H2A-H2B complex	Core						coat:		MEL_085	MEL_146	MEL_207	MEL_243	MEL_247	MEL_249	MEL_255	MEL_278	MEL_281	MEL_290	MEL_352	MEL_398
MEL_149	6w4l-assembly1.cif.gz_A The crystal structure of a single chain H2B-H2A histone chimera from Xenopus laevis	Core								8	9	10	8	8	4	9	10	9	7	5	5
MEL_149	6k03-assembly1.cif.gz_D Crystal structure of ceH2A-H2B	Core
MEL_149	6ae8-assembly2.cif.gz_B Structure insight into histone chaperone Chz1-mediated H2A.Z recognition and replacement	Core						no allocation:		MEL_238	MEL_293	MEL_355
MEL_149	7dlx-assembly3.cif.gz_C crystal structure of H2AM4>Z-H2B	Core								7	1	10
MEL_149	6k0c-assembly1.cif.gz_D Crystal structure of ceNAP1-H2A.Z-H2B complex	Core
MEL_149	4nft-assembly2.cif.gz_B Crystal structure of human lnkH2B-h2A.Z-Anp32e	Core
MEL_149	7n8n-assembly1.cif.gz_D Melbournevirus nucleosome like particle	Core
MEL_206	6fdk-assembly1.cif.gz_A Structure of Chlamydia trachomatis effector protein Cdu1 bound to ubiquitin	Core
MEL_206	2xph-assembly1.cif.gz_A Crystal structure of human SENP1 with the bound cobalt	Core
MEL_206	6fdu-assembly2.cif.gz_B Structure of Chlamydia trachomatis effector protein Cdu1 bound to Compound 3	Core
MEL_206	2g4d-assembly2.cif.gz_C Crystal structure of human SENP1 mutant (C603S) in complex with SUMO-1	Core
MEL_219	7yyn-assembly1.cif.gz_A Mammalian Dicer in the dicing state with pre-miR-15a substrate	Core
MEL_219	7r97-assembly1.cif.gz_B Crystal structure of postcleavge complex of Escherichia coli RNase III	Core
MEL_219	7zpi-assembly1.cif.gz_A Mammalian Dicer in the dicing state with pre-miR-15a substrate	Core
MEL_219	3c4b-assembly1.cif.gz_A Structure of RNaseIIIb and dsRNA binding domains of mouse Dicer	Core
MEL_219	7xw2-assembly1.cif.gz_A Cryo-EM structure of human DICER-pre-miRNA in a dicing state	Core
MEL_219	1o0w-assembly1.cif.gz_A Crystal structure of Ribonuclease III (TM1102) from Thermotoga maritima at 2.0 A resolution	Core
MEL_219	7yz4-assembly1.cif.gz_A Mouse endoribonuclease Dicer (composite structure)	Core
MEL_219	3o2r-assembly2.cif.gz_D Structural flexibility in region involved in dimer formation of nuclease domain of Ribonuclase III (rnc) from Campylobacter jejuni	Core
MEL_219	3n3w-assembly1.cif.gz_B 2.2 Angstrom Resolution Crystal Structure of Nuclease Domain of Ribonuclase III (rnc) from Campylobacter jejuni	Core
MEL_219	7w0e-assembly1.cif.gz_A dmDicer2-LoqsPD-dsRNA Active-dicing status	Core
MEL_231	3ohg-assembly1.cif.gz_A Crystal structure of a protein with unknown function from DUF2233 family (BACOVA_00430) from Bacteroides ovatus at 1.80 A resolution	Core
MEL_231	5h3k-assembly1.cif.gz_A Crystal structure of a hypothetical protein from Synechocystis	Core
MEL_231	6u11-assembly1.cif.gz_A-2 Xenopus laevis N-acetylglucosamine-1-phosphodiester alpha-N-acetylglucosaminidase (NAGPA) (C46S C219S C453S C480S C486S) with CTD mostly flexible	Core
MEL_231	6g3a-assembly1.cif.gz_A Crystal structure of haspin F605T mutant in complex with 5-iodotubercidin	Core
MEL_231	2wb8-assembly1.cif.gz_A Crystal structure of Haspin kinase	Core
MEL_231	6g39-assembly1.cif.gz_A Crystal structure of haspin F605Y mutant in complex with 5-iodotubercidin	Core
MEL_231	6pky-assembly1.cif.gz_A Guinea pig N-acetylglucosamine-1-phosphodiester alpha-N-acetylglucosaminidase (NAGPA) catalytic domain auto-inhibited by pro-peptide	Core
MEL_231	6pki-assembly2.cif.gz_C Zebrafish N-acetylglucosamine-1-phosphodiester alpha-N-acetylglucosaminidase (NAGPA) catalytic domain (C56S C230S) in complex with N-acetyl-alpha-D-glucosamine (alpha-GlcNAc) and mannose 6-phosphate (M6P)	Core
MEL_231	2vuw-assembly1.cif.gz_A Structure of human haspin kinase domain	Core
MEL_275	4boz-assembly1.cif.gz_A Structure of OTUD2 OTU domain in complex with K11-linked di ubiquitin	Core
MEL_275	4boq-assembly1.cif.gz_A-2 Structure of OTUD2 OTU domain	Core
MEL_275	1mp9-assembly1.cif.gz_B TBP from a mesothermophilic archaeon, Sulfolobus acidocaldarius	Core
MEL_275	2z8u-assembly2.cif.gz_A Methanococcus jannaschii TBP	Core
MEL_275	3by4-assembly1.cif.gz_A Structure of Ovarian Tumor (OTU) domain in complex with Ubiquitin	Core
MEL_275	1ais-assembly1.cif.gz_A TATA-BINDING PROTEIN/TRANSCRIPTION FACTOR (II)B/TATA-BOX COMPLEX FROM PYROCOCCUS WOESEI	Core
MEL_275	4b0a-assembly1.cif.gz_A The high-resolution structure of yTBP-yTAF1 identifies conserved and competing interaction surfaces in transcriptional activation	Core
MEL_275	4bop-assembly1.cif.gz_B Structure of OTUD1 OTU domain	Core
MEL_282	4cke-assembly1.cif.gz_D Vaccinia virus capping enzyme complexed with SAH in P1 form	Core
MEL_282	7d8u-assembly2.cif.gz_B Crystal structure of the C-terminal domain of pNP868R from African swine fever virus	Core
MEL_282	4ckb-assembly1.cif.gz_D Vaccinia virus capping enzyme complexed with GTP and SAH	Core
MEL_282	3bgv-assembly1.cif.gz_A Crystal structure of mRNA cap guanine-N7 methyltransferase in complex with SAH	Core
MEL_282	5e9w-assembly2.cif.gz_B Crystal structure of mRNA cap guanine-N7 methyltransferase obtained by limited proteolysis	Core
MEL_284	5hry-assembly2.cif.gz_E Computationally Designed Cyclic Dimer ank3C2_1	Core
MEL_284	7v0k-assembly1.cif.gz_H Consensus refinement of human erythrocyte ankyrin-1 complex (Composite map)	Core
MEL_284	5y4f-assembly1.cif.gz_A Crystal Structure of AnkB Ankyrin Repeats R13-24 in complex with autoinhibition segment AI-c	Core
MEL_284	6gcu-assembly2.cif.gz_F MET receptor in complex with InlB internalin domain and DARPin A3A	Core
MEL_284	5kba-assembly1.cif.gz_B Computational Design of Self-Assembling Cyclic Protein Homooligomers	Core
MEL_284	1n11-assembly1.cif.gz_A D34 REGION OF HUMAN ANKYRIN-R AND LINKER	Core
MEL_284	3v30-assembly1.cif.gz_A Crystal Structure of the Peptide Bound Complex of the Ankyrin Repeat Domains of Human RFXANK	Core
MEL_368	7n8n-assembly1.cif.gz_C Melbournevirus nucleosome like particle	Core
MEL_368	7lv8-assembly1.cif.gz_A Structure of the Marseillevirus nucleosome	Core
MEL_368	6ae8-assembly2.cif.gz_B Structure insight into histone chaperone Chz1-mediated H2A.Z recognition and replacement	Core
MEL_368	6w4l-assembly1.cif.gz_A The crystal structure of a single chain H2B-H2A histone chimera from Xenopus laevis	Core
MEL_368	1f1e-assembly1.cif.gz_A-2 CRYSTAL STRUCTURE OF THE HISTONE FROM METHANOPYRUS KANDLERI	Core
MEL_368	7wlp-assembly1.cif.gz_A Epstein-Barr virus protein BKRF4 restricts nucleosome assembly to suppress host antiviral responses	Core
MEL_368	7dlx-assembly3.cif.gz_C crystal structure of H2AM4>Z-H2B	Core
MEL_368	6k0c-assembly1.cif.gz_D Crystal structure of ceNAP1-H2A.Z-H2B complex	Core
MEL_368	6k03-assembly1.cif.gz_D Crystal structure of ceH2A-H2B	Core
MEL_369	7n8n-assembly1.cif.gz_D Melbournevirus nucleosome like particle	Core
MEL_369	6w4l-assembly1.cif.gz_A The crystal structure of a single chain H2B-H2A histone chimera from Xenopus laevis	Core
MEL_369	6k00-assembly1.cif.gz_D Crystal structure A of ceNAP1-H2A-H2B complex	Core
MEL_369	7wlp-assembly1.cif.gz_A Epstein-Barr virus protein BKRF4 restricts nucleosome assembly to suppress host antiviral responses	Core
MEL_369	7dlx-assembly3.cif.gz_C crystal structure of H2AM4>Z-H2B	Core
MEL_369	6k0c-assembly1.cif.gz_D Crystal structure of ceNAP1-H2A.Z-H2B complex	Core
MEL_369	6ae8-assembly2.cif.gz_B Structure insight into histone chaperone Chz1-mediated H2A.Z recognition and replacement	Core
MEL_369	5vey-assembly1.cif.gz_A Solution NMR structure of histone H2A-H2B mono-ubiquitylated at H2A Lys15 in complex with RNF169 (653-708)	Core
MEL_369	6k03-assembly1.cif.gz_D Crystal structure of ceH2A-H2B	Core
MEL_369	4nft-assembly2.cif.gz_B Crystal structure of human lnkH2B-h2A.Z-Anp32e	Core
MEL_380	4p2k-assembly1.cif.gz_A Structure of Ephrin type-A receptor 2	Core
MEL_380	5f20-assembly1.cif.gz_A Structure of TYK2 with inhibitor 4: 3-azanyl-5-(2-methylphenyl)-7-(1-methylpyrazol-3-yl)-1~{H}-pyrazolo[4,3-c]pyridin-4-one	Core
MEL_380	3zfx-assembly2.cif.gz_B Crystal structure of EphB1	Core
MEL_380	2qoc-assembly1.cif.gz_A Human EphA3 kinase domain, phosphorylated, AMP-PNP bound structure	Core
MEL_380	6in0-assembly1.cif.gz_A Crystal structure of EphA3 in complex with 18-Crown-6	Core
MEL_380	5fm3-assembly1.cif.gz_A Crystal structure of hyper-phosphorylated RET kinase domain with (proximal) juxtamembrane segment	Core
MEL_380	5f1z-assembly1.cif.gz_A Structure of TYK2 with inhibitor 16: 3-azanyl-5-[(2~{S})-3-methylbutan-2-yl]-7-[1-methyl-5-(2-oxidanylpropan-2-yl)pyrazol-3-yl]-1~{H}-pyrazolo[4,3-c]pyridin-4-one	Core
MEL_380	4gk3-assembly1.cif.gz_A Human EphA3 Kinase domain in complex with ligand 87	Core
MEL_380	4g2f-assembly1.cif.gz_A Human EphA3 kinase domain in complex with compound 7	Core
MEL_085	8jhe-assembly1.cif.gz_A Hyper-thermostable ancestral L-amino acid oxidase 2 (HTAncLAAO2)	Coat
MEL_085	5zbd-assembly1.cif.gz_A Crystal structure of tryptophan oxidase (C395A mutant) from Chromobacterium violaceum	Coat
MEL_085	7c4k-assembly1.cif.gz_A Ancestral L-amino acid oxidase (AncLAAO-N5) ligand free form	Coat
MEL_085	5g3t-assembly2.cif.gz_D The structure of the L-tryptophan oxidase VioA from Chromobacterium violaceum	Coat
MEL_085	7c4l-assembly1.cif.gz_A Anncestral L-amino acid oxidase (AncLAAO-N5) L-Gln binding form	Coat
MEL_085	7og2-assembly1.cif.gz_B Crystal structure of Pseudoalteromonas luteoviolacea L-amino acid oxidase	Coat
MEL_085	6esd-assembly1.cif.gz_B Crystal structure of L-tryptophan oxidase VioA from Chromobacterium violaceum	Coat
MEL_085	5zbc-assembly1.cif.gz_A Crystal structure of Se-Met tryptophan oxidase (C395A mutant) from Chromobacterium violaceum	Coat
MEL_146	4mix-assembly2.cif.gz_B PaToxG Glycosyltransferase	Coat
MEL_146	7uby-assembly1.cif.gz_B Structure of the GTD domain of Clostridium difficile toxin A in complex with VHH AH3	Coat
MEL_146	6rth-assembly2.cif.gz_B Crystal structure of the ligand-free glycosyltransferase domain from the YGT toxin	Coat
MEL_146	5uqk-assembly1.cif.gz_A Clostridium difficile toxin A (TcdA) glucosyltransferase domain in complex with U2F	Coat
MEL_146	1ll0-assembly5.cif.gz_I Crystal Structure of Rabbit Muscle Glycogenin	Coat
MEL_146	6rtg-assembly1.cif.gz_A Crystal structure of the UDP-bound glycosyltransferase domain from the YGT toxin	Coat
MEL_146	4ueg-assembly1.cif.gz_B-2 Crystal structure of human glycogenin-2 catalytic domain	Coat
MEL_146	7u2p-assembly1.cif.gz_A Structure of TcdA GTD in complex with RhoA	Coat
MEL_146	6eql-assembly1.cif.gz_A Crystal Structure of Human Glycogenin-1 (GYG1) Tyr195pIPhe mutant complexed with manganese and UDP	Coat
MEL_207	4xhm-assembly2.cif.gz_B Archaeoglobus fulgidus thioredoxin 3 M60H	Coat
MEL_207	7ysi-assembly1.cif.gz_A Crystal structure of thioredoxin 2	Coat
MEL_207	2ynx-assembly2.cif.gz_B Crystal Structure of Ancestral Thioredoxin Relative to Last Archaea Common Ancestor (LACA) from the Precambrian Period	Coat
MEL_207	3hhv-assembly1.cif.gz_A-2 The crystal structure of the Thioredoxin A2 from Sulfolobus solfataricus	Coat
MEL_207	3tco-assembly3.cif.gz_C Crystallographic and spectroscopic characterization of Sulfolobus solfataricus TrxA1 provide insights into the determinants of thioredoxin fold stability	Coat
MEL_207	2o85-assembly1.cif.gz_A S. Aureus thioredoxin P31T mutant	Coat
MEL_207	6esx-assembly1.cif.gz_A Caulobacter crescentus Trx1	Coat
MEL_207	2l59-assembly1.cif.gz_A Solution Structures of Oxidized and Reduced Thioredoxin C from M. tb	Coat
MEL_207	2o7k-assembly1.cif.gz_A S. aureus thioredoxin	Coat
MEL_207	2o89-assembly1.cif.gz_A S. aureus thioredoxin P31T/C32S mutant	Coat
MEL_243	7e9k-assembly2.cif.gz_E Crystal Structure of POMGNT2 in complex with UDP and mono-mannosyl peptide (379Man long peptide)	Coat
MEL_243	4wtw-assembly2.cif.gz_B Crystal structure of the third FnIII domain of integrin beta4	Coat
MEL_243	6hyf-assembly1.cif.gz_A Crystal structure of the third FNIII domain from rat beta4 integrin, a binding site for periaxin	Coat
MEL_243	5fn8-assembly1.cif.gz_B Crystal structure of rat CD45 extracellular region, domains d3-d4	Coat
MEL_243	6e3l-assembly1.cif.gz_I Interferon gamma signalling complex with IFNGR1 and IFNGR2	Coat
MEL_243	4u3h-assembly1.cif.gz_A Crystal structure of FN3con	Coat
MEL_243	7e9l-assembly1.cif.gz_B Crystal Structure of POMGNT2 in complex with UDP and mono-mannosyl peptide (379Man short peptide)	Coat
MEL_243	5mtj-assembly1.cif.gz_B Yes1-SH2 in complex with monobody Mb(Yes_1)	Coat
MEL_247	4i04-assembly2.cif.gz_B Structure of zymogen of cathepsin B1 from Schistosoma mansoni	Coat
MEL_247	4i05-assembly1.cif.gz_A Structure of intermediate processing form of cathepsin B1 from Schistosoma mansoni	Coat
MEL_247	5fpw-assembly1.cif.gz_A proCathepsin B S9 from Trypanosoma congolense	Coat
MEL_247	6yi7-assembly1.cif.gz_A Structure of cathepsin B1 from Schistosoma mansoni (SmCB1) in complex with an azanitrile inhibitor	Coat
MEL_247	8b5f-assembly1.cif.gz_A Human cathepsin B in complex with the carbamate inhibitor 31	Coat
MEL_247	3hhi-assembly1.cif.gz_A Crystal Structure of Cathepsin B from T. brucei in complex with CA074	Coat
MEL_247	7e3f-assembly1.cif.gz_A Crystal structure of Trypanosoma brucei cathepsin B Y217C/S275C mutant	Coat
MEL_247	3s3r-assembly2.cif.gz_B Structure of cathepsin B1 from Schistosoma mansoni in complex with K11777 inhibitor	Coat
MEL_249	5xbn-assembly1.cif.gz_A crystal structure of Wss1 from saccharomyces cerevisiae	Coat
MEL_249	5xbv-assembly1.cif.gz_A Crystal structure of Wss1 mutant from saccharomyces cerevisiae	Coat
MEL_249	4jiu-assembly1.cif.gz_A Crystal structure of the metallopeptidase zymogen of Pyrococcus abyssi abylysin	Coat
MEL_249	5ln5-assembly1.cif.gz_A Crystal structure of the Wss1 E203Q mutant from S. pombe	Coat
MEL_255	3hhi-assembly1.cif.gz_A Crystal Structure of Cathepsin B from T. brucei in complex with CA074	Coat
MEL_255	8b5f-assembly1.cif.gz_A Human cathepsin B in complex with the carbamate inhibitor 31	Coat
MEL_255	5fpw-assembly1.cif.gz_A proCathepsin B S9 from Trypanosoma congolense	Coat
MEL_255	4hwy-assembly1.cif.gz_A Trypanosoma brucei procathepsin B solved from 40 fs free-electron laser pulse data by serial femtosecond X-ray crystallography	Coat
MEL_255	3mor-assembly2.cif.gz_B Crystal structure of Cathepsin B from Trypanosoma Brucei	Coat
MEL_255	1the-assembly1.cif.gz_B-2 CRYSTAL STRUCTURES OF RECOMBINANT RAT CATHEPSIN B AND A CATHEPSIN B-INHIBITOR COMPLEX: IMPLICATIONS FOR STRUCTURE-BASED INHIBITOR DESIGN	Coat
MEL_255	6ay2-assembly1.cif.gz_A Structure of CathB with covalently linked Compound 28	Coat
MEL_255	8he9-assembly1.cif.gz_A Crystal structure of CTSB in complex with K777	Coat
MEL_255	4i04-assembly3.cif.gz_C Structure of zymogen of cathepsin B1 from Schistosoma mansoni	Coat
MEL_278	2hj3-assembly1.cif.gz_A Structure of the Arabidopsis Thaliana Erv1 Thiol Oxidase	Coat
MEL_278	1jra-assembly2.cif.gz_D Crystal Structure of Erv2p	Coat
MEL_278	3o55-assembly1.cif.gz_A-2 Crystal structure of human FAD-linked augmenter of liver regeneration (ALR)	Coat
MEL_278	3gwl-assembly1.cif.gz_B Crystal structure of ASFV pB119L, a viral sulfhydryl oxidase	Coat
MEL_278	1oqc-assembly1.cif.gz_A The crystal structure of augmenter of liver regeneration: a mammalian FAD dependent sulfhydryl oxidase	Coat
MEL_278	3gwn-assembly1.cif.gz_B Crystal structure of the FAD binding domain from mimivirus sulfhydryl oxidase R596	Coat
MEL_278	3w4y-assembly2.cif.gz_B Crystal structure of yeast Erv1 core	Coat
MEL_278	3mbg-assembly1.cif.gz_A Crystal Structure of Human Augmenter of Liver Regeneration (ALR)	Coat
MEL_278	3u2l-assembly1.cif.gz_A-2 Crystal structure of human ALR mutant C142S.	Coat
MEL_278	4e0i-assembly2.cif.gz_C-2 Crystal structure of the C30S/C133S mutant of Erv1 from Saccharomyces cerevisiae	Coat
MEL_281	3uvt-assembly4.cif.gz_D Crystal structure of the third catalytic domain of ERp46	Coat
MEL_281	3wgx-assembly1.cif.gz_A Crystal structure of ERp46 Trx2 in a complex with Prx4 C-term	Coat
MEL_281	3wge-assembly1.cif.gz_A Crystal structure of ERp46 Trx2	Coat
MEL_281	7ool-assembly2.cif.gz_B Crystal structure of a Candidatus photodesmus katoptron thioredoxin chimera containing an ancestral loop	Coat
MEL_281	3uj1-assembly1.cif.gz_A Crystal structure of the third thioredoxin domain of human ERp46	Coat
MEL_281	2yn1-assembly2.cif.gz_B Crystal Structure of Ancestral Thioredoxin Relative to Last Gamma- Proteobacteria Common Ancestor (LGPCA) from the Precambrian Period	Coat
MEL_281	2eiq-assembly1.cif.gz_A Design of Disulfide-linked Thioredoxin Dimers and Multimers Through Analysis of Crystal Contacts	Coat
MEL_281	5hr3-assembly2.cif.gz_B Crystal structure of thioredoxin N106A mutant	Coat
MEL_281	6gn9-assembly1.cif.gz_A Crystal structure of a thioredoxin from Clostridium acetobutylicum at 1.75 A resolution	Coat
MEL_290	4mix-assembly2.cif.gz_B PaToxG Glycosyltransferase	Coat
MEL_290	6rth-assembly1.cif.gz_A Crystal structure of the ligand-free glycosyltransferase domain from the YGT toxin	Coat
MEL_290	6fxm-assembly1.cif.gz_A-2 Crystal Structure of full-length Human Lysyl Hydroxylase LH3 - Cocrystal with Mn2+	Coat
MEL_290	6eql-assembly1.cif.gz_A Crystal Structure of Human Glycogenin-1 (GYG1) Tyr195pIPhe mutant complexed with manganese and UDP	Coat
MEL_290	6te3-assembly1.cif.gz_A Crystal Structure of full-length Human Lysyl Hydroxylase LH3 - Cocrystal with Fe2+, Mn2+, UDP	Coat
MEL_290	6rtg-assembly1.cif.gz_A Crystal structure of the UDP-bound glycosyltransferase domain from the YGT toxin	Coat
MEL_290	6fxr-assembly1.cif.gz_A Crystal Structure of full-length Human Lysyl Hydroxylase LH3 - Cocrystal with Fe2+, Mn2+, UDP-Gal	Coat
MEL_352	5h4s-assembly1.cif.gz_A-2 Crystal structure of a rhamnose-binding lectin SUL-I from the toxopneustid sea urchin Toxopneustes pileolus	Coat
MEL_352	6ska-assembly1.cif.gz_D Teneurin 2 in complex with Latrophilin 1 Lec-Olf domains	Coat
MEL_352	2zx0-assembly1.cif.gz_A Rhamnose-binding lectin CSL3	Coat
MEL_352	8cde-assembly1.cif.gz_A PfCyRPA-PfRIPR complex from Plasmodium falciparum bound to antibody Cy.003	Coat
MEL_352	8cdd-assembly1.cif.gz_A PfRH5-PfCyRPA-PfRIPR complex from Plasmodium falciparum bound to antibody Cy.003	Coat
MEL_398	8bz7-assembly3.cif.gz_F-2 Crystal structure of the L. monocytogenes RmlT in complex with TDP-rhamnose	Coat
MEL_398	8bz8-assembly1.cif.gz_B Crystal structure of the L. monocytogenes RmlT D198A variant in complex with TDP-rhamnose	Coat
MEL_398	3zf8-assembly1.cif.gz_A-2 Crystal structure of Saccharomyces cerevisiae Mnn9 in complex with GDP and Mn.	Coat
MEL_398	8bz6-assembly1.cif.gz_B Crystal structure of the L. monocytogenes RmlT in complex with UDP-glucose	Coat
MEL_398	8bz5-assembly2.cif.gz_B-3 Crystal structure of the L. monocytogenes RmlT in complex with HEPES	Coat
MEL_238	1kq5-assembly1.cif.gz_A C-terminal Domain of Cyclase Associated Protein with PRO 505 Replaced by SER (P505S)	No allocation
MEL_238	1k8f-assembly2.cif.gz_D CRYSTAL STRUCTURE OF THE HUMAN C-TERMINAL CAP1-ADENYLYL CYCLASE ASSOCIATED PROTEIN	No allocation
MEL_238	3bh7-assembly1.cif.gz_B Crystal structure of the RP2-Arl3 complex bound to GDP-AlF4	No allocation
MEL_238	2bx6-assembly1.cif.gz_A Crystal Structure of the human Retinitis Pigmentosa protein 2 (RP2)	No allocation
MEL_238	2b0r-assembly1.cif.gz_A Crystal Structure of Cyclase-Associated Protein from Cryptosporidium parvum	No allocation
MEL_238	6fm2-assembly1.cif.gz_B-2 CARP domain of mouse cyclase-associated protein 1 (CAP1) bound to ADP-actin	No allocation
MEL_238	1k4z-assembly1.cif.gz_A C-terminal Domain of Cyclase Associated Protein	No allocation
MEL_293	2pgc-assembly1.cif.gz_C Crystal structure of a a marine metagenome protein (jcvi_pep_1096685590403) from uncultured marine organism at 2.53 A resolution	No allocation
MEL_355	2uug-assembly2.cif.gz_B ESCHERICHIA COLI URACIL-DNA GLYCOSYLASE:INHIBITOR COMPLEX WITH H187D MUTANT UDG AND WILD-TYPE UGI	No allocation
MEL_355	3zor-assembly1.cif.gz_A Structure of BsUDG	No allocation
MEL_355	4uqm-assembly1.cif.gz_A Crystal structure determination of uracil-DNA N-glycosylase (UNG) from Deinococcus radiodurans in complex with DNA - new insights into the role of the Leucine-loop for damage recognition and repair	No allocation
MEL_355	3fcl-assembly1.cif.gz_A Complex of UNG2 and a fragment-based designed inhibitor	No allocation
MEL_355	2ssp-assembly1.cif.gz_E LEUCINE-272-ALANINE URACIL-DNA GLYCOSYLASE BOUND TO ABASIC SITE-CONTAINING DNA	No allocation
MEL_355	3ufm-assembly1.cif.gz_A Co-crystal structure of Deinococcus radiodurans uracil-DNA glycosylase and the C-terminus of the single-stranded DNA-binding protein	No allocation
MEL_355	2jhq-assembly1.cif.gz_A Crystal structure of Uracil DNA-glycosylase from Vibrio cholerae	No allocation
MEL_355	1eug-assembly1.cif.gz_A CRYSTAL STRUCTURE OF ESCHERICHIA COLI URACIL DNA GLYCOSYLASE AND ITS COMPLEXES WITH URACIL AND GLYCEROL: STRUCTURE AND GLYCOSYLASE MECHANISM REVISITED	No allocation
MEL_355	4lyl-assembly1.cif.gz_A Crystal structure of uracil-DNA glycosylase from cod (Gadus morhua) in complex with the proteinaceous inhibitor UGI	No allocation
MEL_355	3eug-assembly1.cif.gz_A CRYSTAL STRUCTURE OF ESCHERICHIA COLI URACIL DNA GLYCOSYLASE AND ITS COMPLEXES WITH URACIL AND GLYCEROL: STRUCTURE AND GLYCOSYLASE MECHANISM REVISITED	No allocation

## Sheet: FigureS1
Protein1	Protein2	number_XLs
MEL_181	MEL_280	201
MEL_181	MEL_369	243
MEL_216	MEL_369	129
MEL_280	MEL_368	80
MEL_202	MEL_358	60
MEL_275	MEL_369	77
MEL_280	MEL_358	102
MEL_196	MEL_369	59
MEL_202	MEL_216	39
MEL_369	MEL_358	174
MEL_275	MEL_280	79
MEL_231	MEL_358	44
MEL_260	MEL_280	152
MEL_280	MEL_369	273
MEL_369	MEL_368	105
MEL_202	MEL_369	214
MEL_260	MEL_369	128
MEL_216	MEL_280	113
MEL_202	MEL_260	64
MEL_202	MEL_280	237
MEL_202	MEL_275	33
MEL_368	MEL_342b	36
MEL_280	MEL_342b	134
MEL_338	MEL_369	66
MEL_280	MEL_338	85
MEL_173	MEL_360	27
MEL_369	MEL_380	40
MEL_181	MEL_260	21
MEL_206	MEL_369	26
MEL_181	MEL_202	28
MEL_369	MEL_342b	75
MEL_202	MEL_342b	105
MEL_280	MEL_371	40
MEL_196	MEL_280	35
MEL_280	MEL_380	36
MEL_338	MEL_368	24
MEL_369	MEL_371	32
MEL_219	MEL_369	50
MEL_260	MEL_338	32
MEL_358	MEL_342b	62
MEL_181	MEL_342b	108
MEL_338	MEL_358	80
MEL_338	MEL_342b	37
MEL_282	MEL_369	33
MEL_219	MEL_280	29
MEL_202	MEL_338	49
MEL_235	MEL_358	15
MEL_260	MEL_358	26
MEL_206	MEL_280	23
MEL_207	MEL_247	20
MEL_207	MEL_331	23
MEL_149	MEL_369	10
MEL_260	MEL_342b	50
MEL_275	MEL_358	21
MEL_331	MEL_398	19
MEL_202	MEL_368	42
MEL_020	MEL_369	34
MEL_181	MEL_338	56
MEL_216	MEL_338	12
MEL_216	MEL_342b	37
MEL_247	MEL_398	25
MEL_275	MEL_342b	23
MEL_207	MEL_232	28
MEL_097	MEL_331	11
MEL_097	MEL_207	9
MEL_278	MEL_369	18
MEL_207	MEL_398	24
MEL_214	MEL_369	12
MEL_260	MEL_275	13
MEL_292	MEL_280	17
MEL_202	MEL_360	17
MEL_020	MEL_342b	22
MEL_219	MEL_342b	17
MEL_284	MEL_358	11
MEL_282	MEL_280	8
MEL_219	MEL_358	13
MEL_247	MEL_255	16
MEL_085	MEL_247	24
MEL_247	MEL_331	14
MEL_052	MEL_207	15
MEL_260	MEL_368	14
MEL_281	MEL_331	10
MEL_200	MEL_360	15
MEL_232	MEL_331	21
MEL_196	MEL_342b	27
MEL_380	MEL_342b	16
MEL_247	MEL_278	14
MEL_281	MEL_398	10
MEL_292	MEL_369	12
MEL_181	MEL_368	22
MEL_342b	MEL_231c	8
MEL_371	MEL_342b	15
MEL_214	MEL_231	8
MEL_231	MEL_360	10
MEL_149	MEL_368	6
MEL_202	MEL_371	17
MEL_020	MEL_280	38
MEL_369	MEL_231c	14
MEL_202	MEL_231	6
MEL_109	MEL_247	7
MEL_207	MEL_234	10
MEL_207	MEL_290	15
MEL_185	MEL_369	11
MEL_097	MEL_232	13
MEL_207	MEL_281	12
MEL_284	MEL_369	9
MEL_216	MEL_260	11
MEL_247	MEL_274	6
MEL_247	MEL_341	9
MEL_216	MEL_275	14
MEL_097	MEL_247	8
MEL_228	MEL_249	17
MEL_249	MEL_284b	13
MEL_146	MEL_247	12
MEL_284b	MEL_251b	5
MEL_247	MEL_252	8
MEL_200	MEL_228	9
MEL_331	MEL_341	12
MEL_232	MEL_247	24
MEL_247	MEL_063b	8
MEL_247	MEL_281	10
MEL_290	MEL_063b	10
MEL_331	MEL_213b	9
MEL_358	MEL_368	13
MEL_280	MEL_294	11
MEL_052	MEL_097	6
MEL_278	MEL_342b	9
MEL_066	MEL_331	10
MEL_228	MEL_284b	7
MEL_247	MEL_234	9
MEL_066	MEL_232	8
MEL_247	MEL_245	11
MEL_247	MEL_249	8
MEL_294	MEL_369	16
MEL_278	MEL_331	6
MEL_183	MEL_228	6
MEL_097	MEL_341	8
MEL_196	MEL_368	12
MEL_020	MEL_202	27
MEL_369	MEL_385b	14
MEL_228	MEL_352	5
MEL_214	MEL_358	16
MEL_234	MEL_331	8
MEL_097	MEL_213b	8
MEL_296	MEL_284b	6
MEL_247	MEL_296	12
MEL_284	MEL_280	7
MEL_200	MEL_231	14
MEL_247	MEL_352	6
MEL_247	MEL_246	12
MEL_200	MEL_352	4
MEL_020	MEL_338	12
MEL_261	MEL_369	8
MEL_020	MEL_181	26
MEL_181	MEL_196	12
MEL_206	MEL_342b	7
MEL_207	MEL_213b	8
MEL_249	MEL_331	7
MEL_065	MEL_207	6
MEL_020	MEL_368	7
MEL_278	MEL_280	9
MEL_085	MEL_207	10
MEL_301	MEL_284b	4
MEL_278	MEL_358	8
MEL_297	MEL_331	6
MEL_207	MEL_245	10
MEL_207	MEL_249	5
MEL_214	MEL_280	8
MEL_207	MEL_296	14
MEL_231	MEL_369	13
MEL_207	MEL_341	10
MEL_207	MEL_255	10
MEL_290	MEL_223b	7
MEL_173	MEL_369	7
MEL_066	MEL_207	7
MEL_219	MEL_284	8
MEL_207	MEL_063b	9
MEL_202	MEL_294	11
MEL_247	MEL_223b	7
MEL_052	MEL_331	6
MEL_052	MEL_247	8
MEL_228	MEL_247	4
MEL_052	MEL_341	6
MEL_052	MEL_232	11
MEL_228	MEL_331	5
MEL_331	MEL_284b	5
MEL_369	MEL_360	14
MEL_247	MEL_290	16
MEL_228	MEL_354	3
MEL_232	MEL_297	6
MEL_211	MEL_284b	5
MEL_200	MEL_214	6
MEL_398	MEL_284b	8
MEL_341	MEL_213b	5
MEL_066	MEL_247	7
MEL_215	MEL_247	5
MEL_211	MEL_228	3
MEL_294	MEL_358	19
MEL_228	MEL_276	6
MEL_168	MEL_284b	3
MEL_247	MEL_365b	4
MEL_244	MEL_331	2
MEL_097	MEL_276	4
MEL_211	MEL_249	5
MEL_352	MEL_284b	4
MEL_097	MEL_281	7
MEL_065	MEL_331	5
MEL_276	MEL_331	7
MEL_215	MEL_331	4
MEL_234	MEL_342b	4
MEL_247	MEL_387	5
MEL_020	MEL_260	9
MEL_065	MEL_247	5
MEL_207	MEL_365b	8
MEL_207	MEL_276	6
MEL_207	MEL_215	9
MEL_352	MEL_331	4
MEL_232	MEL_234	18
MEL_234	MEL_398	13
MEL_234	MEL_341	9
MEL_294	MEL_360	13
MEL_097	MEL_398	6
MEL_097	MEL_274	3
MEL_199	MEL_247	7
MEL_247	MEL_213b	6
MEL_234	MEL_252	3
MEL_276	MEL_352	4
MEL_374	MEL_360	4
MEL_234	MEL_063b	5
MEL_065	MEL_097	5
MEL_168	MEL_228	4
MEL_052	MEL_234	11
MEL_109	MEL_234	4
MEL_274	MEL_331	5
MEL_097	MEL_296	3
MEL_096	MEL_280	5
MEL_247	MEL_297	10
MEL_168	MEL_207	6
MEL_232	MEL_398	5
MEL_234	MEL_365b	4
MEL_234	MEL_213b	6
MEL_085	MEL_234	8
MEL_276	MEL_354	3
MEL_232	MEL_274	8
MEL_020	MEL_216	7
MEL_247	MEL_243	6
MEL_274	MEL_213b	3
MEL_231	MEL_280	7
MEL_234	MEL_290	7
MEL_216	MEL_358	6
MEL_398	MEL_223b	16
MEL_234	MEL_296	6
MEL_274	MEL_365b	2
MEL_185	MEL_202	4
MEL_097	MEL_234	4
MEL_185	MEL_342b	5
MEL_360	MEL_342b	3
MEL_149	MEL_342b	3
MEL_207	MEL_228	4
MEL_274	MEL_398	6
MEL_146	MEL_234	6
MEL_234	MEL_278	8
MEL_207	MEL_246	7
MEL_234	MEL_243	5
MEL_275	MEL_294	3
MEL_066	MEL_234	6
MEL_185	MEL_280	13
MEL_234	MEL_255	4
MEL_296	MEL_331	5
MEL_183	MEL_249	7
MEL_020	MEL_196	5
MEL_096	MEL_369	6
MEL_398	MEL_063b	8
MEL_305	MEL_331	4
MEL_234	MEL_297	7
MEL_249	MEL_223b	9
MEL_247	MEL_332	5
MEL_065	MEL_234	4
MEL_276	MEL_284b	3
MEL_232	MEL_063b	4
MEL_331	MEL_223b	6
MEL_207	MEL_284b	5
MEL_296	MEL_398	4
MEL_290	MEL_284b	6
MEL_207	MEL_278	8
MEL_338	MEL_371	3
MEL_331	MEL_365b	4
MEL_207	MEL_342b	6
MEL_211	MEL_301	4
MEL_207	MEL_274	7
MEL_332	MEL_284b	4
MEL_207	MEL_223b	5
MEL_234	MEL_274	2
MEL_228	MEL_223b	5
MEL_199	MEL_234	6
MEL_331	MEL_063b	6
MEL_369	L8GTB3	4
MEL_207	MEL_297	7
MEL_278	MEL_296	6
MEL_274	MEL_297	4
MEL_292	MEL_358	4
MEL_269	MEL_284b	4
MEL_290	MEL_331	5
MEL_278	MEL_063b	4
MEL_065	MEL_223b	4
MEL_097	MEL_223b	4
MEL_338	MEL_380	4
MEL_385b	MEL_342b	4
MEL_232	MEL_228	2
MEL_278	MEL_294	6
MEL_200	MEL_284b	3
MEL_183	MEL_247	3
MEL_168	MEL_341	5
MEL_284b	MEL_282b	2
MEL_247	MEL_276	4
MEL_247	MEL_129b	2
MEL_244	MEL_284b	3
MEL_168	MEL_331	8
MEL_276	MEL_213b	2
MEL_097	MEL_168	3
MEL_234	MEL_281	5
MEL_097	MEL_278	5
MEL_232	MEL_252	2
MEL_211	MEL_331	2
MEL_168	MEL_398	12
MEL_247	MEL_284b	5
MEL_200	MEL_276	2
MEL_211	MEL_251b	2
MEL_397	MEL_284b	3
MEL_168	MEL_252	2
MEL_168	MEL_247	6
MEL_146	MEL_284b	2
MEL_183	MEL_331	1
MEL_211	MEL_282b	1
MEL_177	MEL_232	2
MEL_096	MEL_202	1
MEL_249	MEL_251b	2
MEL_173	MEL_374	2
MEL_168	MEL_281	2
MEL_252	MEL_331	4
MEL_168	DN14946_c0_g1_i1.p1	1
MEL_097	MEL_252	3
MEL_259	MEL_284b	4
MEL_342b	DN14946_c0_g1_i1.p1	2
MEL_207	MEL_252	6
MEL_235	MEL_342b	2
MEL_168	MEL_234	2
MEL_249	MEL_398	5
MEL_234	MEL_260	6
MEL_168	MEL_278	5
MEL_183	MEL_284b	3
MEL_275	MEL_338	7
MEL_234	MEL_276	2
MEL_052	MEL_274	2
MEL_215	MEL_281	2
MEL_276	MEL_281	2
MEL_274	MEL_341	2
MEL_211	MEL_269	2
MEL_020	MEL_358	9
MEL_215	MEL_276	1
MEL_281	MEL_341	2
MEL_297	MEL_281	2
MEL_215	MEL_232	3
MEL_215	MEL_341	1
MEL_183	MEL_276	3
MEL_168	MEL_290	4
MEL_215	MEL_213b	4
MEL_214	MEL_278	1
MEL_065	MEL_168	2
MEL_260	MEL_278	2
MEL_168	MEL_296	4
MEL_228	MEL_246	1
MEL_168	MEL_199	3
MEL_183	MEL_200	1
MEL_200	MEL_207	2
MEL_215	MEL_234	4
MEL_228	L8HCZ7; L8GT00; L8GNK5	1
MEL_168	MEL_215	2
MEL_183	MEL_207	2
MEL_249	MEL_296	1
MEL_097	MEL_243	3
MEL_097	MEL_215	5
MEL_066	MEL_168	1
MEL_234	MEL_332	2
MEL_368	L8HCZ7; L8GT00; L8GNK5	1
MEL_368	MEL_380	2
MEL_284	MEL_338	4
MEL_232	MEL_352	2
MEL_207	MEL_243	3
MEL_066	MEL_274	2
MEL_290	MEL_398	2
MEL_252	MEL_278	1
MEL_252	MEL_274	1
MEL_269	MEL_331	1
MEL_274	MEL_276	1
MEL_168	MEL_332	1
MEL_207	MEL_369	3
MEL_206	MEL_358	7
MEL_052	MEL_223b	4
MEL_249	MEL_282b	2
MEL_232	MEL_223b	6
MEL_052	MEL_215	2
MEL_211	MEL_223b	2
MEL_278	MEL_223b	3
MEL_296	MEL_223b	4
MEL_260	MEL_282	1
MEL_168	MEL_223b	2
MEL_260	MEL_380	2
MEL_202	MEL_214	2
MEL_249	MEL_269	2
MEL_223b	MEL_284b	4
MEL_207	DN3156_c0_g1_i2.p3	1
MEL_168	MEL_259	2
MEL_280	MEL_360	7
MEL_231	MEL_275	5
MEL_387	MEL_398	3
MEL_223b	MEL_365b	2
MEL_231	MEL_294	5
MEL_168	MEL_211	2
MEL_228	MEL_269	3
MEL_276	MEL_063b	2
MEL_278	MEL_398	8
MEL_301	MEL_223b	3
MEL_274	MEL_223b	2
MEL_301	MEL_282b	1
MEL_066	MEL_223b	1
MEL_247	MEL_251b	2
MEL_332	MEL_213b	1
MEL_276	MEL_398	3
MEL_207	MEL_352	6
MEL_223b	MEL_213b	5
MEL_284b	MEL_063b	2
MEL_206	MEL_260	1
MEL_149	MEL_280	7
MEL_228	MEL_332	3
MEL_232	MEL_281	1
MEL_207	L8GQ45	4
MEL_168	MEL_063b	3
MEL_207	MEL_332	6
MEL_281	MEL_223b	2
MEL_146	MEL_207	3
MEL_279	MEL_284b	2
MEL_200	MEL_247	1
MEL_341	MEL_223b	3
MEL_247	L8GJE3	2
MEL_196	MEL_358	3
MEL_168	MEL_232	7
MEL_173	MEL_294	3
MEL_231	MEL_338	2
MEL_097	MEL_063b	2
MEL_247	MEL_392b	1
MEL_207	DN14946_c0_g1_i1.p1	3
MEL_247	MEL_259	3
MEL_146	MEL_200	1
MEL_234	MEL_259	5
MEL_260	MEL_290	5
MEL_168	MEL_387	2
MEL_020	MEL_380	3
MEL_213b	MEL_365b	2
MEL_292	MEL_360	1
MEL_296	MEL_063b	4
MEL_247	MEL_305	3
MEL_168	MEL_274	1
MEL_269	MEL_341	1
MEL_228	MEL_063b	1
MEL_181	MEL_207	2
MEL_232	L8H0Z3	1
MEL_232	MEL_305	6
MEL_247	MEL_342b	2
MEL_097	MEL_305	1
MEL_234	MEL_223b	1
MEL_214	MEL_360	3
MEL_207	MEL_387	1
MEL_097	MEL_269	2
MEL_097	MEL_365b	3
MEL_066	MEL_305	1
MEL_207	MEL_282b	1
MEL_207	MEL_305	2
MEL_398	MEL_213b	4
MEL_065	MEL_305	1
MEL_247	DN2859_c2_g1_i1.p7	1
MEL_181	MEL_371	3
MEL_181	MEL_223b	2
MEL_305	MEL_365b	2
MEL_207	MEL_259	2
MEL_387	MEL_223b	2

[truncated: 6 more sheets: FigureS2, FigureS3, FigureS4, FigureS5, FigureS6, FigureS9]
